# Supplementary material for: The genomic landscape of canine osteosarcoma cell lines reveals conserved structural complexity and pathway alterations
Source: PLoS One. 2022 Sep 13;17(9):e0274383. doi: 10.1371/journal.pone.0274383 (PMC9469990; doi:10.1371/journal.pone.0274383)
Supplement: S1 Table — Sequencing metrics for each cell line. (XLSX) [file pone.0274383.s006.xlsx]

## Sheet: Sheet1
Cell line	Sample name	Product Goal	Product	Adapter %	Duplication % (Library AVG)	Est Lib Size (Library AVG)	Exc Baseq % (Raw)	Exc Mapq % (Raw)	Exc Overlap % (Raw)	Exc Total % (Raw)	Exc Unpaired % (Raw)	Genome Territory (Raw)	Mean Coverage (Raw)	Mean Insert Size (Library AVG)	Mean Read Length	PF Bases (BC)	PF Bases Aligned	PF HQ Aligned Bases	PF HQ Aligned Q20 Bases	PF Mismatch Rate	PF Noise Reads	PF Reads	PF Reads %	PF Reads Aligned	PF Reads Aligned %	PF Reads Aligned (Paired)	Reads Aligned in Pairs	Reads Aligned in Pairs %	Total Reads
OSCA2	OSA2_1	30 Mean Coverage Raw	PCR+ Human WGS - 30x v1	0.7	6.388	6800777100	1.1	0	4	11.9	0.3	2392715236	52.33	373	151	146060901740	142072700378	136823873106	131753341759	0.01	78	967290740	100	954046644	98.6	954046644	949413114	99.5	967290740
OSCA8	OSA8_1	30 Mean Coverage Raw	PCR+ Human WGS - 30x v1	0.6	6.122	7434171094	1.2	0	3.6	11.3	0.4	2392715236	60.72	375	151	168406302124	163792415170	157422970241	151426070393	0.01	93	1115273524	100	1100182065	98.6	1100182065	1093938904	99.4	1115273524
Abrams	Abrams_1	30 Mean Coverage Raw	PCR+ Human WGS - 30x v1	0.2	5.5	7071990948	1.2	0	4.2	11.2	0.4	2392715236	43.85	375	151	120991091104	118214603733	113257228748	108858771503	0.01	46	801265504	100	794307614	99.1	794307614	790232618	99.5	801265504
Gracie	Gracie_1	30 Mean Coverage Raw	PCR+ Human WGS - 30x v1	0.9	6.59	6887045564	1.2	0	3.8	11.9	0.3	2392715236	55.43	390	151	155083375522	150535169875	144963997843	139432821518	0.01	52	1027042222	100	1011235957	98.5	1011235957	1006686232	99.6	1027042222
McKinley	McKinley_1	30 Mean Coverage Raw	PCR+ Human WGS - 30x v1	0.5	5.942	7543000469	1	0	7.4	14.6	0.2	2392715236	50.08	333	151	145285317420	140304754366	134600120741	129957576080	0.01	70	962154420	100	946222404	98.3	946222404	943279516	99.7	962154420
HMPOS	HMPOS_1	30 Mean Coverage Raw	PCR+ Human WGS - 30x v1	0.6	5.157	6761028856	1.1	0	5.2	11.8	0.3	2392715236	38.46	359	151	107443786958	104294005076	99837897044	96259680303	0.01	55	711548258	100	701310383	98.6	701310383	698099970	99.5	711548258
Moresco	Marisco_1	30 Mean Coverage Raw	PCR+ Human WGS - 30x v1	0.8	5.733	8119717662	1.2	0	4.2	11.5	0.3	2392715236	51.33	377	151	142981168254	138718006996	133020742937	127935238275	0.01	62	946895154	100	932252026	98.5	932252026	927448004	99.5	946895154
OS2.4	OS2.4_1	30 Mean Coverage Raw	PCR+ Human WGS - 30x v1	1.1	6.231	11298455709	1.1	0	4.5	12	0.2	2392715236	80.94	362	151	227283300118	220071870043	210835679059	203332568462	0.01	111	1505187418	100	1478838271	98.2	1478838271	1472461424	99.6	1505187418
