# Supplementary material for: The genomic landscape of canine osteosarcoma cell lines reveals conserved structural complexity and pathway alterations
Source: PLoS One. 2022 Sep 13;17(9):e0274383. doi: 10.1371/journal.pone.0274383 (PMC9469990; doi:10.1371/journal.pone.0274383)
Supplement: S2 Table — Results of STR profiling of canine OS cell lines. (XLSX) [file pone.0274383.s007.xlsx]

## Sheet: Sheet1
Name	PEZ1 - 1	PEZ1 - 2	FHC 2054 - 1	FHC 2054 - 2	FHC 2010 - 1	FHC 2010 - 2	PEZ 5 - 1	PEZ 5 - 2	PEZ 20 - 1	PEZ 20 - 2	PEZ 12 - 1	PEZ 12 - 2	PEZ 3 - 1	PEZ 3 - 2	PEZ 6 - 1	PEZ 6 - 2	PEZ 8 - 1	PEZ 8 - 2	FHC 2079 - 1	FHC 2079 - 2
Abrams	108	120	159	175	226	234	103	103	176	176	274	302	120	124	179	187	226	234	287	291
Gracie	116	116	155	171	230	234	111	111	180	180	270	274	124	128	179	183	238	238	275	279
HMPOS	112	124	151	155	234	238	103	107	172	184	270	298	124	128	179	179	230	238	275	275
McKinley	120	124	151	155	230	234	103	103	176	176	274	286	128	132	187	199	226	226	271	275
Moresco	108	108	155	155	226	226	103	103	200	200	262	298	131	131	171	183	234	234	271	271
OS2.4	120	120	175	175	230	238	111	111	180	180	286	286	120	120	179	179	234	238	275	275
OSCA-2	108	120	151	155	226	238	103	103	188	188	274	286	120	120	175	179	234	238	287	287
OSCA-8	108	112	155	155	226	226	111	111	176	176	294	294	120	124	179	211	234	234	271	291
