# Supplementary material for: The genomic landscape of canine osteosarcoma cell lines reveals conserved structural complexity and pathway alterations
Source: PLoS One. 2022 Sep 13;17(9):e0274383. doi: 10.1371/journal.pone.0274383 (PMC9469990; doi:10.1371/journal.pone.0274383)
Supplement: S3 Table — Breed calling consensus and sex determination from each cell line. (XLSX) [file pone.0274383.s008.xlsx]

## Sheet: Sheet1
Cell Line	Breed Called	Fraction of each breed	Breed Calling Consensus	Previously Reported Breed	Ratio of coverage (X / autosome); called sex	Previously Reported Sex
Abrams	rottweiler	0.999	rottweiler	Unspecified	0.65; Male	Unspecified
Gracie	golden_retriever	0.999	golden retriever	Unspecified	0.48; Male	Unspecified
HMPOS	akita	0.042261	Village dog	Mixed Breed	0.61; Male	Male
	american_cocker_spaniel	0.020502
	american_pit_bull_terrier	0.039889
	australian_cattle_dog	0.011694
	australian_shepherd	0.03684
	belgian_malinois	0.015938
	border_collie	0.012819
	chesapeake_bay_retriever	0.014253
	chihuahua	0.059036
	chow_chow	0.063435
	dachshund	0.022127
	english_setter	0.014657
	english_shepherd	0.012346
	english_springer_spaniel	0.019244
	finnish_spitz	0.011686
	german_shorthaired_pointer	0.013653
	golden_retriever	0.013834
	gordon_setter	0.018798
	greyhound	0.014102
	italian_greyhound	0.015753
	jack_russell_terrier	0.055793
	miniature_schnauzer	0.012054
	old_english_sheepdog	0.011757
	pomeranian	0.020935
	poodle	0.010965
	shar_pei	0.039258
	shiba_inu	0.0924
	siberian_husky	0.02875
	tibetan_mastiff	0.045696
	toy_poodle	0.024166
	whippet	0.010749
	yorkshire_terrier	0.023843
Moresco	greyhound	0.999	greyhound	Unspecified	0.95; Female	Unspecified
McKinley	newfoundland	0.999	newfoundland	Unspecified	0.56; Male	Unspecified
OS2.4	golden_retriever	0.999	golden retriever	golden retriever	0.66; Male	Unspecified
OSCA2	rottweiler	0.999	rottweiler	rottweiler	1.14; Female	Female
OSCA8	rottweiler	0.999	rottweiler	rottweiler	0.44; Male	Male
