# Supplementary material for: The genomic landscape of canine osteosarcoma cell lines reveals conserved structural complexity and pathway alterations
Source: PLoS One. 2022 Sep 13;17(9):e0274383. doi: 10.1371/journal.pone.0274383 (PMC9469990; doi:10.1371/journal.pone.0274383)
Supplement: S4 Table — Single nucleotide variants passing filters called in each cell line. (XLSX) [file pone.0274383.s009.xlsx]

## Sheet: All_SNVs_annotations
Cell_line	CHROM	POS	REF	ALT	GEN[0].AF	ANN[0].GENE	ANN[0].GENEID	ANN[0].EFFECT	ANN[0].IMPACT	ANN[0].FEATUREID	ANN[0].HGVS_C	ANN[0].HGVS_P
Abrams	chr1	250517	G	A	0.288	ENPP1	ENSCAFG00000000001	downstream_gene_variant	MODIFIER	ENSCAFT00000000001.4	c.*1875C>T
Abrams	chr1	1060351	C	T	0.298	NFATC1	ENSCAFG00000000011	downstream_gene_variant	MODIFIER	ENSCAFT00000076194.1	c.*1309G>A
Abrams	chr1	1065111	G	C	0.239	NFATC1	ENSCAFG00000000011	downstream_gene_variant	MODIFIER	ENSCAFT00000087925.1	c.*2317C>G
Abrams	chr1	1176407	A	G	0.618	ATP9B	ENSCAFG00000000012	intron_variant	MODIFIER	ENSCAFT00000000014.5	c.1773+5775T>C
Abrams	chr1	1218496	A	T	0.349	ATP9B	ENSCAFG00000000012	intron_variant	MODIFIER	ENSCAFT00000000014.5	c.1105-7977T>A
Abrams	chr1	1672883	A	C	0.356	ENSCAFG00000047240-ENSCAFG00000036410	ENSCAFG00000047240-ENSCAFG00000036410	intergenic_region	MODIFIER	ENSCAFG00000047240-ENSCAFG00000036410	n.1672883A>C
Abrams	chr1	1838843	C	T	0.626	ENSCAFG00000047240-ENSCAFG00000036410	ENSCAFG00000047240-ENSCAFG00000036410	intergenic_region	MODIFIER	ENSCAFG00000047240-ENSCAFG00000036410	n.1838843C>T
Abrams	chr1	1920953	T	C	0.31	ENSCAFG00000047240-ENSCAFG00000036410	ENSCAFG00000047240-ENSCAFG00000036410	intergenic_region	MODIFIER	ENSCAFG00000047240-ENSCAFG00000036410	n.1920953T>C
Abrams	chr1	2030637	C	A	0.632	ENSCAFG00000047240-ENSCAFG00000036410	ENSCAFG00000047240-ENSCAFG00000036410	intergenic_region	MODIFIER	ENSCAFG00000047240-ENSCAFG00000036410	n.2030637C>A
Abrams	chr1	2062481	TG	T	0.353	ENSCAFG00000047240-ENSCAFG00000036410	ENSCAFG00000047240-ENSCAFG00000036410	intergenic_region	MODIFIER	ENSCAFG00000047240-ENSCAFG00000036410	n.2062482delG
Abrams	chr1	2312966	T	G	0.316	ENSCAFG00000034839-ENSCAFG00000044545	ENSCAFG00000034839-ENSCAFG00000044545	intergenic_region	MODIFIER	ENSCAFG00000034839-ENSCAFG00000044545	n.2312966T>G
Abrams	chr1	2386422	T	A	0.222	ENSCAFG00000044545	ENSCAFG00000044545	intron_variant	MODIFIER	ENSCAFT00000086725.1	n.1086+12979A>T
Abrams	chr1	2387726	C	T	0.359	ENSCAFG00000044545	ENSCAFG00000044545	intron_variant	MODIFIER	ENSCAFT00000086725.1	n.1086+11675G>A
Abrams	chr1	2490879	G	T	0.4	ENSCAFG00000042561-ENSCAFG00000047846	ENSCAFG00000042561-ENSCAFG00000047846	intergenic_region	MODIFIER	ENSCAFG00000042561-ENSCAFG00000047846	n.2490879G>T
Abrams	chr1	2492376	C	T	0.422	ENSCAFG00000042561-ENSCAFG00000047846	ENSCAFG00000042561-ENSCAFG00000047846	intergenic_region	MODIFIER	ENSCAFG00000042561-ENSCAFG00000047846	n.2492376C>T
Abrams	chr1	2499696	C	T	0.34	ENSCAFG00000042561-ENSCAFG00000047846	ENSCAFG00000042561-ENSCAFG00000047846	intergenic_region	MODIFIER	ENSCAFG00000042561-ENSCAFG00000047846	n.2499696C>T
Abrams	chr1	2543482	C	G	0.262	ENSCAFG00000042561-ENSCAFG00000047846	ENSCAFG00000042561-ENSCAFG00000047846	intergenic_region	MODIFIER	ENSCAFG00000042561-ENSCAFG00000047846	n.2543482C>G
Abrams	chr1	2641031	G	T	0.463	SNORA70-GALR1	ENSCAFG00000027476-ENSCAFG00000000015	intergenic_region	MODIFIER	ENSCAFG00000027476-ENSCAFG00000000015	n.2641031G>T
Abrams	chr1	2681083	T	G	0.216	SNORA70-GALR1	ENSCAFG00000027476-ENSCAFG00000000015	intergenic_region	MODIFIER	ENSCAFG00000027476-ENSCAFG00000000015	n.2681083T>G
Abrams	chr1	2688349	T	C	0.489	SNORA70-GALR1	ENSCAFG00000027476-ENSCAFG00000000015	intergenic_region	MODIFIER	ENSCAFG00000027476-ENSCAFG00000000015	n.2688349T>C
Abrams	chr1	2820200	G	A	0.563	ENSCAFG00000045885-MBP	ENSCAFG00000045885-ENSCAFG00000000016	intergenic_region	MODIFIER	ENSCAFG00000045885-ENSCAFG00000000016	n.2820200G>A
Abrams	chr1	2868841	A	G	0.407	MBP	ENSCAFG00000000016	intron_variant	MODIFIER	ENSCAFT00000086546.1	c.51+9231A>G
Abrams	chr1	3014780	A	G	0.262	ZNF236	ENSCAFG00000000017	intron_variant	MODIFIER	ENSCAFT00000000028.4	c.1864+992T>C
Abrams	chr1	3468750	G	T	0.273	ZNF516	ENSCAFG00000000019	intron_variant	MODIFIER	ENSCAFT00000077045.1	c.3218-21096G>T
Abrams	chr1	3488010	C	G	0.712	ZNF516	ENSCAFG00000000019	downstream_gene_variant	MODIFIER	ENSCAFT00000086254.1	c.*3582C>G
Abrams	chr1	3521489	CT	AC	0.522	ZNF516-ENSCAFG00000049616	ENSCAFG00000000019-ENSCAFG00000049616	intergenic_region	MODIFIER	ENSCAFG00000000019-ENSCAFG00000049616	n.3521489_3521490delCTinsAC
Abrams	chr1	3930301	G	A	0.342	ENSCAFG00000047305	ENSCAFG00000047305	downstream_gene_variant	MODIFIER	ENSCAFT00000063405.1	n.*4550G>A
Abrams	chr1	3938045	G	T	0.334	ENSCAFG00000047305-ENSCAFG00000047639	ENSCAFG00000047305-ENSCAFG00000047639	intergenic_region	MODIFIER	ENSCAFG00000047305-ENSCAFG00000047639	n.3938045G>T
Abrams	chr1	4438071	G	T	0.343	ZNF407	ENSCAFG00000000022	intron_variant	MODIFIER	ENSCAFT00000088916.1	c.5564-14548C>A
Abrams	chr1	4499890	T	G	0.789	ZNF407	ENSCAFG00000000022	intron_variant	MODIFIER	ENSCAFT00000088916.1	c.5563+60416A>C
Abrams	chr1	5453834	G	T	0.432	ENSCAFG00000040757-ENSCAFG00000047479	ENSCAFG00000040757-ENSCAFG00000047479	intergenic_region	MODIFIER	ENSCAFG00000040757-ENSCAFG00000047479	n.5453834G>T
Abrams	chr1	5683444	C	A	0.325	ENSCAFG00000047479-NETO1	ENSCAFG00000047479-ENSCAFG00000000031	intergenic_region	MODIFIER	ENSCAFG00000047479-ENSCAFG00000000031	n.5683444C>A
Abrams	chr1	5763848	A	C	0.21	ENSCAFG00000047479-NETO1	ENSCAFG00000047479-ENSCAFG00000000031	intergenic_region	MODIFIER	ENSCAFG00000047479-ENSCAFG00000000031	n.5763848A>C
Abrams	chr1	5817424	G	T	0.371	ENSCAFG00000047479-NETO1	ENSCAFG00000047479-ENSCAFG00000000031	intergenic_region	MODIFIER	ENSCAFG00000047479-ENSCAFG00000000031	n.5817424G>T
Abrams	chr1	6016680	C	G	0.312	ENSCAFG00000047479-NETO1	ENSCAFG00000047479-ENSCAFG00000000031	intergenic_region	MODIFIER	ENSCAFG00000047479-ENSCAFG00000000031	n.6016680C>G
Abrams	chr1	6161498	G	A	0.66	NETO1	ENSCAFG00000000031	intron_variant	MODIFIER	ENSCAFT00000000049.4	c.470-22304G>A
Abrams	chr1	6279104	G	A	0.305	NETO1-CBLN2	ENSCAFG00000000031-ENSCAFG00000000032	intergenic_region	MODIFIER	ENSCAFG00000000031-ENSCAFG00000000032	n.6279104G>A
Abrams	chr1	6433288	A	G	0.41	CBLN2-ENSCAFG00000000034	ENSCAFG00000000032-ENSCAFG00000000034	intergenic_region	MODIFIER	ENSCAFG00000000032-ENSCAFG00000000034	n.6433288A>G
Abrams	chr1	6591683	G	T	0.377	CBLN2-ENSCAFG00000000034	ENSCAFG00000000032-ENSCAFG00000000034	intergenic_region	MODIFIER	ENSCAFG00000000032-ENSCAFG00000000034	n.6591683G>T
Abrams	chr1	6624116	CT	C	0.422	CBLN2-ENSCAFG00000000034	ENSCAFG00000000032-ENSCAFG00000000034	intergenic_region	MODIFIER	ENSCAFG00000000032-ENSCAFG00000000034	n.6624117delT
Abrams	chr1	6982089	C	G	0.355	ENSCAFG00000000034-ENSCAFG00000042806	ENSCAFG00000000034-ENSCAFG00000042806	intergenic_region	MODIFIER	ENSCAFG00000000034-ENSCAFG00000042806	n.6982089C>G
Abrams	chr1	7047671	G	T	0.444	ENSCAFG00000000034-ENSCAFG00000042806	ENSCAFG00000000034-ENSCAFG00000042806	intergenic_region	MODIFIER	ENSCAFG00000000034-ENSCAFG00000042806	n.7047671G>T
Abrams	chr1	7076261	C	T	0.585	ENSCAFG00000000034-ENSCAFG00000042806	ENSCAFG00000000034-ENSCAFG00000042806	intergenic_region	MODIFIER	ENSCAFG00000000034-ENSCAFG00000042806	n.7076261C>T
Abrams	chr1	7100452	G	C	0.485	ENSCAFG00000000034-ENSCAFG00000042806	ENSCAFG00000000034-ENSCAFG00000042806	intergenic_region	MODIFIER	ENSCAFG00000000034-ENSCAFG00000042806	n.7100452G>C
Abrams	chr1	7189806	G	T	0.287	ENSCAFG00000000034-ENSCAFG00000042806	ENSCAFG00000000034-ENSCAFG00000042806	intergenic_region	MODIFIER	ENSCAFG00000000034-ENSCAFG00000042806	n.7189806G>T
Abrams	chr1	7809650	T	A	0.587	ENSCAFG00000049712	ENSCAFG00000049712	intron_variant	MODIFIER	ENSCAFT00000086471.1	n.164+12875A>T
Abrams	chr1	8165172	T	A	0.383	SOCS6-ENSCAFG00000044707	ENSCAFG00000000036-ENSCAFG00000044707	intergenic_region	MODIFIER	ENSCAFG00000000036-ENSCAFG00000044707	n.8165172T>A
Abrams	chr1	8496340	C	T	0.462	DOK6	ENSCAFG00000000039	intron_variant	MODIFIER	ENSCAFT00000036237.3	c.790+25570G>A
Abrams	chr1	9131298	T	A	0.339	CCDC102B	ENSCAFG00000000040	intron_variant	MODIFIER	ENSCAFT00000066785.1	c.1252-19036A>T
Abrams	chr1	9170996	C	A	0.371	CCDC102B	ENSCAFG00000000040	intron_variant	MODIFIER	ENSCAFT00000066785.1	c.1251+43226G>T
Abrams	chr1	9412284	CG	C	0.273	TMX3	ENSCAFG00000000043	intron_variant	MODIFIER	ENSCAFT00000000063.4	c.266-112delG
Abrams	chr1	9428704	C	T	0.382	TMX3	ENSCAFG00000000043	intron_variant	MODIFIER	ENSCAFT00000000063.4	c.848+403C>T
Abrams	chr1	9503262	G	A	0.525	TMX3-ENSCAFG00000045171	ENSCAFG00000000043-ENSCAFG00000045171	intergenic_region	MODIFIER	ENSCAFG00000000043-ENSCAFG00000045171	n.9503262G>A
Abrams	chr1	9800901	C	A	0.323	ENSCAFG00000045171	ENSCAFG00000045171	intron_variant	MODIFIER	ENSCAFT00000060437.1	n.455-21447G>T
Abrams	chr1	9862639	G	T	0.325	ENSCAFG00000045171	ENSCAFG00000045171	upstream_gene_variant	MODIFIER	ENSCAFT00000060437.1	n.-86C>A
Abrams	chr1	9942473	T	A	0.324	ENSCAFG00000045171-ENSCAFG00000000044	ENSCAFG00000045171-ENSCAFG00000000044	intergenic_region	MODIFIER	ENSCAFG00000045171-ENSCAFG00000000044	n.9942473T>A
Abrams	chr1	9991550	AT	A	0.29	ENSCAFG00000045171-ENSCAFG00000000044	ENSCAFG00000045171-ENSCAFG00000000044	intergenic_region	MODIFIER	ENSCAFG00000045171-ENSCAFG00000000044	n.9991551delT
Abrams	chr1	10072746	T	G	0.388	ENSCAFG00000000044-DSEL	ENSCAFG00000000044-ENSCAFG00000000047	intergenic_region	MODIFIER	ENSCAFG00000000044-ENSCAFG00000000047	n.10072746T>G
Abrams	chr1	10106215	T	C	0.278	ENSCAFG00000000044-DSEL	ENSCAFG00000000044-ENSCAFG00000000047	intergenic_region	MODIFIER	ENSCAFG00000000044-ENSCAFG00000000047	n.10106215T>C
Abrams	chr1	10111594	C	G	0.333	ENSCAFG00000000044-DSEL	ENSCAFG00000000044-ENSCAFG00000000047	intergenic_region	MODIFIER	ENSCAFG00000000044-ENSCAFG00000000047	n.10111594C>G
Abrams	chr1	10132991	T	G	0.666	ENSCAFG00000000044-DSEL	ENSCAFG00000000044-ENSCAFG00000000047	intergenic_region	MODIFIER	ENSCAFG00000000044-ENSCAFG00000000047	n.10132991T>G
Abrams	chr1	10228587	T	C	0.635	ENSCAFG00000000044-DSEL	ENSCAFG00000000044-ENSCAFG00000000047	intergenic_region	MODIFIER	ENSCAFG00000000044-ENSCAFG00000000047	n.10228587T>C
Abrams	chr1	10228952	T	A	0.605	ENSCAFG00000000044-DSEL	ENSCAFG00000000044-ENSCAFG00000000047	intergenic_region	MODIFIER	ENSCAFG00000000044-ENSCAFG00000000047	n.10228952T>A
Abrams	chr1	10465240	T	G	0.341	DSEL-ENSCAFG00000046304	ENSCAFG00000000047-ENSCAFG00000046304	intergenic_region	MODIFIER	ENSCAFG00000000047-ENSCAFG00000046304	n.10465240T>G
Abrams	chr1	10568339	T	C	0.315	DSEL-ENSCAFG00000046304	ENSCAFG00000000047-ENSCAFG00000046304	intergenic_region	MODIFIER	ENSCAFG00000000047-ENSCAFG00000046304	n.10568339T>C
Abrams	chr1	10886240	C	A	0.373	DSEL-ENSCAFG00000046304	ENSCAFG00000000047-ENSCAFG00000046304	intergenic_region	MODIFIER	ENSCAFG00000000047-ENSCAFG00000046304	n.10886240C>A
Abrams	chr1	10984862	G	T	0.375	DSEL-ENSCAFG00000046304	ENSCAFG00000000047-ENSCAFG00000046304	intergenic_region	MODIFIER	ENSCAFG00000000047-ENSCAFG00000046304	n.10984862G>T
Abrams	chr1	11098135	T	A	0.316	CDH19	ENSCAFG00000000052	intron_variant	MODIFIER	ENSCAFT00000000075.4	c.192+218T>A
Abrams	chr1	11135127	T	A	0.288	CDH19	ENSCAFG00000000052	intron_variant	MODIFIER	ENSCAFT00000000075.4	c.1331-2785T>A
Abrams	chr1	11188582	TA	T	0.537	CDH19-ENSCAFG00000047078	ENSCAFG00000000052-ENSCAFG00000047078	intergenic_region	MODIFIER	ENSCAFG00000000052-ENSCAFG00000047078	n.11188583delA
Abrams	chr1	11296844	T	C	0.729	ENSCAFG00000047078	ENSCAFG00000047078	intron_variant	MODIFIER	ENSCAFT00000093654.1	n.202+2907A>G
Abrams	chr1	11424163	A	C	0.333	U6-ENSCAFG00000049554	ENSCAFG00000028080-ENSCAFG00000049554	intergenic_region	MODIFIER	ENSCAFG00000028080-ENSCAFG00000049554	n.11424163A>C
Abrams	chr1	11532755	T	A	0.275	ENSCAFG00000049554-CDH7	ENSCAFG00000049554-ENSCAFG00000000056	intergenic_region	MODIFIER	ENSCAFG00000049554-ENSCAFG00000000056	n.11532755T>A
Abrams	chr1	11620286	A	AT	0.279	ENSCAFG00000049554-CDH7	ENSCAFG00000049554-ENSCAFG00000000056	intergenic_region	MODIFIER	ENSCAFG00000049554-ENSCAFG00000000056	n.11620286_11620287insT
Abrams	chr1	11699195	C	G	0.364	ENSCAFG00000049554-CDH7	ENSCAFG00000049554-ENSCAFG00000000056	intergenic_region	MODIFIER	ENSCAFG00000049554-ENSCAFG00000000056	n.11699195C>G
Abrams	chr1	11771462	T	A	0.263	CDH7	ENSCAFG00000000056	intron_variant	MODIFIER	ENSCAFT00000000076.4	c.505+729A>T
Abrams	chr1	11805601	A	T	0.272	CDH7	ENSCAFG00000000056	intron_variant	MODIFIER	ENSCAFT00000000076.4	c.210+7777T>A
Abrams	chr1	12145876	C	T	0.417	CDH7-ENSCAFG00000042318	ENSCAFG00000000056-ENSCAFG00000042318	intergenic_region	MODIFIER	ENSCAFG00000000056-ENSCAFG00000042318	n.12145876C>T
Abrams	chr1	12304248	TA	T	0.26	CDH7-ENSCAFG00000042318	ENSCAFG00000000056-ENSCAFG00000042318	intergenic_region	MODIFIER	ENSCAFG00000000056-ENSCAFG00000042318	n.12304249delA
Abrams	chr1	12357204	G	GC	0.609	CDH7-ENSCAFG00000042318	ENSCAFG00000000056-ENSCAFG00000042318	intergenic_region	MODIFIER	ENSCAFG00000000056-ENSCAFG00000042318	n.12357204_12357205insC
Abrams	chr1	12436821	C	A	0.275	CDH7-ENSCAFG00000042318	ENSCAFG00000000056-ENSCAFG00000042318	intergenic_region	MODIFIER	ENSCAFG00000000056-ENSCAFG00000042318	n.12436821C>A
Abrams	chr1	12438487	T	C	0.612	CDH7-ENSCAFG00000042318	ENSCAFG00000000056-ENSCAFG00000042318	intergenic_region	MODIFIER	ENSCAFG00000000056-ENSCAFG00000042318	n.12438487T>C
Abrams	chr1	12546032	TC	T	0.291	CDH7-ENSCAFG00000042318	ENSCAFG00000000056-ENSCAFG00000042318	intergenic_region	MODIFIER	ENSCAFG00000000056-ENSCAFG00000042318	n.12546033delC
Abrams	chr1	12639575	T	G	0.423	CDH7-ENSCAFG00000042318	ENSCAFG00000000056-ENSCAFG00000042318	intergenic_region	MODIFIER	ENSCAFG00000000056-ENSCAFG00000042318	n.12639575T>G
Abrams	chr1	12648052	T	A	0.776	CDH7-ENSCAFG00000042318	ENSCAFG00000000056-ENSCAFG00000042318	intergenic_region	MODIFIER	ENSCAFG00000000056-ENSCAFG00000042318	n.12648052T>A
Abrams	chr1	12659298	T	G	0.618	CDH7-ENSCAFG00000042318	ENSCAFG00000000056-ENSCAFG00000042318	intergenic_region	MODIFIER	ENSCAFG00000000056-ENSCAFG00000042318	n.12659298T>G
Abrams	chr1	13138560	G	C	0.468	ENSCAFG00000044155-SERPINB8	ENSCAFG00000044155-ENSCAFG00000000058	intergenic_region	MODIFIER	ENSCAFG00000044155-ENSCAFG00000000058	n.13138560G>C
Abrams	chr1	13256115	G	A	0.237	SERPINB2	ENSCAFG00000000059	downstream_gene_variant	MODIFIER	ENSCAFT00000000083.3	c.*4723C>T
Abrams	chr1	13363551	C	G	0.572	SERPINB7-ENSCAFG00000031329	ENSCAFG00000023436-ENSCAFG00000031329	intergenic_region	MODIFIER	ENSCAFG00000023436-ENSCAFG00000031329	n.13363551C>G
Abrams	chr1	13666629	G	A	0.29	VPS4B	ENSCAFG00000000066	intron_variant	MODIFIER	ENSCAFT00000000116.4	c.1233+52G>A
Abrams	chr1	13671420	G	T	0.792	VPS4B	ENSCAFG00000000066	downstream_gene_variant	MODIFIER	ENSCAFT00000000116.4	c.*2737G>T
Abrams	chr1	13740678	A	T	0.648	BCL2	ENSCAFG00000000068	intron_variant	MODIFIER	ENSCAFT00000000118.5	c.564+5609A>T
Abrams	chr1	14032866	C	T	0.558	PHLPP1	ENSCAFG00000000070	intron_variant	MODIFIER	ENSCAFT00000000123.4	c.2939+577G>A
Abrams	chr1	14570714	C	A	0.337	TNFRSF11A-RELCH	ENSCAFG00000000075-ENSCAFG00000000079	intergenic_region	MODIFIER	ENSCAFG00000000075-ENSCAFG00000000079	n.14570714C>A
Abrams	chr1	14577677	T	C	0.386	RELCH	ENSCAFG00000000079	downstream_gene_variant	MODIFIER	ENSCAFT00000060585.1	c.*1770A>G
Abrams	chr1	14668655	C	A	0.265	ENSCAFG00000000081	ENSCAFG00000000081	upstream_gene_variant	MODIFIER	ENSCAFT00000000136.3	n.-161G>T
Abrams	chr1	14869005	C	A	0.613	ENSCAFG00000050026	ENSCAFG00000050026	intron_variant	MODIFIER	ENSCAFT00000075810.1	n.905-6155C>A
Abrams	chr1	15113430	C	A	0.625	ENSCAFG00000042349	ENSCAFG00000042349	intron_variant	MODIFIER	ENSCAFT00000075678.1	n.1052-1433C>A
Abrams	chr1	15295587	C	A	0.393	CDH20-U6	ENSCAFG00000000086-ENSCAFG00000022274	intergenic_region	MODIFIER	ENSCAFG00000000086-ENSCAFG00000022274	n.15295587C>A
Abrams	chr1	15346495	G	T	0.337	CDH20-U6	ENSCAFG00000000086-ENSCAFG00000022274	intergenic_region	MODIFIER	ENSCAFG00000000086-ENSCAFG00000022274	n.15346495G>T
Abrams	chr1	15618134	G	A	0.384	ENSCAFG00000042743-ENSCAFG00000049792	ENSCAFG00000042743-ENSCAFG00000049792	intergenic_region	MODIFIER	ENSCAFG00000042743-ENSCAFG00000049792	n.15618134G>A
Abrams	chr1	15693402	A	C	0.277	ENSCAFG00000049792-ENSCAFG00000000089	ENSCAFG00000049792-ENSCAFG00000000089	intergenic_region	MODIFIER	ENSCAFG00000049792-ENSCAFG00000000089	n.15693402A>C
Abrams	chr1	15722343	AC	A	0.282	ENSCAFG00000049792-ENSCAFG00000000089	ENSCAFG00000049792-ENSCAFG00000000089	intergenic_region	MODIFIER	ENSCAFG00000049792-ENSCAFG00000000089	n.15722344delC
Abrams	chr1	15845694	T	C	0.321	ENSCAFG00000049792-ENSCAFG00000000089	ENSCAFG00000049792-ENSCAFG00000000089	intergenic_region	MODIFIER	ENSCAFG00000049792-ENSCAFG00000000089	n.15845694T>C
Abrams	chr1	16020963	T	C	0.444	ENSCAFG00000000089-MC4R	ENSCAFG00000000089-ENSCAFG00000000090	intergenic_region	MODIFIER	ENSCAFG00000000089-ENSCAFG00000000090	n.16020963T>C
Abrams	chr1	16122071	TA	T	0.351	ENSCAFG00000000089-MC4R	ENSCAFG00000000089-ENSCAFG00000000090	intergenic_region	MODIFIER	ENSCAFG00000000089-ENSCAFG00000000090	n.16122072delA
Abrams	chr1	16516264	A	T	0.326	ENSCAFG00000044333	ENSCAFG00000044333	downstream_gene_variant	MODIFIER	ENSCAFT00000072515.1	c.*649T>A
Abrams	chr1	16516279	A	T	0.354	ENSCAFG00000044333	ENSCAFG00000044333	downstream_gene_variant	MODIFIER	ENSCAFT00000072515.1	c.*634T>A
Abrams	chr1	16665653	T	G	0.378	CCBE1	ENSCAFG00000000093	intron_variant	MODIFIER	ENSCAFT00000000149.4	c.218+68047T>G
Abrams	chr1	17078858	G	A	0.341	ENSCAFG00000000101	ENSCAFG00000000101	intron_variant	MODIFIER	ENSCAFT00000000160.3	c.1783+957C>T
Abrams	chr1	17145119	C	T	0.462	ENSCAFG00000000101	ENSCAFG00000000101	upstream_gene_variant	MODIFIER	ENSCAFT00000000160.3	c.-1378G>A
Abrams	chr1	17618597	G	A	0.575	MIR122-NEDD4L	ENSCAFG00000020640-ENSCAFG00000000116	intergenic_region	MODIFIER	ENSCAFG00000020640-ENSCAFG00000000116	n.17618597G>A
Abrams	chr1	18125942	T	A	0.491	NEDD4L-ATP8B1	ENSCAFG00000000116-ENSCAFG00000000123	intergenic_region	MODIFIER	ENSCAFG00000000116-ENSCAFG00000000123	n.18125942T>A
Abrams	chr1	18669747	C	A	0.459	ST8SIA3-WDR7	ENSCAFG00000000129-ENSCAFG00000000133	intergenic_region	MODIFIER	ENSCAFG00000000129-ENSCAFG00000000133	n.18669747C>A
Abrams	chr1	18794760	CT	C	0.684	ST8SIA3-WDR7	ENSCAFG00000000129-ENSCAFG00000000133	intergenic_region	MODIFIER	ENSCAFG00000000129-ENSCAFG00000000133	n.18794761delT
Abrams	chr1	18915942	CT	AC	0.409	WDR7	ENSCAFG00000000133	intron_variant	MODIFIER	ENSCAFT00000000223.5	c.3467-1223_3467-1222delAGinsGT
Abrams	chr1	19566525	A	T	0.694	ENSCAFG00000047562-ENSCAFG00000038204	ENSCAFG00000047562-ENSCAFG00000038204	intergenic_region	MODIFIER	ENSCAFG00000047562-ENSCAFG00000038204	n.19566525A>T
Abrams	chr1	19621887	A	T	0.722	ENSCAFG00000047562-ENSCAFG00000038204	ENSCAFG00000047562-ENSCAFG00000038204	intergenic_region	MODIFIER	ENSCAFG00000047562-ENSCAFG00000038204	n.19621887A>T
Abrams	chr1	19705090	G	A	0.728	ENSCAFG00000047562-ENSCAFG00000038204	ENSCAFG00000047562-ENSCAFG00000038204	intergenic_region	MODIFIER	ENSCAFG00000047562-ENSCAFG00000038204	n.19705090G>A
Abrams	chr1	19705574	T	A	0.152	ENSCAFG00000047562-ENSCAFG00000038204	ENSCAFG00000047562-ENSCAFG00000038204	intergenic_region	MODIFIER	ENSCAFG00000047562-ENSCAFG00000038204	n.19705574T>A
Abrams	chr1	19787755	G	T	0.764	ENSCAFG00000038204	ENSCAFG00000038204	intron_variant	MODIFIER	ENSCAFT00000056357.2	n.459+208C>A
Abrams	chr1	20111272	C	T	0.318	TCF4	ENSCAFG00000000140	intron_variant	MODIFIER	ENSCAFT00000000232.4	c.145+45704C>T
Abrams	chr1	20169373	G	A	0.289	TCF4	ENSCAFG00000000140	intron_variant	MODIFIER	ENSCAFT00000000232.4	c.146-12454G>A
Abrams	chr1	20180580	A	T	0.363	TCF4	ENSCAFG00000000140	intron_variant	MODIFIER	ENSCAFT00000000232.4	c.146-1247A>T
Abrams	chr1	20483920	C	T	0.673	TCF4-CCDC68	ENSCAFG00000000140-ENSCAFG00000000144	intergenic_region	MODIFIER	ENSCAFG00000000140-ENSCAFG00000000144	n.20483920C>T
Abrams	chr1	20541127	C	A	0.256	TCF4-CCDC68	ENSCAFG00000000140-ENSCAFG00000000144	intergenic_region	MODIFIER	ENSCAFG00000000140-ENSCAFG00000000144	n.20541127C>A
Abrams	chr1	20583743	G	T	0.515	TCF4-CCDC68	ENSCAFG00000000140-ENSCAFG00000000144	intergenic_region	MODIFIER	ENSCAFG00000000140-ENSCAFG00000000144	n.20583743G>T
Abrams	chr1	20939970	T	A	0.214	ENSCAFG00000042880	ENSCAFG00000042880	downstream_gene_variant	MODIFIER	ENSCAFT00000091822.1	n.*1203A>T
Abrams	chr1	20968584	G	A	0.365	ENSCAFG00000042880-ENSCAFG00000040083	ENSCAFG00000042880-ENSCAFG00000040083	intergenic_region	MODIFIER	ENSCAFG00000042880-ENSCAFG00000040083	n.20968584G>A
Abrams	chr1	21058996	A	G	0.591	ENSCAFG00000046072	ENSCAFG00000046072	downstream_gene_variant	MODIFIER	ENSCAFT00000075649.1	c.*3634T>C
Abrams	chr1	21189730	A	G	0.302	POLI	ENSCAFG00000000150	upstream_gene_variant	MODIFIER	ENSCAFT00000000242.4	c.-1792T>C
Abrams	chr1	21337386	G	T	0.418	ENSCAFG00000041012-TIMM9	ENSCAFG00000041012-ENSCAFG00000030620	intergenic_region	MODIFIER	ENSCAFG00000041012-ENSCAFG00000030620	n.21337386G>T
Abrams	chr1	21339394	T	C	0.407	ENSCAFG00000041012-TIMM9	ENSCAFG00000041012-ENSCAFG00000030620	intergenic_region	MODIFIER	ENSCAFG00000041012-ENSCAFG00000030620	n.21339394T>C
Abrams	chr1	21367268	G	C	0.416	ENSCAFG00000041012-TIMM9	ENSCAFG00000041012-ENSCAFG00000030620	intergenic_region	MODIFIER	ENSCAFG00000041012-ENSCAFG00000030620	n.21367268G>C
Abrams	chr1	21410379	T	A	0.718	ENSCAFG00000041012-TIMM9	ENSCAFG00000041012-ENSCAFG00000030620	intergenic_region	MODIFIER	ENSCAFG00000041012-ENSCAFG00000030620	n.21410379T>A
Abrams	chr1	21683296	T	C	0.271	ENSCAFG00000028063-DCC	ENSCAFG00000028063-ENSCAFG00000000157	intergenic_region	MODIFIER	ENSCAFG00000028063-ENSCAFG00000000157	n.21683296T>C
Abrams	chr1	21701125	C	T	0.403	ENSCAFG00000028063-DCC	ENSCAFG00000028063-ENSCAFG00000000157	intergenic_region	MODIFIER	ENSCAFG00000028063-ENSCAFG00000000157	n.21701125C>T
Abrams	chr1	21726946	G	A	0.228	ENSCAFG00000028063-DCC	ENSCAFG00000028063-ENSCAFG00000000157	intergenic_region	MODIFIER	ENSCAFG00000028063-ENSCAFG00000000157	n.21726946G>A
Abrams	chr1	21754105	A	G	0.352	ENSCAFG00000028063-DCC	ENSCAFG00000028063-ENSCAFG00000000157	intergenic_region	MODIFIER	ENSCAFG00000028063-ENSCAFG00000000157	n.21754105A>G
Abrams	chr1	21770290	T	G	0.751	ENSCAFG00000028063-DCC	ENSCAFG00000028063-ENSCAFG00000000157	intergenic_region	MODIFIER	ENSCAFG00000028063-ENSCAFG00000000157	n.21770290T>G
Abrams	chr1	21924372	A	T	0.667	DCC	ENSCAFG00000000157	intron_variant	MODIFIER	ENSCAFT00000000254.4	c.2267-5729T>A
Abrams	chr1	21940736	C	T	0.294	DCC	ENSCAFG00000000157	intron_variant	MODIFIER	ENSCAFT00000000254.4	c.2266+11504G>A
Abrams	chr1	22642920	G	C	0.275	DCC-ENSCAFG00000046956	ENSCAFG00000000157-ENSCAFG00000046956	intergenic_region	MODIFIER	ENSCAFG00000000157-ENSCAFG00000046956	n.22642920G>C
Abrams	chr1	22654423	C	T	0.569	DCC-ENSCAFG00000046956	ENSCAFG00000000157-ENSCAFG00000046956	intergenic_region	MODIFIER	ENSCAFG00000000157-ENSCAFG00000046956	n.22654423C>T
Abrams	chr1	22703321	A	G	0.415	DCC-ENSCAFG00000046956	ENSCAFG00000000157-ENSCAFG00000046956	intergenic_region	MODIFIER	ENSCAFG00000000157-ENSCAFG00000046956	n.22703321A>G
Abrams	chr1	22802394	T	C	0.667	DCC-ENSCAFG00000046956	ENSCAFG00000000157-ENSCAFG00000046956	intergenic_region	MODIFIER	ENSCAFG00000000157-ENSCAFG00000046956	n.22802394T>C
Abrams	chr1	22806785	A	C	0.662	DCC-ENSCAFG00000046956	ENSCAFG00000000157-ENSCAFG00000046956	intergenic_region	MODIFIER	ENSCAFG00000000157-ENSCAFG00000046956	n.22806785A>C
Abrams	chr1	22847401	A	C	0.292	DCC-ENSCAFG00000046956	ENSCAFG00000000157-ENSCAFG00000046956	intergenic_region	MODIFIER	ENSCAFG00000000157-ENSCAFG00000046956	n.22847401A>C
Abrams	chr1	22860443	A	G	0.439	DCC-ENSCAFG00000046956	ENSCAFG00000000157-ENSCAFG00000046956	intergenic_region	MODIFIER	ENSCAFG00000000157-ENSCAFG00000046956	n.22860443A>G
Abrams	chr1	22882453	G	T	0.715	DCC-ENSCAFG00000046956	ENSCAFG00000000157-ENSCAFG00000046956	intergenic_region	MODIFIER	ENSCAFG00000000157-ENSCAFG00000046956	n.22882453G>T
Abrams	chr1	22941535	A	G	0.256	DCC-ENSCAFG00000046956	ENSCAFG00000000157-ENSCAFG00000046956	intergenic_region	MODIFIER	ENSCAFG00000000157-ENSCAFG00000046956	n.22941535A>G
Abrams	chr1	22973767	A	T	0.352	DCC-ENSCAFG00000046956	ENSCAFG00000000157-ENSCAFG00000046956	intergenic_region	MODIFIER	ENSCAFG00000000157-ENSCAFG00000046956	n.22973767A>T
Abrams	chr1	23085064	G	T	0.619	ENSCAFG00000046956-ENSCAFG00000045377	ENSCAFG00000046956-ENSCAFG00000045377	intergenic_region	MODIFIER	ENSCAFG00000046956-ENSCAFG00000045377	n.23085064G>T
Abrams	chr1	23238131	C	A	0.66	ENSCAFG00000046956-ENSCAFG00000045377	ENSCAFG00000046956-ENSCAFG00000045377	intergenic_region	MODIFIER	ENSCAFG00000046956-ENSCAFG00000045377	n.23238131C>A
Abrams	chr1	23241920	G	A	0.396	ENSCAFG00000046956-ENSCAFG00000045377	ENSCAFG00000046956-ENSCAFG00000045377	intergenic_region	MODIFIER	ENSCAFG00000046956-ENSCAFG00000045377	n.23241920G>A
Abrams	chr1	23369374	A	C	0.245	ENSCAFG00000046956-ENSCAFG00000045377	ENSCAFG00000046956-ENSCAFG00000045377	intergenic_region	MODIFIER	ENSCAFG00000046956-ENSCAFG00000045377	n.23369374A>C
Abrams	chr1	23396153	G	A	0.457	ENSCAFG00000046956-ENSCAFG00000045377	ENSCAFG00000046956-ENSCAFG00000045377	intergenic_region	MODIFIER	ENSCAFG00000046956-ENSCAFG00000045377	n.23396153G>A
Abrams	chr1	23467855	G	A	0.334	ENSCAFG00000048103	ENSCAFG00000048103	downstream_gene_variant	MODIFIER	ENSCAFT00000062551.1	n.*635C>T
Abrams	chr1	23573789	G	T	0.367	ENSCAFG00000048103-U6	ENSCAFG00000048103-ENSCAFG00000026106	intergenic_region	MODIFIER	ENSCAFG00000048103-ENSCAFG00000026106	n.23573789G>T
Abrams	chr1	23587531	A	G	0.381	ENSCAFG00000048103-U6	ENSCAFG00000048103-ENSCAFG00000026106	intergenic_region	MODIFIER	ENSCAFG00000048103-ENSCAFG00000026106	n.23587531A>G
Abrams	chr1	23714197	A	G	0.387	U6-ENSCAFG00000049397	ENSCAFG00000026106-ENSCAFG00000049397	intergenic_region	MODIFIER	ENSCAFG00000026106-ENSCAFG00000049397	n.23714197A>G
Abrams	chr1	23725833	A	T	0.326	U6-ENSCAFG00000049397	ENSCAFG00000026106-ENSCAFG00000049397	intergenic_region	MODIFIER	ENSCAFG00000026106-ENSCAFG00000049397	n.23725833A>T
Abrams	chr1	23780608	C	T	0.333	ENSCAFG00000049397-MEX3C	ENSCAFG00000049397-ENSCAFG00000000162	intergenic_region	MODIFIER	ENSCAFG00000049397-ENSCAFG00000000162	n.23780608C>T
Abrams	chr1	23860375	G	A	0.257	ENSCAFG00000045751-SMAD4	ENSCAFG00000045751-ENSCAFG00000000164	intergenic_region	MODIFIER	ENSCAFG00000045751-ENSCAFG00000000164	n.23860375G>A
Abrams	chr1	24232800	C	A	0.425	MRO-ENSCAFG00000044901	ENSCAFG00000000169-ENSCAFG00000044901	intergenic_region	MODIFIER	ENSCAFG00000000169-ENSCAFG00000044901	n.24232800C>A
Abrams	chr1	24235052	G	C	0.305	MRO-ENSCAFG00000044901	ENSCAFG00000000169-ENSCAFG00000044901	intergenic_region	MODIFIER	ENSCAFG00000000169-ENSCAFG00000044901	n.24235052G>C
Abrams	chr1	24297626	T	C	0.217	ENSCAFG00000044901	ENSCAFG00000044901	upstream_gene_variant	MODIFIER	ENSCAFT00000068475.1	n.-1083A>G
Abrams	chr1	24361872	G	GGGGT	0.343	ENSCAFG00000046108	ENSCAFG00000046108	intron_variant	MODIFIER	ENSCAFT00000078402.1	n.920+10570_920+10571insGGGT
Abrams	chr1	24477952	C	A	0.371	MC5R	ENSCAFG00000000172	intron_variant	MODIFIER	ENSCAFT00000000277.4	c.118-3133G>T
Abrams	chr1	24997103	A	T	0.305	ENSCAFG00000038281-MOXD1	ENSCAFG00000038281-ENSCAFG00000000184	intergenic_region	MODIFIER	ENSCAFG00000038281-ENSCAFG00000000184	n.24997103A>T
Abrams	chr1	25016706	C	A	0.704	MOXD1	ENSCAFG00000000184	upstream_gene_variant	MODIFIER	ENSCAFT00000000292.5	c.-1803C>A
Abrams	chr1	25251066	AG	A	0.268	ENSCAFG00000046090-U6	ENSCAFG00000046090-ENSCAFG00000028551	intergenic_region	MODIFIER	ENSCAFG00000046090-ENSCAFG00000028551	n.25251067delG
Abrams	chr1	25296793	TTTTGTTA	T	0.196	U6	ENSCAFG00000028551	downstream_gene_variant	MODIFIER	ENSCAFT00000034359.1	n.*2625_*2631delTTTGTTA
Abrams	chr1	25581449	G	GA	0.332	STX7	ENSCAFG00000000185	intron_variant	MODIFIER	ENSCAFT00000082407.1	c.191-1719_191-1718insT
Abrams	chr1	25835556	G	A	0.323	RPS12	ENSCAFG00000000190	upstream_gene_variant	MODIFIER	ENSCAFT00000000299.4	c.-1041G>A
Abrams	chr1	26129317	CT	C	0.289	ENSCAFG00000041374	ENSCAFG00000041374	upstream_gene_variant	MODIFIER	ENSCAFT00000088629.1	c.-4500delT
Abrams	chr1	26904647	AC	CA	0.674	TBPL1	ENSCAFG00000000207	intron_variant	MODIFIER	ENSCAFT00000000332.4	c.-45+4597_-45+4598delACinsCA
Abrams	chr1	26995510	C	T	0.711	SLC2A12	ENSCAFG00000000212	upstream_gene_variant	MODIFIER	ENSCAFT00000077503.1	c.-1866G>A
Abrams	chr1	27349669	A	T	0.416	U6-ENSCAFG00000043403	ENSCAFG00000022423-ENSCAFG00000043403	intergenic_region	MODIFIER	ENSCAFG00000022423-ENSCAFG00000043403	n.27349669A>T
Abrams	chr1	27903518	A	G	0.2	MYB	ENSCAFG00000000230	upstream_gene_variant	MODIFIER	ENSCAFT00000088247.1	c.-5038A>G
Abrams	chr1	28004195	G	A	0.502	AHI1	ENSCAFG00000000234	intron_variant	MODIFIER	ENSCAFT00000000373.4	c.*31+3941C>T
Abrams	chr1	28524748	G	T	0.679	PDE7B	ENSCAFG00000000239	intron_variant	MODIFIER	ENSCAFT00000000378.4	c.21+44682G>T
Abrams	chr1	28530378	C	T	0.268	PDE7B	ENSCAFG00000000239	intron_variant	MODIFIER	ENSCAFT00000000378.4	c.21+50312C>T
Abrams	chr1	28862563	A	T	0.647	BCLAF1	ENSCAFG00000000245	downstream_gene_variant	MODIFIER	ENSCAFT00000069948.1	c.*795T>A
Abrams	chr1	29018652	C	A	0.406	MAP7	ENSCAFG00000000247	intron_variant	MODIFIER	ENSCAFT00000059949.1	c.134-25816G>T
Abrams	chr1	29886372	T	C	0.333	ENSCAFG00000000263-ENSCAFG00000042106	ENSCAFG00000000263-ENSCAFG00000042106	intergenic_region	MODIFIER	ENSCAFG00000000263-ENSCAFG00000042106	n.29886372T>C
Abrams	chr1	30232937	T	A	0.653	ENSCAFG00000043683-TNFAIP3	ENSCAFG00000043683-ENSCAFG00000000267	intergenic_region	MODIFIER	ENSCAFG00000043683-ENSCAFG00000000267	n.30232937T>A
Abrams	chr1	30359639	G	T	0.372	ENSCAFG00000049513-PERP	ENSCAFG00000049513-ENSCAFG00000030892	intergenic_region	MODIFIER	ENSCAFG00000049513-ENSCAFG00000030892	n.30359639G>T
Abrams	chr1	30450727	C	CA	0.206	PERP-ARFGEF3	ENSCAFG00000030892-ENSCAFG00000000272	intergenic_region	MODIFIER	ENSCAFG00000030892-ENSCAFG00000000272	n.30450727_30450728insA
Abrams	chr1	30450730	C	T	0.207	PERP-ARFGEF3	ENSCAFG00000030892-ENSCAFG00000000272	intergenic_region	MODIFIER	ENSCAFG00000030892-ENSCAFG00000000272	n.30450730C>T
Abrams	chr1	30788392	G	A	0.614	FAM133B	ENSCAFG00000029326	downstream_gene_variant	MODIFIER	ENSCAFT00000044219.2	c.*4883G>A
Abrams	chr1	30912097	C	G	0.407	NHSL1-CCDC28A	ENSCAFG00000000275-ENSCAFG00000000277	intergenic_region	MODIFIER	ENSCAFG00000000275-ENSCAFG00000000277	n.30912097C>G
Abrams	chr1	30991518	G	T	0.825	NHSL1-CCDC28A	ENSCAFG00000000275-ENSCAFG00000000277	intergenic_region	MODIFIER	ENSCAFG00000000275-ENSCAFG00000000277	n.30991518G>T
Abrams	chr1	31671324	T	C	0.228	ENSCAFG00000035645	ENSCAFG00000035645	intron_variant	MODIFIER	ENSCAFT00000059250.2	n.260-8154T>C
Abrams	chr1	32352554	C	A	0.5	ENSCAFG00000044240-ENSCAFG00000043571	ENSCAFG00000044240-ENSCAFG00000043571	intergenic_region	MODIFIER	ENSCAFG00000044240-ENSCAFG00000043571	n.32352554C>A
Abrams	chr1	32421470	A	T	0.318	ENSCAFG00000044240-ENSCAFG00000043571	ENSCAFG00000044240-ENSCAFG00000043571	intergenic_region	MODIFIER	ENSCAFG00000044240-ENSCAFG00000043571	n.32421470A>T
Abrams	chr1	32424052	C	G	0.357	ENSCAFG00000044240-ENSCAFG00000043571	ENSCAFG00000044240-ENSCAFG00000043571	intergenic_region	MODIFIER	ENSCAFG00000044240-ENSCAFG00000043571	n.32424052C>G
Abrams	chr1	32627544	C	T	0.659	ENSCAFG00000041026-ENSCAFG00000045790	ENSCAFG00000041026-ENSCAFG00000045790	intergenic_region	MODIFIER	ENSCAFG00000041026-ENSCAFG00000045790	n.32627544C>T
Abrams	chr1	32650146	G	T	0.667	ENSCAFG00000041026-ENSCAFG00000045790	ENSCAFG00000041026-ENSCAFG00000045790	intergenic_region	MODIFIER	ENSCAFG00000041026-ENSCAFG00000045790	n.32650146G>T
Abrams	chr1	32968950	G	T	0.576	ENSCAFG00000045790	ENSCAFG00000045790	intron_variant	MODIFIER	ENSCAFT00000082131.1	n.142-27481C>A
Abrams	chr1	33005620	A	C	0.351	ENSCAFG00000045790	ENSCAFG00000045790	intron_variant	MODIFIER	ENSCAFT00000082131.1	n.141+6226T>G
Abrams	chr1	33036915	G	T	0.359	ENSCAFG00000045790-ENSCAFG00000041613	ENSCAFG00000045790-ENSCAFG00000041613	intergenic_region	MODIFIER	ENSCAFG00000045790-ENSCAFG00000041613	n.33036915G>T
Abrams	chr1	33121038	A	T	0.676	ENSCAFG00000041613	ENSCAFG00000041613	intron_variant	MODIFIER	ENSCAFT00000081670.1	n.744-4074T>A
Abrams	chr1	33340494	A	T	0.4	ENSCAFG00000041613-NMBR	ENSCAFG00000041613-ENSCAFG00000000294	intergenic_region	MODIFIER	ENSCAFG00000041613-ENSCAFG00000000294	n.33340494A>T
Abrams	chr1	33342339	T	C	0.413	ENSCAFG00000041613-NMBR	ENSCAFG00000041613-ENSCAFG00000000294	intergenic_region	MODIFIER	ENSCAFG00000041613-ENSCAFG00000000294	n.33342339T>C
Abrams	chr1	33498293	A	G	0.437	ENSCAFG00000041613-NMBR	ENSCAFG00000041613-ENSCAFG00000000294	intergenic_region	MODIFIER	ENSCAFG00000041613-ENSCAFG00000000294	n.33498293A>G
Abrams	chr1	33583138	T	C	0.312	ENSCAFG00000041613-NMBR	ENSCAFG00000041613-ENSCAFG00000000294	intergenic_region	MODIFIER	ENSCAFG00000041613-ENSCAFG00000000294	n.33583138T>C
Abrams	chr1	33592349	C	G	0.309	ENSCAFG00000041613-NMBR	ENSCAFG00000041613-ENSCAFG00000000294	intergenic_region	MODIFIER	ENSCAFG00000041613-ENSCAFG00000000294	n.33592349C>G
Abrams	chr1	33603985	G	C	0.262	ENSCAFG00000041613-NMBR	ENSCAFG00000041613-ENSCAFG00000000294	intergenic_region	MODIFIER	ENSCAFG00000041613-ENSCAFG00000000294	n.33603985G>C
Abrams	chr1	33940693	G	A	0.384	VTA1-ADGRG6	ENSCAFG00000000295-ENSCAFG00000000296	intergenic_region	MODIFIER	ENSCAFG00000000295-ENSCAFG00000000296	n.33940693G>A
Abrams	chr1	34626557	A	T	0.406	ENSCAFG00000044604-AIG1	ENSCAFG00000044604-ENSCAFG00000000303	intergenic_region	MODIFIER	ENSCAFG00000044604-ENSCAFG00000000303	n.34626557A>T
Abrams	chr1	34740328	T	G	0.288	AIG1	ENSCAFG00000000303	downstream_gene_variant	MODIFIER	ENSCAFT00000087467.1	c.*1195T>G
Abrams	chr1	35057459	A	G	0.391	FUCA2-PHACTR2	ENSCAFG00000000309-ENSCAFG00000000312	intergenic_region	MODIFIER	ENSCAFG00000000309-ENSCAFG00000000312	n.35057459A>G
Abrams	chr1	35173829	G	C	0.207	PHACTR2	ENSCAFG00000000312	intron_variant	MODIFIER	ENSCAFT00000082402.1	c.205-81128G>C
Abrams	chr1	35391968	A	G	0.436	ZC2HC1B	ENSCAFG00000000317	intron_variant	MODIFIER	ENSCAFT00000037946.3	c.349+3631A>G
Abrams	chr1	35454753	A	AG	0.364	PLAGL1	ENSCAFG00000000318	intron_variant	MODIFIER	ENSCAFT00000065965.1	c.-334+12215_-334+12216insC
Abrams	chr1	35881755	A	C	0.267	UTRN	ENSCAFG00000000326	intron_variant	MODIFIER	ENSCAFT00000044228.3	c.2285-417A>C
Abrams	chr1	35986032	A	T	0.6	UTRN	ENSCAFG00000000326	intron_variant	MODIFIER	ENSCAFT00000044228.3	c.7289+5428A>T
Abrams	chr1	36045375	CG	GA	0.302	UTRN	ENSCAFG00000000326	intron_variant	MODIFIER	ENSCAFT00000044228.3	c.7480-31778_7480-31777delCGinsGA
Abrams	chr1	36078652	G	A	0.256	UTRN	ENSCAFG00000000326	intron_variant	MODIFIER	ENSCAFT00000044228.3	c.7652+1327G>A
Abrams	chr1	36222205	G	A	0.447	UTRN	ENSCAFG00000000326	downstream_gene_variant	MODIFIER	ENSCAFT00000077376.1	c.*1071G>A
Abrams	chr1	36237132	C	T	0.358	UTRN-ENSCAFG00000042935	ENSCAFG00000000326-ENSCAFG00000042935	intergenic_region	MODIFIER	ENSCAFG00000000326-ENSCAFG00000042935	n.36237132C>T
Abrams	chr1	36269255	G	T	0.766	UTRN-ENSCAFG00000042935	ENSCAFG00000000326-ENSCAFG00000042935	intergenic_region	MODIFIER	ENSCAFG00000000326-ENSCAFG00000042935	n.36269255G>T
Abrams	chr1	36384576	A	C	0.666	ENSCAFG00000042935	ENSCAFG00000042935	intron_variant	MODIFIER	ENSCAFT00000083740.1	n.115-11544A>C
Abrams	chr1	36576306	G	T	0.297	ENSCAFG00000047986-ENSCAFG00000000327	ENSCAFG00000047986-ENSCAFG00000000327	intergenic_region	MODIFIER	ENSCAFG00000047986-ENSCAFG00000000327	n.36576306G>T
Abrams	chr1	36644718	C	A	0.395	ENSCAFG00000035509-EPM2A	ENSCAFG00000035509-ENSCAFG00000000329	intergenic_region	MODIFIER	ENSCAFG00000035509-ENSCAFG00000000329	n.36644718C>A
Abrams	chr1	36810137	C	A	0.351	ENSCAFG00000035509-EPM2A	ENSCAFG00000035509-ENSCAFG00000000329	intergenic_region	MODIFIER	ENSCAFG00000035509-ENSCAFG00000000329	n.36810137C>A
Abrams	chr1	37074910	C	G	0.4	SHPRH	ENSCAFG00000000335	downstream_gene_variant	MODIFIER	ENSCAFT00000076260.1	c.*3322G>C
Abrams	chr1	37204297	T	A	0.229	GRM1	ENSCAFG00000000338	upstream_gene_variant	MODIFIER	ENSCAFT00000000528.4	c.-2698T>A
Abrams	chr1	37260999	C	A	0.333	GRM1	ENSCAFG00000000338	intron_variant	MODIFIER	ENSCAFT00000000528.4	c.715+51840C>A
Abrams	chr1	37670028	G	T	0.214	GRM1-RAB32	ENSCAFG00000000338-ENSCAFG00000030384	intergenic_region	MODIFIER	ENSCAFG00000000338-ENSCAFG00000030384	n.37670028G>T
Abrams	chr1	37798522	T	C	0.781	ADGB	ENSCAFG00000023693	intron_variant	MODIFIER	ENSCAFT00000000533.5	c.737+913T>C
Abrams	chr1	37814033	G	T	0.743	ADGB	ENSCAFG00000023693	intron_variant	MODIFIER	ENSCAFT00000000533.5	c.1290+2962G>T
Abrams	chr1	37816181	C	T	0.76	ADGB	ENSCAFG00000023693	intron_variant	MODIFIER	ENSCAFT00000000533.5	c.1291-2905C>T
Abrams	chr1	37952366	T	C	0.317	ENSCAFG00000041477	ENSCAFG00000041477	downstream_gene_variant	MODIFIER	ENSCAFT00000066223.1	n.*2778A>G
Abrams	chr1	37963719	C	G	0.268	ENSCAFG00000041477	ENSCAFG00000041477	intron_variant	MODIFIER	ENSCAFT00000066223.1	n.320-8369G>C
Abrams	chr1	38014801	C	G	0.419	ENSCAFG00000041477	ENSCAFG00000041477	intron_variant	MODIFIER	ENSCAFT00000066223.1	n.320-59451G>C
Abrams	chr1	38747990	G	T	0.64	ENSCAFG00000038339-ENSCAFG00000047931	ENSCAFG00000038339-ENSCAFG00000047931	intergenic_region	MODIFIER	ENSCAFG00000038339-ENSCAFG00000047931	n.38747990G>T
Abrams	chr1	38785127	C	T	0.342	ENSCAFG00000038339-ENSCAFG00000047931	ENSCAFG00000038339-ENSCAFG00000047931	intergenic_region	MODIFIER	ENSCAFG00000038339-ENSCAFG00000047931	n.38785127C>T
Abrams	chr1	39280777	G	T	0.752	SASH1	ENSCAFG00000000366	upstream_gene_variant	MODIFIER	ENSCAFT00000073735.1	c.-752G>T
Abrams	chr1	40020275	A	C	0.457	ENSCAFG00000047372	ENSCAFG00000047372	upstream_gene_variant	MODIFIER	ENSCAFT00000076934.1	n.-2493T>G
Abrams	chr1	40078913	G	A	0.219	ENSCAFG00000046379	ENSCAFG00000046379	upstream_gene_variant	MODIFIER	ENSCAFT00000074048.1	n.-2390G>A
Abrams	chr1	40904468	T	C	0.513	IYD	ENSCAFG00000000404	intron_variant	MODIFIER	ENSCAFT00000000633.4	c.534-1625T>C
Abrams	chr1	41213929	C	G	0.461	PLEKHG1	ENSCAFG00000000405	intron_variant	MODIFIER	ENSCAFT00000093576.1	c.666+9045C>G
Abrams	chr1	41591836	C	A	0.302	MTHFD1L-AKAP12	ENSCAFG00000000413-ENSCAFG00000000419	intergenic_region	MODIFIER	ENSCAFG00000000413-ENSCAFG00000000419	n.41591836C>A
Abrams	chr1	41712560	TGGGGCCAAGGGCCCCTTTA	T	0.17	AKAP12	ENSCAFG00000000419	downstream_gene_variant	MODIFIER	ENSCAFT00000069131.1	c.*3624_*3642delGGGGCCAAGGGCCCCTTTA
Abrams	chr1	41717637	T	C	0.234	ZBTB2	ENSCAFG00000000422	downstream_gene_variant	MODIFIER	ENSCAFT00000000667.3	c.*3053A>G
Abrams	chr1	42073181	GC	G	0.25	CCDC170-ESR1	ENSCAFG00000000429-ENSCAFG00000000430	intergenic_region	MODIFIER	ENSCAFG00000000429-ENSCAFG00000000430	n.42073182delC
Abrams	chr1	42129919	C	T	0.77	ESR1	ENSCAFG00000000430	intron_variant	MODIFIER	ENSCAFT00000000680.4	c.462-1100C>T
Abrams	chr1	42196510	C	CA	0.149	ESR1	ENSCAFG00000000430	intron_variant	MODIFIER	ENSCAFT00000000680.4	c.770-11961_770-11960insA
Abrams	chr1	42242671	C	A	0.339	ESR1	ENSCAFG00000000430	intron_variant	MODIFIER	ENSCAFT00000000680.4	c.1105+33865C>A
Abrams	chr1	42261127	G	A	0.219	ESR1	ENSCAFG00000000430	intron_variant	MODIFIER	ENSCAFT00000000680.4	c.1106-25865G>A
Abrams	chr1	42314043	G	T	0.302	ESR1	ENSCAFG00000000430	intron_variant	MODIFIER	ENSCAFT00000000680.4	c.1245-11874G>T
Abrams	chr1	42482069	A	T	0.326	SYNE1	ENSCAFG00000000445	missense_variant	MODERATE	ENSCAFT00000000760.5	c.21320T>A	p.Leu7107Gln
Abrams	chr1	43087422	C	A	0.406	ENSCAFG00000000540-FBXO5	ENSCAFG00000000540-ENSCAFG00000000547	intergenic_region	MODIFIER	ENSCAFG00000000540-ENSCAFG00000000547	n.43087422C>A
Abrams	chr1	43319571	G	T	0.366	ENSCAFG00000049691	ENSCAFG00000049691	intron_variant	MODIFIER	ENSCAFT00000060328.1	n.286-41331G>T
Abrams	chr1	43396776	C	A	0.4	ENSCAFG00000049691	ENSCAFG00000049691	downstream_gene_variant	MODIFIER	ENSCAFT00000060328.1	n.*2770C>A
Abrams	chr1	43517408	G	C	0.387	ENSCAFG00000049691-OPRM1	ENSCAFG00000049691-ENSCAFG00000040985	intergenic_region	MODIFIER	ENSCAFG00000049691-ENSCAFG00000040985	n.43517408G>C
Abrams	chr1	43549359	T	G	0.2	ENSCAFG00000049691-OPRM1	ENSCAFG00000049691-ENSCAFG00000040985	intergenic_region	MODIFIER	ENSCAFG00000049691-ENSCAFG00000040985	n.43549359T>G
Abrams	chr1	43600359	A	AT	0.354	ENSCAFG00000049691-OPRM1	ENSCAFG00000049691-ENSCAFG00000040985	intergenic_region	MODIFIER	ENSCAFG00000049691-ENSCAFG00000040985	n.43600359_43600360insT
Abrams	chr1	44003812	G	T	0.674	OPRM1	ENSCAFG00000040985	intron_variant	MODIFIER	ENSCAFT00000081298.1	c.294-15126G>T
Abrams	chr1	44770673	G	T	0.281	SCAF8-TIAM2	ENSCAFG00000000570-ENSCAFG00000000577	intergenic_region	MODIFIER	ENSCAFG00000000570-ENSCAFG00000000577	n.44770673G>T
Abrams	chr1	45347767	C	A	0.347	ENSCAFG00000040090-ENSCAFG00000048185	ENSCAFG00000040090-ENSCAFG00000048185	intergenic_region	MODIFIER	ENSCAFG00000040090-ENSCAFG00000048185	n.45347767C>A
Abrams	chr1	45470349	C	T	0.34	ENSCAFG00000040090-ENSCAFG00000048185	ENSCAFG00000040090-ENSCAFG00000048185	intergenic_region	MODIFIER	ENSCAFG00000040090-ENSCAFG00000048185	n.45470349C>T
Abrams	chr1	45471547	G	T	0.585	ENSCAFG00000040090-ENSCAFG00000048185	ENSCAFG00000040090-ENSCAFG00000048185	intergenic_region	MODIFIER	ENSCAFG00000040090-ENSCAFG00000048185	n.45471547G>T
Abrams	chr1	45785781	G	T	0.652	ENSCAFG00000044298-ENSCAFG00000044586	ENSCAFG00000044298-ENSCAFG00000044586	intergenic_region	MODIFIER	ENSCAFG00000044298-ENSCAFG00000044586	n.45785781G>T
Abrams	chr1	45825268	A	G	0.38	ENSCAFG00000044298-ENSCAFG00000044586	ENSCAFG00000044298-ENSCAFG00000044586	intergenic_region	MODIFIER	ENSCAFG00000044298-ENSCAFG00000044586	n.45825268A>G
Abrams	chr1	46478680	C	T	0.297	ARID1B	ENSCAFG00000000608	intron_variant	MODIFIER	ENSCAFT00000067903.1	c.-555-15238C>T
Abrams	chr1	47423022	A	G	0.275	SNX9	ENSCAFG00000000627	intron_variant	MODIFIER	ENSCAFT00000089201.1	c.888+342A>G
Abrams	chr1	47663667	C	A	0.368	SERAC1	ENSCAFG00000000647	intron_variant	MODIFIER	ENSCAFT00000093389.1	c.474+5354G>T
Abrams	chr1	47880740	A	T	0.348	TULP4	ENSCAFG00000000652	intron_variant	MODIFIER	ENSCAFT00000001007.4	c.381+4018A>T
Abrams	chr1	48598491	A	G	0.176	FNDC1	ENSCAFG00000000667	intron_variant	MODIFIER	ENSCAFT00000093326.1	c.5516-696A>G
Abrams	chr1	48718420	C	T	0.305	ENSCAFG00000042939-ENSCAFG00000046665	ENSCAFG00000042939-ENSCAFG00000046665	intergenic_region	MODIFIER	ENSCAFG00000042939-ENSCAFG00000046665	n.48718420C>T
Abrams	chr1	50582260	A	T	0.227	PRKN	ENSCAFG00000000769	intron_variant	MODIFIER	ENSCAFT00000087129.1	c.532-26305T>A
Abrams	chr1	50600050	A	G	0.391	PRKN	ENSCAFG00000000769	intron_variant	MODIFIER	ENSCAFT00000087129.1	c.532-44095T>C
Abrams	chr1	50706258	C	G	0.239	PRKN	ENSCAFG00000000769	intron_variant	MODIFIER	ENSCAFT00000087129.1	c.410-353G>C
Abrams	chr1	50763474	T	G	0.318	PRKN	ENSCAFG00000000769	downstream_gene_variant	MODIFIER	ENSCAFT00000069293.1	c.*3610A>C
Abrams	chr1	50807955	T	A	0.281	PRKN	ENSCAFG00000000769	intron_variant	MODIFIER	ENSCAFT00000087129.1	c.172-40602A>T
Abrams	chr1	50917459	T	A	0.388	PRKN	ENSCAFG00000000769	intron_variant	MODIFIER	ENSCAFT00000087129.1	c.171+19226A>T
Abrams	chr1	51164248	A	G	0.333	PRKN	ENSCAFG00000000769	intron_variant	MODIFIER	ENSCAFT00000087129.1	c.7+37510T>C
Abrams	chr1	51352010	T	G	0.225	PACRG	ENSCAFG00000000770	intron_variant	MODIFIER	ENSCAFT00000001200.4	c.291+68866T>G
Abrams	chr1	51379654	A	T	0.286	PACRG	ENSCAFG00000000770	intron_variant	MODIFIER	ENSCAFT00000001200.4	c.291+96510A>T
Abrams	chr1	51676626	C	T	0.372	PACRG	ENSCAFG00000000770	intron_variant	MODIFIER	ENSCAFT00000001200.4	c.614-39964C>T
Abrams	chr1	52215888	G	A	0.297	ENSCAFG00000049658-ENSCAFG00000043717	ENSCAFG00000049658-ENSCAFG00000043717	intergenic_region	MODIFIER	ENSCAFG00000049658-ENSCAFG00000043717	n.52215888G>A
Abrams	chr1	52317856	G	A	0.283	ENSCAFG00000043717-ENSCAFG00000036893	ENSCAFG00000043717-ENSCAFG00000036893	intergenic_region	MODIFIER	ENSCAFG00000043717-ENSCAFG00000036893	n.52317856G>A
Abrams	chr1	52437343	C	T	0.222	ENSCAFG00000042593	ENSCAFG00000042593	intron_variant	MODIFIER	ENSCAFT00000081143.1	n.155+534C>T
Abrams	chr1	52570328	C	T	0.689	ENSCAFG00000042593-ENSCAFG00000040714	ENSCAFG00000042593-ENSCAFG00000040714	intergenic_region	MODIFIER	ENSCAFG00000042593-ENSCAFG00000040714	n.52570328C>T
Abrams	chr1	52613459	C	A	0.355	ENSCAFG00000040714	ENSCAFG00000040714	intron_variant	MODIFIER	ENSCAFT00000050876.2	n.558+2714C>A
Abrams	chr1	52672029	G	A	0.25	ENSCAFG00000040714-ENSCAFG00000045220	ENSCAFG00000040714-ENSCAFG00000045220	intergenic_region	MODIFIER	ENSCAFG00000040714-ENSCAFG00000045220	n.52672029G>A
Abrams	chr1	52712225	G	T	0.383	ENSCAFG00000045220	ENSCAFG00000045220	upstream_gene_variant	MODIFIER	ENSCAFT00000065528.1	n.-2917C>A
Abrams	chr1	52877140	T	G	0.382	ENSCAFG00000045220-ENSCAFG00000000776	ENSCAFG00000045220-ENSCAFG00000000776	intergenic_region	MODIFIER	ENSCAFG00000045220-ENSCAFG00000000776	n.52877140T>G
Abrams	chr1	53038419	T	A	0.703	ENSCAFG00000000776-ENSCAFG00000048457	ENSCAFG00000000776-ENSCAFG00000048457	intergenic_region	MODIFIER	ENSCAFG00000000776-ENSCAFG00000048457	n.53038419T>A
Abrams	chr1	53041393	T	G	0.396	ENSCAFG00000000776-ENSCAFG00000048457	ENSCAFG00000000776-ENSCAFG00000048457	intergenic_region	MODIFIER	ENSCAFG00000000776-ENSCAFG00000048457	n.53041393T>G
Abrams	chr1	53092129	A	C	0.225	ENSCAFG00000000776-ENSCAFG00000048457	ENSCAFG00000000776-ENSCAFG00000048457	intergenic_region	MODIFIER	ENSCAFG00000000776-ENSCAFG00000048457	n.53092129A>C
Abrams	chr1	53112846	C	T	0.372	ENSCAFG00000000776-ENSCAFG00000048457	ENSCAFG00000000776-ENSCAFG00000048457	intergenic_region	MODIFIER	ENSCAFG00000000776-ENSCAFG00000048457	n.53112846C>T
Abrams	chr1	53114886	G	T	0.298	ENSCAFG00000000776-ENSCAFG00000048457	ENSCAFG00000000776-ENSCAFG00000048457	intergenic_region	MODIFIER	ENSCAFG00000000776-ENSCAFG00000048457	n.53114886G>T
Abrams	chr1	53286951	T	C	0.469	ENSCAFG00000048457-C1H6orf118	ENSCAFG00000048457-ENSCAFG00000000781	intergenic_region	MODIFIER	ENSCAFG00000048457-ENSCAFG00000000781	n.53286951T>C
Abrams	chr1	53742063	G	T	0.371	PDE10A	ENSCAFG00000000795	intron_variant	MODIFIER	ENSCAFT00000045354.3	c.67+13313C>A
Abrams	chr1	53772249	G	T	0.485	PDE10A	ENSCAFG00000000795	intron_variant	MODIFIER	ENSCAFT00000072371.1	c.49+29583C>A
Abrams	chr1	54431503	A	C	0.417	RPS6KA2	ENSCAFG00000000828	intron_variant	MODIFIER	ENSCAFT00000086889.1	c.1408-861T>G
Abrams	chr1	54815141	A	G	0.469	ENSCAFG00000000842	ENSCAFG00000000842	intron_variant	MODIFIER	ENSCAFT00000045697.3	c.1188-644T>C
Abrams	chr1	55531899	T	C	0.374	AFDN	ENSCAFG00000000860	intron_variant	MODIFIER	ENSCAFT00000066236.1	c.5357-815T>C
Abrams	chr1	56208239	AAT	A	0.348	ENSCAFG00000044035	ENSCAFG00000044035	downstream_gene_variant	MODIFIER	ENSCAFT00000077835.1	n.*3082_*3083delAT
Abrams	chr1	56299471	C	A	0.285	ENSCAFG00000044035-ENSCAFG00000046455	ENSCAFG00000044035-ENSCAFG00000046455	intergenic_region	MODIFIER	ENSCAFG00000044035-ENSCAFG00000046455	n.56299471C>A
Abrams	chr1	56307517	C	T	0.448	ENSCAFG00000044035-ENSCAFG00000046455	ENSCAFG00000044035-ENSCAFG00000046455	intergenic_region	MODIFIER	ENSCAFG00000044035-ENSCAFG00000046455	n.56307517C>T
Abrams	chr1	56486622	G	T	0.304	THBS2-ENSCAFG00000049888	ENSCAFG00000000874-ENSCAFG00000049888	intergenic_region	MODIFIER	ENSCAFG00000000874-ENSCAFG00000049888	n.56486622G>T
Abrams	chr1	56513597	C	G	0.48	THBS2-ENSCAFG00000049888	ENSCAFG00000000874-ENSCAFG00000049888	intergenic_region	MODIFIER	ENSCAFG00000000874-ENSCAFG00000049888	n.56513597C>G
Abrams	chr1	56897464	A	C	0.29	CALHM6	ENSCAFG00000023345	downstream_gene_variant	MODIFIER	ENSCAFT00000035848.3	c.*1068A>C
Abrams	chr1	56975918	T	G	0.78	CALHM4	ENSCAFG00000000891	intron_variant	MODIFIER	ENSCAFT00000001383.3	c.598-1745T>G
Abrams	chr1	57475903	G	T	0.647	RFX6-VGLL2	ENSCAFG00000000915-ENSCAFG00000000920	intergenic_region	MODIFIER	ENSCAFG00000000915-ENSCAFG00000000920	n.57475903G>T
Abrams	chr1	57925251	C	G	0.69	ENSCAFG00000041154-SLC35F1	ENSCAFG00000041154-ENSCAFG00000000932	intergenic_region	MODIFIER	ENSCAFG00000041154-ENSCAFG00000000932	n.57925251C>G
Abrams	chr1	58259254	A	T	0.327	SLC35F1	ENSCAFG00000000932	intron_variant	MODIFIER	ENSCAFT00000001439.4	c.349+3766A>T
Abrams	chr1	58361974	C	T	0.75	SLC35F1	ENSCAFG00000000932	intron_variant	MODIFIER	ENSCAFT00000001439.4	c.638-1075C>T
Abrams	chr1	59105921	T	C	0.383	MAN1A1	ENSCAFG00000000945	downstream_gene_variant	MODIFIER	ENSCAFT00000072443.1	c.*3552A>G
Abrams	chr1	59120819	T	A	0.711	MAN1A1	ENSCAFG00000000945	intron_variant	MODIFIER	ENSCAFT00000072443.1	c.2680-368A>T
Abrams	chr1	59373901	C	T	0.407	MAN1A1-SNORA72	ENSCAFG00000000945-ENSCAFG00000026263	intergenic_region	MODIFIER	ENSCAFG00000000945-ENSCAFG00000026263	n.59373901C>T
Abrams	chr1	59547775	G	T	0.259	MAN1A1-SNORA72	ENSCAFG00000000945-ENSCAFG00000026263	intergenic_region	MODIFIER	ENSCAFG00000000945-ENSCAFG00000026263	n.59547775G>T
Abrams	chr1	59648452	G	T	0.257	ENSCAFG00000044248-U4	ENSCAFG00000044248-ENSCAFG00000022670	intergenic_region	MODIFIER	ENSCAFG00000044248-ENSCAFG00000022670	n.59648452G>T
Abrams	chr1	59838904	A	G	0.257	ENSCAFG00000044248-U4	ENSCAFG00000044248-ENSCAFG00000022670	intergenic_region	MODIFIER	ENSCAFG00000044248-ENSCAFG00000022670	n.59838904A>G
Abrams	chr1	60146225	G	T	0.286	ENSCAFG00000044248-U4	ENSCAFG00000044248-ENSCAFG00000022670	intergenic_region	MODIFIER	ENSCAFG00000044248-ENSCAFG00000022670	n.60146225G>T
Abrams	chr1	60286786	A	C	0.718	U4-ENSCAFG00000030746	ENSCAFG00000022670-ENSCAFG00000030746	intergenic_region	MODIFIER	ENSCAFG00000022670-ENSCAFG00000030746	n.60286786A>C
Abrams	chr1	60365113	T	C	0.589	U4-ENSCAFG00000030746	ENSCAFG00000022670-ENSCAFG00000030746	intergenic_region	MODIFIER	ENSCAFG00000022670-ENSCAFG00000030746	n.60365113T>C
Abrams	chr1	60733614	T	G	0.409	ENSCAFG00000047611	ENSCAFG00000047611	downstream_gene_variant	MODIFIER	ENSCAFT00000069699.1	c.*3922T>G
Abrams	chr1	60738268	A	G	0.643	TBC1D32	ENSCAFG00000000955	intron_variant	MODIFIER	ENSCAFT00000077084.1	c.3025+4623T>C
Abrams	chr1	61583388	G	GGA	0.517	U6-SERINC1	ENSCAFG00000028093-ENSCAFG00000000989	intergenic_region	MODIFIER	ENSCAFG00000028093-ENSCAFG00000000989	n.61583388_61583389insGA
Abrams	chr1	61674743	T	C	0.39	U6-SERINC1	ENSCAFG00000028093-ENSCAFG00000000989	intergenic_region	MODIFIER	ENSCAFG00000028093-ENSCAFG00000000989	n.61674743T>C
Abrams	chr1	61792626	T	A	0.321	HSF2	ENSCAFG00000000969	intron_variant	MODIFIER	ENSCAFT00000001507.4	c.363-622T>A
Abrams	chr1	61817323	A	ATT	0.355	SERINC1	ENSCAFG00000000989	intron_variant	MODIFIER	ENSCAFT00000001531.4	c.851-242_851-241insAA
Abrams	chr1	61824812	CGA	C	0.472	SERINC1	ENSCAFG00000000989	intron_variant	MODIFIER	ENSCAFT00000001531.4	c.371+2007_371+2008delTC
Abrams	chr1	62047335	TG	T	0.752	PKIB	ENSCAFG00000029950	intron_variant	MODIFIER	ENSCAFT00000087890.1	c.355+3637delG
Abrams	chr1	62368784	C	T	0.39	CLVS2-TRDN	ENSCAFG00000001006-ENSCAFG00000001016	intergenic_region	MODIFIER	ENSCAFG00000001006-ENSCAFG00000001016	n.62368784C>T
Abrams	chr1	62370123	A	G	0.325	CLVS2-TRDN	ENSCAFG00000001006-ENSCAFG00000001016	intergenic_region	MODIFIER	ENSCAFG00000001006-ENSCAFG00000001016	n.62370123A>G
Abrams	chr1	62667988	G	T	0.429	TRDN	ENSCAFG00000001016	intron_variant	MODIFIER	ENSCAFT00000001568.4	c.487+1893C>A
Abrams	chr1	62680937	T	G	0.215	TRDN	ENSCAFG00000001016	intron_variant	MODIFIER	ENSCAFT00000001568.4	c.428-10997A>C
Abrams	chr1	62885516	G	A	0.381	TRDN-NKAIN2	ENSCAFG00000001016-ENSCAFG00000041364	intergenic_region	MODIFIER	ENSCAFG00000001016-ENSCAFG00000041364	n.62885516G>A
Abrams	chr1	62887166	T	G	0.282	TRDN-NKAIN2	ENSCAFG00000001016-ENSCAFG00000041364	intergenic_region	MODIFIER	ENSCAFG00000001016-ENSCAFG00000041364	n.62887166T>G
Abrams	chr1	62948207	T	A	0.73	NKAIN2	ENSCAFG00000041364	intron_variant	MODIFIER	ENSCAFT00000086569.1	c.54+37313T>A
Abrams	chr1	62992352	C	A	0.226	NKAIN2	ENSCAFG00000041364	intron_variant	MODIFIER	ENSCAFT00000086569.1	c.54+81458C>A
Abrams	chr1	63030299	GC	G	0.245	NKAIN2	ENSCAFG00000041364	intron_variant	MODIFIER	ENSCAFT00000086569.1	c.54+119406delC
Abrams	chr1	63037063	A	G	0.23	NKAIN2	ENSCAFG00000041364	intron_variant	MODIFIER	ENSCAFT00000086569.1	c.54+126169A>G
Abrams	chr1	63079869	C	T	0.469	NKAIN2	ENSCAFG00000041364	intron_variant	MODIFIER	ENSCAFT00000086569.1	c.54+168975C>T
Abrams	chr1	63103523	A	G	0.7	NKAIN2	ENSCAFG00000041364	intron_variant	MODIFIER	ENSCAFT00000086569.1	c.54+192629A>G
Abrams	chr1	63284318	C	A	0.461	NKAIN2	ENSCAFG00000041364	intron_variant	MODIFIER	ENSCAFT00000086569.1	c.55-69228C>A
Abrams	chr1	63321751	T	A	0.397	NKAIN2	ENSCAFG00000041364	intron_variant	MODIFIER	ENSCAFT00000086569.1	c.55-31795T>A
Abrams	chr1	63387428	C	T	0.744	NKAIN2	ENSCAFG00000041364	intron_variant	MODIFIER	ENSCAFT00000086569.1	c.192+33745C>T
Abrams	chr1	63404405	C	A	0.374	NKAIN2	ENSCAFG00000041364	intron_variant	MODIFIER	ENSCAFT00000086569.1	c.193-19502C>A
Abrams	chr1	63825744	G	GAT	0.718	NKAIN2	ENSCAFG00000041364	intron_variant	MODIFIER	ENSCAFT00000086569.1	c.475-5465_475-5464insAT
Abrams	chr1	63846311	G	T	0.326	NKAIN2	ENSCAFG00000041364	intron_variant	MODIFIER	ENSCAFT00000086569.1	c.536-4979G>T
Abrams	chr1	64047205	G	A	0.333	RNF217	ENSCAFG00000001028	intron_variant	MODIFIER	ENSCAFT00000047585.3	c.-199+4755G>A
Abrams	chr1	65012309	C	A	0.632	TRMT11	ENSCAFG00000001057	downstream_gene_variant	MODIFIER	ENSCAFT00000001624.5	c.*3322C>A
Abrams	chr1	65060198	G	T	0.228	TRMT11	ENSCAFG00000001057	intron_variant	MODIFIER	ENSCAFT00000067945.1	c.1252-4280G>T
Abrams	chr1	65281091	G	C	0.379	ENSCAFG00000046370-ENSCAFG00000044841	ENSCAFG00000046370-ENSCAFG00000044841	intergenic_region	MODIFIER	ENSCAFG00000046370-ENSCAFG00000044841	n.65281091G>C
Abrams	chr1	65310703	T	A	0.523	ENSCAFG00000046370-ENSCAFG00000044841	ENSCAFG00000046370-ENSCAFG00000044841	intergenic_region	MODIFIER	ENSCAFG00000046370-ENSCAFG00000044841	n.65310703T>A
Abrams	chr1	65313408	C	A	0.378	ENSCAFG00000046370-ENSCAFG00000044841	ENSCAFG00000046370-ENSCAFG00000044841	intergenic_region	MODIFIER	ENSCAFG00000046370-ENSCAFG00000044841	n.65313408C>A
Abrams	chr1	65380835	A	G	0.576	ENSCAFG00000044841	ENSCAFG00000044841	downstream_gene_variant	MODIFIER	ENSCAFT00000086915.1	c.*2554T>C
Abrams	chr1	65385540	T	C	0.307	ENSCAFG00000044841	ENSCAFG00000044841	upstream_gene_variant	MODIFIER	ENSCAFT00000086915.1	c.-1657A>G
Abrams	chr1	65426776	A	C	0.322	ENSCAFG00000041968	ENSCAFG00000041968	upstream_gene_variant	MODIFIER	ENSCAFT00000085214.1	n.-3168A>C
Abrams	chr1	65502032	TG	GT	0.286	ENSCAFG00000041968-ENSCAFG00000047896	ENSCAFG00000041968-ENSCAFG00000047896	intergenic_region	MODIFIER	ENSCAFG00000041968-ENSCAFG00000047896	n.65502032_65502033delTGinsGT
Abrams	chr1	65528876	A	G	0.311	ENSCAFG00000047896	ENSCAFG00000047896	intron_variant	MODIFIER	ENSCAFT00000087175.1	n.286-7005T>C
Abrams	chr1	65650659	AT	A	0.393	ENSCAFG00000001064-ENSCAFG00000035228	ENSCAFG00000001064-ENSCAFG00000035228	intergenic_region	MODIFIER	ENSCAFG00000001064-ENSCAFG00000035228	n.65650660delT
Abrams	chr1	65673423	T	C	0.279	ENSCAFG00000001064-ENSCAFG00000035228	ENSCAFG00000001064-ENSCAFG00000035228	intergenic_region	MODIFIER	ENSCAFG00000001064-ENSCAFG00000035228	n.65673423T>C
Abrams	chr1	65690322	G	T	0.319	ENSCAFG00000035228	ENSCAFG00000035228	downstream_gene_variant	MODIFIER	ENSCAFT00000055541.2	n.*2894C>A
Abrams	chr1	65722867	A	C	0.291	ENSCAFG00000035228	ENSCAFG00000035228	upstream_gene_variant	MODIFIER	ENSCAFT00000055541.2	n.-694T>G
Abrams	chr1	65946722	C	T	0.28	RSPO3-ENSCAFG00000046746	ENSCAFG00000001067-ENSCAFG00000046746	intergenic_region	MODIFIER	ENSCAFG00000001067-ENSCAFG00000046746	n.65946722C>T
Abrams	chr1	66101442	C	T	0.307	ECHDC1-ENSCAFG00000001071	ENSCAFG00000001069-ENSCAFG00000001071	intergenic_region	MODIFIER	ENSCAFG00000001069-ENSCAFG00000001071	n.66101442C>T
Abrams	chr1	66123793	G	C	0.33	ECHDC1-ENSCAFG00000001071	ENSCAFG00000001069-ENSCAFG00000001071	intergenic_region	MODIFIER	ENSCAFG00000001069-ENSCAFG00000001071	n.66123793G>C
Abrams	chr1	66327364	C	T	0.502	ENSCAFG00000001074	ENSCAFG00000001074	intron_variant	MODIFIER	ENSCAFT00000089595.1	c.302-1345G>A
Abrams	chr1	66544603	G	T	0.24	THEMIS	ENSCAFG00000001078	upstream_gene_variant	MODIFIER	ENSCAFT00000001645.4	c.-4512C>A
Abrams	chr1	66570900	G	C	0.503	THEMIS-ENSCAFG00000049051	ENSCAFG00000001078-ENSCAFG00000049051	intergenic_region	MODIFIER	ENSCAFG00000001078-ENSCAFG00000049051	n.66570900G>C
Abrams	chr1	66836846	T	C	0.389	PTPRK	ENSCAFG00000001101	intron_variant	MODIFIER	ENSCAFT00000073741.1	c.1118-12172A>G
Abrams	chr1	66860191	T	A	0.609	PTPRK	ENSCAFG00000001101	intron_variant	MODIFIER	ENSCAFT00000073741.1	c.943-5638A>T
Abrams	chr1	66992934	G	T	0.777	PTPRK	ENSCAFG00000001101	intron_variant	MODIFIER	ENSCAFT00000073741.1	c.472+29575C>A
Abrams	chr1	67028298	G	A	0.288	PTPRK	ENSCAFG00000001101	intron_variant	MODIFIER	ENSCAFT00000073741.1	c.350-5667C>T
Abrams	chr1	67129149	G	A	0.722	PTPRK	ENSCAFG00000001101	upstream_gene_variant	MODIFIER	ENSCAFT00000086428.1	c.-4609C>T
Abrams	chr1	67135401	G	T	0.258	PTPRK-ENSCAFG00000041075	ENSCAFG00000001101-ENSCAFG00000041075	intergenic_region	MODIFIER	ENSCAFG00000001101-ENSCAFG00000041075	n.67135401G>T
Abrams	chr1	67217336	A	G	0.281	ENSCAFG00000041075-ENSCAFG00000045490	ENSCAFG00000041075-ENSCAFG00000045490	intergenic_region	MODIFIER	ENSCAFG00000041075-ENSCAFG00000045490	n.67217336A>G
Abrams	chr1	67459338	GA	G	0.226	ENSCAFG00000043789-LAMA2	ENSCAFG00000043789-ENSCAFG00000001106	intergenic_region	MODIFIER	ENSCAFG00000043789-ENSCAFG00000001106	n.67459339delA
Abrams	chr1	67757347	G	A	0.771	LAMA2	ENSCAFG00000001106	intron_variant	MODIFIER	ENSCAFT00000036090.3	c.1277-746G>A
Abrams	chr1	67775870	A	T	0.438	LAMA2	ENSCAFG00000001106	intron_variant	MODIFIER	ENSCAFT00000036090.3	c.1752+2756A>T
Abrams	chr1	67864038	T	C	0.543	LAMA2	ENSCAFG00000001106	intron_variant	MODIFIER	ENSCAFT00000036090.3	c.2507+471T>C
Abrams	chr1	67877087	AT	A	0.421	LAMA2	ENSCAFG00000001106	intron_variant	MODIFIER	ENSCAFT00000036090.3	c.2826+624delT
Abrams	chr1	67955068	G	C	0.333	LAMA2	ENSCAFG00000001106	intron_variant	MODIFIER	ENSCAFT00000036090.3	c.4929+8431G>C
Abrams	chr1	67962847	T	C	0.359	LAMA2	ENSCAFG00000001106	intron_variant	MODIFIER	ENSCAFT00000036090.3	c.4930-4862T>C
Abrams	chr1	68404753	G	T	0.367	ENSCAFG00000034667-ENSCAFG00000046375	ENSCAFG00000034667-ENSCAFG00000046375	intergenic_region	MODIFIER	ENSCAFG00000034667-ENSCAFG00000046375	n.68404753G>T
Abrams	chr1	68438455	G	A	0.291	ENSCAFG00000034667-ENSCAFG00000046375	ENSCAFG00000034667-ENSCAFG00000046375	intergenic_region	MODIFIER	ENSCAFG00000034667-ENSCAFG00000046375	n.68438455G>A
Abrams	chr1	68481869	G	T	0.645	ENSCAFG00000034667-ENSCAFG00000046375	ENSCAFG00000034667-ENSCAFG00000046375	intergenic_region	MODIFIER	ENSCAFG00000034667-ENSCAFG00000046375	n.68481869G>T
Abrams	chr1	68497944	C	T	0.372	ENSCAFG00000034667-ENSCAFG00000046375	ENSCAFG00000034667-ENSCAFG00000046375	intergenic_region	MODIFIER	ENSCAFG00000034667-ENSCAFG00000046375	n.68497944C>T
Abrams	chr1	68669512	A	G	0.422	SAMD3	ENSCAFG00000001116	downstream_gene_variant	MODIFIER	ENSCAFT00000062883.1	c.*1323T>C
Abrams	chr1	68798557	T	G	0.309	TMEM200A	ENSCAFG00000001117	intron_variant	MODIFIER	ENSCAFT00000001710.3	c.-17+5448T>G
Abrams	chr1	68805994	A	C	0.319	TMEM200A	ENSCAFG00000001117	intron_variant	MODIFIER	ENSCAFT00000001710.3	c.-17+12885A>C
Abrams	chr1	68838511	C	G	0.389	TMEM200A	ENSCAFG00000001117	intron_variant	MODIFIER	ENSCAFT00000001710.3	c.-16-8737C>G
Abrams	chr1	68950936	G	A	0.75	ENSCAFG00000043532	ENSCAFG00000043532	downstream_gene_variant	MODIFIER	ENSCAFT00000084302.1	n.*2649G>A
Abrams	chr1	68974479	C	A	0.379	ENSCAFG00000044447-ENSCAFG00000044826	ENSCAFG00000044447-ENSCAFG00000044826	intergenic_region	MODIFIER	ENSCAFG00000044447-ENSCAFG00000044826	n.68974479C>A
Abrams	chr1	69063501	G	T	0.37	ENSCAFG00000040965	ENSCAFG00000040965	downstream_gene_variant	MODIFIER	ENSCAFT00000067745.1	n.*2808C>A
Abrams	chr1	69259931	T	A	0.301	EPB41L2	ENSCAFG00000001136	intron_variant	MODIFIER	ENSCAFT00000001740.5	c.10+16202A>T
Abrams	chr1	69659948	G	T	0.667	ENSCAFG00000037048-ENSCAFG00000013574	ENSCAFG00000037048-ENSCAFG00000013574	intergenic_region	MODIFIER	ENSCAFG00000037048-ENSCAFG00000013574	n.69659948G>T
Abrams	chr1	69718428	G	T	0.187	ENSCAFG00000037048-ENSCAFG00000013574	ENSCAFG00000037048-ENSCAFG00000013574	intergenic_region	MODIFIER	ENSCAFG00000037048-ENSCAFG00000013574	n.69718428G>T
Abrams	chr1	69828724	C	G	0.385	ENSCAFG00000013574-U6	ENSCAFG00000013574-ENSCAFG00000027436	intergenic_region	MODIFIER	ENSCAFG00000013574-ENSCAFG00000027436	n.69828724C>G
Abrams	chr1	69912990	T	TC	0.268	U6-ENSCAFG00000001149	ENSCAFG00000027436-ENSCAFG00000001149	intergenic_region	MODIFIER	ENSCAFG00000027436-ENSCAFG00000001149	n.69912990_69912991insC
Abrams	chr1	70420131	C	G	0.416	ENSCAFG00000001208	ENSCAFG00000001208	downstream_gene_variant	MODIFIER	ENSCAFT00000001869.2	n.*1778G>C
Abrams	chr1	70664205	C	G	0.304	ENSCAFG00000037250-U6	ENSCAFG00000037250-ENSCAFG00000030798	intergenic_region	MODIFIER	ENSCAFG00000037250-ENSCAFG00000030798	n.70664205C>G
Abrams	chr1	71204019	T	C	0.38	ENSCAFG00000047688-PTCH1	ENSCAFG00000047688-ENSCAFG00000001246	intergenic_region	MODIFIER	ENSCAFG00000047688-ENSCAFG00000001246	n.71204019T>C
Abrams	chr1	71245769	A	T	0.283	PTCH1	ENSCAFG00000001246	upstream_gene_variant	MODIFIER	ENSCAFT00000068949.1	c.-996A>T
Abrams	chr1	71361260	T	G	0.293	PTCH1-FANCC	ENSCAFG00000001246-ENSCAFG00000001286	intergenic_region	MODIFIER	ENSCAFG00000001246-ENSCAFG00000001286	n.71361260T>G
Abrams	chr1	71401934	C	G	0.384	PTCH1-FANCC	ENSCAFG00000001246-ENSCAFG00000001286	intergenic_region	MODIFIER	ENSCAFG00000001246-ENSCAFG00000001286	n.71401934C>G
Abrams	chr1	71791197	T	A	0.471	AOPEP	ENSCAFG00000023549	intron_variant	MODIFIER	ENSCAFT00000001997.4	c.1872+3295A>T
Abrams	chr1	72081521	G	A	0.223	AOPEP-FBP1	ENSCAFG00000023549-ENSCAFG00000001305	intergenic_region	MODIFIER	ENSCAFG00000023549-ENSCAFG00000001305	n.72081521G>A
Abrams	chr1	72086208	G	T	0.434	AOPEP-FBP1	ENSCAFG00000023549-ENSCAFG00000001305	intergenic_region	MODIFIER	ENSCAFG00000023549-ENSCAFG00000001305	n.72086208G>T
Abrams	chr1	72099401	C	A	0.65	FBP1	ENSCAFG00000001305	upstream_gene_variant	MODIFIER	ENSCAFT00000083059.1	c.-724C>A
Abrams	chr1	72459949	G	A	0.417	ENSCAFG00000045391-ENSCAFG00000044080	ENSCAFG00000045391-ENSCAFG00000044080	intergenic_region	MODIFIER	ENSCAFG00000045391-ENSCAFG00000044080	n.72459949G>A
Abrams	chr1	72578844	G	T	0.618	ENSCAFG00000044442-ENSCAFG00000041764	ENSCAFG00000044442-ENSCAFG00000041764	intergenic_region	MODIFIER	ENSCAFG00000044442-ENSCAFG00000041764	n.72578844G>T
Abrams	chr1	72621112	G	T	0.394	ENSCAFG00000043644	ENSCAFG00000043644	downstream_gene_variant	MODIFIER	ENSCAFT00000093387.1	n.*4514G>T
Abrams	chr1	72706193	G	T	0.967	ENSCAFG00000041411	ENSCAFG00000041411	upstream_gene_variant	MODIFIER	ENSCAFT00000061344.1	n.-1901C>A
Abrams	chr1	73329266	A	T	0.188	ENSCAFG00000044441	ENSCAFG00000044441	intron_variant	MODIFIER	ENSCAFT00000064554.1	n.219+11608T>A
Abrams	chr1	73356942	A	G	0.257	ENSCAFG00000044441	ENSCAFG00000044441	upstream_gene_variant	MODIFIER	ENSCAFT00000080224.1	n.-4002T>C
Abrams	chr1	74292233	G	A	0.38	AGTPBP1-U4	ENSCAFG00000001358-ENSCAFG00000046024	intergenic_region	MODIFIER	ENSCAFG00000001358-ENSCAFG00000046024	n.74292233G>A
Abrams	chr1	74320044	A	T	0.186	AGTPBP1-U4	ENSCAFG00000001358-ENSCAFG00000046024	intergenic_region	MODIFIER	ENSCAFG00000001358-ENSCAFG00000046024	n.74320044A>T
Abrams	chr1	74327907	T	C	0.302	ENSCAFG00000045529	ENSCAFG00000045529	upstream_gene_variant	MODIFIER	ENSCAFT00000068130.1	n.-4497T>C
Abrams	chr1	74341477	A	C	0.44	ENSCAFG00000045529	ENSCAFG00000045529	intron_variant	MODIFIER	ENSCAFT00000068130.1	n.678+7586A>C
Abrams	chr1	74350680	A	G	0.386	ENSCAFG00000045529	ENSCAFG00000045529	intron_variant	MODIFIER	ENSCAFT00000068130.1	n.678+16789A>G
Abrams	chr1	74446172	A	T	0.419	NTRK2	ENSCAFG00000001380	downstream_gene_variant	MODIFIER	ENSCAFT00000081058.1	c.*3404T>A
Abrams	chr1	74476606	A	C	0.226	NTRK2	ENSCAFG00000001380	intron_variant	MODIFIER	ENSCAFT00000081058.1	c.2173-25840T>G
Abrams	chr1	74506130	G	A	0.295	NTRK2	ENSCAFG00000001380	intron_variant	MODIFIER	ENSCAFT00000081058.1	c.2172+4107C>T
Abrams	chr1	74515417	T	C	0.4	NTRK2	ENSCAFG00000001380	intron_variant	MODIFIER	ENSCAFT00000081058.1	c.1937+523A>G
Abrams	chr1	75167629	C	G	0.243	SLC28A3	ENSCAFG00000046655	intron_variant	MODIFIER	ENSCAFT00000062908.1	c.1847-37250C>G
Abrams	chr1	75276598	A	G	0.375	ENSCAFG00000045735	ENSCAFG00000045735	intron_variant	MODIFIER	ENSCAFT00000073420.1	n.977-2916T>C
Abrams	chr1	75370445	C	G	0.375	ENSCAFG00000045735	ENSCAFG00000045735	intron_variant	MODIFIER	ENSCAFT00000073420.1	n.976+43005G>C
Abrams	chr1	75483946	T	C	0.361	RMI1	ENSCAFG00000001390	intron_variant	MODIFIER	ENSCAFT00000002145.3	c.-32-254A>G
Abrams	chr1	75483957	G	GT	0.322	RMI1	ENSCAFG00000001390	intron_variant	MODIFIER	ENSCAFT00000002145.3	c.-32-266_-32-265insA
Abrams	chr1	75553337	T	C	0.343	KIF27	ENSCAFG00000001417	upstream_gene_variant	MODIFIER	ENSCAFT00000069231.1	c.-2606T>C
Abrams	chr1	75706496	G	C	0.292	GKAP1	ENSCAFG00000001425	intron_variant	MODIFIER	ENSCAFT00000090239.1	c.502-3768G>C
Abrams	chr1	75736301	T	G	0.294	GKAP1	ENSCAFG00000001425	downstream_gene_variant	MODIFIER	ENSCAFT00000043998.3	c.*3917T>G
Abrams	chr1	76113723	C	A	0.698	FRMD3	ENSCAFG00000001446	intron_variant	MODIFIER	ENSCAFT00000085021.1	c.890+2875C>A
Abrams	chr1	76164136	G	C	0.731	FRMD3	ENSCAFG00000001446	intron_variant	MODIFIER	ENSCAFT00000085021.1	c.1160-13515G>C
Abrams	chr1	76341910	C	A	0.584	FRMD3-RASEF	ENSCAFG00000001446-ENSCAFG00000001453	intergenic_region	MODIFIER	ENSCAFG00000001446-ENSCAFG00000001453	n.76341910C>A
Abrams	chr1	76368602	CACAGAACCAGCACCGCTG	C	0.208	FRMD3-RASEF	ENSCAFG00000001446-ENSCAFG00000001453	intergenic_region	MODIFIER	ENSCAFG00000001446-ENSCAFG00000001453	n.76368603_76368620delACAGAACCAGCACCGCTG
Abrams	chr1	76450772	A	C	0.199	RASEF	ENSCAFG00000001453	intron_variant	MODIFIER	ENSCAFT00000002269.4	c.1958-383A>C
Abrams	chr1	76493532	T	A	0.285	RASEF-ENSCAFG00000041163	ENSCAFG00000001453-ENSCAFG00000041163	intergenic_region	MODIFIER	ENSCAFG00000001453-ENSCAFG00000041163	n.76493532T>A
Abrams	chr1	76553795	G	T	0.478	RASEF-ENSCAFG00000041163	ENSCAFG00000001453-ENSCAFG00000041163	intergenic_region	MODIFIER	ENSCAFG00000001453-ENSCAFG00000041163	n.76553795G>T
Abrams	chr1	76993768	T	C	0.433	ENSCAFG00000041163-ENSCAFG00000042733	ENSCAFG00000041163-ENSCAFG00000042733	intergenic_region	MODIFIER	ENSCAFG00000041163-ENSCAFG00000042733	n.76993768T>C
Abrams	chr1	77069168	G	T	0.721	ENSCAFG00000042733	ENSCAFG00000042733	intron_variant	MODIFIER	ENSCAFT00000068503.1	n.672-8870C>A
Abrams	chr1	78150056	C	T	0.306	Metazoa_SRP-ENSCAFG00000047072	ENSCAFG00000045185-ENSCAFG00000047072	intergenic_region	MODIFIER	ENSCAFG00000045185-ENSCAFG00000047072	n.78150056C>T
Abrams	chr1	78337117	C	T	0.378	ENSCAFG00000046161-ENSCAFG00000043705	ENSCAFG00000046161-ENSCAFG00000043705	intergenic_region	MODIFIER	ENSCAFG00000046161-ENSCAFG00000043705	n.78337117C>T
Abrams	chr1	78365225	AC	A	0.377	ENSCAFG00000046161-ENSCAFG00000043705	ENSCAFG00000046161-ENSCAFG00000043705	intergenic_region	MODIFIER	ENSCAFG00000046161-ENSCAFG00000043705	n.78365226delC
Abrams	chr1	78606737	A	C	0.415	ENSCAFG00000014649	ENSCAFG00000014649	intron_variant	MODIFIER	ENSCAFT00000023255.3	c.23+26077T>G
Abrams	chr1	78635764	G	A	0.503	ENSCAFG00000014649	ENSCAFG00000014649	upstream_gene_variant	MODIFIER	ENSCAFT00000023255.3	c.-2928C>T
Abrams	chr1	78865614	C	A	0.722	ENSCAFG00000045327	ENSCAFG00000045327	intron_variant	MODIFIER	ENSCAFT00000057341.2	n.172-32828G>T
Abrams	chr1	79715798	G	A	0.305	ENSCAFG00000046795-ENSCAFG00000041424	ENSCAFG00000046795-ENSCAFG00000041424	intergenic_region	MODIFIER	ENSCAFG00000046795-ENSCAFG00000041424	n.79715798G>A
Abrams	chr1	80508133	G	T	0.303	CEP78-GNAQ	ENSCAFG00000001577-ENSCAFG00000001579	intergenic_region	MODIFIER	ENSCAFG00000001577-ENSCAFG00000001579	n.80508133G>T
Abrams	chr1	80535786	C	T	0.299	CEP78-GNAQ	ENSCAFG00000001577-ENSCAFG00000001579	intergenic_region	MODIFIER	ENSCAFG00000001577-ENSCAFG00000001579	n.80535786C>T
Abrams	chr1	80583480	C	T	0.269	CEP78-GNAQ	ENSCAFG00000001577-ENSCAFG00000001579	intergenic_region	MODIFIER	ENSCAFG00000001577-ENSCAFG00000001579	n.80583480C>T
Abrams	chr1	80593691	G	A	0.7	CEP78-GNAQ	ENSCAFG00000001577-ENSCAFG00000001579	intergenic_region	MODIFIER	ENSCAFG00000001577-ENSCAFG00000001579	n.80593691G>A
Abrams	chr1	80700664	A	T	0.673	CEP78-GNAQ	ENSCAFG00000001577-ENSCAFG00000001579	intergenic_region	MODIFIER	ENSCAFG00000001577-ENSCAFG00000001579	n.80700664A>T
Abrams	chr1	81023071	T	A	0.636	GNA14	ENSCAFG00000031429	intron_variant	MODIFIER	ENSCAFT00000047596.2	c.136+29917T>A
Abrams	chr1	81609000	A	T	0.294	FOXB2-PRUNE2	ENSCAFG00000001637-ENSCAFG00000001646	intergenic_region	MODIFIER	ENSCAFG00000001637-ENSCAFG00000001646	n.81609000A>T
Abrams	chr1	82657138	C	A	0.25	PCSK5-ENSCAFG00000038859	ENSCAFG00000001690-ENSCAFG00000038859	intergenic_region	MODIFIER	ENSCAFG00000001690-ENSCAFG00000038859	n.82657138C>A
Abrams	chr1	82661511	C	A	0.386	PCSK5-ENSCAFG00000038859	ENSCAFG00000001690-ENSCAFG00000038859	intergenic_region	MODIFIER	ENSCAFG00000001690-ENSCAFG00000038859	n.82661511C>A
Abrams	chr1	82820920	C	A	0.304	ENSCAFG00000045046-OSTF1	ENSCAFG00000045046-ENSCAFG00000001699	intergenic_region	MODIFIER	ENSCAFG00000045046-ENSCAFG00000001699	n.82820920C>A
Abrams	chr1	82867131	C	A	0.354	ENSCAFG00000045046-OSTF1	ENSCAFG00000045046-ENSCAFG00000001699	intergenic_region	MODIFIER	ENSCAFG00000045046-ENSCAFG00000001699	n.82867131C>A
Abrams	chr1	83181966	C	G	0.233	OSTF1	ENSCAFG00000001699	intron_variant	MODIFIER	ENSCAFT00000062706.1	c.505+6349G>C
Abrams	chr1	83413549	C	G	0.342	TRPM6	ENSCAFG00000001751	intron_variant	MODIFIER	ENSCAFT00000002755.5	c.5079-682C>G
Abrams	chr1	83858091	C	T	0.171	ENSCAFG00000001772	ENSCAFG00000001772	downstream_gene_variant	MODIFIER	ENSCAFT00000002781.4	n.*2461C>T
Abrams	chr1	83989789	G	T	0.771	ENSCAFG00000041338-ENSCAFG00000001773	ENSCAFG00000041338-ENSCAFG00000001773	intergenic_region	MODIFIER	ENSCAFG00000041338-ENSCAFG00000001773	n.83989789G>T
Abrams	chr1	84099987	G	A	0.25	ENSCAFG00000001773-U6	ENSCAFG00000001773-ENSCAFG00000022112	intergenic_region	MODIFIER	ENSCAFG00000001773-ENSCAFG00000022112	n.84099987G>A
Abrams	chr1	84187731	A	T	0.256	U6-U4	ENSCAFG00000022112-ENSCAFG00000047581	intergenic_region	MODIFIER	ENSCAFG00000022112-ENSCAFG00000047581	n.84187731A>T
Abrams	chr1	84570987	C	A	0.373	ENSCAFG00000045723-ENSCAFG00000044237	ENSCAFG00000045723-ENSCAFG00000044237	intergenic_region	MODIFIER	ENSCAFG00000045723-ENSCAFG00000044237	n.84570987C>A
Abrams	chr1	84655357	C	G	0.484	ENSCAFG00000045723-ENSCAFG00000044237	ENSCAFG00000045723-ENSCAFG00000044237	intergenic_region	MODIFIER	ENSCAFG00000045723-ENSCAFG00000044237	n.84655357C>G
Abrams	chr1	85880319	C	A	0.71	ABHD17B-U6	ENSCAFG00000001821-ENSCAFG00000021595	intergenic_region	MODIFIER	ENSCAFG00000001821-ENSCAFG00000021595	n.85880319C>A
Abrams	chr1	86422987	A	T	0.302	TRPM3	ENSCAFG00000001849	intron_variant	MODIFIER	ENSCAFT00000093613.1	c.183+180318A>T
Abrams	chr1	86530279	C	T	0.3	TRPM3	ENSCAFG00000001849	intron_variant	MODIFIER	ENSCAFT00000093613.1	c.184-238537C>T
Abrams	chr1	86553585	C	G	0.292	TRPM3	ENSCAFG00000001849	intron_variant	MODIFIER	ENSCAFT00000093613.1	c.184-215231C>G
Abrams	chr1	86610377	G	A	0.719	TRPM3	ENSCAFG00000001849	intron_variant	MODIFIER	ENSCAFT00000093613.1	c.184-158439G>A
Abrams	chr1	86723331	GTTTAT	G	0.971	TRPM3	ENSCAFG00000001849	intron_variant	MODIFIER	ENSCAFT00000093613.1	c.184-45484_184-45480delTTTAT
Abrams	chr1	86921125	G	T	0.579	TRPM3	ENSCAFG00000001849	intron_variant	MODIFIER	ENSCAFT00000093613.1	c.1587+1321G>T
Abrams	chr1	87132717	A	T	0.75	KLF9-SMC5	ENSCAFG00000001867-ENSCAFG00000001880	intergenic_region	MODIFIER	ENSCAFG00000001867-ENSCAFG00000001880	n.87132717A>T
Abrams	chr1	87320411	C	A	0.521	MAMDC2	ENSCAFG00000001890	intron_variant	MODIFIER	ENSCAFT00000085337.1	c.1652-9045G>T
Abrams	chr1	87980159	C	G	0.367	APBA1	ENSCAFG00000001897	3_prime_UTR_variant	MODIFIER	ENSCAFT00000003001.4	c.*103C>G
Abrams	chr1	88258050	C	CATTA	0.906	ENSCAFG00000042011-FXN	ENSCAFG00000042011-ENSCAFG00000029645	intergenic_region	MODIFIER	ENSCAFG00000042011-ENSCAFG00000029645	n.88258050_88258051insATTA
Abrams	chr1	88594819	G	A	0.296	PIP5K1B	ENSCAFG00000001916	intron_variant	MODIFIER	ENSCAFT00000092564.1	c.-245+30420C>T
Abrams	chr1	89260435	T	G	0.315	DOCK8	ENSCAFG00000001957	intron_variant	MODIFIER	ENSCAFT00000089296.1	c.1399-819T>G
Abrams	chr1	89342082	C	T	0.367	DOCK8	ENSCAFG00000001957	intron_variant	MODIFIER	ENSCAFT00000089296.1	c.4223+375C>T
Abrams	chr1	89976252	A	C	0.293	DMRT2-ENSCAFG00000001991	ENSCAFG00000001988-ENSCAFG00000001991	intergenic_region	MODIFIER	ENSCAFG00000001988-ENSCAFG00000001991	n.89976252A>C
Abrams	chr1	89988517	T	C	0.439	DMRT2-ENSCAFG00000001991	ENSCAFG00000001988-ENSCAFG00000001991	intergenic_region	MODIFIER	ENSCAFG00000001988-ENSCAFG00000001991	n.89988517T>C
Abrams	chr1	90298680	T	C	0.206	ENSCAFG00000040977-ENSCAFG00000042269	ENSCAFG00000040977-ENSCAFG00000042269	intergenic_region	MODIFIER	ENSCAFG00000040977-ENSCAFG00000042269	n.90298680T>C
Abrams	chr1	90465893	AAACT	A	0.861	ENSCAFG00000045977	ENSCAFG00000045977	intron_variant	MODIFIER	ENSCAFT00000088764.1	n.64+46959_64+46962delAACT
Abrams	chr1	90581846	C	A	0.4	ENSCAFG00000045977	ENSCAFG00000045977	intron_variant	MODIFIER	ENSCAFT00000088764.1	n.65-8198C>A
Abrams	chr1	91627369	T	A	0.666	ENSCAFG00000002042	ENSCAFG00000002042	intron_variant	MODIFIER	ENSCAFT00000003239.4	c.-138+21102A>T
Abrams	chr1	91696387	A	C	0.314	ENSCAFG00000002042-RFX3	ENSCAFG00000002042-ENSCAFG00000002053	intergenic_region	MODIFIER	ENSCAFG00000002042-ENSCAFG00000002053	n.91696387A>C
Abrams	chr1	92346114	C	T	0.334	GLIS3	ENSCAFG00000031499	intron_variant	MODIFIER	ENSCAFT00000045395.2	c.1993-1957G>A
Abrams	chr1	92409536	T	A	0.392	GLIS3	ENSCAFG00000031499	intron_variant	MODIFIER	ENSCAFT00000045395.2	c.1720-30133A>T
Abrams	chr1	93109575	C	A	0.316	ENSCAFG00000002083-ENSCAFG00000002085	ENSCAFG00000002083-ENSCAFG00000002085	intergenic_region	MODIFIER	ENSCAFG00000002083-ENSCAFG00000002085	n.93109575C>A
Abrams	chr1	93139122	G	T	0.77	ENSCAFG00000002085	ENSCAFG00000002085	upstream_gene_variant	MODIFIER	ENSCAFT00000003298.2	c.-134G>T
Abrams	chr1	93237724	AT	GC	0.561	JAK2	ENSCAFG00000002102	intron_variant	MODIFIER	ENSCAFT00000089120.1	c.971+44068_971+44069delATinsGC
Abrams	chr1	93496433	T	A	0.341	RLN2	ENSCAFG00000002115	downstream_gene_variant	MODIFIER	ENSCAFT00000035777.3	c.*4249A>T
Abrams	chr1	94183464	A	G	0.401	ENSCAFG00000002137-ENSCAFG00000044802	ENSCAFG00000002137-ENSCAFG00000044802	intergenic_region	MODIFIER	ENSCAFG00000002137-ENSCAFG00000044802	n.94183464A>G
Abrams	chr1	94214320	T	G	0.436	ENSCAFG00000044802-ENSCAFG00000002139	ENSCAFG00000044802-ENSCAFG00000002139	intergenic_region	MODIFIER	ENSCAFG00000044802-ENSCAFG00000002139	n.94214320T>G
Abrams	chr1	94725469	G	A	0.55	ENSCAFG00000042625	ENSCAFG00000042625	upstream_gene_variant	MODIFIER	ENSCAFT00000078861.1	c.-2785C>T
Abrams	chr1	94729017	A	C	0.532	ENSCAFG00000042625-ENSCAFG00000041533	ENSCAFG00000042625-ENSCAFG00000041533	intergenic_region	MODIFIER	ENSCAFG00000042625-ENSCAFG00000041533	n.94729017A>C
Abrams	chr1	94914414	C	A	0.307	ENSCAFG00000002159	ENSCAFG00000002159	intron_variant	MODIFIER	ENSCAFT00000003398.4	c.1738+1671G>T
Abrams	chr1	95239996	C	T	0.642	ROR2	ENSCAFG00000002163	intron_variant	MODIFIER	ENSCAFT00000077567.1	c.145+4267C>T
Abrams	chr1	95684285	C	T	0.361	AUH	ENSCAFG00000030145	intron_variant	MODIFIER	ENSCAFT00000083890.1	c.566-13437C>T
Abrams	chr1	95733398	GC	G	0.608	AUH-ENSCAFG00000045575	ENSCAFG00000030145-ENSCAFG00000045575	intergenic_region	MODIFIER	ENSCAFG00000030145-ENSCAFG00000045575	n.95733399delC
Abrams	chr1	95857917	G	T	0.559	ENSCAFG00000041775-SYK	ENSCAFG00000041775-ENSCAFG00000002171	intergenic_region	MODIFIER	ENSCAFG00000041775-ENSCAFG00000002171	n.95857917G>T
Abrams	chr1	95977957	T	A	0.708	SYK-ENSCAFG00000043206	ENSCAFG00000002171-ENSCAFG00000043206	intergenic_region	MODIFIER	ENSCAFG00000002171-ENSCAFG00000043206	n.95977957T>A
Abrams	chr1	96247756	C	T	0.249	ENSCAFG00000047224	ENSCAFG00000047224	downstream_gene_variant	MODIFIER	ENSCAFT00000071677.1	n.*2670C>T
Abrams	chr1	96250766	G	A	0.585	ENSCAFG00000047224-ENSCAFG00000035929	ENSCAFG00000047224-ENSCAFG00000035929	intergenic_region	MODIFIER	ENSCAFG00000047224-ENSCAFG00000035929	n.96250766G>A
Abrams	chr1	96311277	T	A	0.472	ENSCAFG00000047224-ENSCAFG00000035929	ENSCAFG00000047224-ENSCAFG00000035929	intergenic_region	MODIFIER	ENSCAFG00000047224-ENSCAFG00000035929	n.96311277T>A
Abrams	chr1	98420735	C	T	0.38	ENSCAFG00000048972-WNK2	ENSCAFG00000048972-ENSCAFG00000002266	intergenic_region	MODIFIER	ENSCAFG00000048972-ENSCAFG00000002266	n.98420735C>T
Abrams	chr1	98534616	G	C	0.287	ENSCAFG00000043350	ENSCAFG00000043350	upstream_gene_variant	MODIFIER	ENSCAFT00000078080.1	c.-658C>G
Abrams	chr1	98712503	C	T	0.286	BICD2	ENSCAFG00000002289	upstream_gene_variant	MODIFIER	ENSCAFT00000065014.1	c.-414C>T
Abrams	chr1	98712575	G	A	0.389	BICD2	ENSCAFG00000002289	upstream_gene_variant	MODIFIER	ENSCAFT00000065014.1	c.-342G>A
Abrams	chr1	99046673	G	T	0.633	SNORA84	ENSCAFG00000028066	upstream_gene_variant	MODIFIER	ENSCAFT00000042349.1	n.-501G>T
Abrams	chr1	99383747	C	G	0.39	MZF1	ENSCAFG00000031861	missense_variant	MODERATE	ENSCAFT00000042988.2	c.37C>G	p.Leu13Val
Abrams	chr1	99464774	A	C	0.399	ENSCAFG00000000565	ENSCAFG00000000565	downstream_gene_variant	MODIFIER	ENSCAFT00000000877.3	c.*119A>C
Abrams	chr1	99499688	C	A	0.643	ZNF132	ENSCAFG00000029721	downstream_gene_variant	MODIFIER	ENSCAFT00000043615.2	c.*1349C>A
Abrams	chr1	99501890	A	G	0.692	ZNF132	ENSCAFG00000029721	downstream_gene_variant	MODIFIER	ENSCAFT00000043615.2	c.*3551A>G
Abrams	chr1	99652843	T	C	0.316	ZNF8	ENSCAFG00000002372	intron_variant	MODIFIER	ENSCAFT00000048797.2	c.66+1962A>G
Abrams	chr1	99665896	A	T	0.394	ENSCAFG00000050054	ENSCAFG00000050054	downstream_gene_variant	MODIFIER	ENSCAFT00000075154.1	n.*3747T>A
Abrams	chr1	99754391	G	A	0.271	ZNF329	ENSCAFG00000031863	downstream_gene_variant	MODIFIER	ENSCAFT00000076781.1	n.*4287G>A
Abrams	chr1	99962856	T	G	0.272	ENSCAFG00000046247	ENSCAFG00000046247	intron_variant	MODIFIER	ENSCAFT00000090662.1	c.154+5502T>G
Abrams	chr1	99977831	C	A	0.324	ENSCAFG00000046247	ENSCAFG00000046247	intron_variant	MODIFIER	ENSCAFT00000090662.1	c.154+20477C>A
Abrams	chr1	100106084	C	CA	0.446	ENSCAFG00000028550-ENSCAFG00000041221	ENSCAFG00000028550-ENSCAFG00000041221	intergenic_region	MODIFIER	ENSCAFG00000028550-ENSCAFG00000041221	n.100106084_100106085insA
Abrams	chr1	100428998	C	A	0.446	ENSCAFG00000050011-ZNF551	ENSCAFG00000050011-ENSCAFG00000029649	intergenic_region	MODIFIER	ENSCAFG00000050011-ENSCAFG00000029649	n.100428998C>A
Abrams	chr1	100468842	G	T	0.16	ENSCAFG00000042267	ENSCAFG00000042267	upstream_gene_variant	MODIFIER	ENSCAFT00000003821.4	c.-3774C>A
Abrams	chr1	100572485	A	C	0.574	ENSCAFG00000032253	ENSCAFG00000032253	5_prime_UTR_variant	MODIFIER	ENSCAFT00000047973.2	c.-315T>G
Abrams	chr1	100630597	A	C	0.372	ZNF773	ENSCAFG00000031784	intron_variant	MODIFIER	ENSCAFT00000048333.2	c.72+753T>G
Abrams	chr1	100728283	C	A	0.68	ENSCAFG00000032401	ENSCAFG00000032401	intron_variant	MODIFIER	ENSCAFT00000077235.1	c.207+395G>T
Abrams	chr1	100907772	A	C	0.25	ENSCAFG00000002431-ENSCAFG00000044428	ENSCAFG00000002431-ENSCAFG00000044428	intergenic_region	MODIFIER	ENSCAFG00000002431-ENSCAFG00000044428	n.100907772A>C
Abrams	chr1	101086527	T	G	0.306	ENSCAFG00000045202	ENSCAFG00000045202	intron_variant	MODIFIER	ENSCAFT00000088263.1	n.119-3325T>G
Abrams	chr1	101428305	G	T	0.678	ZNF71	ENSCAFG00000032211	upstream_gene_variant	MODIFIER	ENSCAFT00000081278.1	c.-3947C>A
Abrams	chr1	101539017	A	G	0.349	ZNF471-ZNF582	ENSCAFG00000030221-ENSCAFG00000029312	intergenic_region	MODIFIER	ENSCAFG00000030221-ENSCAFG00000029312	n.101539017A>G
Abrams	chr1	101792569	T	C	0.461	ZNF787	ENSCAFG00000002481	intron_variant	MODIFIER	ENSCAFT00000067548.1	c.307+3791T>C
Abrams	chr1	101870635	T	C	0.442	NLRP8	ENSCAFG00000024197	intron_variant	MODIFIER	ENSCAFT00000003948.4	c.2042+1100A>G
Abrams	chr1	101970439	T	A	0.405	ENSCAFG00000049470	ENSCAFG00000049470	intron_variant	MODIFIER	ENSCAFT00000076542.1	n.260+16032T>A
Abrams	chr1	102041676	A	G	0.345	NLRP9	ENSCAFG00000024115	upstream_gene_variant	MODIFIER	ENSCAFT00000003954.4	c.-5003T>C
Abrams	chr1	102524418	C	T	0.64	PPP1R12C	ENSCAFG00000002626	downstream_gene_variant	MODIFIER	ENSCAFT00000004129.5	c.*1495C>T
Abrams	chr1	102608196	C	T	0.36	GP6	ENSCAFG00000031157	intron_variant	MODIFIER	ENSCAFT00000046219.2	c.743-571C>T
Abrams	chr1	102928236	AC	A	0.439	ENSCAFG00000042932	ENSCAFG00000042932	upstream_gene_variant	MODIFIER	ENSCAFT00000067547.1	c.-4273delC
Abrams	chr1	103116803	C	A	0.237	ENSCAFG00000024198	ENSCAFG00000024198	upstream_gene_variant	MODIFIER	ENSCAFT00000048483.3	c.-2366C>A
Abrams	chr1	103852750	G	T	0.289	ENSCAFG00000030979	ENSCAFG00000030979	intron_variant	MODIFIER	ENSCAFT00000043226.2	c.-292-29976G>T
Abrams	chr1	104369628	G	T	0.293	ENSCAFG00000047374-ENSCAFG00000042771	ENSCAFG00000047374-ENSCAFG00000042771	intergenic_region	MODIFIER	ENSCAFG00000047374-ENSCAFG00000042771	n.104369628G>T
Abrams	chr1	104548714	C	G	0.191	ENSCAFG00000046585	ENSCAFG00000046585	upstream_gene_variant	MODIFIER	ENSCAFT00000086572.1	c.-4996G>C
Abrams	chr1	104665963	G	T	0.639	ENSCAFG00000029058	ENSCAFG00000029058	downstream_gene_variant	MODIFIER	ENSCAFT00000048332.2	c.*5165C>A
Abrams	chr1	104794387	T	C	0.355	ENSCAFG00000044077	ENSCAFG00000044077	intron_variant	MODIFIER	ENSCAFT00000072366.1	c.228-11983A>G
Abrams	chr1	104825588	C	T	0.709	ENSCAFG00000042474	ENSCAFG00000042474	downstream_gene_variant	MODIFIER	ENSCAFT00000062653.1	c.*286G>A
Abrams	chr1	104948393	G	T	0.304	ENSCAFG00000048445-PPP2R1A	ENSCAFG00000048445-ENSCAFG00000002772	intergenic_region	MODIFIER	ENSCAFG00000048445-ENSCAFG00000002772	n.104948393G>T
Abrams	chr1	105015534	G	T	0.65	PPP2R1A	ENSCAFG00000002772	upstream_gene_variant	MODIFIER	ENSCAFT00000085651.1	c.-1892C>A
Abrams	chr1	105089569	T	C	0.327	ENSCAFG00000044527	ENSCAFG00000044527	downstream_gene_variant	MODIFIER	ENSCAFT00000065923.1	n.*2657A>G
Abrams	chr1	105498986	G	A	0.459	ENSCAFG00000023977	ENSCAFG00000023977	intron_variant	MODIFIER	ENSCAFT00000091504.1	c.395-352G>A
Abrams	chr1	105520065	C	G	0.438	ZNF175	ENSCAFG00000029814	upstream_gene_variant	MODIFIER	ENSCAFT00000043848.2	c.-430G>C
Abrams	chr1	105553280	CA	AC	0.341	ENSCAFG00000028980	ENSCAFG00000028980	intron_variant	MODIFIER	ENSCAFT00000004529.4	c.829+474_829+475delCAinsAC
Abrams	chr1	105737302	A	G	0.692	ENSCAFG00000028603	ENSCAFG00000028603	intron_variant	MODIFIER	ENSCAFT00000079257.1	c.47-6940T>C
Abrams	chr1	105812017	G	T	0.201	KLK14	ENSCAFG00000002880	upstream_gene_variant	MODIFIER	ENSCAFT00000004608.3	c.-228G>T
Abrams	chr1	105909123	C	A	0.452	KLK6	ENSCAFG00000002900	downstream_gene_variant	MODIFIER	ENSCAFT00000037805.3	c.*1538C>A
Abrams	chr1	106160309	G	C	0.432	SYT3	ENSCAFG00000002960	intron_variant	MODIFIER	ENSCAFT00000004745.4	c.*2+61G>C
Abrams	chr1	106973026	C	T	0.278	RCN3	ENSCAFG00000003620	intron_variant	MODIFIER	ENSCAFT00000046320.3	c.619-556G>A
Abrams	chr1	107689458	A	G	0.327	SPHK2	ENSCAFG00000003961	upstream_gene_variant	MODIFIER	ENSCAFT00000006365.4	c.-2921T>C
Abrams	chr1	108010067	ATCT	A	0.133	ENSCAFG00000029414	ENSCAFG00000029414	intron_variant	MODIFIER	ENSCAFT00000047012.2	c.321-1038_321-1036delTCT
Abrams	chr1	108213478	GT	G	0.311	BSPH1	ENSCAFG00000004063	downstream_gene_variant	MODIFIER	ENSCAFT00000006510.4	n.*4249delT
Abrams	chr1	108306896	G	T	0.251	NOP53	ENSCAFG00000004080	downstream_gene_variant	MODIFIER	ENSCAFT00000006545.5	c.*196C>A
Abrams	chr1	108531925	A	T	0.276	KPTN	ENSCAFG00000004121	upstream_gene_variant	MODIFIER	ENSCAFT00000006598.4	c.-3756A>T
Abrams	chr1	108846510	C	G	0.649	SAE1	ENSCAFG00000004180	intron_variant	MODIFIER	ENSCAFT00000074448.1	c.200+9433G>C
Abrams	chr1	109127636	C	T	0.367	AP2S1-SLC1A5	ENSCAFG00000004193-ENSCAFG00000004201	intergenic_region	MODIFIER	ENSCAFG00000004193-ENSCAFG00000004201	n.109127636C>T
Abrams	chr1	109974295	G	T	0.674	OPA3	ENSCAFG00000004419	upstream_gene_variant	MODIFIER	ENSCAFT00000007112.3	c.-2635G>T
Abrams	chr1	110324681	TG	T	0.273	TRAPPC6A	ENSCAFG00000031778	upstream_gene_variant	MODIFIER	ENSCAFT00000043367.2	c.-3817delG
Abrams	chr1	110427384	G	C	0.39	CLASRP	ENSCAFG00000004587	missense_variant	MODERATE	ENSCAFT00000086456.1	c.113C>G	p.Ala38Gly
Abrams	chr1	110869052	T	A	0.426	ZNF229	ENSCAFG00000030170	upstream_gene_variant	MODIFIER	ENSCAFT00000068444.1	c.-1827T>A
Abrams	chr1	110930252	C	T	0.436	ENSCAFG00000039783	ENSCAFG00000039783	downstream_gene_variant	MODIFIER	ENSCAFT00000057845.2	n.*4958G>A
Abrams	chr1	111739747	G	A	0.351	CD177-CEACAM1	ENSCAFG00000004765-ENSCAFG00000014247	intergenic_region	MODIFIER	ENSCAFG00000004765-ENSCAFG00000014247	n.111739747G>A
Abrams	chr1	111777800	G	A	0.782	CEACAM1	ENSCAFG00000014247	intron_variant	MODIFIER	ENSCAFT00000049292.3	c.64+32295G>A
Abrams	chr1	112788571	C	A	0.285	CYP2S1-CYP2B6	ENSCAFG00000005049-ENSCAFG00000005052	intergenic_region	MODIFIER	ENSCAFG00000005049-ENSCAFG00000005052	n.112788571C>A
Abrams	chr1	113752732	G	A	0.351	TIMM50	ENSCAFG00000005445	splice_region_variant&intron_variant	LOW	ENSCAFT00000037759.3	c.501+8C>T
Abrams	chr1	114273869	G	GT	0.318	HNRNPL	ENSCAFG00000005652	intron_variant	MODIFIER	ENSCAFT00000009103.4	c.878-1079_878-1078insT
Abrams	chr1	114697753	T	G	0.304	SPINT2	ENSCAFG00000005948	downstream_gene_variant	MODIFIER	ENSCAFT00000009605.4	c.*1976A>C
Abrams	chr1	115079784	T	G	0.333	ENSCAFG00000048356-ENSCAFG00000030354	ENSCAFG00000048356-ENSCAFG00000030354	intergenic_region	MODIFIER	ENSCAFG00000048356-ENSCAFG00000030354	n.115079784T>G
Abrams	chr1	115300793	A	G	0.276	ZNF875	ENSCAFG00000031993	intron_variant	MODIFIER	ENSCAFT00000093199.1	c.497-3830A>G
Abrams	chr1	115601369	G	A	0.691	ENSCAFG00000044898	ENSCAFG00000044898	intron_variant	MODIFIER	ENSCAFT00000049896.2	c.232+150C>T
Abrams	chr1	115707336	T	A	0.28	ZNF790	ENSCAFG00000031909	intron_variant	MODIFIER	ENSCAFT00000043419.2	c.-73-3218T>A
Abrams	chr1	115730570	G	T	0.319	ZNF790-ZNF571	ENSCAFG00000031909-ENSCAFG00000031804	intergenic_region	MODIFIER	ENSCAFG00000031909-ENSCAFG00000031804	n.115730570G>T
Abrams	chr1	116009656	C	T	0.371	ZFP14	ENSCAFG00000029949	intron_variant	MODIFIER	ENSCAFT00000047293.2	c.130+2496G>A
Abrams	chr1	116735194	A	AG	0.431	APLP1	ENSCAFG00000006713	intron_variant	MODIFIER	ENSCAFT00000010774.5	c.835-3537_835-3536insC
Abrams	chr1	116756626	T	C	0.624	NFKBID	ENSCAFG00000006704	upstream_gene_variant	MODIFIER	ENSCAFT00000010790.4	c.-1614T>C
Abrams	chr1	117473125	G	A	0.391	ENSCAFG00000042736	ENSCAFG00000042736	downstream_gene_variant	MODIFIER	ENSCAFT00000081139.1	n.*388C>T
Abrams	chr1	117661022	A	T	0.33	ZNF599	ENSCAFG00000030117	upstream_gene_variant	MODIFIER	ENSCAFT00000047558.2	c.-5307T>A
Abrams	chr1	117795657	C	T	0.375	ENSCAFG00000031202	ENSCAFG00000031202	intron_variant	MODIFIER	ENSCAFT00000087113.1	c.243+1934G>A
Abrams	chr1	117834990	G	C	0.5	ENSCAFG00000007230-UBA2	ENSCAFG00000007230-ENSCAFG00000007258	intergenic_region	MODIFIER	ENSCAFG00000007230-ENSCAFG00000007258	n.117834990G>C
Abrams	chr1	118272235	C	A	0.4	ENSCAFG00000049378-ENSCAFG00000033975	ENSCAFG00000049378-ENSCAFG00000033975	intergenic_region	MODIFIER	ENSCAFG00000049378-ENSCAFG00000033975	n.118272235C>A
Abrams	chr1	119444038	G	A	0.787	ENSCAFG00000047797	ENSCAFG00000047797	downstream_gene_variant	MODIFIER	ENSCAFT00000093219.1	n.*1603G>A
Abrams	chr1	119496368	C	A	0.395	DPY19L3	ENSCAFG00000007575	intron_variant	MODIFIER	ENSCAFT00000037089.4	c.721-76G>T
Abrams	chr1	120573975	C	T	0.556	ENSCAFG00000045370-ENSCAFG00000048320	ENSCAFG00000045370-ENSCAFG00000048320	intergenic_region	MODIFIER	ENSCAFG00000045370-ENSCAFG00000048320	n.120573975C>T
Abrams	chr1	120810952	A	T	0.238	ENSCAFG00000033119-ENSCAFG00000047300	ENSCAFG00000033119-ENSCAFG00000047300	intergenic_region	MODIFIER	ENSCAFG00000033119-ENSCAFG00000047300	n.120810952A>T
Abrams	chr1	120818730	C	A	0.4	ENSCAFG00000033119-ENSCAFG00000047300	ENSCAFG00000033119-ENSCAFG00000047300	intergenic_region	MODIFIER	ENSCAFG00000033119-ENSCAFG00000047300	n.120818730C>A
Abrams	chr1	120892229	C	T	0.236	ENSCAFG00000033119-ENSCAFG00000047300	ENSCAFG00000033119-ENSCAFG00000047300	intergenic_region	MODIFIER	ENSCAFG00000033119-ENSCAFG00000047300	n.120892229C>T
Abrams	chr1	120928972	G	T	0.326	ENSCAFG00000033119-ENSCAFG00000047300	ENSCAFG00000033119-ENSCAFG00000047300	intergenic_region	MODIFIER	ENSCAFG00000033119-ENSCAFG00000047300	n.120928972G>T
Abrams	chr1	120936097	C	T	0.342	ENSCAFG00000033119-ENSCAFG00000047300	ENSCAFG00000033119-ENSCAFG00000047300	intergenic_region	MODIFIER	ENSCAFG00000033119-ENSCAFG00000047300	n.120936097C>T
Abrams	chr1	121093603	C	T	0.238	ZNF536	ENSCAFG00000007601	intron_variant	MODIFIER	ENSCAFT00000087176.1	c.3964+30093G>A
Abrams	chr1	121235408	C	T	0.398	ZNF536	ENSCAFG00000007601	upstream_gene_variant	MODIFIER	ENSCAFT00000086226.1	c.-3341G>A
Abrams	chr1	121256298	G	T	0.436	ZNF536	ENSCAFG00000007601	intron_variant	MODIFIER	ENSCAFT00000078602.1	c.-3+31655C>A
Abrams	chr1	121273201	G	A	0.406	ZNF536	ENSCAFG00000007601	intron_variant	MODIFIER	ENSCAFT00000078602.1	c.-3+14752C>T
Abrams	chr1	121917850	T	C	0.362	ENSCAFG00000046388-ENSCAFG00000048665	ENSCAFG00000046388-ENSCAFG00000048665	intergenic_region	MODIFIER	ENSCAFG00000046388-ENSCAFG00000048665	n.121917850T>C
Abrams	chr1	122004590	C	A	0.47	ENSCAFG00000048665-UQCRFS1	ENSCAFG00000048665-ENSCAFG00000007636	intergenic_region	MODIFIER	ENSCAFG00000048665-ENSCAFG00000007636	n.122004590C>A
Abrams	chr1	122028134	C	A	0.186	ENSCAFG00000048665-UQCRFS1	ENSCAFG00000048665-ENSCAFG00000007636	intergenic_region	MODIFIER	ENSCAFG00000048665-ENSCAFG00000007636	n.122028134C>A
Abrams	chr1	122153280	C	T	0.594	ENSCAFG00000049124	ENSCAFG00000049124	upstream_gene_variant	MODIFIER	ENSCAFT00000065638.1	n.-1702C>T
Abrams	chr1	122241521	C	A	0.4	ENSCAFG00000049124-ENSCAFG00000042919	ENSCAFG00000049124-ENSCAFG00000042919	intergenic_region	MODIFIER	ENSCAFG00000049124-ENSCAFG00000042919	n.122241521C>A
Abrams	chr1	122348004	G	T	0.354	ENSCAFG00000042919-cfa-mir-578	ENSCAFG00000042919-ENSCAFG00000027652	intergenic_region	MODIFIER	ENSCAFG00000042919-ENSCAFG00000027652	n.122348004G>T
Abrams	chr1	122376323	G	T	0.233	ENSCAFG00000042919-cfa-mir-578	ENSCAFG00000042919-ENSCAFG00000027652	intergenic_region	MODIFIER	ENSCAFG00000042919-ENSCAFG00000027652	n.122376323G>T
Abrams	chr1	122480600	G	T	0.478	cfa-mir-578-ENSCAFG00000049054	ENSCAFG00000027652-ENSCAFG00000049054	intergenic_region	MODIFIER	ENSCAFG00000027652-ENSCAFG00000049054	n.122480600G>T
Abrams	chr1	122550888	G	T	0.383	ENSCAFG00000049054	ENSCAFG00000049054	intron_variant	MODIFIER	ENSCAFT00000084857.1	n.113+11391G>T
Abrams	chr1	122562053	A	T	0.281	ENSCAFG00000049054	ENSCAFG00000049054	intron_variant	MODIFIER	ENSCAFT00000084857.1	n.113+22556A>T
Abrams	chr1	122618975	A	T	0.33	ENSCAFG00000049054	ENSCAFG00000049054	intron_variant	MODIFIER	ENSCAFT00000084857.1	n.114-8701A>T
Abrams	chr1	122635575	T	G	0.434	ENSCAFG00000049054	ENSCAFG00000049054	intron_variant	MODIFIER	ENSCAFT00000084857.1	n.329+7684T>G
Abrams	chr10	345835	G	A	0.98	IKZF4	ENSCAFG00000030801	upstream_gene_variant	MODIFIER	ENSCAFT00000072105.1	c.-2657G>A
Abrams	chr10	1346233	C	A	0.978	LRP1	ENSCAFG00000000178	intron_variant	MODIFIER	ENSCAFT00000078799.1	c.12146-5782C>A
Abrams	chr10	1397628	C	A	0.98	R3HDM2	ENSCAFG00000000215	intron_variant	MODIFIER	ENSCAFT00000000323.4	c.1347+1851G>T
Abrams	chr10	1641139	T	TC	0.422	KIF5A	ENSCAFG00000000238	intron_variant	MODIFIER	ENSCAFT00000046518.2	c.129+3865_129+3866insC
Abrams	chr10	2137437	G	A	0.199	ENSCAFG00000045511-ENSCAFG00000042825	ENSCAFG00000045511-ENSCAFG00000042825	intergenic_region	MODIFIER	ENSCAFG00000045511-ENSCAFG00000042825	n.2137437G>A
Abrams	chr10	2549106	G	C	0.98	ENSCAFG00000047496-ENSCAFG00000047007	ENSCAFG00000047496-ENSCAFG00000047007	intergenic_region	MODIFIER	ENSCAFG00000047496-ENSCAFG00000047007	n.2549106G>C
Abrams	chr10	2613289	G	A	0.425	ENSCAFG00000047007	ENSCAFG00000047007	upstream_gene_variant	MODIFIER	ENSCAFT00000072188.1	n.-4416C>T
Abrams	chr10	2691544	C	T	0.234	ENSCAFG00000047007-LRIG3	ENSCAFG00000047007-ENSCAFG00000000311	intergenic_region	MODIFIER	ENSCAFG00000047007-ENSCAFG00000000311	n.2691544C>T
Abrams	chr10	2763733	G	GT	0.981	LRIG3	ENSCAFG00000000311	intron_variant	MODIFIER	ENSCAFT00000062755.1	c.284+2501_284+2502insA
Abrams	chr10	3170633	G	T	0.412	U6-SLC16A7	ENSCAFG00000027210-ENSCAFG00000000316	intergenic_region	MODIFIER	ENSCAFG00000027210-ENSCAFG00000000316	n.3170633G>T
Abrams	chr10	3228825	C	A	0.42	U6-SLC16A7	ENSCAFG00000027210-ENSCAFG00000000316	intergenic_region	MODIFIER	ENSCAFG00000027210-ENSCAFG00000000316	n.3228825C>A
Abrams	chr10	3238932	T	A	0.976	U6-SLC16A7	ENSCAFG00000027210-ENSCAFG00000000316	intergenic_region	MODIFIER	ENSCAFG00000027210-ENSCAFG00000000316	n.3238932T>A
Abrams	chr10	3281358	AC	A	0.323	U6-SLC16A7	ENSCAFG00000027210-ENSCAFG00000000316	intergenic_region	MODIFIER	ENSCAFG00000027210-ENSCAFG00000000316	n.3281359delC
Abrams	chr10	3340773	C	T	0.416	SLC16A7	ENSCAFG00000000316	intron_variant	MODIFIER	ENSCAFT00000060119.1	c.-161+2612C>T
Abrams	chr10	3449840	A	G	0.259	SLC16A7	ENSCAFG00000000316	intron_variant	MODIFIER	ENSCAFT00000060119.1	c.214+20693A>G
Abrams	chr10	3505512	AT	A	0.264	SLC16A7-ENSCAFG00000048044	ENSCAFG00000000316-ENSCAFG00000048044	intergenic_region	MODIFIER	ENSCAFG00000000316-ENSCAFG00000048044	n.3505513delT
Abrams	chr10	3696000	G	A	0.22	SLC16A7-ENSCAFG00000048044	ENSCAFG00000000316-ENSCAFG00000048044	intergenic_region	MODIFIER	ENSCAFG00000000316-ENSCAFG00000048044	n.3696000G>A
Abrams	chr10	3696723	G	T	0.419	SLC16A7-ENSCAFG00000048044	ENSCAFG00000000316-ENSCAFG00000048044	intergenic_region	MODIFIER	ENSCAFG00000000316-ENSCAFG00000048044	n.3696723G>T
Abrams	chr10	3730221	AT	A	0.283	SLC16A7-ENSCAFG00000048044	ENSCAFG00000000316-ENSCAFG00000048044	intergenic_region	MODIFIER	ENSCAFG00000000316-ENSCAFG00000048044	n.3730222delT
Abrams	chr10	3990378	C	A	0.35	SLC16A7-ENSCAFG00000048044	ENSCAFG00000000316-ENSCAFG00000048044	intergenic_region	MODIFIER	ENSCAFG00000000316-ENSCAFG00000048044	n.3990378C>A
Abrams	chr10	4370618	G	T	0.262	SLC16A7-ENSCAFG00000048044	ENSCAFG00000000316-ENSCAFG00000048044	intergenic_region	MODIFIER	ENSCAFG00000000316-ENSCAFG00000048044	n.4370618G>T
Abrams	chr10	4506525	G	A	0.277	SLC16A7-ENSCAFG00000048044	ENSCAFG00000000316-ENSCAFG00000048044	intergenic_region	MODIFIER	ENSCAFG00000000316-ENSCAFG00000048044	n.4506525G>A
Abrams	chr10	4547697	T	G	0.415	SLC16A7-ENSCAFG00000048044	ENSCAFG00000000316-ENSCAFG00000048044	intergenic_region	MODIFIER	ENSCAFG00000000316-ENSCAFG00000048044	n.4547697T>G
Abrams	chr10	4625738	AT	A	0.237	SLC16A7-ENSCAFG00000048044	ENSCAFG00000000316-ENSCAFG00000048044	intergenic_region	MODIFIER	ENSCAFG00000000316-ENSCAFG00000048044	n.4625739delT
Abrams	chr10	4687598	T	G	0.444	ENSCAFG00000048044	ENSCAFG00000048044	upstream_gene_variant	MODIFIER	ENSCAFT00000083817.1	n.-2243T>G
Abrams	chr10	4727737	A	T	0.314	ENSCAFG00000048044	ENSCAFG00000048044	intron_variant	MODIFIER	ENSCAFT00000083817.1	n.99-34289A>T
Abrams	chr10	5035506	G	T	0.443	TAFA2	ENSCAFG00000032565	intron_variant	MODIFIER	ENSCAFT00000046239.2	c.435+101C>A
Abrams	chr10	5051672	G	T	0.276	TAFA2	ENSCAFG00000032565	intron_variant	MODIFIER	ENSCAFT00000046239.2	c.158-14676C>A
Abrams	chr10	5202559	C	T	0.285	TAFA2	ENSCAFG00000032565	intron_variant	MODIFIER	ENSCAFT00000046239.2	c.50+30945G>A
Abrams	chr10	5254613	G	A	0.35	TAFA2-ENSCAFG00000047388	ENSCAFG00000032565-ENSCAFG00000047388	intergenic_region	MODIFIER	ENSCAFG00000032565-ENSCAFG00000047388	n.5254613G>A
Abrams	chr10	5298440	A	AG	0.237	TAFA2-ENSCAFG00000047388	ENSCAFG00000032565-ENSCAFG00000047388	intergenic_region	MODIFIER	ENSCAFG00000032565-ENSCAFG00000047388	n.5298440_5298441insG
Abrams	chr10	5375175	C	A	0.975	ENSCAFG00000047388-USP15	ENSCAFG00000047388-ENSCAFG00000000323	intergenic_region	MODIFIER	ENSCAFG00000047388-ENSCAFG00000000323	n.5375175C>A
Abrams	chr10	6117522	T	C	0.249	PPM1H-AVPR1A	ENSCAFG00000000337-ENSCAFG00000000339	intergenic_region	MODIFIER	ENSCAFG00000000337-ENSCAFG00000000339	n.6117522T>C
Abrams	chr10	6194004	A	G	0.384	PPM1H-AVPR1A	ENSCAFG00000000337-ENSCAFG00000000339	intergenic_region	MODIFIER	ENSCAFG00000000337-ENSCAFG00000000339	n.6194004A>G
Abrams	chr10	6557760	G	T	0.319	U4	ENSCAFG00000049811	upstream_gene_variant	MODIFIER	ENSCAFT00000086474.1	n.-3412G>T
Abrams	chr10	7828044	T	C	0.528	LEMD3	ENSCAFG00000023702	intron_variant	MODIFIER	ENSCAFT00000048719.3	c.916+2496T>C
Abrams	chr10	8558662	C	T	0.263	ENSCAFG00000041633	ENSCAFG00000041633	downstream_gene_variant	MODIFIER	ENSCAFT00000070345.1	n.*2658G>A
Abrams	chr10	8809987	AC	A	0.971	GRIP1	ENSCAFG00000000384	intron_variant	MODIFIER	ENSCAFT00000080188.1	c.3238-5195delG
Abrams	chr10	8813005	G	T	0.321	GRIP1	ENSCAFG00000000384	intron_variant	MODIFIER	ENSCAFT00000080188.1	c.3237+5754C>A
Abrams	chr10	9631428	C	G	0.979	ENSCAFG00000047979-CAND1	ENSCAFG00000047979-ENSCAFG00000000397	intergenic_region	MODIFIER	ENSCAFG00000047979-ENSCAFG00000000397	n.9631428C>G
Abrams	chr10	9725996	T	A	0.316	CAND1-ENSCAFG00000041215	ENSCAFG00000000397-ENSCAFG00000041215	intergenic_region	MODIFIER	ENSCAFG00000000397-ENSCAFG00000041215	n.9725996T>A
Abrams	chr10	9845953	CG	C	0.304	ENSCAFG00000041215-ENSCAFG00000047360	ENSCAFG00000041215-ENSCAFG00000047360	intergenic_region	MODIFIER	ENSCAFG00000041215-ENSCAFG00000047360	n.9845954delG
Abrams	chr10	11393745	C	A	0.282	YEATS4-ENSCAFG00000039202	ENSCAFG00000000428-ENSCAFG00000039202	intergenic_region	MODIFIER	ENSCAFG00000000428-ENSCAFG00000039202	n.11393745C>A
Abrams	chr10	11939331	A	C	0.29	MYRFL-CNOT2	ENSCAFG00000000439-ENSCAFG00000000441	intergenic_region	MODIFIER	ENSCAFG00000000439-ENSCAFG00000000441	n.11939331A>C
Abrams	chr10	11956410	G	C	0.316	MYRFL-CNOT2	ENSCAFG00000000439-ENSCAFG00000000441	intergenic_region	MODIFIER	ENSCAFG00000000439-ENSCAFG00000000441	n.11956410G>C
Abrams	chr10	12253704	G	A	0.315	PTPRB	ENSCAFG00000000446	intron_variant	MODIFIER	ENSCAFT00000000717.4	c.6626-11942C>T
Abrams	chr10	12829441	C	A	0.974	TSPAN8-ENSCAFG00000037480	ENSCAFG00000000450-ENSCAFG00000037480	intergenic_region	MODIFIER	ENSCAFG00000000450-ENSCAFG00000037480	n.12829441C>A
Abrams	chr10	13052110	T	A	0.325	LGR5	ENSCAFG00000000451	intron_variant	MODIFIER	ENSCAFT00000081859.1	c.213-14467T>A
Abrams	chr10	13533417	G	T	0.417	TPH2-ENSCAFG00000049376	ENSCAFG00000000462-ENSCAFG00000049376	intergenic_region	MODIFIER	ENSCAFG00000000462-ENSCAFG00000049376	n.13533417G>T
Abrams	chr10	13630581	A	G	0.279	TPH2-ENSCAFG00000049376	ENSCAFG00000000462-ENSCAFG00000049376	intergenic_region	MODIFIER	ENSCAFG00000000462-ENSCAFG00000049376	n.13630581A>G
Abrams	chr10	14021912	G	T	0.311	TRHDE	ENSCAFG00000000473	intron_variant	MODIFIER	ENSCAFT00000000753.4	c.1600-4534G>T
Abrams	chr10	14057126	C	G	0.978	TRHDE	ENSCAFG00000000473	intron_variant	MODIFIER	ENSCAFT00000000753.4	c.2129+16572C>G
Abrams	chr10	14096023	G	A	0.103	TRHDE	ENSCAFG00000000473	intron_variant	MODIFIER	ENSCAFT00000000753.4	c.2484-9942G>A
Abrams	chr10	14096024	A	AT	0.102	TRHDE	ENSCAFG00000000473	intron_variant	MODIFIER	ENSCAFT00000000753.4	c.2484-9941_2484-9940insT
Abrams	chr10	14162100	C	G	0.976	TRHDE-ENSCAFG00000045499	ENSCAFG00000000473-ENSCAFG00000045499	intergenic_region	MODIFIER	ENSCAFG00000000473-ENSCAFG00000045499	n.14162100C>G
Abrams	chr10	14173851	C	G	0.4	TRHDE-ENSCAFG00000045499	ENSCAFG00000000473-ENSCAFG00000045499	intergenic_region	MODIFIER	ENSCAFG00000000473-ENSCAFG00000045499	n.14173851C>G
Abrams	chr10	14178713	C	A	0.305	TRHDE-ENSCAFG00000045499	ENSCAFG00000000473-ENSCAFG00000045499	intergenic_region	MODIFIER	ENSCAFG00000000473-ENSCAFG00000045499	n.14178713C>A
Abrams	chr10	14294381	G	A	0.424	TRHDE-ENSCAFG00000045499	ENSCAFG00000000473-ENSCAFG00000045499	intergenic_region	MODIFIER	ENSCAFG00000000473-ENSCAFG00000045499	n.14294381G>A
Abrams	chr10	14728202	G	A	0.977	TRHDE-ENSCAFG00000045499	ENSCAFG00000000473-ENSCAFG00000045499	intergenic_region	MODIFIER	ENSCAFG00000000473-ENSCAFG00000045499	n.14728202G>A
Abrams	chr10	14774149	T	C	0.313	TRHDE-ENSCAFG00000045499	ENSCAFG00000000473-ENSCAFG00000045499	intergenic_region	MODIFIER	ENSCAFG00000000473-ENSCAFG00000045499	n.14774149T>C
Abrams	chr10	15000117	G	A	0.321	TRHDE-ENSCAFG00000045499	ENSCAFG00000000473-ENSCAFG00000045499	intergenic_region	MODIFIER	ENSCAFG00000000473-ENSCAFG00000045499	n.15000117G>A
Abrams	chr10	15068253	T	A	0.976	TRHDE-ENSCAFG00000045499	ENSCAFG00000000473-ENSCAFG00000045499	intergenic_region	MODIFIER	ENSCAFG00000000473-ENSCAFG00000045499	n.15068253T>A
Abrams	chr10	15233834	C	T	0.264	TRHDE-ENSCAFG00000045499	ENSCAFG00000000473-ENSCAFG00000045499	intergenic_region	MODIFIER	ENSCAFG00000000473-ENSCAFG00000045499	n.15233834C>T
Abrams	chr10	15412026	C	A	0.322	ENSCAFG00000046336	ENSCAFG00000046336	intron_variant	MODIFIER	ENSCAFT00000088421.1	n.410-7418C>A
Abrams	chr10	15499195	A	T	0.969	ENSCAFG00000046336-ENSCAFG00000047760	ENSCAFG00000046336-ENSCAFG00000047760	intergenic_region	MODIFIER	ENSCAFG00000046336-ENSCAFG00000047760	n.15499195A>T
Abrams	chr10	15512887	G	A	0.976	ENSCAFG00000046336-ENSCAFG00000047760	ENSCAFG00000046336-ENSCAFG00000047760	intergenic_region	MODIFIER	ENSCAFG00000046336-ENSCAFG00000047760	n.15512887G>A
Abrams	chr10	15586681	G	T	0.623	ENSCAFG00000047760-KCNC2	ENSCAFG00000047760-ENSCAFG00000000479	intergenic_region	MODIFIER	ENSCAFG00000047760-ENSCAFG00000000479	n.15586681G>T
Abrams	chr10	15674418	G	C	0.404	KCNC2	ENSCAFG00000000479	intron_variant	MODIFIER	ENSCAFT00000000758.4	c.646-21877C>G
Abrams	chr10	15738647	G	A	0.977	KCNC2	ENSCAFG00000000479	intron_variant	MODIFIER	ENSCAFT00000000758.4	c.645+78787C>T
Abrams	chr10	15932349	A	G	0.98	GLIPR1L2	ENSCAFG00000029990	intron_variant	MODIFIER	ENSCAFT00000048594.2	c.662+3869A>G
Abrams	chr10	16034862	G	T	0.436	ENSCAFG00000031600	ENSCAFG00000031600	downstream_gene_variant	MODIFIER	ENSCAFT00000000834.3	c.*2304C>A
Abrams	chr10	16258154	AG	A	0.975	ENSCAFG00000044095-OR4K14	ENSCAFG00000044095-ENSCAFG00000047553	intergenic_region	MODIFIER	ENSCAFG00000044095-ENSCAFG00000047553	n.16258155delG
Abrams	chr10	16378942	G	T	0.439	ENSCAFG00000043901-ENSCAFG00000044267	ENSCAFG00000043901-ENSCAFG00000044267	intergenic_region	MODIFIER	ENSCAFG00000043901-ENSCAFG00000044267	n.16378942G>T
Abrams	chr10	16623657	G	T	0.98	ENSCAFG00000046851-ENSCAFG00000029465	ENSCAFG00000046851-ENSCAFG00000029465	intergenic_region	MODIFIER	ENSCAFG00000046851-ENSCAFG00000029465	n.16623657G>T
Abrams	chr10	16642737	G	A	0.981	ENSCAFG00000032311	ENSCAFG00000032311	downstream_gene_variant	MODIFIER	ENSCAFT00000044922.2	c.*2501C>T
Abrams	chr10	16737119	CGAGCCACGCCAGCGTGCA	C	0.228	CPT1B	ENSCAFG00000000586	upstream_gene_variant	MODIFIER	ENSCAFT00000064817.1	c.-229_-212delGAGCCACGCCAGCGTGCA
Abrams	chr10	16811794	C	T	0.335	MIOX	ENSCAFG00000000561	downstream_gene_variant	MODIFIER	ENSCAFT00000000869.4	c.*1873G>A
Abrams	chr10	16812946	A	C	0.4	MIOX	ENSCAFG00000000561	downstream_gene_variant	MODIFIER	ENSCAFT00000000869.4	c.*721T>G
Abrams	chr10	17149841	G	T	0.28	MOV10L1	ENSCAFG00000000700	intron_variant	MODIFIER	ENSCAFT00000001094.4	c.49-10411C>A
Abrams	chr10	17170948	G	T	0.338	MOV10L1	ENSCAFG00000000700	intron_variant	MODIFIER	ENSCAFT00000001094.4	c.49-31518C>A
Abrams	chr10	17496989	C	G	0.346	ENSCAFG00000048263-ENSCAFG00000047385	ENSCAFG00000048263-ENSCAFG00000047385	intergenic_region	MODIFIER	ENSCAFG00000048263-ENSCAFG00000047385	n.17496989C>G
Abrams	chr10	17499415	T	C	0.374	ENSCAFG00000048263-ENSCAFG00000047385	ENSCAFG00000048263-ENSCAFG00000047385	intergenic_region	MODIFIER	ENSCAFG00000048263-ENSCAFG00000047385	n.17499415T>C
Abrams	chr10	17567083	C	G	0.323	ENSCAFG00000047385-ENSCAFG00000045125	ENSCAFG00000047385-ENSCAFG00000045125	intergenic_region	MODIFIER	ENSCAFG00000047385-ENSCAFG00000045125	n.17567083C>G
Abrams	chr10	18173845	G	A	0.981	ENSCAFG00000000731-ENSCAFG00000047510	ENSCAFG00000000731-ENSCAFG00000047510	intergenic_region	MODIFIER	ENSCAFG00000000731-ENSCAFG00000047510	n.18173845G>A
Abrams	chr10	18370777	C	A	0.356	ENSCAFG00000044908	ENSCAFG00000044908	downstream_gene_variant	MODIFIER	ENSCAFT00000071012.1	n.*4118G>T
Abrams	chr10	18587618	T	C	0.418	ENSCAFG00000041325-ENSCAFG00000044592	ENSCAFG00000041325-ENSCAFG00000044592	intergenic_region	MODIFIER	ENSCAFG00000041325-ENSCAFG00000044592	n.18587618T>C
Abrams	chr10	18748152	G	T	0.204	ENSCAFG00000044592-TBC1D22A	ENSCAFG00000044592-ENSCAFG00000000745	intergenic_region	MODIFIER	ENSCAFG00000044592-ENSCAFG00000000745	n.18748152G>T
Abrams	chr10	18924857	G	T	0.396	ENSCAFG00000044592-TBC1D22A	ENSCAFG00000044592-ENSCAFG00000000745	intergenic_region	MODIFIER	ENSCAFG00000044592-ENSCAFG00000000745	n.18924857G>T
Abrams	chr10	19499915	G	A	0.233	TBC1D22A	ENSCAFG00000000745	intron_variant	MODIFIER	ENSCAFT00000075100.1	c.637+2443C>T
Abrams	chr10	19782251	C	T	0.981	CELSR1	ENSCAFG00000000767	intron_variant	MODIFIER	ENSCAFT00000048271.2	c.3966+1969C>T
Abrams	chr10	20047150	A	G	0.451	ENSCAFG00000047658	ENSCAFG00000047658	upstream_gene_variant	MODIFIER	ENSCAFT00000070769.1	n.-601T>C
Abrams	chr10	20960823	G	T	0.425	ENSCAFG00000048004	ENSCAFG00000048004	intron_variant	MODIFIER	ENSCAFT00000090009.1	n.689-4179G>T
Abrams	chr10	21328475	C	G	0.301	RTL6-ENSCAFG00000046935	ENSCAFG00000000870-ENSCAFG00000046935	intergenic_region	MODIFIER	ENSCAFG00000000870-ENSCAFG00000046935	n.21328475C>G
Abrams	chr10	21372959	G	T	0.312	SHISAL1	ENSCAFG00000000873	intron_variant	MODIFIER	ENSCAFT00000001359.4	c.238+1156G>T
Abrams	chr10	22075177	A	G	0.219	MPPED1	ENSCAFG00000000904	downstream_gene_variant	MODIFIER	ENSCAFT00000073561.1	c.*4442T>C
Abrams	chr10	22231862	C	T	0.98	SCUBE1	ENSCAFG00000000907	intron_variant	MODIFIER	ENSCAFT00000001404.3	c.263-8592C>T
Abrams	chr10	22611609	A	G	0.333	PACSIN2	ENSCAFG00000000936	intron_variant	MODIFIER	ENSCAFT00000001447.4	c.60+3877A>G
Abrams	chr10	22767293	G	A	0.982	ENSCAFG00000040994	ENSCAFG00000040994	intron_variant	MODIFIER	ENSCAFT00000079260.1	n.868-5776G>A
Abrams	chr10	22980357	T	A	0.323	SERHL2-NFAM1	ENSCAFG00000000970-ENSCAFG00000000975	intergenic_region	MODIFIER	ENSCAFG00000000970-ENSCAFG00000000975	n.22980357T>A
Abrams	chr10	23837633	G	T	0.25	TEF	ENSCAFG00000001095	downstream_gene_variant	MODIFIER	ENSCAFT00000001669.5	c.*1155C>A
Abrams	chr10	25026642	G	T	0.362	TNRC6B	ENSCAFG00000001255	intron_variant	MODIFIER	ENSCAFT00000082685.1	c.-46-3046C>A
Abrams	chr10	25622977	T	A	0.98	TAB1	ENSCAFG00000001332	downstream_gene_variant	MODIFIER	ENSCAFT00000002071.4	c.*1963A>T
Abrams	chr10	25668743	G	T	0.978	TAB1-U1	ENSCAFG00000001332-ENSCAFG00000049089	intergenic_region	MODIFIER	ENSCAFG00000001332-ENSCAFG00000049089	n.25668743G>T
Abrams	chr10	26055285	C	G	0.289	SUN2	ENSCAFG00000001371	upstream_gene_variant	MODIFIER	ENSCAFT00000048622.2	c.-490C>G
Abrams	chr10	27050239	G	GCT	0.333	CARD10	ENSCAFG00000001502	upstream_gene_variant	MODIFIER	ENSCAFT00000044904.3	c.-3676_-3675insCT
Abrams	chr10	27270930	G	T	0.21	CYTH4	ENSCAFG00000001506	upstream_gene_variant	MODIFIER	ENSCAFT00000002351.4	c.-2351C>A
Abrams	chr10	27292082	C	A	0.981	RAC2	ENSCAFG00000001508	upstream_gene_variant	MODIFIER	ENSCAFT00000002352.4	c.-3672C>A
Abrams	chr10	27423393	C	G	0.306	TMPRSS6	ENSCAFG00000001512	intron_variant	MODIFIER	ENSCAFT00000002359.4	c.1196+3786C>G
Abrams	chr10	27622930	G	A	0.296	NCF4-IFT27	ENSCAFG00000001522-ENSCAFG00000001526	intergenic_region	MODIFIER	ENSCAFG00000001522-ENSCAFG00000001526	n.27622930G>A
Abrams	chr10	29008013	C	A	0.315	ISX	ENSCAFG00000001735	intron_variant	MODIFIER	ENSCAFT00000002717.4	c.226+3400G>T
Abrams	chr10	29077421	A	C	0.307	ISX-ENSCAFG00000037426	ENSCAFG00000001735-ENSCAFG00000037426	intergenic_region	MODIFIER	ENSCAFG00000001735-ENSCAFG00000037426	n.29077421A>C
Abrams	chr10	29283671	T	G	0.452	ENSCAFG00000047938	ENSCAFG00000047938	downstream_gene_variant	MODIFIER	ENSCAFT00000070190.1	n.*2383A>C
Abrams	chr10	29297771	A	T	0.283	ENSCAFG00000037426	ENSCAFG00000037426	downstream_gene_variant	MODIFIER	ENSCAFT00000065659.1	n.*3082A>T
Abrams	chr10	29319178	G	T	0.176	ENSCAFG00000047938	ENSCAFG00000047938	downstream_gene_variant	MODIFIER	ENSCAFT00000074827.1	n.*1631C>A
Abrams	chr10	29341419	T	G	0.976	ENSCAFG00000047938	ENSCAFG00000047938	upstream_gene_variant	MODIFIER	ENSCAFT00000070190.1	n.-2283A>C
Abrams	chr10	29368181	C	A	0.98	ENSCAFG00000047938	ENSCAFG00000047938	upstream_gene_variant	MODIFIER	ENSCAFT00000077412.1	n.-3175G>T
Abrams	chr10	29374207	GA	G	0.971	ENSCAFG00000047938-ENSCAFG00000038553	ENSCAFG00000047938-ENSCAFG00000038553	intergenic_region	MODIFIER	ENSCAFG00000047938-ENSCAFG00000038553	n.29374208delA
Abrams	chr10	29394788	T	C	0.981	ENSCAFG00000047938-ENSCAFG00000038553	ENSCAFG00000047938-ENSCAFG00000038553	intergenic_region	MODIFIER	ENSCAFG00000047938-ENSCAFG00000038553	n.29394788T>C
Abrams	chr10	29411455	C	A	0.326	ENSCAFG00000047938-ENSCAFG00000038553	ENSCAFG00000047938-ENSCAFG00000038553	intergenic_region	MODIFIER	ENSCAFG00000047938-ENSCAFG00000038553	n.29411455C>A
Abrams	chr10	29414676	T	G	0.267	ENSCAFG00000047938-ENSCAFG00000038553	ENSCAFG00000047938-ENSCAFG00000038553	intergenic_region	MODIFIER	ENSCAFG00000047938-ENSCAFG00000038553	n.29414676T>G
Abrams	chr10	29428162	A	G	0.271	ENSCAFG00000047938-ENSCAFG00000038553	ENSCAFG00000047938-ENSCAFG00000038553	intergenic_region	MODIFIER	ENSCAFG00000047938-ENSCAFG00000038553	n.29428162A>G
Abrams	chr10	29446483	G	T	0.346	ENSCAFG00000047938-ENSCAFG00000038553	ENSCAFG00000047938-ENSCAFG00000038553	intergenic_region	MODIFIER	ENSCAFG00000047938-ENSCAFG00000038553	n.29446483G>T
Abrams	chr10	29639195	A	G	0.333	ENSCAFG00000038553	ENSCAFG00000038553	intron_variant	MODIFIER	ENSCAFT00000060195.1	n.285+44555T>C
Abrams	chr10	30079907	C	T	0.362	LARGE1	ENSCAFG00000001740	intron_variant	MODIFIER	ENSCAFT00000002732.4	c.239-27771C>T
Abrams	chr10	30283839	G	A	0.464	LARGE1	ENSCAFG00000001740	intron_variant	MODIFIER	ENSCAFT00000002732.4	c.1024+3252G>A
Abrams	chr10	30314273	A	T	0.46	LARGE1	ENSCAFG00000001740	intron_variant	MODIFIER	ENSCAFT00000002732.4	c.1137+441A>T
Abrams	chr10	30377731	G	C	0.367	LARGE1	ENSCAFG00000001740	intron_variant	MODIFIER	ENSCAFT00000002732.4	c.1863-9345G>C
Abrams	chr10	31196616	G	A	0.312	BTBD11	ENSCAFG00000001793	intron_variant	MODIFIER	ENSCAFT00000002814.4	c.2638-2477C>T
Abrams	chr10	31328096	C	A	0.973	BTBD11	ENSCAFG00000001793	intron_variant	MODIFIER	ENSCAFT00000002814.4	c.1142-31002G>T
Abrams	chr10	31575508	C	T	0.958	BTBD11-CRY1	ENSCAFG00000001793-ENSCAFG00000001797	intergenic_region	MODIFIER	ENSCAFG00000001793-ENSCAFG00000001797	n.31575508C>T
Abrams	chr10	32075270	A	C	0.219	RFX4	ENSCAFG00000001813	intron_variant	MODIFIER	ENSCAFT00000002855.4	c.343-3861T>G
Abrams	chr10	32099961	G	T	0.951	RFX4	ENSCAFG00000001813	intron_variant	MODIFIER	ENSCAFT00000002855.4	c.218+4682C>A
Abrams	chr10	33839654	G	A	0.437	CHST11-TXNRD1	ENSCAFG00000032127-ENSCAFG00000001944	intergenic_region	MODIFIER	ENSCAFG00000032127-ENSCAFG00000001944	n.33839654G>A
Abrams	chr10	33883334	C	T	0.984	TXNRD1	ENSCAFG00000001944	downstream_gene_variant	MODIFIER	ENSCAFT00000064949.1	c.*3062G>A
Abrams	chr10	34105652	C	A	0.344	TXNRD1-ENSCAFG00000042067	ENSCAFG00000001944-ENSCAFG00000042067	intergenic_region	MODIFIER	ENSCAFG00000001944-ENSCAFG00000042067	n.34105652C>A
Abrams	chr10	34490276	A	G	0.349	SH3RF3	ENSCAFG00000001966	intron_variant	MODIFIER	ENSCAFT00000062384.1	c.958-9749T>C
Abrams	chr10	34508851	ACATGTTC	A	0.362	SH3RF3	ENSCAFG00000001966	intron_variant	MODIFIER	ENSCAFT00000062384.1	c.957+2096_957+2102delGAACATG
Abrams	chr10	34703650	G	T	0.387	SH3RF3	ENSCAFG00000001966	intron_variant	MODIFIER	ENSCAFT00000062384.1	c.585+26160C>A
Abrams	chr10	34791319	C	G	0.334	ENSCAFG00000043264-U6	ENSCAFG00000043264-ENSCAFG00000027903	intergenic_region	MODIFIER	ENSCAFG00000043264-ENSCAFG00000027903	n.34791319C>G
Abrams	chr10	34886234	C	T	0.971	EDAR	ENSCAFG00000001970	intron_variant	MODIFIER	ENSCAFT00000003121.3	c.-18-21578C>T
Abrams	chr10	35155620	A	T	0.968	ENSCAFG00000026345	ENSCAFG00000026345	downstream_gene_variant	MODIFIER	ENSCAFT00000040628.1	n.*2012T>A
Abrams	chr10	35850339	G	T	0.296	ENSCAFG00000044313-SLC5A7	ENSCAFG00000044313-ENSCAFG00000002064	intergenic_region	MODIFIER	ENSCAFG00000044313-ENSCAFG00000002064	n.35850339G>T
Abrams	chr10	36007577	G	T	0.973	SLC5A7-ENSCAFG00000047623	ENSCAFG00000002064-ENSCAFG00000047623	intergenic_region	MODIFIER	ENSCAFG00000002064-ENSCAFG00000047623	n.36007577G>T
Abrams	chr10	36082616	C	A	0.334	SLC5A7-ENSCAFG00000047623	ENSCAFG00000002064-ENSCAFG00000047623	intergenic_region	MODIFIER	ENSCAFG00000002064-ENSCAFG00000047623	n.36082616C>A
Abrams	chr10	36087906	A	C	0.303	SLC5A7-ENSCAFG00000047623	ENSCAFG00000002064-ENSCAFG00000047623	intergenic_region	MODIFIER	ENSCAFG00000002064-ENSCAFG00000047623	n.36087906A>C
Abrams	chr10	36316310	GA	G	0.979	ENSCAFG00000045386-ENSCAFG00000041082	ENSCAFG00000045386-ENSCAFG00000041082	intergenic_region	MODIFIER	ENSCAFG00000045386-ENSCAFG00000041082	n.36316311delA
Abrams	chr10	36556742	A	C	0.289	ENSCAFG00000002071-ENSCAFG00000042844	ENSCAFG00000002071-ENSCAFG00000042844	intergenic_region	MODIFIER	ENSCAFG00000002071-ENSCAFG00000042844	n.36556742A>C
Abrams	chr10	36570894	A	AT	0.301	ENSCAFG00000002071-ENSCAFG00000042844	ENSCAFG00000002071-ENSCAFG00000042844	intergenic_region	MODIFIER	ENSCAFG00000002071-ENSCAFG00000042844	n.36570894_36570895insT
Abrams	chr10	37886282	C	T	0.981	NCK2-ENSCAFG00000041292	ENSCAFG00000002099-ENSCAFG00000041292	intergenic_region	MODIFIER	ENSCAFG00000002099-ENSCAFG00000041292	n.37886282C>T
Abrams	chr10	38233468	G	C	0.286	ENSCAFG00000040981-MRPS9	ENSCAFG00000040981-ENSCAFG00000002122	intergenic_region	MODIFIER	ENSCAFG00000040981-ENSCAFG00000002122	n.38233468G>C
Abrams	chr10	38238107	A	G	0.978	ENSCAFG00000040981-MRPS9	ENSCAFG00000040981-ENSCAFG00000002122	intergenic_region	MODIFIER	ENSCAFG00000040981-ENSCAFG00000002122	n.38238107A>G
Abrams	chr10	38720341	A	C	0.973	ENSCAFG00000041423-ENSCAFG00000049263	ENSCAFG00000041423-ENSCAFG00000049263	intergenic_region	MODIFIER	ENSCAFG00000041423-ENSCAFG00000049263	n.38720341A>C
Abrams	chr10	38803084	G	C	0.166	ENSCAFG00000049263	ENSCAFG00000049263	intron_variant	MODIFIER	ENSCAFT00000089044.1	n.47+5713G>C
Abrams	chr10	38815495	A	G	0.314	ENSCAFG00000049263	ENSCAFG00000049263	intron_variant	MODIFIER	ENSCAFT00000089044.1	n.100+1786A>G
Abrams	chr10	38953788	G	A	0.967	ENSCAFG00000049988	ENSCAFG00000049988	upstream_gene_variant	MODIFIER	ENSCAFT00000073967.1	n.-1258G>A
Abrams	chr10	38960971	A	C	0.439	ENSCAFG00000049988	ENSCAFG00000049988	downstream_gene_variant	MODIFIER	ENSCAFT00000073967.1	n.*4145A>C
Abrams	chr10	38987999	T	A	0.98	ENSCAFG00000049988-ENSCAFG00000035222	ENSCAFG00000049988-ENSCAFG00000035222	intergenic_region	MODIFIER	ENSCAFG00000049988-ENSCAFG00000035222	n.38987999T>A
Abrams	chr10	39027221	G	C	0.978	ENSCAFG00000049988-ENSCAFG00000035222	ENSCAFG00000049988-ENSCAFG00000035222	intergenic_region	MODIFIER	ENSCAFG00000049988-ENSCAFG00000035222	n.39027221G>C
Abrams	chr10	39075221	T	C	0.98	ENSCAFG00000049988-ENSCAFG00000035222	ENSCAFG00000049988-ENSCAFG00000035222	intergenic_region	MODIFIER	ENSCAFG00000049988-ENSCAFG00000035222	n.39075221T>C
Abrams	chr10	39494284	C	A	0.977	ENSCAFG00000049988-ENSCAFG00000035222	ENSCAFG00000049988-ENSCAFG00000035222	intergenic_region	MODIFIER	ENSCAFG00000049988-ENSCAFG00000035222	n.39494284C>A
Abrams	chr10	39576550	C	G	0.414	ENSCAFG00000035222-ENSCAFG00000049933	ENSCAFG00000035222-ENSCAFG00000049933	intergenic_region	MODIFIER	ENSCAFG00000035222-ENSCAFG00000049933	n.39576550C>G
Abrams	chr10	39702280	A	G	0.297	ENSCAFG00000035222-ENSCAFG00000049933	ENSCAFG00000035222-ENSCAFG00000049933	intergenic_region	MODIFIER	ENSCAFG00000035222-ENSCAFG00000049933	n.39702280A>G
Abrams	chr10	40074030	C	A	0.406	ENSCAFG00000049933-TMEM182	ENSCAFG00000049933-ENSCAFG00000032659	intergenic_region	MODIFIER	ENSCAFG00000049933-ENSCAFG00000032659	n.40074030C>A
Abrams	chr10	40104264	A	C	0.314	TMEM182	ENSCAFG00000032659	intron_variant	MODIFIER	ENSCAFT00000060370.1	c.470-2128T>G
Abrams	chr10	40133113	A	T	0.982	TMEM182	ENSCAFG00000032659	intron_variant	MODIFIER	ENSCAFT00000060370.1	c.470-30977T>A
Abrams	chr10	40204797	G	A	0.261	TMEM182	ENSCAFG00000032659	intron_variant	MODIFIER	ENSCAFT00000060370.1	c.469+40771C>T
Abrams	chr10	40360156	G	T	0.238	SLC9A2	ENSCAFG00000002130	intron_variant	MODIFIER	ENSCAFT00000003357.5	c.1186-4137C>A
Abrams	chr10	42180491	G	T	0.456	ENSCAFG00000044780-PDCL3	ENSCAFG00000044780-ENSCAFG00000002226	intergenic_region	MODIFIER	ENSCAFG00000044780-ENSCAFG00000002226	n.42180491G>T
Abrams	chr10	42865954	G	T	0.978	AFF3	ENSCAFG00000023079	intron_variant	MODIFIER	ENSCAFT00000077676.1	c.-2591+24908G>T
Abrams	chr10	43039220	A	C	0.515	AFF3	ENSCAFG00000023079	intron_variant	MODIFIER	ENSCAFT00000077676.1	c.-2328+18615A>C
Abrams	chr10	43378032	T	G	0.982	TXNDC9-ENSCAFG00000041879	ENSCAFG00000002287-ENSCAFG00000041879	intergenic_region	MODIFIER	ENSCAFG00000002287-ENSCAFG00000041879	n.43378032T>G
Abrams	chr10	43383829	T	C	0.977	TXNDC9-ENSCAFG00000041879	ENSCAFG00000002287-ENSCAFG00000041879	intergenic_region	MODIFIER	ENSCAFG00000002287-ENSCAFG00000041879	n.43383829T>C
Abrams	chr10	43668081	G	A	0.982	TSGA10	ENSCAFG00000002310	intron_variant	MODIFIER	ENSCAFT00000036464.4	c.2197-8326G>A
Abrams	chr10	44449029	C	T	0.98	VWA3B	ENSCAFG00000002358	intron_variant	MODIFIER	ENSCAFT00000043749.3	c.1114+8586G>A
Abrams	chr10	44652097	C	G	0.238	TMEM131	ENSCAFG00000002365	intron_variant	MODIFIER	ENSCAFT00000003712.4	c.200-9279C>G
Abrams	chr10	45081403	C	A	0.297	FAM178B	ENSCAFG00000002390	intron_variant	MODIFIER	ENSCAFT00000093694.1	c.618+3304C>A
Abrams	chr10	45776124	G	T	0.409	THADA	ENSCAFG00000002463	intron_variant	MODIFIER	ENSCAFT00000083885.1	c.5294-9995C>A
Abrams	chr10	45789934	A	G	0.316	THADA	ENSCAFG00000002463	intron_variant	MODIFIER	ENSCAFT00000083885.1	c.5293+17774T>C
Abrams	chr10	46150815	G	A	0.206	PLEKHH2	ENSCAFG00000002489	synonymous_variant	LOW	ENSCAFT00000003931.4	c.315G>A	p.Leu105Leu
Abrams	chr10	46242612	C	A	0.344	DYNC2LI1	ENSCAFG00000002499	intron_variant	MODIFIER	ENSCAFT00000065848.1	c.118-3098C>A
Abrams	chr10	46469180	G	C	0.304	ENSCAFG00000049140	ENSCAFG00000049140	intron_variant	MODIFIER	ENSCAFT00000081871.1	n.748-2861G>C
Abrams	chr10	46806236	G	A	0.98	CAMKMT	ENSCAFG00000002546	intron_variant	MODIFIER	ENSCAFT00000004013.5	c.312-4955G>A
Abrams	chr10	47297661	T	C	0.973	ENSCAFG00000026448-ENSCAFG00000049661	ENSCAFG00000026448-ENSCAFG00000049661	intergenic_region	MODIFIER	ENSCAFG00000026448-ENSCAFG00000049661	n.47297661T>C
Abrams	chr10	47469969	T	A	0.977	SIX2-ENSCAFG00000041104	ENSCAFG00000002550-ENSCAFG00000041104	intergenic_region	MODIFIER	ENSCAFG00000002550-ENSCAFG00000041104	n.47469969T>A
Abrams	chr10	47554161	G	T	0.25	SIX2-ENSCAFG00000041104	ENSCAFG00000002550-ENSCAFG00000041104	intergenic_region	MODIFIER	ENSCAFG00000002550-ENSCAFG00000041104	n.47554161G>T
Abrams	chr10	47557384	G	A	0.415	SIX2-ENSCAFG00000041104	ENSCAFG00000002550-ENSCAFG00000041104	intergenic_region	MODIFIER	ENSCAFG00000002550-ENSCAFG00000041104	n.47557384G>A
Abrams	chr10	48586977	T	C	0.341	EPAS1	ENSCAFG00000002627	intron_variant	MODIFIER	ENSCAFT00000004132.4	c.27-11961T>C
Abrams	chr10	48730331	G	T	0.328	PIGF	ENSCAFG00000002632	intron_variant	MODIFIER	ENSCAFT00000070240.1	c.601-10867C>A
Abrams	chr10	48933248	G	T	0.981	CRIPT-SOCS5	ENSCAFG00000002633-ENSCAFG00000002634	intergenic_region	MODIFIER	ENSCAFG00000002633-ENSCAFG00000002634	n.48933248G>T
Abrams	chr10	48998916	C	A	0.347	SOCS5-U6	ENSCAFG00000002634-ENSCAFG00000027440	intergenic_region	MODIFIER	ENSCAFG00000002634-ENSCAFG00000027440	n.48998916C>A
Abrams	chr10	49404981	T	C	0.312	TTC7A-EPCAM	ENSCAFG00000002641-ENSCAFG00000002653	intergenic_region	MODIFIER	ENSCAFG00000002641-ENSCAFG00000002653	n.49404981T>C
Abrams	chr10	49602475	G	A	0.256	KCNK12	ENSCAFG00000029692	downstream_gene_variant	MODIFIER	ENSCAFT00000046978.2	c.*4042C>T
Abrams	chr10	49605459	G	T	0.977	KCNK12	ENSCAFG00000029692	downstream_gene_variant	MODIFIER	ENSCAFT00000046978.2	c.*1058C>A
Abrams	chr10	49635006	CAGAGGAAGG	C	0.401	KCNK12	ENSCAFG00000029692	intron_variant	MODIFIER	ENSCAFT00000046978.2	c.392-11215_392-11207delCCTTCCTCT
Abrams	chr10	49652589	A	G	0.371	KCNK12	ENSCAFG00000029692	intron_variant	MODIFIER	ENSCAFT00000046978.2	c.391+18408T>C
Abrams	chr10	50593143	A	T	0.978	LHCGR	ENSCAFG00000002695	intron_variant	MODIFIER	ENSCAFT00000004255.5	c.176+4718T>A
Abrams	chr10	51229772	C	A	0.271	ENSCAFG00000047878-U6	ENSCAFG00000047878-ENSCAFG00000031998	intergenic_region	MODIFIER	ENSCAFG00000047878-ENSCAFG00000031998	n.51229772C>A
Abrams	chr10	51285061	C	T	0.975	U6-NRXN1	ENSCAFG00000031998-ENSCAFG00000002712	intergenic_region	MODIFIER	ENSCAFG00000031998-ENSCAFG00000002712	n.51285061C>T
Abrams	chr10	51289816	C	T	0.981	U6-NRXN1	ENSCAFG00000031998-ENSCAFG00000002712	intergenic_region	MODIFIER	ENSCAFG00000031998-ENSCAFG00000002712	n.51289816C>T
Abrams	chr10	51405040	T	A	0.256	U6-NRXN1	ENSCAFG00000031998-ENSCAFG00000002712	intergenic_region	MODIFIER	ENSCAFG00000031998-ENSCAFG00000002712	n.51405040T>A
Abrams	chr10	51450779	CAAATCAAAACCACA	C	0.262	U6-NRXN1	ENSCAFG00000031998-ENSCAFG00000002712	intergenic_region	MODIFIER	ENSCAFG00000031998-ENSCAFG00000002712	n.51450780_51450793delAAATCAAAACCACA
Abrams	chr10	51622033	T	A	0.979	NRXN1	ENSCAFG00000002712	intron_variant	MODIFIER	ENSCAFT00000072673.1	c.4129-40705A>T
Abrams	chr10	51989701	A	G	0.444	NRXN1	ENSCAFG00000002712	intron_variant	MODIFIER	ENSCAFT00000072673.1	c.3364+109646T>C
Abrams	chr10	52000546	C	A	0.32	NRXN1	ENSCAFG00000002712	intron_variant	MODIFIER	ENSCAFT00000072673.1	c.3364+98801G>T
Abrams	chr10	52170423	A	T	0.973	NRXN1	ENSCAFG00000002712	intron_variant	MODIFIER	ENSCAFT00000072673.1	c.2144-711T>A
Abrams	chr10	52487064	T	G	0.977	NRXN1	ENSCAFG00000002712	intron_variant	MODIFIER	ENSCAFT00000072673.1	c.832+76956A>C
Abrams	chr10	52651294	T	C	0.968	NRXN1	ENSCAFG00000002712	intron_variant	MODIFIER	ENSCAFT00000072673.1	c.772+14577A>G
Abrams	chr10	52711758	C	T	0.263	NRXN1-U6	ENSCAFG00000002712-ENSCAFG00000021307	intergenic_region	MODIFIER	ENSCAFG00000002712-ENSCAFG00000021307	n.52711758C>T
Abrams	chr10	52838816	A	C	0.972	NRXN1-U6	ENSCAFG00000002712-ENSCAFG00000021307	intergenic_region	MODIFIER	ENSCAFG00000002712-ENSCAFG00000021307	n.52838816A>C
Abrams	chr10	52872848	G	T	0.333	NRXN1-U6	ENSCAFG00000002712-ENSCAFG00000021307	intergenic_region	MODIFIER	ENSCAFG00000002712-ENSCAFG00000021307	n.52872848G>T
Abrams	chr10	52918988	G	T	0.325	NRXN1-U6	ENSCAFG00000002712-ENSCAFG00000021307	intergenic_region	MODIFIER	ENSCAFG00000002712-ENSCAFG00000021307	n.52918988G>T
Abrams	chr10	53011791	A	G	0.304	U6-ENSCAFG00000043154	ENSCAFG00000021307-ENSCAFG00000043154	intergenic_region	MODIFIER	ENSCAFG00000021307-ENSCAFG00000043154	n.53011791A>G
Abrams	chr10	53530278	C	A	0.324	ENSCAFG00000043154-ENSCAFG00000048746	ENSCAFG00000043154-ENSCAFG00000048746	intergenic_region	MODIFIER	ENSCAFG00000043154-ENSCAFG00000048746	n.53530278C>A
Abrams	chr10	53543142	G	A	0.473	ENSCAFG00000043154-ENSCAFG00000048746	ENSCAFG00000043154-ENSCAFG00000048746	intergenic_region	MODIFIER	ENSCAFG00000043154-ENSCAFG00000048746	n.53543142G>A
Abrams	chr10	53572893	G	T	0.396	ENSCAFG00000043154-ENSCAFG00000048746	ENSCAFG00000043154-ENSCAFG00000048746	intergenic_region	MODIFIER	ENSCAFG00000043154-ENSCAFG00000048746	n.53572893G>T
Abrams	chr10	53862022	T	G	0.309	ENSCAFG00000043154-ENSCAFG00000048746	ENSCAFG00000043154-ENSCAFG00000048746	intergenic_region	MODIFIER	ENSCAFG00000043154-ENSCAFG00000048746	n.53862022T>G
Abrams	chr10	54210886	CG	C	0.157	ENSCAFG00000029777-ASB3	ENSCAFG00000029777-ENSCAFG00000002721	intergenic_region	MODIFIER	ENSCAFG00000029777-ENSCAFG00000002721	n.54210887delG
Abrams	chr10	54214774	G	GT	0.429	ENSCAFG00000029777-ASB3	ENSCAFG00000029777-ENSCAFG00000002721	intergenic_region	MODIFIER	ENSCAFG00000029777-ENSCAFG00000002721	n.54214774_54214775insT
Abrams	chr10	54253197	G	T	0.297	ENSCAFG00000029777-ASB3	ENSCAFG00000029777-ENSCAFG00000002721	intergenic_region	MODIFIER	ENSCAFG00000029777-ENSCAFG00000002721	n.54253197G>T
Abrams	chr10	54312438	G	T	0.297	ENSCAFG00000029777-ASB3	ENSCAFG00000029777-ENSCAFG00000002721	intergenic_region	MODIFIER	ENSCAFG00000029777-ENSCAFG00000002721	n.54312438G>T
Abrams	chr10	54349600	C	A	0.322	ENSCAFG00000029777-ASB3	ENSCAFG00000029777-ENSCAFG00000002721	intergenic_region	MODIFIER	ENSCAFG00000029777-ENSCAFG00000002721	n.54349600C>A
Abrams	chr10	54353537	G	GT	0.981	ENSCAFG00000029777-ASB3	ENSCAFG00000029777-ENSCAFG00000002721	intergenic_region	MODIFIER	ENSCAFG00000029777-ENSCAFG00000002721	n.54353537_54353538insT
Abrams	chr10	54353541	G	T	0.981	ENSCAFG00000029777-ASB3	ENSCAFG00000029777-ENSCAFG00000002721	intergenic_region	MODIFIER	ENSCAFG00000029777-ENSCAFG00000002721	n.54353541G>T
Abrams	chr10	54370746	G	T	0.372	ENSCAFG00000029777-ASB3	ENSCAFG00000029777-ENSCAFG00000002721	intergenic_region	MODIFIER	ENSCAFG00000029777-ENSCAFG00000002721	n.54370746G>T
Abrams	chr10	54607342	G	T	0.976	ENSCAFG00000029777-ASB3	ENSCAFG00000029777-ENSCAFG00000002721	intergenic_region	MODIFIER	ENSCAFG00000029777-ENSCAFG00000002721	n.54607342G>T
Abrams	chr10	55752490	T	C	0.972	EML6	ENSCAFG00000002762	intron_variant	MODIFIER	ENSCAFT00000004419.5	c.847+8846T>C
Abrams	chr10	55794237	C	A	0.307	EML6	ENSCAFG00000002762	intron_variant	MODIFIER	ENSCAFT00000004419.5	c.2344+733C>A
Abrams	chr10	55823296	C	T	0.411	EML6	ENSCAFG00000002762	intron_variant	MODIFIER	ENSCAFT00000004419.5	c.3125-66C>T
Abrams	chr10	56961683	G	T	0.371	CCDC85A	ENSCAFG00000002927	intron_variant	MODIFIER	ENSCAFT00000004678.4	c.1069+24207G>T
Abrams	chr10	56968812	C	A	0.322	CCDC85A	ENSCAFG00000002927	intron_variant	MODIFIER	ENSCAFT00000004678.4	c.1069+31336C>A
Abrams	chr10	57144336	G	T	0.426	CCDC85A-ENSCAFG00000043345	ENSCAFG00000002927-ENSCAFG00000043345	intergenic_region	MODIFIER	ENSCAFG00000002927-ENSCAFG00000043345	n.57144336G>T
Abrams	chr10	57157102	A	G	0.33	CCDC85A-ENSCAFG00000043345	ENSCAFG00000002927-ENSCAFG00000043345	intergenic_region	MODIFIER	ENSCAFG00000002927-ENSCAFG00000043345	n.57157102A>G
Abrams	chr10	57239199	C	A	0.341	CCDC85A-ENSCAFG00000043345	ENSCAFG00000002927-ENSCAFG00000043345	intergenic_region	MODIFIER	ENSCAFG00000002927-ENSCAFG00000043345	n.57239199C>A
Abrams	chr10	57413690	G	A	0.343	ENSCAFG00000045394-ENSCAFG00000043555	ENSCAFG00000045394-ENSCAFG00000043555	intergenic_region	MODIFIER	ENSCAFG00000045394-ENSCAFG00000043555	n.57413690G>A
Abrams	chr10	57934631	A	T	0.977	ENSCAFG00000043555-ENSCAFG00000044647	ENSCAFG00000043555-ENSCAFG00000044647	intergenic_region	MODIFIER	ENSCAFG00000043555-ENSCAFG00000044647	n.57934631A>T
Abrams	chr10	57997825	A	C	0.397	ENSCAFG00000043555-ENSCAFG00000044647	ENSCAFG00000043555-ENSCAFG00000044647	intergenic_region	MODIFIER	ENSCAFG00000043555-ENSCAFG00000044647	n.57997825A>C
Abrams	chr10	58178651	C	T	0.395	ENSCAFG00000044647-ENSCAFG00000040695	ENSCAFG00000044647-ENSCAFG00000040695	intergenic_region	MODIFIER	ENSCAFG00000044647-ENSCAFG00000040695	n.58178651C>T
Abrams	chr10	58368001	C	A	0.285	ENSCAFG00000040695	ENSCAFG00000040695	intron_variant	MODIFIER	ENSCAFT00000092902.1	n.932+15753G>T
Abrams	chr10	59289425	C	T	0.975	ENSCAFG00000043517-ENSCAFG00000044161	ENSCAFG00000043517-ENSCAFG00000044161	intergenic_region	MODIFIER	ENSCAFG00000043517-ENSCAFG00000044161	n.59289425C>T
Abrams	chr10	59503069	G	T	0.448	ENSCAFG00000043517-ENSCAFG00000044161	ENSCAFG00000043517-ENSCAFG00000044161	intergenic_region	MODIFIER	ENSCAFG00000043517-ENSCAFG00000044161	n.59503069G>T
Abrams	chr10	59547708	A	G	0.976	ENSCAFG00000043517-ENSCAFG00000044161	ENSCAFG00000043517-ENSCAFG00000044161	intergenic_region	MODIFIER	ENSCAFG00000043517-ENSCAFG00000044161	n.59547708A>G
Abrams	chr10	59669011	A	C	0.27	ENSCAFG00000043517-ENSCAFG00000044161	ENSCAFG00000043517-ENSCAFG00000044161	intergenic_region	MODIFIER	ENSCAFG00000043517-ENSCAFG00000044161	n.59669011A>C
Abrams	chr10	59940409	G	A	0.326	ENSCAFG00000044161	ENSCAFG00000044161	intron_variant	MODIFIER	ENSCAFT00000064699.1	n.206-8195C>T
Abrams	chr10	60276360	C	T	0.26	ENSCAFG00000044161-BCL11A	ENSCAFG00000044161-ENSCAFG00000002955	intergenic_region	MODIFIER	ENSCAFG00000044161-ENSCAFG00000002955	n.60276360C>T
Abrams	chr10	60447757	C	T	0.271	ENSCAFG00000044161-BCL11A	ENSCAFG00000044161-ENSCAFG00000002955	intergenic_region	MODIFIER	ENSCAFG00000044161-ENSCAFG00000002955	n.60447757C>T
Abrams	chr10	60702017	C	A	0.974	BCL11A-ENSCAFG00000047527	ENSCAFG00000002955-ENSCAFG00000047527	intergenic_region	MODIFIER	ENSCAFG00000002955-ENSCAFG00000047527	n.60702017C>A
Abrams	chr10	60885087	A	G	0.379	PAPOLG	ENSCAFG00000002975	intron_variant	MODIFIER	ENSCAFT00000044895.3	c.246+801A>G
Abrams	chr10	61081449	C	A	0.971	PUS10	ENSCAFG00000002986	intron_variant	MODIFIER	ENSCAFT00000004788.4	c.477+14907G>T
Abrams	chr10	61206863	T	A	0.414	KIAA1841-U6	ENSCAFG00000002989-ENSCAFG00000028277	intergenic_region	MODIFIER	ENSCAFG00000002989-ENSCAFG00000028277	n.61206863T>A
Abrams	chr10	61802291	A	G	0.981	ENSCAFG00000048062	ENSCAFG00000048062	downstream_gene_variant	MODIFIER	ENSCAFT00000089864.1	n.*2344A>G
Abrams	chr10	61802622	C	T	0.979	ENSCAFG00000048062	ENSCAFG00000048062	downstream_gene_variant	MODIFIER	ENSCAFT00000089864.1	n.*2675C>T
Abrams	chr10	61917527	GT	G	0.969	COMMD1	ENSCAFG00000003090	intron_variant	MODIFIER	ENSCAFT00000004956.4	c.177+31053delT
Abrams	chr10	62783554	CT	C	0.975	EHBP1	ENSCAFG00000003106	intron_variant	MODIFIER	ENSCAFT00000004987.4	c.3316+196delT
Abrams	chr10	62904071	G	A	0.982	WDPCP	ENSCAFG00000003119	intron_variant	MODIFIER	ENSCAFT00000005017.4	c.2094+2254C>T
Abrams	chr10	63882224	G	T	0.419	PELI1-LGALSL	ENSCAFG00000003162-ENSCAFG00000031586	intergenic_region	MODIFIER	ENSCAFG00000003162-ENSCAFG00000031586	n.63882224G>T
Abrams	chr10	65182860	G	A	0.395	ENSCAFG00000048201-ENSCAFG00000046449	ENSCAFG00000048201-ENSCAFG00000046449	intergenic_region	MODIFIER	ENSCAFG00000048201-ENSCAFG00000046449	n.65182860G>A
Abrams	chr10	65306699	G	A	0.309	ENSCAFG00000048201-ENSCAFG00000046449	ENSCAFG00000048201-ENSCAFG00000046449	intergenic_region	MODIFIER	ENSCAFG00000048201-ENSCAFG00000046449	n.65306699G>A
Abrams	chr10	65657204	A	G	0.364	ENSCAFG00000048112	ENSCAFG00000048112	intron_variant	MODIFIER	ENSCAFT00000071486.1	n.273-3645A>G
Abrams	chr10	65741495	A	C	0.325	MEIS1	ENSCAFG00000003233	intron_variant	MODIFIER	ENSCAFT00000076905.1	c.7-26044A>C
Abrams	chr10	66205204	C	T	0.333	ENSCAFG00000046307	ENSCAFG00000046307	non_coding_transcript_exon_variant	MODIFIER	ENSCAFT00000083671.1	n.759G>A
Abrams	chr10	66507240	CT	C	0.447	ENSCAFG00000034629	ENSCAFG00000034629	intron_variant	MODIFIER	ENSCAFT00000062628.1	n.172+9579delA
Abrams	chr10	66529565	G	A	0.26	ENSCAFG00000034629	ENSCAFG00000034629	intron_variant	MODIFIER	ENSCAFT00000058581.2	n.411-12666C>T
Abrams	chr10	66941912	A	T	0.454	ENSCAFG00000041212-ENSCAFG00000046191	ENSCAFG00000041212-ENSCAFG00000046191	intergenic_region	MODIFIER	ENSCAFG00000041212-ENSCAFG00000046191	n.66941912A>T
Abrams	chr10	67250040	T	G	0.477	ENSCAFG00000048035	ENSCAFG00000048035	intron_variant	MODIFIER	ENSCAFT00000061070.1	c.462+3393A>C
Abrams	chr10	67761288	G	T	0.312	BMP10-GKN2	ENSCAFG00000003271-ENSCAFG00000003273	intergenic_region	MODIFIER	ENSCAFG00000003271-ENSCAFG00000003273	n.67761288G>T
Abrams	chr10	68059269	T	G	0.941	ENSCAFG00000047061	ENSCAFG00000047061	downstream_gene_variant	MODIFIER	ENSCAFT00000062797.1	n.*303A>C
Abrams	chr10	68059306	A	AC	0.929	ENSCAFG00000047061	ENSCAFG00000047061	downstream_gene_variant	MODIFIER	ENSCAFT00000062797.1	n.*265_*266insG
Abrams	chr11	59273	G	A	0.25	CHR_START-MGAT1	CHR_START-ENSCAFG00000012938	intergenic_region	MODIFIER	CHR_START-ENSCAFG00000012938	n.59273G>A
Abrams	chr11	220600	G	T	0.561	ENSCAFG00000003956	ENSCAFG00000003956	upstream_gene_variant	MODIFIER	ENSCAFT00000006356.4	c.-4770G>T
Abrams	chr11	248490	T	G	0.261	BTNL9	ENSCAFG00000012915	intron_variant	MODIFIER	ENSCAFT00000020497.3	c.743-790T>G
Abrams	chr11	508735	C	T	0.334	IRGM4	ENSCAFG00000045014	downstream_gene_variant	MODIFIER	ENSCAFT00000020092.4	c.*901G>A
Abrams	chr11	596696	G	T	0.193	ENSCAFG00000012657	ENSCAFG00000012657	intron_variant	MODIFIER	ENSCAFT00000020089.4	c.118-9172C>A
Abrams	chr11	649142	C	T	0.242	ENSCAFG00000012657	ENSCAFG00000012657	intron_variant	MODIFIER	ENSCAFT00000020089.4	c.118-61618G>A
Abrams	chr11	750668	T	C	0.494	ENSCAFG00000012657	ENSCAFG00000012657	intron_variant	MODIFIER	ENSCAFT00000020089.4	c.117+26302A>G
Abrams	chr11	832516	G	A	0.285	ENSCAFG00000000502	ENSCAFG00000000502	intron_variant	MODIFIER	ENSCAFT00000068833.1	c.-21+3101G>A
Abrams	chr11	1008854	T	G	0.243	ENSCAFG00000000494-ENSCAFG00000000491	ENSCAFG00000000494-ENSCAFG00000000491	intergenic_region	MODIFIER	ENSCAFG00000000494-ENSCAFG00000000491	n.1008854T>G
Abrams	chr11	1011812	C	A	0.26	ENSCAFG00000000494-ENSCAFG00000000491	ENSCAFG00000000494-ENSCAFG00000000491	intergenic_region	MODIFIER	ENSCAFG00000000494-ENSCAFG00000000491	n.1011812C>A
Abrams	chr11	1259648	GC	G	0.609	CNOT6	ENSCAFG00000000464	intron_variant	MODIFIER	ENSCAFT00000000745.4	c.104-4346delG
Abrams	chr11	1259650	T	A	0.608	CNOT6	ENSCAFG00000000464	intron_variant	MODIFIER	ENSCAFT00000000745.4	c.104-4347A>T
Abrams	chr11	1528881	G	T	0.463	RASGEF1C	ENSCAFG00000000391	intron_variant	MODIFIER	ENSCAFT00000048461.3	c.258+7479G>T
Abrams	chr11	1786117	G	GT	0.414	TBC1D9B	ENSCAFG00000000381	intron_variant	MODIFIER	ENSCAFT00000000598.5	c.40+4437_40+4438insT
Abrams	chr11	1896408	T	C	0.26	MGAT4B	ENSCAFG00000000355	downstream_gene_variant	MODIFIER	ENSCAFT00000000562.4	c.*3915T>C
Abrams	chr11	2710981	G	A	0.232	ENSCAFG00000000271	ENSCAFG00000000271	upstream_gene_variant	MODIFIER	ENSCAFT00000000425.4	c.-666C>T
Abrams	chr11	2848054	T	G	0.444	ENSCAFG00000034885-ENSCAFG00000000262	ENSCAFG00000034885-ENSCAFG00000000262	intergenic_region	MODIFIER	ENSCAFG00000034885-ENSCAFG00000000262	n.2848054T>G
Abrams	chr11	3045682	G	A	0.299	COL23A1	ENSCAFG00000000246	intron_variant	MODIFIER	ENSCAFT00000049928.3	c.352+23812G>A
Abrams	chr11	3093055	G	C	0.161	COL23A1	ENSCAFG00000000246	intron_variant	MODIFIER	ENSCAFT00000049928.3	c.352+71185G>C
Abrams	chr11	3180284	C	A	0.234	COL23A1	ENSCAFG00000000246	intron_variant	MODIFIER	ENSCAFT00000049928.3	c.353-72562C>A
Abrams	chr11	3437368	A	G	0.276	N4BP3-B4GALT7	ENSCAFG00000000235-ENSCAFG00000000231	intergenic_region	MODIFIER	ENSCAFG00000000235-ENSCAFG00000000231	n.3437368A>G
Abrams	chr11	4335401	A	G	0.177	KCNN2	ENSCAFG00000000220	intron_variant	MODIFIER	ENSCAFT00000000351.5	c.2207+14572A>G
Abrams	chr11	4468633	G	T	0.413	KCNN2-ENSCAFG00000044536	ENSCAFG00000000220-ENSCAFG00000044536	intergenic_region	MODIFIER	ENSCAFG00000000220-ENSCAFG00000044536	n.4468633G>T
Abrams	chr11	4527207	G	T	0.542	KCNN2-ENSCAFG00000044536	ENSCAFG00000000220-ENSCAFG00000044536	intergenic_region	MODIFIER	ENSCAFG00000000220-ENSCAFG00000044536	n.4527207G>T
Abrams	chr11	4590811	A	T	0.556	KCNN2-ENSCAFG00000044536	ENSCAFG00000000220-ENSCAFG00000044536	intergenic_region	MODIFIER	ENSCAFG00000000220-ENSCAFG00000044536	n.4590811A>T
Abrams	chr11	4604664	A	G	0.537	KCNN2-ENSCAFG00000044536	ENSCAFG00000000220-ENSCAFG00000044536	intergenic_region	MODIFIER	ENSCAFG00000000220-ENSCAFG00000044536	n.4604664A>G
Abrams	chr11	4615017	G	T	0.235	KCNN2-ENSCAFG00000044536	ENSCAFG00000000220-ENSCAFG00000044536	intergenic_region	MODIFIER	ENSCAFG00000000220-ENSCAFG00000044536	n.4615017G>T
Abrams	chr11	4783495	G	T	0.265	ENSCAFG00000049762	ENSCAFG00000049762	intron_variant	MODIFIER	ENSCAFT00000087239.1	n.390-14280C>A
Abrams	chr11	5380103	C	T	0.194	CDO1	ENSCAFG00000000206	intron_variant	MODIFIER	ENSCAFT00000000329.4	c.*132-8681G>A
Abrams	chr11	5391386	C	T	0.412	CDO1	ENSCAFG00000000206	intron_variant	MODIFIER	ENSCAFT00000000329.4	c.*132-19964G>A
Abrams	chr11	5432214	G	T	0.208	CDO1	ENSCAFG00000000206	intron_variant	MODIFIER	ENSCAFT00000000329.4	c.*132-60792C>A
Abrams	chr11	5490725	G	A	0.49	CDO1	ENSCAFG00000000206	intron_variant	MODIFIER	ENSCAFT00000000329.4	c.*131+22882C>T
Abrams	chr11	5979110	AG	GT	0.456	COMMD10	ENSCAFG00000000197	intron_variant	MODIFIER	ENSCAFT00000038803.3	c.511-4664_511-4663delAGinsGT
Abrams	chr11	6005745	G	T	0.54	COMMD10-SEMA6A	ENSCAFG00000000197-ENSCAFG00000000192	intergenic_region	MODIFIER	ENSCAFG00000000197-ENSCAFG00000000192	n.6005745G>T
Abrams	chr11	6153698	G	T	0.29	SEMA6A	ENSCAFG00000000192	intron_variant	MODIFIER	ENSCAFT00000073393.1	c.1095-615C>A
Abrams	chr11	6316424	G	T	0.188	ENSCAFG00000036208	ENSCAFG00000036208	intron_variant	MODIFIER	ENSCAFT00000063962.1	n.189-2465G>T
Abrams	chr11	6359487	A	C	0.188	ENSCAFG00000036208	ENSCAFG00000036208	intron_variant	MODIFIER	ENSCAFT00000087413.1	n.156+12980A>C
Abrams	chr11	6360605	TGG	T	0.4	ENSCAFG00000036208	ENSCAFG00000036208	intron_variant	MODIFIER	ENSCAFT00000087413.1	n.156+14099_156+14100delGG
Abrams	chr11	6498115	G	C	0.22	ENSCAFG00000045249-ENSCAFG00000049296	ENSCAFG00000045249-ENSCAFG00000049296	intergenic_region	MODIFIER	ENSCAFG00000045249-ENSCAFG00000049296	n.6498115G>C
Abrams	chr11	6964500	T	C	0.629	ENSCAFG00000038948	ENSCAFG00000038948	intron_variant	MODIFIER	ENSCAFT00000082243.1	n.457-50392T>C
Abrams	chr11	7061438	G	T	0.63	ENSCAFG00000038948-ENSCAFG00000044580	ENSCAFG00000038948-ENSCAFG00000044580	intergenic_region	MODIFIER	ENSCAFG00000038948-ENSCAFG00000044580	n.7061438G>T
Abrams	chr11	7159200	G	A	0.183	ENSCAFG00000038948-ENSCAFG00000044580	ENSCAFG00000038948-ENSCAFG00000044580	intergenic_region	MODIFIER	ENSCAFG00000038948-ENSCAFG00000044580	n.7159200G>A
Abrams	chr11	7357553	C	A	0.218	ENSCAFG00000044450-ENSCAFG00000042520	ENSCAFG00000044450-ENSCAFG00000042520	intergenic_region	MODIFIER	ENSCAFG00000044450-ENSCAFG00000042520	n.7357553C>A
Abrams	chr11	7575841	C	G	0.5	ENSCAFG00000042520-ENSCAFG00000049365	ENSCAFG00000042520-ENSCAFG00000049365	intergenic_region	MODIFIER	ENSCAFG00000042520-ENSCAFG00000049365	n.7575841C>G
Abrams	chr11	7660349	T	G	0.302	ENSCAFG00000048564	ENSCAFG00000048564	downstream_gene_variant	MODIFIER	ENSCAFT00000069123.1	n.*1924A>C
Abrams	chr11	7775764	G	T	0.427	ENSCAFG00000048564	ENSCAFG00000048564	intron_variant	MODIFIER	ENSCAFT00000079579.1	n.483+28009C>A
Abrams	chr11	7783813	C	A	0.167	ENSCAFG00000048564	ENSCAFG00000048564	upstream_gene_variant	MODIFIER	ENSCAFT00000080615.1	n.-3528G>T
Abrams	chr11	7994126	A	C	0.57	ENSCAFG00000048564-ENSCAFG00000046908	ENSCAFG00000048564-ENSCAFG00000046908	intergenic_region	MODIFIER	ENSCAFG00000048564-ENSCAFG00000046908	n.7994126A>C
Abrams	chr11	8016510	T	C	0.222	ENSCAFG00000048564-ENSCAFG00000046908	ENSCAFG00000048564-ENSCAFG00000046908	intergenic_region	MODIFIER	ENSCAFG00000048564-ENSCAFG00000046908	n.8016510T>C
Abrams	chr11	8248205	T	TG	0.554	ENSCAFG00000046908-ENSCAFG00000000175	ENSCAFG00000046908-ENSCAFG00000000175	intergenic_region	MODIFIER	ENSCAFG00000046908-ENSCAFG00000000175	n.8248205_8248206insG
Abrams	chr11	8589526	T	A	0.195	DMXL1-TNFAIP8	ENSCAFG00000000167-ENSCAFG00000000165	intergenic_region	MODIFIER	ENSCAFG00000000167-ENSCAFG00000000165	n.8589526T>A
Abrams	chr11	8798572	G	A	0.29	HSD17B4	ENSCAFG00000000158	intron_variant	MODIFIER	ENSCAFT00000093666.1	c.2096-2305G>A
Abrams	chr11	9426122	A	C	0.492	ENSCAFG00000045091-ENSCAFG00000045233	ENSCAFG00000045091-ENSCAFG00000045233	intergenic_region	MODIFIER	ENSCAFG00000045091-ENSCAFG00000045233	n.9426122A>C
Abrams	chr11	9835244	C	T	0.508	ENSCAFG00000048218-PRR16	ENSCAFG00000048218-ENSCAFG00000000510	intergenic_region	MODIFIER	ENSCAFG00000048218-ENSCAFG00000000510	n.9835244C>T
Abrams	chr11	9835633	G	T	0.508	ENSCAFG00000048218-PRR16	ENSCAFG00000048218-ENSCAFG00000000510	intergenic_region	MODIFIER	ENSCAFG00000048218-ENSCAFG00000000510	n.9835633G>T
Abrams	chr11	9930190	A	ACCAATTTCATTCAATTT	0.196	PRR16	ENSCAFG00000000510	downstream_gene_variant	MODIFIER	ENSCAFT00000000795.4	c.*551_*552insAAATTGAATGAAATTGG
Abrams	chr11	9930194	A	T	0.178	PRR16	ENSCAFG00000000510	downstream_gene_variant	MODIFIER	ENSCAFT00000000795.4	c.*548T>A
Abrams	chr11	10002799	T	A	0.591	PRR16	ENSCAFG00000000510	intron_variant	MODIFIER	ENSCAFT00000000795.4	c.160-71302A>T
Abrams	chr11	10005078	TA	T	0.227	PRR16	ENSCAFG00000000510	intron_variant	MODIFIER	ENSCAFT00000000795.4	c.160-73582delT
Abrams	chr11	10079379	G	T	0.474	PRR16	ENSCAFG00000000510	intron_variant	MODIFIER	ENSCAFT00000000795.4	c.159+25211C>A
Abrams	chr11	10115098	T	C	0.58	PRR16-ENSCAFG00000048448	ENSCAFG00000000510-ENSCAFG00000048448	intergenic_region	MODIFIER	ENSCAFG00000000510-ENSCAFG00000048448	n.10115098T>C
Abrams	chr11	10190199	G	T	0.529	PRR16-ENSCAFG00000048448	ENSCAFG00000000510-ENSCAFG00000048448	intergenic_region	MODIFIER	ENSCAFG00000000510-ENSCAFG00000048448	n.10190199G>T
Abrams	chr11	10191616	C	A	0.231	PRR16-ENSCAFG00000048448	ENSCAFG00000000510-ENSCAFG00000048448	intergenic_region	MODIFIER	ENSCAFG00000000510-ENSCAFG00000048448	n.10191616C>A
Abrams	chr11	10241208	T	C	0.26	ENSCAFG00000048448-ENSCAFG00000046443	ENSCAFG00000048448-ENSCAFG00000046443	intergenic_region	MODIFIER	ENSCAFG00000048448-ENSCAFG00000046443	n.10241208T>C
Abrams	chr11	10461916	G	C	0.248	ENSCAFG00000048448-ENSCAFG00000046443	ENSCAFG00000048448-ENSCAFG00000046443	intergenic_region	MODIFIER	ENSCAFG00000048448-ENSCAFG00000046443	n.10461916G>C
Abrams	chr11	10579604	A	T	0.307	ENSCAFG00000046443	ENSCAFG00000046443	intron_variant	MODIFIER	ENSCAFT00000091262.1	n.746+9436T>A
Abrams	chr11	10591755	A	T	0.523	ENSCAFG00000046443	ENSCAFG00000046443	upstream_gene_variant	MODIFIER	ENSCAFT00000091262.1	n.-1970T>A
Abrams	chr11	10611608	G	GA	0.602	ENSCAFG00000046443-ENSCAFG00000041967	ENSCAFG00000046443-ENSCAFG00000041967	intergenic_region	MODIFIER	ENSCAFG00000046443-ENSCAFG00000041967	n.10611608_10611609insA
Abrams	chr11	10698008	C	A	0.314	ENSCAFG00000041967-ENSCAFG00000015452	ENSCAFG00000041967-ENSCAFG00000015452	intergenic_region	MODIFIER	ENSCAFG00000041967-ENSCAFG00000015452	n.10698008C>A
Abrams	chr11	10709109	T	A	0.28	ENSCAFG00000041967-ENSCAFG00000015452	ENSCAFG00000041967-ENSCAFG00000015452	intergenic_region	MODIFIER	ENSCAFG00000041967-ENSCAFG00000015452	n.10709109T>A
Abrams	chr11	10765376	G	A	0.528	ENSCAFG00000015452-ENSCAFG00000031117	ENSCAFG00000015452-ENSCAFG00000031117	intergenic_region	MODIFIER	ENSCAFG00000015452-ENSCAFG00000031117	n.10765376G>A
Abrams	chr11	10957873	GA	AC	0.41	ENSCAFG00000031532	ENSCAFG00000031532	intron_variant	MODIFIER	ENSCAFT00000049983.2	c.263+26805_263+26806delGAinsAC
Abrams	chr11	10992235	G	GT	0.234	ENSCAFG00000031532	ENSCAFG00000031532	intron_variant	MODIFIER	ENSCAFT00000049983.2	c.264-16514_264-16513insT
Abrams	chr11	11062808	G	A	0.196	ENSCAFG00000031532-ENSCAFG00000014756	ENSCAFG00000031532-ENSCAFG00000014756	intergenic_region	MODIFIER	ENSCAFG00000031532-ENSCAFG00000014756	n.11062808G>A
Abrams	chr11	11117396	C	T	0.188	ENSCAFG00000014756	ENSCAFG00000014756	intron_variant	MODIFIER	ENSCAFT00000045482.2	c.409+137C>T
Abrams	chr11	11427234	AT	A	0.168	ENSCAFG00000032519-ENSCAFG00000032444	ENSCAFG00000032519-ENSCAFG00000032444	intergenic_region	MODIFIER	ENSCAFG00000032519-ENSCAFG00000032444	n.11427235delT
Abrams	chr11	11769412	G	T	0.152	ENSCAFG00000046803	ENSCAFG00000046803	intron_variant	MODIFIER	ENSCAFT00000038175.3	c.298+55358G>T
Abrams	chr11	12690353	A	T	0.2	SNX2	ENSCAFG00000000530	intron_variant	MODIFIER	ENSCAFT00000038741.3	c.1510-248A>T
Abrams	chr11	13547905	AG	A	0.132	CSNK1G3-cfa-mir-8830-2	ENSCAFG00000000557-ENSCAFG00000048691	intergenic_region	MODIFIER	ENSCAFG00000000557-ENSCAFG00000048691	n.13547906delG
Abrams	chr11	13547907	G	C	0.132	CSNK1G3-cfa-mir-8830-2	ENSCAFG00000000557-ENSCAFG00000048691	intergenic_region	MODIFIER	ENSCAFG00000000557-ENSCAFG00000048691	n.13547907G>C
Abrams	chr11	13724917	A	T	0.484	CSNK1G3-cfa-mir-8830-2	ENSCAFG00000000557-ENSCAFG00000048691	intergenic_region	MODIFIER	ENSCAFG00000000557-ENSCAFG00000048691	n.13724917A>T
Abrams	chr11	13737077	G	GTA	0.264	CSNK1G3-cfa-mir-8830-2	ENSCAFG00000000557-ENSCAFG00000048691	intergenic_region	MODIFIER	ENSCAFG00000000557-ENSCAFG00000048691	n.13737077_13737078insTA
Abrams	chr11	13775024	T	C	0.233	CSNK1G3-cfa-mir-8830-2	ENSCAFG00000000557-ENSCAFG00000048691	intergenic_region	MODIFIER	ENSCAFG00000000557-ENSCAFG00000048691	n.13775024T>C
Abrams	chr11	13790643	G	A	0.537	CSNK1G3-cfa-mir-8830-2	ENSCAFG00000000557-ENSCAFG00000048691	intergenic_region	MODIFIER	ENSCAFG00000000557-ENSCAFG00000048691	n.13790643G>A
Abrams	chr11	13861816	C	T	0.268	CSNK1G3-cfa-mir-8830-2	ENSCAFG00000000557-ENSCAFG00000048691	intergenic_region	MODIFIER	ENSCAFG00000000557-ENSCAFG00000048691	n.13861816C>T
Abrams	chr11	14708509	C	A	0.426	ENSCAFG00000046536-ENSCAFG00000041856	ENSCAFG00000046536-ENSCAFG00000041856	intergenic_region	MODIFIER	ENSCAFG00000046536-ENSCAFG00000041856	n.14708509C>A
Abrams	chr11	14927535	C	A	0.253	ENSCAFG00000046536-ENSCAFG00000041856	ENSCAFG00000046536-ENSCAFG00000041856	intergenic_region	MODIFIER	ENSCAFG00000046536-ENSCAFG00000041856	n.14927535C>A
Abrams	chr11	15022491	T	C	0.247	ENSCAFG00000041491-ENSCAFG00000024837	ENSCAFG00000041491-ENSCAFG00000024837	intergenic_region	MODIFIER	ENSCAFG00000041491-ENSCAFG00000024837	n.15022491T>C
Abrams	chr11	15139888	T	C	0.582	ENSCAFG00000041491-ENSCAFG00000024837	ENSCAFG00000041491-ENSCAFG00000024837	intergenic_region	MODIFIER	ENSCAFG00000041491-ENSCAFG00000024837	n.15139888T>C
Abrams	chr11	15311191	T	G	0.237	ENSCAFG00000024837-ENSCAFG00000000578	ENSCAFG00000024837-ENSCAFG00000000578	intergenic_region	MODIFIER	ENSCAFG00000024837-ENSCAFG00000000578	n.15311191T>G
Abrams	chr11	15366207	A	G	0.192	ENSCAFG00000000578	ENSCAFG00000000578	upstream_gene_variant	MODIFIER	ENSCAFT00000000891.2	c.-4833T>C
Abrams	chr11	15701759	G	GT	0.357	GRAMD2B	ENSCAFG00000000582	intron_variant	MODIFIER	ENSCAFT00000062525.1	c.125+27686_125+27687insT
Abrams	chr11	15863588	G	T	0.172	ALDH7A1	ENSCAFG00000000588	intron_variant	MODIFIER	ENSCAFT00000075285.1	c.518-2475C>A
Abrams	chr11	15991334	A	G	0.438	LMNB1	ENSCAFG00000000593	upstream_gene_variant	MODIFIER	ENSCAFT00000061228.1	c.-3794A>G
Abrams	chr11	16185179	CT	C	0.226	MARCHF3	ENSCAFG00000000594	upstream_gene_variant	MODIFIER	ENSCAFT00000039448.3	c.-2156delA
Abrams	chr11	16655946	G	T	0.4	PRRC1	ENSCAFG00000000622	intron_variant	MODIFIER	ENSCAFT00000078930.1	c.1141-332G>T
Abrams	chr11	16848223	G	A	0.19	CCDC192	ENSCAFG00000000625	intron_variant	MODIFIER	ENSCAFT00000065433.1	c.271-3737G>A
Abrams	chr11	17213677	A	G	0.181	SLC12A2	ENSCAFG00000000637	intron_variant	MODIFIER	ENSCAFT00000000989.5	c.1825+2572A>G
Abrams	chr11	17214005	G	C	0.373	SLC12A2	ENSCAFG00000000637	intron_variant	MODIFIER	ENSCAFT00000000989.5	c.1825+2900G>C
Abrams	chr11	17365319	A	C	0.536	FBN2	ENSCAFG00000000681	3_prime_UTR_variant	MODIFIER	ENSCAFT00000070313.1	c.*354T>G
Abrams	chr11	17987150	G	C	0.166	SLC27A6-ISOC1	ENSCAFG00000000710-ENSCAFG00000000721	intergenic_region	MODIFIER	ENSCAFG00000000710-ENSCAFG00000000721	n.17987150G>C
Abrams	chr11	18206578	A	G	0.207	ENSCAFG00000042048	ENSCAFG00000042048	intron_variant	MODIFIER	ENSCAFT00000081153.1	n.994-4663A>G
Abrams	chr11	18419856	T	C	0.455	ADAMTS19	ENSCAFG00000000722	intron_variant	MODIFIER	ENSCAFT00000038819.4	c.1720-1773T>C
Abrams	chr11	18758600	GAATACTT	G	0.197	CHSY3	ENSCAFG00000030654	intron_variant	MODIFIER	ENSCAFT00000047031.2	c.1093-94014_1093-94008delAATACTT
Abrams	chr11	18967445	A	G	0.488	CHSY3-ENSCAFG00000049613	ENSCAFG00000030654-ENSCAFG00000049613	intergenic_region	MODIFIER	ENSCAFG00000030654-ENSCAFG00000049613	n.18967445A>G
Abrams	chr11	19133489	C	A	0.53	CHSY3-ENSCAFG00000049613	ENSCAFG00000030654-ENSCAFG00000049613	intergenic_region	MODIFIER	ENSCAFG00000030654-ENSCAFG00000049613	n.19133489C>A
Abrams	chr11	19875184	C	A	0.44	ENSCAFG00000024183	ENSCAFG00000024183	intron_variant	MODIFIER	ENSCAFT00000001172.5	c.496-7685G>T
Abrams	chr11	20805136	G	A	0.376	IRF1-IL5	ENSCAFG00000000851-ENSCAFG00000000855	intergenic_region	MODIFIER	ENSCAFG00000000851-ENSCAFG00000000855	n.20805136G>A
Abrams	chr11	21069508	C	A	0.218	SEPTIN8	ENSCAFG00000000906	intron_variant	MODIFIER	ENSCAFT00000068993.1	c.1387-2171G>T
Abrams	chr11	21106235	T	C	0.217	SOWAHA	ENSCAFG00000000910	upstream_gene_variant	MODIFIER	ENSCAFT00000001411.5	c.-1738T>C
Abrams	chr11	21254127	T	C	0.173	AFF4-ZCCHC10	ENSCAFG00000000930-ENSCAFG00000031203	intergenic_region	MODIFIER	ENSCAFG00000000930-ENSCAFG00000031203	n.21254127T>C
Abrams	chr11	21581048	C	T	0.174	FSTL4	ENSCAFG00000000968	intron_variant	MODIFIER	ENSCAFT00000001498.4	c.479-3445G>A
Abrams	chr11	21691459	C	T	0.377	FSTL4	ENSCAFG00000000968	upstream_gene_variant	MODIFIER	ENSCAFT00000082027.1	c.-4884G>A
Abrams	chr11	21692815	A	G	0.288	FSTL4	ENSCAFG00000000968	intron_variant	MODIFIER	ENSCAFT00000001498.4	c.230-33792T>C
Abrams	chr11	21915604	G	T	0.239	ENSCAFG00000041471	ENSCAFG00000041471	intron_variant	MODIFIER	ENSCAFT00000075646.1	n.683-16310C>A
Abrams	chr11	22390383	C	T	0.622	PPP2CA	ENSCAFG00000042367	splice_region_variant&synonymous_variant	LOW	ENSCAFT00000036258.3	c.738G>A	p.Glu246Glu
Abrams	chr11	23078647	A	T	0.596	PITX1	ENSCAFG00000001065	intron_variant	MODIFIER	ENSCAFT00000001631.4	c.-99+2134T>A
Abrams	chr11	23316644	C	A	0.27	ENSCAFG00000044370	ENSCAFG00000044370	upstream_gene_variant	MODIFIER	ENSCAFT00000090077.1	n.-2119G>T
Abrams	chr11	23530697	C	A	0.189	TIFAB-NEUROG1	ENSCAFG00000001081-ENSCAFG00000001083	intergenic_region	MODIFIER	ENSCAFG00000001081-ENSCAFG00000001083	n.23530697C>A
Abrams	chr11	23593959	A	G	0.397	NEUROG1-CXCL14	ENSCAFG00000001083-ENSCAFG00000001084	intergenic_region	MODIFIER	ENSCAFG00000001083-ENSCAFG00000001084	n.23593959A>G
Abrams	chr11	24276433	T	G	0.221	TRPC7-ENSCAFG00000037921	ENSCAFG00000001103-ENSCAFG00000037921	intergenic_region	MODIFIER	ENSCAFG00000001103-ENSCAFG00000037921	n.24276433T>G
Abrams	chr11	24758798	G	T	0.215	SPOCK1	ENSCAFG00000032668	intron_variant	MODIFIER	ENSCAFT00000092883.1	c.578-6486C>A
Abrams	chr11	24775853	G	A	0.314	SPOCK1	ENSCAFG00000032668	intron_variant	MODIFIER	ENSCAFT00000092883.1	c.578-23541C>T
Abrams	chr11	24795719	C	G	0.429	SPOCK1	ENSCAFG00000032668	intron_variant	MODIFIER	ENSCAFT00000092883.1	c.577+27616G>C
Abrams	chr11	24937207	C	T	0.242	SPOCK1	ENSCAFG00000032668	intron_variant	MODIFIER	ENSCAFT00000092883.1	c.221-45614G>A
Abrams	chr11	24982773	C	A	0.151	SPOCK1	ENSCAFG00000032668	intron_variant	MODIFIER	ENSCAFT00000092883.1	c.220+20953G>T
Abrams	chr11	25338577	G	C	0.256	KLHL3	ENSCAFG00000001126	intron_variant	MODIFIER	ENSCAFT00000001726.5	c.1738+388C>G
Abrams	chr11	25358794	TA	T	0.437	cfa-mir-874	ENSCAFG00000026592	upstream_gene_variant	MODIFIER	ENSCAFT00000040875.2	n.-3358delT
Abrams	chr11	26039698	G	T	0.505	REEP2-EGR1	ENSCAFG00000001244-ENSCAFG00000001254	intergenic_region	MODIFIER	ENSCAFG00000001244-ENSCAFG00000001254	n.26039698G>T
Abrams	chr11	26313911	G	T	0.442	CTNNA1	ENSCAFG00000001315	intron_variant	MODIFIER	ENSCAFT00000082510.1	c.337+4600G>T
Abrams	chr11	26343919	C	G	0.536	CTNNA1	ENSCAFG00000001315	intron_variant	MODIFIER	ENSCAFT00000082510.1	c.894+118C>G
Abrams	chr11	26642146	C	T	0.599	SIL1	ENSCAFG00000001330	intron_variant	MODIFIER	ENSCAFT00000002073.4	c.14+567G>A
Abrams	chr11	26870785	G	T	0.304	ENSCAFG00000049268-MLANA	ENSCAFG00000049268-ENSCAFG00000001354	intergenic_region	MODIFIER	ENSCAFG00000049268-ENSCAFG00000001354	n.26870785G>T
Abrams	chr11	27252939	C	A	0.205	IL33	ENSCAFG00000030105	intron_variant	MODIFIER	ENSCAFT00000002106.5	c.497-229C>A
Abrams	chr11	27267589	TG	T	0.452	IL33-TPD52L3	ENSCAFG00000030105-ENSCAFG00000001365	intergenic_region	MODIFIER	ENSCAFG00000030105-ENSCAFG00000001365	n.27267590delG
Abrams	chr11	27392335	T	A	0.217	U3	ENSCAFG00000042270	upstream_gene_variant	MODIFIER	ENSCAFT00000080455.1	n.-4859T>A
Abrams	chr11	27706631	G	A	0.571	KDM4C	ENSCAFG00000001434	intron_variant	MODIFIER	ENSCAFT00000072107.1	c.399-9257G>A
Abrams	chr11	28191634	C	A	0.246	ENSCAFG00000049919-ENSCAFG00000041851	ENSCAFG00000049919-ENSCAFG00000041851	intergenic_region	MODIFIER	ENSCAFG00000049919-ENSCAFG00000041851	n.28191634C>A
Abrams	chr11	28606600	G	A	0.53	ENSCAFG00000041851-DMAC1	ENSCAFG00000041851-ENSCAFG00000029609	intergenic_region	MODIFIER	ENSCAFG00000041851-ENSCAFG00000029609	n.28606600G>A
Abrams	chr11	28712230	A	C	0.183	DMAC1-U6	ENSCAFG00000029609-ENSCAFG00000026466	intergenic_region	MODIFIER	ENSCAFG00000029609-ENSCAFG00000026466	n.28712230A>C
Abrams	chr11	28968555	A	G	0.312	ENSCAFG00000041001	ENSCAFG00000041001	upstream_gene_variant	MODIFIER	ENSCAFT00000068538.1	n.-2729T>C
Abrams	chr11	29139783	C	T	0.207	PTPRD	ENSCAFG00000001460	intron_variant	MODIFIER	ENSCAFT00000073546.1	c.4694+11193G>A
Abrams	chr11	29209318	C	A	0.516	PTPRD	ENSCAFG00000001460	intron_variant	MODIFIER	ENSCAFT00000073546.1	c.4119+3626G>T
Abrams	chr11	29418076	A	T	0.194	PTPRD	ENSCAFG00000001460	intron_variant	MODIFIER	ENSCAFT00000073546.1	c.65-5861T>A
Abrams	chr11	29577224	G	GA	0.16	PTPRD-U6	ENSCAFG00000001460-ENSCAFG00000027693	intergenic_region	MODIFIER	ENSCAFG00000001460-ENSCAFG00000027693	n.29577224_29577225insA
Abrams	chr11	29839039	C	A	0.431	ENSCAFG00000048399	ENSCAFG00000048399	intron_variant	MODIFIER	ENSCAFT00000087107.1	n.977+347C>A
Abrams	chr11	29857414	T	G	0.361	ENSCAFG00000048399	ENSCAFG00000048399	intron_variant	MODIFIER	ENSCAFT00000087107.1	n.978-3941T>G
Abrams	chr11	29969397	A	T	0.193	ENSCAFG00000041584	ENSCAFG00000041584	intron_variant	MODIFIER	ENSCAFT00000066193.1	n.111-60562T>A
Abrams	chr11	30020480	G	T	0.179	ENSCAFG00000041584	ENSCAFG00000041584	intron_variant	MODIFIER	ENSCAFT00000066193.1	n.110+76183C>A
Abrams	chr11	30055065	C	T	0.44	ENSCAFG00000041584	ENSCAFG00000041584	intron_variant	MODIFIER	ENSCAFT00000066193.1	n.110+41598G>A
Abrams	chr11	30074382	A	G	0.268	ENSCAFG00000041584	ENSCAFG00000041584	intron_variant	MODIFIER	ENSCAFT00000066193.1	n.110+22281T>C
Abrams	chr11	30376408	G	A	0.392	ENSCAFG00000024495-ENSCAFG00000043598	ENSCAFG00000024495-ENSCAFG00000043598	intergenic_region	MODIFIER	ENSCAFG00000024495-ENSCAFG00000043598	n.30376408G>A
Abrams	chr11	30424473	C	A	0.235	ENSCAFG00000043598	ENSCAFG00000043598	downstream_gene_variant	MODIFIER	ENSCAFT00000084869.1	n.*4743G>T
Abrams	chr11	30658649	A	T	0.483	ENSCAFG00000043598	ENSCAFG00000043598	intron_variant	MODIFIER	ENSCAFT00000072953.1	n.464-27532T>A
Abrams	chr11	30708145	C	A	0.407	ENSCAFG00000043598	ENSCAFG00000043598	intron_variant	MODIFIER	ENSCAFT00000072953.1	n.463+4293G>T
Abrams	chr11	30838964	G	T	0.436	ENSCAFG00000042455-ENSCAFG00000044859	ENSCAFG00000042455-ENSCAFG00000044859	intergenic_region	MODIFIER	ENSCAFG00000042455-ENSCAFG00000044859	n.30838964G>T
Abrams	chr11	30963332	T	A	0.562	ENSCAFG00000042455-ENSCAFG00000044859	ENSCAFG00000042455-ENSCAFG00000044859	intergenic_region	MODIFIER	ENSCAFG00000042455-ENSCAFG00000044859	n.30963332T>A
Abrams	chr11	31319801	A	C	0.381	ENSCAFG00000044859-U6	ENSCAFG00000044859-ENSCAFG00000027467	intergenic_region	MODIFIER	ENSCAFG00000044859-ENSCAFG00000027467	n.31319801A>C
Abrams	chr11	31436067	C	A	0.482	ENSCAFG00000043890-ENSCAFG00000042661	ENSCAFG00000043890-ENSCAFG00000042661	intergenic_region	MODIFIER	ENSCAFG00000043890-ENSCAFG00000042661	n.31436067C>A
Abrams	chr11	31438549	A	G	0.071	ENSCAFG00000043890-ENSCAFG00000042661	ENSCAFG00000043890-ENSCAFG00000042661	intergenic_region	MODIFIER	ENSCAFG00000043890-ENSCAFG00000042661	n.31438549A>G
Abrams	chr11	31439882	G	T	0.267	ENSCAFG00000043890-ENSCAFG00000042661	ENSCAFG00000043890-ENSCAFG00000042661	intergenic_region	MODIFIER	ENSCAFG00000043890-ENSCAFG00000042661	n.31439882G>T
Abrams	chr11	31595293	AT	A	0.491	ENSCAFG00000043890-ENSCAFG00000042661	ENSCAFG00000043890-ENSCAFG00000042661	intergenic_region	MODIFIER	ENSCAFG00000043890-ENSCAFG00000042661	n.31595294delT
Abrams	chr11	31595295	T	A	0.491	ENSCAFG00000043890-ENSCAFG00000042661	ENSCAFG00000043890-ENSCAFG00000042661	intergenic_region	MODIFIER	ENSCAFG00000043890-ENSCAFG00000042661	n.31595295T>A
Abrams	chr11	31836781	T	C	0.491	ENSCAFG00000043890-ENSCAFG00000042661	ENSCAFG00000043890-ENSCAFG00000042661	intergenic_region	MODIFIER	ENSCAFG00000043890-ENSCAFG00000042661	n.31836781T>C
Abrams	chr11	31840818	A	T	0.489	ENSCAFG00000042661	ENSCAFG00000042661	downstream_gene_variant	MODIFIER	ENSCAFT00000060841.1	n.*1573T>A
Abrams	chr11	32284012	A	G	0.559	ENSCAFG00000001473-ENSCAFG00000001476	ENSCAFG00000001473-ENSCAFG00000001476	intergenic_region	MODIFIER	ENSCAFG00000001473-ENSCAFG00000001476	n.32284012A>G
Abrams	chr11	32287551	C	A	0.264	ENSCAFG00000001473-ENSCAFG00000001476	ENSCAFG00000001473-ENSCAFG00000001476	intergenic_region	MODIFIER	ENSCAFG00000001473-ENSCAFG00000001476	n.32287551C>A
Abrams	chr11	32295917	T	G	0.227	ENSCAFG00000001473-ENSCAFG00000001476	ENSCAFG00000001473-ENSCAFG00000001476	intergenic_region	MODIFIER	ENSCAFG00000001473-ENSCAFG00000001476	n.32295917T>G
Abrams	chr11	32304047	G	T	0.276	ENSCAFG00000001473-ENSCAFG00000001476	ENSCAFG00000001473-ENSCAFG00000001476	intergenic_region	MODIFIER	ENSCAFG00000001473-ENSCAFG00000001476	n.32304047G>T
Abrams	chr11	32309955	C	T	0.334	ENSCAFG00000001473-ENSCAFG00000001476	ENSCAFG00000001473-ENSCAFG00000001476	intergenic_region	MODIFIER	ENSCAFG00000001473-ENSCAFG00000001476	n.32309955C>T
Abrams	chr11	32503909	G	A	0.261	ENSCAFG00000001473-ENSCAFG00000001476	ENSCAFG00000001473-ENSCAFG00000001476	intergenic_region	MODIFIER	ENSCAFG00000001473-ENSCAFG00000001476	n.32503909G>A
Abrams	chr11	32952590	TAAGAGCTAC	T	0.235	ENSCAFG00000001476-ENSCAFG00000046181	ENSCAFG00000001476-ENSCAFG00000046181	intergenic_region	MODIFIER	ENSCAFG00000001476-ENSCAFG00000046181	n.32952591_32952599delAAGAGCTAC
Abrams	chr11	33017138	C	A	0.19	ENSCAFG00000001476-ENSCAFG00000046181	ENSCAFG00000001476-ENSCAFG00000046181	intergenic_region	MODIFIER	ENSCAFG00000001476-ENSCAFG00000046181	n.33017138C>A
Abrams	chr11	33046497	G	T	0.272	ENSCAFG00000001476-ENSCAFG00000046181	ENSCAFG00000001476-ENSCAFG00000046181	intergenic_region	MODIFIER	ENSCAFG00000001476-ENSCAFG00000046181	n.33046497G>T
Abrams	chr11	33092905	G	C	0.175	ENSCAFG00000001476-ENSCAFG00000046181	ENSCAFG00000001476-ENSCAFG00000046181	intergenic_region	MODIFIER	ENSCAFG00000001476-ENSCAFG00000046181	n.33092905G>C
Abrams	chr11	33170635	T	G	0.25	ENSCAFG00000001476-ENSCAFG00000046181	ENSCAFG00000001476-ENSCAFG00000046181	intergenic_region	MODIFIER	ENSCAFG00000001476-ENSCAFG00000046181	n.33170635T>G
Abrams	chr11	33171936	T	C	0.279	ENSCAFG00000001476-ENSCAFG00000046181	ENSCAFG00000001476-ENSCAFG00000046181	intergenic_region	MODIFIER	ENSCAFG00000001476-ENSCAFG00000046181	n.33171936T>C
Abrams	chr11	33308299	C	A	0.604	ENSCAFG00000045191-TYRP1	ENSCAFG00000045191-ENSCAFG00000001478	intergenic_region	MODIFIER	ENSCAFG00000045191-ENSCAFG00000001478	n.33308299C>A
Abrams	chr11	33878505	A	G	0.355	MPDZ-ENSCAFG00000043474	ENSCAFG00000001498-ENSCAFG00000043474	intergenic_region	MODIFIER	ENSCAFG00000001498-ENSCAFG00000043474	n.33878505A>G
Abrams	chr11	34638675	T	C	0.199	NFIB	ENSCAFG00000001520	intron_variant	MODIFIER	ENSCAFT00000065018.1	c.794+188A>G
Abrams	chr11	34781001	A	G	0.262	NFIB	ENSCAFG00000001520	intron_variant	MODIFIER	ENSCAFT00000065018.1	c.550+18705T>C
Abrams	chr11	37230276	G	C	0.281	CNTLN	ENSCAFG00000001566	intron_variant	MODIFIER	ENSCAFT00000039737.4	c.366-27866G>C
Abrams	chr11	37296553	A	T	0.225	CNTLN	ENSCAFG00000001566	intron_variant	MODIFIER	ENSCAFT00000039737.4	c.899+1110A>T
Abrams	chr11	37398395	C	T	0.189	CNTLN	ENSCAFG00000001566	intron_variant	MODIFIER	ENSCAFT00000039737.4	c.2532-4787C>T
Abrams	chr11	37665901	T	A	0.581	SH3GL2	ENSCAFG00000001567	intron_variant	MODIFIER	ENSCAFT00000002459.4	c.52-54892T>A
Abrams	chr11	37908206	G	A	0.49	ENSCAFG00000041269	ENSCAFG00000041269	intron_variant	MODIFIER	ENSCAFT00000080248.1	n.73-14897G>A
Abrams	chr11	37919445	A	T	0.223	ENSCAFG00000041269	ENSCAFG00000041269	intron_variant	MODIFIER	ENSCAFT00000080248.1	n.73-3658A>T
Abrams	chr11	38190866	A	G	0.202	ENSCAFG00000047955	ENSCAFG00000047955	intron_variant	MODIFIER	ENSCAFT00000079652.1	n.242-20799T>C
Abrams	chr11	38309383	C	A	0.176	ENSCAFG00000047955-ADAMTSL1	ENSCAFG00000047955-ENSCAFG00000001581	intergenic_region	MODIFIER	ENSCAFG00000047955-ENSCAFG00000001581	n.38309383C>A
Abrams	chr11	38855683	G	C	0.26	SAXO1	ENSCAFG00000001590	intron_variant	MODIFIER	ENSCAFT00000002491.4	c.47+15980C>G
Abrams	chr11	39345102	G	A	0.223	SLC24A2	ENSCAFG00000001623	intron_variant	MODIFIER	ENSCAFT00000002552.5	c.1079-4229C>T
Abrams	chr11	39439143	G	T	0.276	SLC24A2	ENSCAFG00000001623	intron_variant	MODIFIER	ENSCAFT00000002552.5	c.931-69335C>A
Abrams	chr11	39485735	G	T	0.203	SLC24A2	ENSCAFG00000001623	intron_variant	MODIFIER	ENSCAFT00000002552.5	c.930+32400C>A
Abrams	chr11	39682077	G	T	0.425	ENSCAFG00000044595	ENSCAFG00000044595	intron_variant	MODIFIER	ENSCAFT00000086940.1	n.1177-31214G>T
Abrams	chr11	39899365	A	T	0.323	ENSCAFG00000044721	ENSCAFG00000044721	upstream_gene_variant	MODIFIER	ENSCAFT00000085018.1	n.-1618A>T
Abrams	chr11	40235093	C	A	0.554	MLLT3-FOCAD	ENSCAFG00000001635-ENSCAFG00000025256	intergenic_region	MODIFIER	ENSCAFG00000001635-ENSCAFG00000025256	n.40235093C>A
Abrams	chr11	40866653	G	C	0.262	IFNA7	ENSCAFG00000048694	downstream_gene_variant	MODIFIER	ENSCAFT00000066775.1	c.*3503G>C
Abrams	chr11	40873251	C	T	0.476	IFNA7-MIR31	ENSCAFG00000048694-ENSCAFG00000025718	intergenic_region	MODIFIER	ENSCAFG00000048694-ENSCAFG00000025718	n.40873251C>T
Abrams	chr11	41087370	G	T	0.594	ENSCAFG00000042247-MTAP	ENSCAFG00000042247-ENSCAFG00000001671	intergenic_region	MODIFIER	ENSCAFG00000042247-ENSCAFG00000001671	n.41087370G>T
Abrams	chr11	41256825	G	C	0.19	MTAP	ENSCAFG00000001671	intron_variant	MODIFIER	ENSCAFT00000080955.1	c.654-7188G>C
Abrams	chr11	41349430	AT	A	0.242	MTAP-ENSCAFG00000046566	ENSCAFG00000001671-ENSCAFG00000046566	intergenic_region	MODIFIER	ENSCAFG00000001671-ENSCAFG00000046566	n.41349431delT
Abrams	chr11	41468328	G	A	0.369	ENSCAFG00000046566-DMRTA1	ENSCAFG00000046566-ENSCAFG00000001681	intergenic_region	MODIFIER	ENSCAFG00000046566-ENSCAFG00000001681	n.41468328G>A
Abrams	chr11	41613342	C	A	0.203	DMRTA1-ENSCAFG00000049229	ENSCAFG00000001681-ENSCAFG00000049229	intergenic_region	MODIFIER	ENSCAFG00000001681-ENSCAFG00000049229	n.41613342C>A
Abrams	chr11	41653978	G	GC	0.297	DMRTA1-ENSCAFG00000049229	ENSCAFG00000001681-ENSCAFG00000049229	intergenic_region	MODIFIER	ENSCAFG00000001681-ENSCAFG00000049229	n.41653978_41653979insC
Abrams	chr11	41704540	T	G	0.46	ENSCAFG00000049229	ENSCAFG00000049229	intron_variant	MODIFIER	ENSCAFT00000069382.1	n.396+3127T>G
Abrams	chr11	42070694	A	T	0.513	ENSCAFG00000034177	ENSCAFG00000034177	intron_variant	MODIFIER	ENSCAFT00000077227.1	n.514-9427T>A
Abrams	chr11	42082766	G	C	0.436	ENSCAFG00000034177	ENSCAFG00000034177	intron_variant	MODIFIER	ENSCAFT00000077227.1	n.140-2181C>G
Abrams	chr11	42084331	G	A	0.214	ENSCAFG00000034177	ENSCAFG00000034177	intron_variant	MODIFIER	ENSCAFT00000077227.1	n.140-3746C>T
Abrams	chr11	42161403	A	C	0.62	ENSCAFG00000034177	ENSCAFG00000034177	intron_variant	MODIFIER	ENSCAFT00000077227.1	n.139+54414T>G
Abrams	chr11	42168492	C	G	0.299	ENSCAFG00000034177	ENSCAFG00000034177	intron_variant	MODIFIER	ENSCAFT00000077227.1	n.139+47325G>C
Abrams	chr11	42191010	G	T	0.219	ENSCAFG00000034177	ENSCAFG00000034177	intron_variant	MODIFIER	ENSCAFT00000077227.1	n.139+24807C>A
Abrams	chr11	42241197	AT	A	0.502	ENSCAFG00000034177-ENSCAFG00000045429	ENSCAFG00000034177-ENSCAFG00000045429	intergenic_region	MODIFIER	ENSCAFG00000034177-ENSCAFG00000045429	n.42241198delT
Abrams	chr11	42507924	A	C	0.312	ELAVL2	ENSCAFG00000001688	intron_variant	MODIFIER	ENSCAFT00000071854.1	c.801-582T>G
Abrams	chr11	42618894	T	A	0.184	ELAVL2	ENSCAFG00000001688	intron_variant	MODIFIER	ENSCAFT00000071854.1	c.-20+33258A>T
Abrams	chr11	42652850	G	T	0.301	ELAVL2	ENSCAFG00000001688	intron_variant	MODIFIER	ENSCAFT00000071854.1	c.-252-466C>A
Abrams	chr11	42859675	G	A	0.181	U6-U6	ENSCAFG00000032482-ENSCAFG00000047216	intergenic_region	MODIFIER	ENSCAFG00000032482-ENSCAFG00000047216	n.42859675G>A
Abrams	chr11	42916674	T	C	0.349	U6-U6	ENSCAFG00000032482-ENSCAFG00000047216	intergenic_region	MODIFIER	ENSCAFG00000032482-ENSCAFG00000047216	n.42916674T>C
Abrams	chr11	42949508	CT	C	0.239	U6-ENSCAFG00000049700	ENSCAFG00000047216-ENSCAFG00000049700	intergenic_region	MODIFIER	ENSCAFG00000047216-ENSCAFG00000049700	n.42949509delT
Abrams	chr11	42949510	C	A	0.239	U6-ENSCAFG00000049700	ENSCAFG00000047216-ENSCAFG00000049700	intergenic_region	MODIFIER	ENSCAFG00000047216-ENSCAFG00000049700	n.42949510C>A
Abrams	chr11	43042777	C	A	0.247	ENSCAFG00000036557	ENSCAFG00000036557	intron_variant	MODIFIER	ENSCAFT00000070410.1	n.182+13574C>A
Abrams	chr11	43072630	A	C	0.541	ENSCAFG00000036557-IZUMO3	ENSCAFG00000036557-ENSCAFG00000028528	intergenic_region	MODIFIER	ENSCAFG00000036557-ENSCAFG00000028528	n.43072630A>C
Abrams	chr11	43184973	C	T	0.235	ENSCAFG00000036557-IZUMO3	ENSCAFG00000036557-ENSCAFG00000028528	intergenic_region	MODIFIER	ENSCAFG00000036557-ENSCAFG00000028528	n.43184973C>T
Abrams	chr11	43479253	C	G	0.268	U3-ENSCAFG00000045926	ENSCAFG00000025851-ENSCAFG00000045926	intergenic_region	MODIFIER	ENSCAFG00000025851-ENSCAFG00000045926	n.43479253C>G
Abrams	chr11	43671038	C	T	0.372	ENSCAFG00000045926-ENSCAFG00000007543	ENSCAFG00000045926-ENSCAFG00000007543	intergenic_region	MODIFIER	ENSCAFG00000045926-ENSCAFG00000007543	n.43671038C>T
Abrams	chr11	43819875	AT	A	0.579	ENSCAFG00000007543-ENSCAFG00000048083	ENSCAFG00000007543-ENSCAFG00000048083	intergenic_region	MODIFIER	ENSCAFG00000007543-ENSCAFG00000048083	n.43819876delT
Abrams	chr11	43858780	C	T	0.5	ENSCAFG00000048083-ENSCAFG00000047801	ENSCAFG00000048083-ENSCAFG00000047801	intergenic_region	MODIFIER	ENSCAFG00000048083-ENSCAFG00000047801	n.43858780C>T
Abrams	chr11	43996739	G	T	0.428	ENSCAFG00000047801	ENSCAFG00000047801	intron_variant	MODIFIER	ENSCAFT00000086660.1	n.480-11891C>A
Abrams	chr11	44014065	A	C	0.572	ENSCAFG00000047801	ENSCAFG00000047801	intron_variant	MODIFIER	ENSCAFT00000086660.1	n.479+4572T>G
Abrams	chr11	44214283	A	C	0.289	ENSCAFG00000047801	ENSCAFG00000047801	intron_variant	MODIFIER	ENSCAFT00000086660.1	n.219+55250T>G
Abrams	chr11	44374520	G	A	0.472	ENSCAFG00000047801	ENSCAFG00000047801	intron_variant	MODIFIER	ENSCAFT00000086660.1	n.150+4005C>T
Abrams	chr11	44942511	A	G	0.244	cfa-mir-8831-ENSCAFG00000044209	ENSCAFG00000046610-ENSCAFG00000044209	intergenic_region	MODIFIER	ENSCAFG00000046610-ENSCAFG00000044209	n.44942511A>G
Abrams	chr11	45365327	A	T	0.493	TEK	ENSCAFG00000001713	intron_variant	MODIFIER	ENSCAFT00000087729.1	c.2735-731A>T
Abrams	chr11	45486000	C	A	0.191	MOB3B	ENSCAFG00000001715	intron_variant	MODIFIER	ENSCAFT00000002680.4	c.621+3148G>T
Abrams	chr11	45538323	A	C	0.172	MOB3B	ENSCAFG00000001715	intron_variant	MODIFIER	ENSCAFT00000002680.4	c.418+35089T>G
Abrams	chr11	45861192	T	C	0.423	U6-LINGO2	ENSCAFG00000021708-ENSCAFG00000001727	intergenic_region	MODIFIER	ENSCAFG00000021708-ENSCAFG00000001727	n.45861192T>C
Abrams	chr11	46028430	T	C	0.588	ENSCAFG00000042674	ENSCAFG00000042674	intron_variant	MODIFIER	ENSCAFT00000070885.1	n.295+5141T>C
Abrams	chr11	46373061	T	G	0.444	ENSCAFG00000042674-ENSCAFG00000047734	ENSCAFG00000042674-ENSCAFG00000047734	intergenic_region	MODIFIER	ENSCAFG00000042674-ENSCAFG00000047734	n.46373061T>G
Abrams	chr11	46402203	C	A	0.213	ENSCAFG00000042674-ENSCAFG00000047734	ENSCAFG00000042674-ENSCAFG00000047734	intergenic_region	MODIFIER	ENSCAFG00000042674-ENSCAFG00000047734	n.46402203C>A
Abrams	chr11	46441745	G	A	0.347	ENSCAFG00000042674-ENSCAFG00000047734	ENSCAFG00000042674-ENSCAFG00000047734	intergenic_region	MODIFIER	ENSCAFG00000042674-ENSCAFG00000047734	n.46441745G>A
Abrams	chr11	46510443	G	A	0.225	ENSCAFG00000042674-ENSCAFG00000047734	ENSCAFG00000042674-ENSCAFG00000047734	intergenic_region	MODIFIER	ENSCAFG00000042674-ENSCAFG00000047734	n.46510443G>A
Abrams	chr11	46521606	C	T	0.407	ENSCAFG00000042674-ENSCAFG00000047734	ENSCAFG00000042674-ENSCAFG00000047734	intergenic_region	MODIFIER	ENSCAFG00000042674-ENSCAFG00000047734	n.46521606C>T
Abrams	chr11	46526823	C	T	0.274	ENSCAFG00000042674-ENSCAFG00000047734	ENSCAFG00000042674-ENSCAFG00000047734	intergenic_region	MODIFIER	ENSCAFG00000042674-ENSCAFG00000047734	n.46526823C>T
Abrams	chr11	46549758	A	T	0.6	ENSCAFG00000042674-ENSCAFG00000047734	ENSCAFG00000042674-ENSCAFG00000047734	intergenic_region	MODIFIER	ENSCAFG00000042674-ENSCAFG00000047734	n.46549758A>T
Abrams	chr11	46688634	G	A	0.266	ENSCAFG00000042674-ENSCAFG00000047734	ENSCAFG00000042674-ENSCAFG00000047734	intergenic_region	MODIFIER	ENSCAFG00000042674-ENSCAFG00000047734	n.46688634G>A
Abrams	chr11	46741668	C	T	0.58	ENSCAFG00000042674-ENSCAFG00000047734	ENSCAFG00000042674-ENSCAFG00000047734	intergenic_region	MODIFIER	ENSCAFG00000042674-ENSCAFG00000047734	n.46741668C>T
Abrams	chr11	46805261	A	T	0.367	ENSCAFG00000047734	ENSCAFG00000047734	intron_variant	MODIFIER	ENSCAFT00000070672.1	c.9-16079T>A
Abrams	chr11	46929170	G	T	0.46	ENSCAFG00000049978-ENSCAFG00000043868	ENSCAFG00000049978-ENSCAFG00000043868	intergenic_region	MODIFIER	ENSCAFG00000049978-ENSCAFG00000043868	n.46929170G>T
Abrams	chr11	46939761	A	G	0.176	ENSCAFG00000049978-ENSCAFG00000043868	ENSCAFG00000049978-ENSCAFG00000043868	intergenic_region	MODIFIER	ENSCAFG00000049978-ENSCAFG00000043868	n.46939761A>G
Abrams	chr11	47010019	G	T	0.249	ENSCAFG00000049978-ENSCAFG00000043868	ENSCAFG00000049978-ENSCAFG00000043868	intergenic_region	MODIFIER	ENSCAFG00000049978-ENSCAFG00000043868	n.47010019G>T
Abrams	chr11	47035874	C	G	0.246	ENSCAFG00000049978-ENSCAFG00000043868	ENSCAFG00000049978-ENSCAFG00000043868	intergenic_region	MODIFIER	ENSCAFG00000049978-ENSCAFG00000043868	n.47035874C>G
Abrams	chr11	47044426	A	G	0.21	ENSCAFG00000049978-ENSCAFG00000043868	ENSCAFG00000049978-ENSCAFG00000043868	intergenic_region	MODIFIER	ENSCAFG00000049978-ENSCAFG00000043868	n.47044426A>G
Abrams	chr11	47131909	AT	A	0.467	ENSCAFG00000043868	ENSCAFG00000043868	upstream_gene_variant	MODIFIER	ENSCAFT00000093885.1	n.-4343delT
Abrams	chr11	47360267	C	G	0.246	ENSCAFG00000001731-ENSCAFG00000043000	ENSCAFG00000001731-ENSCAFG00000043000	intergenic_region	MODIFIER	ENSCAFG00000001731-ENSCAFG00000043000	n.47360267C>G
Abrams	chr11	47513212	T	C	0.433	ENSCAFG00000043000	ENSCAFG00000043000	intron_variant	MODIFIER	ENSCAFT00000070961.1	n.597+5270A>G
Abrams	chr11	47529915	T	C	0.202	ENSCAFG00000043000-ENSCAFG00000001734	ENSCAFG00000043000-ENSCAFG00000001734	intergenic_region	MODIFIER	ENSCAFG00000043000-ENSCAFG00000001734	n.47529915T>C
Abrams	chr11	47565144	G	A	0.206	ENSCAFG00000043000-ENSCAFG00000001734	ENSCAFG00000043000-ENSCAFG00000001734	intergenic_region	MODIFIER	ENSCAFG00000043000-ENSCAFG00000001734	n.47565144G>A
Abrams	chr11	47676373	C	A	0.172	ENSCAFG00000001734-U6	ENSCAFG00000001734-ENSCAFG00000025986	intergenic_region	MODIFIER	ENSCAFG00000001734-ENSCAFG00000025986	n.47676373C>A
Abrams	chr11	47750686	C	CT	0.584	ENSCAFG00000001734-U6	ENSCAFG00000001734-ENSCAFG00000025986	intergenic_region	MODIFIER	ENSCAFG00000001734-ENSCAFG00000025986	n.47750686_47750687insT
Abrams	chr11	47774145	A	G	0.233	ENSCAFG00000001734-U6	ENSCAFG00000001734-ENSCAFG00000025986	intergenic_region	MODIFIER	ENSCAFG00000001734-ENSCAFG00000025986	n.47774145A>G
Abrams	chr11	48058482	C	T	0.274	U6-U4	ENSCAFG00000025986-ENSCAFG00000021509	intergenic_region	MODIFIER	ENSCAFG00000025986-ENSCAFG00000021509	n.48058482C>T
Abrams	chr11	48091697	TG	T	0.508	U6-U4	ENSCAFG00000025986-ENSCAFG00000021509	intergenic_region	MODIFIER	ENSCAFG00000025986-ENSCAFG00000021509	n.48091698delG
Abrams	chr11	48145737	T	TA	0.205	U6-U4	ENSCAFG00000025986-ENSCAFG00000021509	intergenic_region	MODIFIER	ENSCAFG00000025986-ENSCAFG00000021509	n.48145737_48145738insA
Abrams	chr11	48191204	C	A	0.417	U6-U4	ENSCAFG00000025986-ENSCAFG00000021509	intergenic_region	MODIFIER	ENSCAFG00000025986-ENSCAFG00000021509	n.48191204C>A
Abrams	chr11	48285813	C	T	0.316	U6-U4	ENSCAFG00000025986-ENSCAFG00000021509	intergenic_region	MODIFIER	ENSCAFG00000025986-ENSCAFG00000021509	n.48285813C>T
Abrams	chr11	48340609	C	T	0.467	U6-U4	ENSCAFG00000025986-ENSCAFG00000021509	intergenic_region	MODIFIER	ENSCAFG00000025986-ENSCAFG00000021509	n.48340609C>T
Abrams	chr11	48595270	C	A	0.206	U6-U4	ENSCAFG00000025986-ENSCAFG00000021509	intergenic_region	MODIFIER	ENSCAFG00000025986-ENSCAFG00000021509	n.48595270C>A
Abrams	chr11	48731070	A	C	0.204	U4-U6	ENSCAFG00000021509-ENSCAFG00000026028	intergenic_region	MODIFIER	ENSCAFG00000021509-ENSCAFG00000026028	n.48731070A>C
Abrams	chr11	48787752	T	C	0.544	ENSCAFG00000046755-ENSCAFG00000033632	ENSCAFG00000046755-ENSCAFG00000033632	intergenic_region	MODIFIER	ENSCAFG00000046755-ENSCAFG00000033632	n.48787752T>C
Abrams	chr11	48895544	A	C	0.25	ENSCAFG00000033632-ENSCAFG00000044757	ENSCAFG00000033632-ENSCAFG00000044757	intergenic_region	MODIFIER	ENSCAFG00000033632-ENSCAFG00000044757	n.48895544A>C
Abrams	chr11	48947911	G	A	0.224	ENSCAFG00000033632-ENSCAFG00000044757	ENSCAFG00000033632-ENSCAFG00000044757	intergenic_region	MODIFIER	ENSCAFG00000033632-ENSCAFG00000044757	n.48947911G>A
Abrams	chr11	48953838	T	C	0.459	ENSCAFG00000044757	ENSCAFG00000044757	upstream_gene_variant	MODIFIER	ENSCAFT00000085721.1	n.-3407T>C
Abrams	chr11	49087786	A	C	0.195	ENSCAFG00000044757-ENSCAFG00000042004	ENSCAFG00000044757-ENSCAFG00000042004	intergenic_region	MODIFIER	ENSCAFG00000044757-ENSCAFG00000042004	n.49087786A>C
Abrams	chr11	49142930	T	A	0.508	ENSCAFG00000044757-ENSCAFG00000042004	ENSCAFG00000044757-ENSCAFG00000042004	intergenic_region	MODIFIER	ENSCAFG00000044757-ENSCAFG00000042004	n.49142930T>A
Abrams	chr11	49147074	C	A	0.217	ENSCAFG00000044757-ENSCAFG00000042004	ENSCAFG00000044757-ENSCAFG00000042004	intergenic_region	MODIFIER	ENSCAFG00000044757-ENSCAFG00000042004	n.49147074C>A
Abrams	chr11	49221541	G	T	0.235	ENSCAFG00000044757-ENSCAFG00000042004	ENSCAFG00000044757-ENSCAFG00000042004	intergenic_region	MODIFIER	ENSCAFG00000044757-ENSCAFG00000042004	n.49221541G>T
Abrams	chr11	49393016	T	G	0.41	ENSCAFG00000045122-ENSCAFG00000045526	ENSCAFG00000045122-ENSCAFG00000045526	intergenic_region	MODIFIER	ENSCAFG00000045122-ENSCAFG00000045526	n.49393016T>G
Abrams	chr11	49448947	C	T	0.43	ENSCAFG00000045122-ENSCAFG00000045526	ENSCAFG00000045122-ENSCAFG00000045526	intergenic_region	MODIFIER	ENSCAFG00000045122-ENSCAFG00000045526	n.49448947C>T
Abrams	chr11	49505874	A	C	0.23	ENSCAFG00000045526	ENSCAFG00000045526	intron_variant	MODIFIER	ENSCAFT00000084288.1	n.244+18962T>G
Abrams	chr11	49513783	A	T	0.21	ENSCAFG00000045526	ENSCAFG00000045526	intron_variant	MODIFIER	ENSCAFT00000084288.1	n.244+11053T>A
Abrams	chr11	49712333	C	G	0.21	ACO1	ENSCAFG00000001786	intron_variant	MODIFIER	ENSCAFT00000049973.3	c.-22-10220C>G
Abrams	chr11	50130116	G	A	0.175	APTX	ENSCAFG00000001812	intron_variant	MODIFIER	ENSCAFT00000075258.1	c.35+2132C>T
Abrams	chr11	50298523	A	G	0.263	B4GALT1-U6	ENSCAFG00000001840-ENSCAFG00000032233	intergenic_region	MODIFIER	ENSCAFG00000001840-ENSCAFG00000032233	n.50298523A>G
Abrams	chr11	50750071	G	A	0.392	UBAP2	ENSCAFG00000001891	intron_variant	MODIFIER	ENSCAFT00000093550.1	c.456+23C>T
Abrams	chr11	50918076	C	T	0.311	ENSCAFG00000001905	ENSCAFG00000001905	upstream_gene_variant	MODIFIER	ENSCAFT00000003018.4	c.-863C>T
Abrams	chr11	51150499	G	T	0.51	DNAI1	ENSCAFG00000001923	intron_variant	MODIFIER	ENSCAFT00000003051.5	c.61-15320G>T
Abrams	chr11	52155511	G	A	0.512	FAM166B-TESK1	ENSCAFG00000002055-ENSCAFG00000002058	intergenic_region	MODIFIER	ENSCAFG00000002055-ENSCAFG00000002058	n.52155511G>A
Abrams	chr11	52254397	C	T	0.231	TLN1	ENSCAFG00000002154	intron_variant	MODIFIER	ENSCAFT00000003418.4	c.-33-506G>A
Abrams	chr11	52309165	CTTTAAAACAT	C	0.269	RGP1-NPR2	ENSCAFG00000002225-ENSCAFG00000002233	intergenic_region	MODIFIER	ENSCAFG00000002225-ENSCAFG00000002233	n.52309166_52309175delTTTAAAACAT
Abrams	chr11	52366111	C	G	0.251	TMEM8B	ENSCAFG00000002250	intron_variant	MODIFIER	ENSCAFT00000003534.4	c.807+1117C>G
Abrams	chr11	52378915	G	T	0.472	TMEM8B	ENSCAFG00000002250	intron_variant	MODIFIER	ENSCAFT00000003534.4	c.1897+43G>T
Abrams	chr11	52771253	C	A	0.162	RNF38	ENSCAFG00000002315	intron_variant	MODIFIER	ENSCAFT00000074879.1	c.1587+2015G>T
Abrams	chr11	52787547	A	AT	0.251	RNF38	ENSCAFG00000002315	intron_variant	MODIFIER	ENSCAFT00000074879.1	c.894+1261_894+1262insA
Abrams	chr11	53409675	T	A	0.684	PAX5-ZCCHC7	ENSCAFG00000002357-ENSCAFG00000024624	intergenic_region	MODIFIER	ENSCAFG00000002357-ENSCAFG00000024624	n.53409675T>A
Abrams	chr11	53509431	GT	G	0.197	ZCCHC7	ENSCAFG00000024624	intron_variant	MODIFIER	ENSCAFT00000003709.4	c.610+69817delT
Abrams	chr11	53744667	TG	T	0.216	GRHPR	ENSCAFG00000002370	upstream_gene_variant	MODIFIER	ENSCAFT00000003721.4	c.-3746delG
Abrams	chr11	54245391	C	A	0.619	SHB	ENSCAFG00000002397	intron_variant	MODIFIER	ENSCAFT00000046406.3	c.836-5606G>T
Abrams	chr11	54338894	C	G	0.272	ENSCAFG00000043130	ENSCAFG00000043130	intron_variant	MODIFIER	ENSCAFT00000092923.1	n.644+8574C>G
Abrams	chr11	54341338	T	C	0.53	ENSCAFG00000043130	ENSCAFG00000043130	intron_variant	MODIFIER	ENSCAFT00000092923.1	n.644+11018T>C
Abrams	chr11	54673002	A	G	0.183	CCDC180	ENSCAFG00000002403	upstream_gene_variant	MODIFIER	ENSCAFT00000003771.5	c.-3489A>G
Abrams	chr11	55332020	C	A	0.274	TRIM14	ENSCAFG00000002471	intron_variant	MODIFIER	ENSCAFT00000003894.5	c.313-5338G>T
Abrams	chr11	55363993	G	A	0.473	CORO2A	ENSCAFG00000002477	intron_variant	MODIFIER	ENSCAFT00000003912.4	c.202-5523C>T
Abrams	chr11	55496976	A	T	0.439	GABBR2	ENSCAFG00000002487	intron_variant	MODIFIER	ENSCAFT00000060423.1	c.1897-8462T>A
Abrams	chr11	55907647	T	A	0.414	GALNT12	ENSCAFG00000002494	upstream_gene_variant	MODIFIER	ENSCAFT00000003934.4	c.-1783T>A
Abrams	chr11	56161596	G	T	0.481	TGFBR1	ENSCAFG00000002528	upstream_gene_variant	MODIFIER	ENSCAFT00000044556.2	c.-176G>T
Abrams	chr11	56285708	A	T	0.585	SEC61B	ENSCAFG00000002533	intron_variant	MODIFIER	ENSCAFT00000003996.3	c.204-303A>T
Abrams	chr11	56528950	AC	A	0.371	ENSCAFG00000032854-ENSCAFG00000041997	ENSCAFG00000032854-ENSCAFG00000041997	intergenic_region	MODIFIER	ENSCAFG00000032854-ENSCAFG00000041997	n.56528951delC
Abrams	chr11	56625686	T	A	0.461	ENSCAFG00000032854-ENSCAFG00000041997	ENSCAFG00000032854-ENSCAFG00000041997	intergenic_region	MODIFIER	ENSCAFG00000032854-ENSCAFG00000041997	n.56625686T>A
Abrams	chr11	56820704	C	A	0.302	NR4A3	ENSCAFG00000045952	intron_variant	MODIFIER	ENSCAFT00000078403.1	c.1113+2164C>A
Abrams	chr11	57460674	G	A	0.57	CAVIN4	ENSCAFG00000002581	downstream_gene_variant	MODIFIER	ENSCAFT00000004060.3	c.*429G>A
Abrams	chr11	57576966	A	G	0.211	ENSCAFG00000045637-PLPPR1	ENSCAFG00000045637-ENSCAFG00000002586	intergenic_region	MODIFIER	ENSCAFG00000045637-ENSCAFG00000002586	n.57576966A>G
Abrams	chr11	57577988	G	A	0.358	ENSCAFG00000045637-PLPPR1	ENSCAFG00000045637-ENSCAFG00000002586	intergenic_region	MODIFIER	ENSCAFG00000045637-ENSCAFG00000002586	n.57577988G>A
Abrams	chr11	57699083	G	T	0.534	ENSCAFG00000045637-PLPPR1	ENSCAFG00000045637-ENSCAFG00000002586	intergenic_region	MODIFIER	ENSCAFG00000045637-ENSCAFG00000002586	n.57699083G>T
Abrams	chr11	57757755	T	C	0.61	ENSCAFG00000045637-PLPPR1	ENSCAFG00000045637-ENSCAFG00000002586	intergenic_region	MODIFIER	ENSCAFG00000045637-ENSCAFG00000002586	n.57757755T>C
Abrams	chr11	57856687	A	G	0.586	PLPPR1	ENSCAFG00000002586	intron_variant	MODIFIER	ENSCAFT00000004066.4	c.-48+49375A>G
Abrams	chr11	57971935	T	G	0.383	PLPPR1	ENSCAFG00000002586	intron_variant	MODIFIER	ENSCAFT00000004066.4	c.63+14331T>G
Abrams	chr11	58244022	TA	T	0.404	RNF20	ENSCAFG00000002607	intron_variant	MODIFIER	ENSCAFT00000004109.5	c.130-1114delA
Abrams	chr11	58380003	T	G	0.511	GRIN3A	ENSCAFG00000002617	intron_variant	MODIFIER	ENSCAFT00000004119.5	c.700-2824A>C
Abrams	chr11	58399070	A	T	0.189	GRIN3A	ENSCAFG00000002617	intron_variant	MODIFIER	ENSCAFT00000004119.5	c.700-21891T>A
Abrams	chr11	58532598	A	G	0.171	GRIN3A-ENSCAFG00000042968	ENSCAFG00000002617-ENSCAFG00000042968	intergenic_region	MODIFIER	ENSCAFG00000002617-ENSCAFG00000042968	n.58532598A>G
Abrams	chr11	58621950	A	T	0.66	GRIN3A-ENSCAFG00000042968	ENSCAFG00000002617-ENSCAFG00000042968	intergenic_region	MODIFIER	ENSCAFG00000002617-ENSCAFG00000042968	n.58621950A>T
Abrams	chr11	58665121	C	G	0.206	GRIN3A-ENSCAFG00000042968	ENSCAFG00000002617-ENSCAFG00000042968	intergenic_region	MODIFIER	ENSCAFG00000002617-ENSCAFG00000042968	n.58665121C>G
Abrams	chr11	58675309	G	A	0.205	GRIN3A-ENSCAFG00000042968	ENSCAFG00000002617-ENSCAFG00000042968	intergenic_region	MODIFIER	ENSCAFG00000002617-ENSCAFG00000042968	n.58675309G>A
Abrams	chr11	58705504	C	G	0.249	ENSCAFG00000042968	ENSCAFG00000042968	upstream_gene_variant	MODIFIER	ENSCAFT00000093791.1	n.-1595C>G
Abrams	chr11	58711271	A	C	0.208	ENSCAFG00000042968	ENSCAFG00000042968	intron_variant	MODIFIER	ENSCAFT00000093791.1	n.513+3660A>C
Abrams	chr11	58838709	GA	G	0.435	ENSCAFG00000042968-ENSCAFG00000026368	ENSCAFG00000042968-ENSCAFG00000026368	intergenic_region	MODIFIER	ENSCAFG00000042968-ENSCAFG00000026368	n.58838710delA
Abrams	chr11	59005963	A	T	0.491	U2-CYLC2	ENSCAFG00000027758-ENSCAFG00000002624	intergenic_region	MODIFIER	ENSCAFG00000027758-ENSCAFG00000002624	n.59005963A>T
Abrams	chr11	59246866	TA	T	0.482	CYLC2	ENSCAFG00000002624	downstream_gene_variant	MODIFIER	ENSCAFT00000043219.2	c.*848delA
Abrams	chr11	59258073	T	C	0.373	ENSCAFG00000043685	ENSCAFG00000043685	intron_variant	MODIFIER	ENSCAFT00000064114.1	n.75+1249T>C
Abrams	chr11	59486795	C	CA	0.583	ENSCAFG00000043685-ENSCAFG00000044420	ENSCAFG00000043685-ENSCAFG00000044420	intergenic_region	MODIFIER	ENSCAFG00000043685-ENSCAFG00000044420	n.59486795_59486796insA
Abrams	chr11	59526626	G	T	0.186	ENSCAFG00000043685-ENSCAFG00000044420	ENSCAFG00000043685-ENSCAFG00000044420	intergenic_region	MODIFIER	ENSCAFG00000043685-ENSCAFG00000044420	n.59526626G>T
Abrams	chr11	59626534	T	C	0.452	ENSCAFG00000043685-ENSCAFG00000044420	ENSCAFG00000043685-ENSCAFG00000044420	intergenic_region	MODIFIER	ENSCAFG00000043685-ENSCAFG00000044420	n.59626534T>C
Abrams	chr11	59627165	GA	G	0.219	ENSCAFG00000043685-ENSCAFG00000044420	ENSCAFG00000043685-ENSCAFG00000044420	intergenic_region	MODIFIER	ENSCAFG00000043685-ENSCAFG00000044420	n.59627166delA
Abrams	chr11	59739151	A	G	0.59	ENSCAFG00000043685-ENSCAFG00000044420	ENSCAFG00000043685-ENSCAFG00000044420	intergenic_region	MODIFIER	ENSCAFG00000043685-ENSCAFG00000044420	n.59739151A>G
Abrams	chr11	59759523	A	G	0.584	ENSCAFG00000043685-ENSCAFG00000044420	ENSCAFG00000043685-ENSCAFG00000044420	intergenic_region	MODIFIER	ENSCAFG00000043685-ENSCAFG00000044420	n.59759523A>G
Abrams	chr11	59760376	GA	G	0.229	ENSCAFG00000043685-ENSCAFG00000044420	ENSCAFG00000043685-ENSCAFG00000044420	intergenic_region	MODIFIER	ENSCAFG00000043685-ENSCAFG00000044420	n.59760377delA
Abrams	chr11	60290056	C	A	0.201	ENSCAFG00000002674-U6	ENSCAFG00000002674-ENSCAFG00000030974	intergenic_region	MODIFIER	ENSCAFG00000002674-ENSCAFG00000030974	n.60290056C>A
Abrams	chr11	60296831	C	A	0.27	ENSCAFG00000002674-U6	ENSCAFG00000002674-ENSCAFG00000030974	intergenic_region	MODIFIER	ENSCAFG00000002674-ENSCAFG00000030974	n.60296831C>A
Abrams	chr11	60318017	G	A	0.312	ENSCAFG00000002674-U6	ENSCAFG00000002674-ENSCAFG00000030974	intergenic_region	MODIFIER	ENSCAFG00000002674-ENSCAFG00000030974	n.60318017G>A
Abrams	chr11	60418133	T	C	0.564	U6	ENSCAFG00000030974	upstream_gene_variant	MODIFIER	ENSCAFT00000047058.1	n.-3576T>C
Abrams	chr11	60613445	T	G	0.333	ENSCAFG00000032409-COR13C13	ENSCAFG00000032409-ENSCAFG00000032686	intergenic_region	MODIFIER	ENSCAFG00000032409-ENSCAFG00000032686	n.60613445T>G
Abrams	chr11	60648868	G	C	0.268	ENSCAFG00000048809	ENSCAFG00000048809	downstream_gene_variant	MODIFIER	ENSCAFT00000080024.1	c.*4126G>C
Abrams	chr11	60736821	G	T	0.672	NIPSNAP3B	ENSCAFG00000023949	intron_variant	MODIFIER	ENSCAFT00000037890.3	c.61-12492G>T
Abrams	chr11	60805797	G	T	0.642	ABCA1	ENSCAFG00000002727	intron_variant	MODIFIER	ENSCAFT00000093903.1	c.2115+540C>A
Abrams	chr11	60963936	G	T	0.439	ENSCAFG00000043318-ENSCAFG00000037283	ENSCAFG00000043318-ENSCAFG00000037283	intergenic_region	MODIFIER	ENSCAFG00000043318-ENSCAFG00000037283	n.60963936G>T
Abrams	chr11	60964003	C	T	0.38	ENSCAFG00000043318-ENSCAFG00000037283	ENSCAFG00000043318-ENSCAFG00000037283	intergenic_region	MODIFIER	ENSCAFG00000043318-ENSCAFG00000037283	n.60964003C>T
Abrams	chr11	61744878	G	A	0.613	ENSCAFG00000045594-ENSCAFG00000047154	ENSCAFG00000045594-ENSCAFG00000047154	intergenic_region	MODIFIER	ENSCAFG00000045594-ENSCAFG00000047154	n.61744878G>A
Abrams	chr11	61941711	C	T	0.194	ENSCAFG00000047154	ENSCAFG00000047154	downstream_gene_variant	MODIFIER	ENSCAFT00000082544.1	n.*1535C>T
Abrams	chr11	62046042	C	A	0.314	ENSCAFG00000047154-ENSCAFG00000037818	ENSCAFG00000047154-ENSCAFG00000037818	intergenic_region	MODIFIER	ENSCAFG00000047154-ENSCAFG00000037818	n.62046042C>A
Abrams	chr11	62260797	C	G	0.243	ENSCAFG00000037818	ENSCAFG00000037818	downstream_gene_variant	MODIFIER	ENSCAFT00000085704.1	n.*104C>G
Abrams	chr11	63161572	C	T	0.226	KLF4-ENSCAFG00000046238	ENSCAFG00000002797-ENSCAFG00000046238	intergenic_region	MODIFIER	ENSCAFG00000002797-ENSCAFG00000046238	n.63161572C>T
Abrams	chr11	63238328	A	T	0.184	ENSCAFG00000046238-ENSCAFG00000046062	ENSCAFG00000046238-ENSCAFG00000046062	intergenic_region	MODIFIER	ENSCAFG00000046238-ENSCAFG00000046062	n.63238328A>T
Abrams	chr11	63682806	C	A	0.219	ENSCAFG00000042672-ENSCAFG00000043839	ENSCAFG00000042672-ENSCAFG00000043839	intergenic_region	MODIFIER	ENSCAFG00000042672-ENSCAFG00000043839	n.63682806C>A
Abrams	chr11	63820831	C	T	0.192	ENSCAFG00000042672-ENSCAFG00000043839	ENSCAFG00000042672-ENSCAFG00000043839	intergenic_region	MODIFIER	ENSCAFG00000042672-ENSCAFG00000043839	n.63820831C>T
Abrams	chr11	64015972	G	GATAAAATAAAATAAAATAAA	0.979	ENSCAFG00000046806-ACTL7B	ENSCAFG00000046806-ENSCAFG00000002799	intergenic_region	MODIFIER	ENSCAFG00000046806-ENSCAFG00000002799	n.64015972_64015973insATAAAATAAAATAAAATAAA
Abrams	chr11	64564010	T	A	0.214	PTPN3	ENSCAFG00000002868	upstream_gene_variant	MODIFIER	ENSCAFT00000082280.1	c.-1487A>T
Abrams	chr11	65049450	G	T	0.219	PALM2AKAP2	ENSCAFG00000002894	intron_variant	MODIFIER	ENSCAFT00000086875.1	c.1278+1157G>T
Abrams	chr11	65249891	A	T	0.249	ENSCAFG00000032363	ENSCAFG00000032363	intron_variant	MODIFIER	ENSCAFT00000077523.1	c.268-12367T>A
Abrams	chr11	66226119	C	T	0.153	ENSCAFG00000045097	ENSCAFG00000045097	intron_variant	MODIFIER	ENSCAFT00000085639.1	n.835-2875C>T
Abrams	chr11	66759604	T	C	0.276	PTBP3	ENSCAFG00000003015	intron_variant	MODIFIER	ENSCAFT00000070578.1	c.754+6228A>G
Abrams	chr11	66853823	T	A	0.211	PTBP3-HSDL2	ENSCAFG00000003015-ENSCAFG00000003028	intergenic_region	MODIFIER	ENSCAFG00000003015-ENSCAFG00000003028	n.66853823T>A
Abrams	chr11	66987314	TGA	T	0.132	HSDL2-KIAA1958	ENSCAFG00000003028-ENSCAFG00000003043	intergenic_region	MODIFIER	ENSCAFG00000003028-ENSCAFG00000003043	n.66987315_66987316delGA
Abrams	chr11	67344419	G	A	0.317	SLC46A2-ENSCAFG00000003064	ENSCAFG00000003063-ENSCAFG00000003064	intergenic_region	MODIFIER	ENSCAFG00000003063-ENSCAFG00000003064	n.67344419G>A
Abrams	chr11	67721131	C	T	0.521	BSPRY	ENSCAFG00000003242	intron_variant	MODIFIER	ENSCAFT00000093708.1	c.470+396C>T
Abrams	chr11	67872658	TC	T	0.299	RGS3	ENSCAFG00000003267	downstream_gene_variant	MODIFIER	ENSCAFT00000060336.1	c.*2375delC
Abrams	chr11	68033702	CG	C	0.474	ENSCAFG00000043819-ZNF618	ENSCAFG00000043819-ENSCAFG00000003282	intergenic_region	MODIFIER	ENSCAFG00000043819-ENSCAFG00000003282	n.68033703delG
Abrams	chr11	68482057	C	G	0.261	COL27A1	ENSCAFG00000003327	intron_variant	MODIFIER	ENSCAFT00000005319.5	c.1923-6690C>G
Abrams	chr11	68519424	C	T	0.194	COL27A1	ENSCAFG00000003327	intron_variant	MODIFIER	ENSCAFT00000005319.5	c.2194-141C>T
Abrams	chr11	69029557	A	T	0.438	TNFSF8-TNC	ENSCAFG00000003367-ENSCAFG00000003426	intergenic_region	MODIFIER	ENSCAFG00000003367-ENSCAFG00000003426	n.69029557A>T
Abrams	chr11	69083770	G	C	0.197	TNC	ENSCAFG00000003426	intron_variant	MODIFIER	ENSCAFT00000047096.3	c.6622-98C>G
Abrams	chr11	69232295	G	C	0.271	ENSCAFG00000046260	ENSCAFG00000046260	downstream_gene_variant	MODIFIER	ENSCAFT00000079256.1	n.*1777G>C
Abrams	chr11	69325771	C	A	0.274	ENSCAFG00000039661	ENSCAFG00000039661	intron_variant	MODIFIER	ENSCAFT00000092063.1	n.597+10416C>A
Abrams	chr11	69349541	G	T	0.214	ENSCAFG00000039661	ENSCAFG00000039661	intron_variant	MODIFIER	ENSCAFT00000092063.1	n.598-31110G>T
Abrams	chr11	69605988	T	G	0.473	ENSCAFG00000041209	ENSCAFG00000041209	downstream_gene_variant	MODIFIER	ENSCAFT00000061745.1	n.*2693T>G
Abrams	chr11	69728068	G	A	0.283	ENSCAFG00000041209-PAPPA	ENSCAFG00000041209-ENSCAFG00000003488	intergenic_region	MODIFIER	ENSCAFG00000041209-ENSCAFG00000003488	n.69728068G>A
Abrams	chr11	69786875	C	T	0.553	ENSCAFG00000041209-PAPPA	ENSCAFG00000041209-ENSCAFG00000003488	intergenic_region	MODIFIER	ENSCAFG00000041209-ENSCAFG00000003488	n.69786875C>T
Abrams	chr11	69808032	T	C	0.217	ENSCAFG00000041209-PAPPA	ENSCAFG00000041209-ENSCAFG00000003488	intergenic_region	MODIFIER	ENSCAFG00000041209-ENSCAFG00000003488	n.69808032T>C
Abrams	chr11	69987347	GC	G	0.268	PAPPA	ENSCAFG00000003488	intron_variant	MODIFIER	ENSCAFT00000005614.3	c.-3+4812delC
Abrams	chr11	70126987	C	G	0.488	PAPPA	ENSCAFG00000003488	intron_variant	MODIFIER	ENSCAFT00000005614.3	c.2727+3274C>G
Abrams	chr11	70231905	G	A	0.27	ENSCAFG00000044700-ASTN2	ENSCAFG00000044700-ENSCAFG00000003504	intergenic_region	MODIFIER	ENSCAFG00000044700-ENSCAFG00000003504	n.70231905G>A
Abrams	chr11	70531507	A	G	0.22	ASTN2	ENSCAFG00000003504	intron_variant	MODIFIER	ENSCAFT00000005650.4	c.2216+21341T>C
Abrams	chr11	70715391	C	A	0.276	ASTN2	ENSCAFG00000003504	intron_variant	MODIFIER	ENSCAFT00000005650.4	c.1411+11034G>T
Abrams	chr11	70871527	G	A	0.354	ASTN2	ENSCAFG00000003504	intron_variant	MODIFIER	ENSCAFT00000005650.4	c.836-18986C>T
Abrams	chr11	70933135	G	T	0.226	ASTN2	ENSCAFG00000003504	intron_variant	MODIFIER	ENSCAFT00000005650.4	c.451-28290C>A
Abrams	chr11	71048269	C	A	0.181	ASTN2	ENSCAFG00000003504	intron_variant	MODIFIER	ENSCAFT00000064947.1	c.-903+49305G>T
Abrams	chr11	71479368	C	G	0.41	ENSCAFG00000041405	ENSCAFG00000041405	intron_variant	MODIFIER	ENSCAFT00000090688.1	n.963-11733C>G
Abrams	chr11	71691022	T	C	0.218	ENSCAFG00000043779-ENSCAFG00000006896	ENSCAFG00000043779-ENSCAFG00000006896	intergenic_region	MODIFIER	ENSCAFG00000043779-ENSCAFG00000006896	n.71691022T>C
Abrams	chr11	71842463	G	T	0.19	ENSCAFG00000006896-U6	ENSCAFG00000006896-ENSCAFG00000021160	intergenic_region	MODIFIER	ENSCAFG00000006896-ENSCAFG00000021160	n.71842463G>T
Abrams	chr11	71930993	G	A	0.167	ENSCAFG00000006896-U6	ENSCAFG00000006896-ENSCAFG00000021160	intergenic_region	MODIFIER	ENSCAFG00000006896-ENSCAFG00000021160	n.71930993G>A
Abrams	chr11	71948955	T	C	0.209	ENSCAFG00000006896-U6	ENSCAFG00000006896-ENSCAFG00000021160	intergenic_region	MODIFIER	ENSCAFG00000006896-ENSCAFG00000021160	n.71948955T>C
Abrams	chr11	71973632	A	G	0.334	ENSCAFG00000006896-U6	ENSCAFG00000006896-ENSCAFG00000021160	intergenic_region	MODIFIER	ENSCAFG00000006896-ENSCAFG00000021160	n.71973632A>G
Abrams	chr11	72046887	T	A	0.175	ENSCAFG00000006896-U6	ENSCAFG00000006896-ENSCAFG00000021160	intergenic_region	MODIFIER	ENSCAFG00000006896-ENSCAFG00000021160	n.72046887T>A
Abrams	chr11	72067493	A	G	0.552	ENSCAFG00000006896-U6	ENSCAFG00000006896-ENSCAFG00000021160	intergenic_region	MODIFIER	ENSCAFG00000006896-ENSCAFG00000021160	n.72067493A>G
Abrams	chr11	72075322	C	A	0.18	ENSCAFG00000006896-U6	ENSCAFG00000006896-ENSCAFG00000021160	intergenic_region	MODIFIER	ENSCAFG00000006896-ENSCAFG00000021160	n.72075322C>A
Abrams	chr11	72076814	A	G	0.199	ENSCAFG00000006896-U6	ENSCAFG00000006896-ENSCAFG00000021160	intergenic_region	MODIFIER	ENSCAFG00000006896-ENSCAFG00000021160	n.72076814A>G
Abrams	chr11	72092879	C	T	0.396	ENSCAFG00000006896-U6	ENSCAFG00000006896-ENSCAFG00000021160	intergenic_region	MODIFIER	ENSCAFG00000006896-ENSCAFG00000021160	n.72092879C>T
Abrams	chr11	72379984	C	A	0.224	U6-ENSCAFG00000043305	ENSCAFG00000021160-ENSCAFG00000043305	intergenic_region	MODIFIER	ENSCAFG00000021160-ENSCAFG00000043305	n.72379984C>A
Abrams	chr11	72522143	G	A	0.4	ENSCAFG00000042600	ENSCAFG00000042600	intron_variant	MODIFIER	ENSCAFT00000082200.1	n.348-770C>T
Abrams	chr11	72523161	G	T	0.581	ENSCAFG00000042600	ENSCAFG00000042600	intron_variant	MODIFIER	ENSCAFT00000082200.1	n.347+569C>A
Abrams	chr11	72621414	C	T	0.162	ENSCAFG00000044481-BRINP1	ENSCAFG00000044481-ENSCAFG00000003526	intergenic_region	MODIFIER	ENSCAFG00000044481-ENSCAFG00000003526	n.72621414C>T
Abrams	chr11	72699777	C	A	0.37	BRINP1	ENSCAFG00000003526	intron_variant	MODIFIER	ENSCAFT00000005666.3	c.219-7717G>T
Abrams	chr11	72832395	G	A	0.194	ENSCAFG00000036625-ENSCAFG00000003544	ENSCAFG00000036625-ENSCAFG00000003544	intergenic_region	MODIFIER	ENSCAFG00000036625-ENSCAFG00000003544	n.72832395G>A
Abrams	chr11	72852529	C	T	0.204	ENSCAFG00000036625-ENSCAFG00000003544	ENSCAFG00000036625-ENSCAFG00000003544	intergenic_region	MODIFIER	ENSCAFG00000036625-ENSCAFG00000003544	n.72852529C>T
Abrams	chr11	72898164	T	A	0.18	ENSCAFG00000036625-ENSCAFG00000003544	ENSCAFG00000036625-ENSCAFG00000003544	intergenic_region	MODIFIER	ENSCAFG00000036625-ENSCAFG00000003544	n.72898164T>A
Abrams	chr11	72899631	C	G	0.694	ENSCAFG00000036625-ENSCAFG00000003544	ENSCAFG00000036625-ENSCAFG00000003544	intergenic_region	MODIFIER	ENSCAFG00000036625-ENSCAFG00000003544	n.72899631C>G
Abrams	chr11	72991352	T	G	0.219	ENSCAFG00000036625-ENSCAFG00000003544	ENSCAFG00000036625-ENSCAFG00000003544	intergenic_region	MODIFIER	ENSCAFG00000036625-ENSCAFG00000003544	n.72991352T>G
Abrams	chr11	73018321	CA	C	0.207	ENSCAFG00000003544	ENSCAFG00000003544	upstream_gene_variant	MODIFIER	ENSCAFT00000005689.4	n.-1616delA
Abrams	chr11	73081378	C	G	0.24	ENSCAFG00000047792	ENSCAFG00000047792	intron_variant	MODIFIER	ENSCAFT00000092458.1	n.238-5477G>C
Abrams	chr11	73108637	C	T	0.172	ENSCAFG00000047792	ENSCAFG00000047792	intron_variant	MODIFIER	ENSCAFT00000092458.1	n.238-32736G>A
Abrams	chr11	73193466	G	T	0.223	ENSCAFG00000047792-ENSCAFG00000047265	ENSCAFG00000047792-ENSCAFG00000047265	intergenic_region	MODIFIER	ENSCAFG00000047792-ENSCAFG00000047265	n.73193466G>T
Abrams	chr11	73841554	T	C	0.195	FBXW2	ENSCAFG00000003570	intron_variant	MODIFIER	ENSCAFT00000005736.3	c.491-3485A>G
Abrams	chr12	244061	T	G	0.357	MED23	ENSCAFG00000000380	downstream_gene_variant	MODIFIER	ENSCAFT00000087725.1	c.*4495T>G
Abrams	chr12	1001067	A	G	0.465	DLA88	ENSCAFG00000000487	intron_variant	MODIFIER	ENSCAFT00000063723.1	c.199+12104T>C
Abrams	chr12	1642285	G	T	0.368	ENSCAFG00000000792	ENSCAFG00000000792	downstream_gene_variant	MODIFIER	ENSCAFT00000001229.4	c.*1847G>T
Abrams	chr12	1818609	G	A	0.276	ENSCAFG00000043735-ENSCAFG00000045289	ENSCAFG00000043735-ENSCAFG00000045289	intergenic_region	MODIFIER	ENSCAFG00000043735-ENSCAFG00000045289	n.1818609G>A
Abrams	chr12	1905952	A	G	0.424	ENSCAFG00000046529	ENSCAFG00000046529	upstream_gene_variant	MODIFIER	ENSCAFT00000079418.1	c.-607A>G
Abrams	chr12	2068420	C	A	0.386	ENSCAFG00000023531	ENSCAFG00000023531	upstream_gene_variant	MODIFIER	ENSCAFT00000001246.4	c.-4602G>T
Abrams	chr12	2324935	T	A	0.39	HLA-DQB2-TAP1	ENSCAFG00000000806-ENSCAFG00000000832	intergenic_region	MODIFIER	ENSCAFG00000000806-ENSCAFG00000000832	n.2324935T>A
Abrams	chr12	2386810	T	A	0.667	TAP1	ENSCAFG00000000832	upstream_gene_variant	MODIFIER	ENSCAFT00000036056.3	c.-3182A>T
Abrams	chr12	2559288	G	T	0.361	DLA-DOA	ENSCAFG00000000896	downstream_gene_variant	MODIFIER	ENSCAFT00000001394.4	c.*6312C>A
Abrams	chr12	2608699	C	A	0.397	ENSCAFG00000000900	ENSCAFG00000000900	downstream_gene_variant	MODIFIER	ENSCAFT00000001396.4	c.*915C>A
Abrams	chr12	2993782	A	T	0.312	ITPR3	ENSCAFG00000001130	intron_variant	MODIFIER	ENSCAFT00000063827.1	c.22+12479A>T
Abrams	chr12	3152248	C	G	0.415	MLN-ENSCAFG00000048290	ENSCAFG00000001194-ENSCAFG00000048290	intergenic_region	MODIFIER	ENSCAFG00000001194-ENSCAFG00000048290	n.3152248C>G
Abrams	chr12	3195241	A	C	0.585	ENSCAFG00000048290-cfa-mir-8832	ENSCAFG00000048290-ENSCAFG00000045843	intergenic_region	MODIFIER	ENSCAFG00000048290-ENSCAFG00000045843	n.3195241A>C
Abrams	chr12	4782584	T	C	0.377	FKBP5	ENSCAFG00000001343	synonymous_variant	LOW	ENSCAFT00000002086.4	c.228A>G	p.Pro76Pro
Abrams	chr12	4899454	AG	GT	0.718	ENSCAFG00000001348	ENSCAFG00000001348	stop_gained	HIGH	ENSCAFT00000002089.4	c.198_199delAGinsGT	p.Gly67*
Abrams	chr12	5689391	A	G	0.437	SRSF3	ENSCAFG00000001414	downstream_gene_variant	MODIFIER	ENSCAFT00000002186.4	c.*5214A>G
Abrams	chr12	5949607	T	C	0.345	C12H6orf89	ENSCAFG00000001432	intron_variant	MODIFIER	ENSCAFT00000076245.1	c.98+31T>C
Abrams	chr12	7232481	T	A	0.728	BTBD9	ENSCAFG00000001492	intron_variant	MODIFIER	ENSCAFT00000002326.4	c.1497-1312A>T
Abrams	chr12	7501966	C	T	0.174	BTBD9	ENSCAFG00000001492	intron_variant	MODIFIER	ENSCAFT00000002326.4	c.1035-227G>A
Abrams	chr12	7533892	C	G	0.401	BTBD9	ENSCAFG00000001492	intron_variant	MODIFIER	ENSCAFT00000002326.4	c.-27-7785G>C
Abrams	chr12	7875993	GG	CA	0.45	DNAH8	ENSCAFG00000001518	intron_variant	MODIFIER	ENSCAFT00000049946.2	c.10473+1019_10473+1020delGGinsCA
Abrams	chr12	8001755	AG	GT	0.333	GLP1R	ENSCAFG00000001547	intron_variant	MODIFIER	ENSCAFT00000002418.4	c.205+743_205+744delAGinsGT
Abrams	chr12	8239276	C	T	0.414	KIF6	ENSCAFG00000001560	downstream_gene_variant	MODIFIER	ENSCAFT00000002437.5	c.*3727G>A
Abrams	chr12	8302683	C	G	0.39	KIF6	ENSCAFG00000001560	intron_variant	MODIFIER	ENSCAFT00000002437.5	c.1808-18595G>C
Abrams	chr12	8509207	C	A	0.365	KIF6	ENSCAFG00000001560	intron_variant	MODIFIER	ENSCAFT00000002437.5	c.639+1451G>T
Abrams	chr12	8671223	G	GA	0.364	KIF6-DAAM2	ENSCAFG00000001560-ENSCAFG00000001565	intergenic_region	MODIFIER	ENSCAFG00000001560-ENSCAFG00000001565	n.8671223_8671224insA
Abrams	chr12	9062602	G	A	0.466	ENSCAFG00000041243-LRFN2	ENSCAFG00000041243-ENSCAFG00000001571	intergenic_region	MODIFIER	ENSCAFG00000041243-ENSCAFG00000001571	n.9062602G>A
Abrams	chr12	9159291	G	A	0.412	ENSCAFG00000041243-LRFN2	ENSCAFG00000041243-ENSCAFG00000001571	intergenic_region	MODIFIER	ENSCAFG00000041243-ENSCAFG00000001571	n.9159291G>A
Abrams	chr12	9177834	GC	CT	0.632	LRFN2	ENSCAFG00000001571	intron_variant	MODIFIER	ENSCAFT00000078880.1	c.2323-8109_2323-8108delGCinsAG
Abrams	chr12	9367082	A	C	0.271	LRFN2	ENSCAFG00000001571	intron_variant	MODIFIER	ENSCAFT00000078880.1	c.-26+19150T>G
Abrams	chr12	9479052	T	G	0.338	LRFN2-ENSCAFG00000046779	ENSCAFG00000001571-ENSCAFG00000046779	intergenic_region	MODIFIER	ENSCAFG00000001571-ENSCAFG00000046779	n.9479052T>G
Abrams	chr12	9500307	C	T	0.398	ENSCAFG00000046779	ENSCAFG00000046779	downstream_gene_variant	MODIFIER	ENSCAFT00000083342.1	n.*3654G>A
Abrams	chr12	9543468	C	T	0.336	ENSCAFG00000046779	ENSCAFG00000046779	upstream_gene_variant	MODIFIER	ENSCAFT00000083342.1	n.-342G>A
Abrams	chr12	9747703	C	A	0.286	ENSCAFG00000042452	ENSCAFG00000042452	upstream_gene_variant	MODIFIER	ENSCAFT00000059779.1	n.-1479G>T
Abrams	chr12	9838334	G	T	0.311	NFYA	ENSCAFG00000001580	intron_variant	MODIFIER	ENSCAFT00000002475.3	c.159+998G>T
Abrams	chr12	10194445	G	T	0.3	ENSCAFG00000046753	ENSCAFG00000046753	intron_variant	MODIFIER	ENSCAFT00000064611.1	n.342+16G>T
Abrams	chr12	10277119	C	A	0.272	FOXP4	ENSCAFG00000001596	intron_variant	MODIFIER	ENSCAFT00000002501.4	c.304-875C>A
Abrams	chr12	10675606	G	T	0.415	CCND3-TAF8	ENSCAFG00000001618-ENSCAFG00000001622	intergenic_region	MODIFIER	ENSCAFG00000001618-ENSCAFG00000001622	n.10675606G>T
Abrams	chr12	11828081	G	A	0.2	ZNF318	ENSCAFG00000001847	intron_variant	MODIFIER	ENSCAFT00000045907.3	c.2692-658C>T
Abrams	chr12	12127409	C	A	0.474	MRPS18A	ENSCAFG00000001928	upstream_gene_variant	MODIFIER	ENSCAFT00000063483.1	c.-4412G>T
Abrams	chr12	12672862	C	A	0.531	SLC35B2	ENSCAFG00000001983	upstream_gene_variant	MODIFIER	ENSCAFT00000003139.4	c.-4378G>T
Abrams	chr12	12821465	G	C	0.349	CDC5L	ENSCAFG00000001996	intron_variant	MODIFIER	ENSCAFT00000003163.4	c.2092-121G>C
Abrams	chr12	13447002	G	A	0.214	SUPT3H	ENSCAFG00000002002	intron_variant	MODIFIER	ENSCAFT00000003172.4	c.198-42407C>T
Abrams	chr12	14121680	GGA	G	0.486	ENSCAFG00000038428	ENSCAFG00000038428	downstream_gene_variant	MODIFIER	ENSCAFT00000057125.2	n.*1937_*1938delGA
Abrams	chr12	14544838	G	A	0.322	RCAN2	ENSCAFG00000002023	intron_variant	MODIFIER	ENSCAFT00000047949.3	c.253-91524C>T
Abrams	chr12	14947172	G	A	0.255	ANKRD66-MEP1A	ENSCAFG00000028803-ENSCAFG00000002043	intergenic_region	MODIFIER	ENSCAFG00000028803-ENSCAFG00000002043	n.14947172G>A
Abrams	chr12	15283542	G	A	0.284	ADGRF1-ENSCAFG00000043764	ENSCAFG00000002068-ENSCAFG00000043764	intergenic_region	MODIFIER	ENSCAFG00000002068-ENSCAFG00000043764	n.15283542G>A
Abrams	chr12	15490111	G	T	0.752	ENSCAFG00000002084-ENSCAFG00000044195	ENSCAFG00000002084-ENSCAFG00000044195	intergenic_region	MODIFIER	ENSCAFG00000002084-ENSCAFG00000044195	n.15490111G>T
Abrams	chr12	15526879	C	T	0.269	ENSCAFG00000044195	ENSCAFG00000044195	intron_variant	MODIFIER	ENSCAFT00000054479.2	n.31+10529G>A
Abrams	chr12	15987295	G	A	0.176	PTCHD4	ENSCAFG00000002100	intron_variant	MODIFIER	ENSCAFT00000003323.4	c.898+54621C>T
Abrams	chr12	16106793	C	A	0.265	PTCHD4-ENSCAFG00000002101	ENSCAFG00000002100-ENSCAFG00000002101	intergenic_region	MODIFIER	ENSCAFG00000002100-ENSCAFG00000002101	n.16106793C>A
Abrams	chr12	16168403	T	A	0.71	ENSCAFG00000044371-ENSCAFG00000041714	ENSCAFG00000044371-ENSCAFG00000041714	intergenic_region	MODIFIER	ENSCAFG00000044371-ENSCAFG00000041714	n.16168403T>A
Abrams	chr12	16352803	A	G	0.38	ENSCAFG00000041714-U2	ENSCAFG00000041714-ENSCAFG00000045719	intergenic_region	MODIFIER	ENSCAFG00000041714-ENSCAFG00000045719	n.16352803A>G
Abrams	chr12	16434111	G	T	0.701	ENSCAFG00000041714-U2	ENSCAFG00000041714-ENSCAFG00000045719	intergenic_region	MODIFIER	ENSCAFG00000041714-ENSCAFG00000045719	n.16434111G>T
Abrams	chr12	16679938	T	C	0.357	ENSCAFG00000041714-U2	ENSCAFG00000041714-ENSCAFG00000045719	intergenic_region	MODIFIER	ENSCAFG00000041714-ENSCAFG00000045719	n.16679938T>C
Abrams	chr12	16942421	A	G	0.336	ENSCAFG00000002106-MMUT	ENSCAFG00000002106-ENSCAFG00000002111	intergenic_region	MODIFIER	ENSCAFG00000002106-ENSCAFG00000002111	n.16942421A>G
Abrams	chr12	17053476	G	A	0.371	ENSCAFG00000002106-MMUT	ENSCAFG00000002106-ENSCAFG00000002111	intergenic_region	MODIFIER	ENSCAFG00000002106-ENSCAFG00000002111	n.17053476G>A
Abrams	chr12	17054875	C	T	0.235	ENSCAFG00000002106-MMUT	ENSCAFG00000002106-ENSCAFG00000002111	intergenic_region	MODIFIER	ENSCAFG00000002106-ENSCAFG00000002111	n.17054875C>T
Abrams	chr12	17258972	A	G	0.326	ENSCAFG00000002106-MMUT	ENSCAFG00000002106-ENSCAFG00000002111	intergenic_region	MODIFIER	ENSCAFG00000002106-ENSCAFG00000002111	n.17258972A>G
Abrams	chr12	17424500	G	A	0.372	ENSCAFG00000002133-RHAG	ENSCAFG00000002133-ENSCAFG00000002141	intergenic_region	MODIFIER	ENSCAFG00000002133-ENSCAFG00000002141	n.17424500G>A
Abrams	chr12	17588643	C	A	0.189	CRISP2	ENSCAFG00000023105	intron_variant	MODIFIER	ENSCAFT00000070495.1	c.199+3787G>T
Abrams	chr12	17690646	T	A	0.173	ENSCAFG00000028592	ENSCAFG00000028592	upstream_gene_variant	MODIFIER	ENSCAFT00000046411.2	c.-4740A>T
Abrams	chr12	17848252	G	T	0.31	DEFB112	ENSCAFG00000049967	downstream_gene_variant	MODIFIER	ENSCAFT00000087715.1	c.*1770C>A
Abrams	chr12	17908143	A	T	0.546	DEFB112-ENSCAFG00000044104	ENSCAFG00000049967-ENSCAFG00000044104	intergenic_region	MODIFIER	ENSCAFG00000049967-ENSCAFG00000044104	n.17908143A>T
Abrams	chr12	17908270	T	A	0.324	DEFB112-ENSCAFG00000044104	ENSCAFG00000049967-ENSCAFG00000044104	intergenic_region	MODIFIER	ENSCAFG00000049967-ENSCAFG00000044104	n.17908270T>A
Abrams	chr12	18122524	C	T	0.298	ENSCAFG00000040503	ENSCAFG00000040503	intron_variant	MODIFIER	ENSCAFT00000053308.2	n.65-628C>T
Abrams	chr12	18205358	T	C	0.327	ENSCAFG00000035792	ENSCAFG00000035792	intron_variant	MODIFIER	ENSCAFT00000051612.2	n.142-154T>C
Abrams	chr12	18316398	A	G	0.4	ENSCAFG00000035792-ENSCAFG00000026314	ENSCAFG00000035792-ENSCAFG00000026314	intergenic_region	MODIFIER	ENSCAFG00000035792-ENSCAFG00000026314	n.18316398A>G
Abrams	chr12	18404229	G	T	0.284	ENSCAFG00000026314-TFAP2D	ENSCAFG00000026314-ENSCAFG00000002153	intergenic_region	MODIFIER	ENSCAFG00000026314-ENSCAFG00000002153	n.18404229G>T
Abrams	chr12	18516908	C	A	0.263	TFAP2D-TFAP2B	ENSCAFG00000002153-ENSCAFG00000002156	intergenic_region	MODIFIER	ENSCAFG00000002153-ENSCAFG00000002156	n.18516908C>A
Abrams	chr12	18524817	G	T	0.564	TFAP2D-TFAP2B	ENSCAFG00000002153-ENSCAFG00000002156	intergenic_region	MODIFIER	ENSCAFG00000002153-ENSCAFG00000002156	n.18524817G>T
Abrams	chr12	18943838	G	A	0.653	TFAP2B-ENSCAFG00000046480	ENSCAFG00000002156-ENSCAFG00000046480	intergenic_region	MODIFIER	ENSCAFG00000002156-ENSCAFG00000046480	n.18943838G>A
Abrams	chr12	19101744	G	T	0.404	ENSCAFG00000046480-ENSCAFG00000042487	ENSCAFG00000046480-ENSCAFG00000042487	intergenic_region	MODIFIER	ENSCAFG00000046480-ENSCAFG00000042487	n.19101744G>T
Abrams	chr12	19171168	G	A	0.318	ENSCAFG00000046480-ENSCAFG00000042487	ENSCAFG00000046480-ENSCAFG00000042487	intergenic_region	MODIFIER	ENSCAFG00000046480-ENSCAFG00000042487	n.19171168G>A
Abrams	chr12	19194541	C	T	0.333	ENSCAFG00000046480-ENSCAFG00000042487	ENSCAFG00000046480-ENSCAFG00000042487	intergenic_region	MODIFIER	ENSCAFG00000046480-ENSCAFG00000042487	n.19194541C>T
Abrams	chr12	19503615	C	A	0.326	PKHD1	ENSCAFG00000002165	intron_variant	MODIFIER	ENSCAFT00000003416.4	c.8095+4709G>T
Abrams	chr12	19538780	A	C	0.378	PKHD1	ENSCAFG00000002165	intron_variant	MODIFIER	ENSCAFT00000003416.4	c.6985-1044T>G
Abrams	chr12	19560201	A	T	0.717	PKHD1	ENSCAFG00000002165	intron_variant	MODIFIER	ENSCAFT00000003416.4	c.6110-1896T>A
Abrams	chr12	19774511	A	T	0.678	ENSCAFG00000024456	ENSCAFG00000024456	downstream_gene_variant	MODIFIER	ENSCAFT00000010433.4	c.*943T>A
Abrams	chr12	19783604	G	T	0.519	ENSCAFG00000024456-ENSCAFG00000044215	ENSCAFG00000024456-ENSCAFG00000044215	intergenic_region	MODIFIER	ENSCAFG00000024456-ENSCAFG00000044215	n.19783604G>T
Abrams	chr12	20179717	C	T	0.646	TRAM2	ENSCAFG00000002214	intron_variant	MODIFIER	ENSCAFT00000080604.1	c.196-3474G>A
Abrams	chr12	20274247	TG	AT	0.287	TRAM2	ENSCAFG00000002214	intron_variant	MODIFIER	ENSCAFT00000091701.1	c.9+24234_9+24235delCAinsAT
Abrams	chr12	20819200	C	G	0.591	ELOVL5-ENSCAFG00000025898	ENSCAFG00000002276-ENSCAFG00000025898	intergenic_region	MODIFIER	ENSCAFG00000002276-ENSCAFG00000025898	n.20819200C>G
Abrams	chr12	20886470	GA	CT	0.37	ENSCAFG00000046663	ENSCAFG00000046663	upstream_gene_variant	MODIFIER	ENSCAFT00000073975.1	c.-4960_-4959delGAinsCT
Abrams	chr12	20903651	G	C	0.372	ENSCAFG00000046663-GCLC	ENSCAFG00000046663-ENSCAFG00000002288	intergenic_region	MODIFIER	ENSCAFG00000046663-ENSCAFG00000002288	n.20903651G>C
Abrams	chr12	21009953	T	C	0.673	GCLC	ENSCAFG00000002288	intron_variant	MODIFIER	ENSCAFT00000003595.4	c.1413+1596A>G
Abrams	chr12	21248018	G	T	0.395	KLHL31-LRRC1	ENSCAFG00000002300-ENSCAFG00000002305	intergenic_region	MODIFIER	ENSCAFG00000002300-ENSCAFG00000002305	n.21248018G>T
Abrams	chr12	21876675	C	A	0.236	TINAG	ENSCAFG00000002322	intron_variant	MODIFIER	ENSCAFT00000003638.4	c.1297-2276C>A
Abrams	chr12	21939321	G	T	0.293	TINAG-ENSCAFG00000037804	ENSCAFG00000002322-ENSCAFG00000037804	intergenic_region	MODIFIER	ENSCAFG00000002322-ENSCAFG00000037804	n.21939321G>T
Abrams	chr12	21959440	C	CA	0.166	ENSCAFG00000037804	ENSCAFG00000037804	intron_variant	MODIFIER	ENSCAFT00000083738.1	n.359-14393_359-14392insT
Abrams	chr12	22037287	A	G	0.352	ENSCAFG00000037804	ENSCAFG00000037804	intron_variant	MODIFIER	ENSCAFT00000083738.1	n.326-9936T>C
Abrams	chr12	22251241	T	C	0.364	ENSCAFG00000002325-FAM83B	ENSCAFG00000002325-ENSCAFG00000002327	intergenic_region	MODIFIER	ENSCAFG00000002325-ENSCAFG00000002327	n.22251241T>C
Abrams	chr12	22314849	T	G	0.343	FAM83B	ENSCAFG00000002327	intron_variant	MODIFIER	ENSCAFT00000003643.4	c.457-13416T>G
Abrams	chr12	22334350	G	T	0.634	FAM83B	ENSCAFG00000002327	intron_variant	MODIFIER	ENSCAFT00000003643.4	c.747-1580G>T
Abrams	chr12	22538556	C	T	0.365	HCRTR2	ENSCAFG00000002328	intron_variant	MODIFIER	ENSCAFT00000003647.1	c.223+20554C>T
Abrams	chr12	22542878	AC	A	0.532	HCRTR2	ENSCAFG00000002328	intron_variant	MODIFIER	ENSCAFT00000003647.1	c.223+24877delC
Abrams	chr12	22624868	A	T	0.171	HCRTR2	ENSCAFG00000002328	downstream_gene_variant	MODIFIER	ENSCAFT00000003647.1	c.*1679A>T
Abrams	chr12	22678191	G	A	0.409	GFRAL	ENSCAFG00000002331	intron_variant	MODIFIER	ENSCAFT00000046489.3	c.1441+9467G>A
Abrams	chr12	22807514	T	A	0.548	HMGCLL1	ENSCAFG00000002341	intron_variant	MODIFIER	ENSCAFT00000089056.1	c.1179+51367A>T
Abrams	chr12	22951973	A	G	0.614	ENSCAFG00000041102	ENSCAFG00000041102	downstream_gene_variant	MODIFIER	ENSCAFT00000077101.1	c.*3910A>G
Abrams	chr12	22974711	A	AT	0.233	HMGCLL1-BMP5	ENSCAFG00000002341-ENSCAFG00000002345	intergenic_region	MODIFIER	ENSCAFG00000002341-ENSCAFG00000002345	n.22974711_22974712insT
Abrams	chr12	22980471	A	C	0.719	HMGCLL1-BMP5	ENSCAFG00000002341-ENSCAFG00000002345	intergenic_region	MODIFIER	ENSCAFG00000002341-ENSCAFG00000002345	n.22980471A>C
Abrams	chr12	23362952	G	A	0.41	COL21A1	ENSCAFG00000002348	intron_variant	MODIFIER	ENSCAFT00000003677.5	c.2608+54C>T
Abrams	chr12	23407872	G	T	0.442	COL21A1	ENSCAFG00000002348	intron_variant	MODIFIER	ENSCAFT00000003677.5	c.1758+2187C>A
Abrams	chr12	23436065	TA	T	0.269	COL21A1	ENSCAFG00000002348	intron_variant	MODIFIER	ENSCAFT00000003677.5	c.1434+4944delT
Abrams	chr12	23757625	T	TA	0.455	DST	ENSCAFG00000002413	intron_variant	MODIFIER	ENSCAFT00000043203.3	c.19489-346_19489-345insT
Abrams	chr12	23822863	T	C	0.937	DST	ENSCAFG00000002413	intron_variant	MODIFIER	ENSCAFT00000043203.3	c.12950-464A>G
Abrams	chr12	24212320	T	G	0.835	BEND6	ENSCAFG00000002447	intron_variant	MODIFIER	ENSCAFT00000045426.3	c.-100-1499T>G
Abrams	chr12	24588260	G	C	0.307	PRIM2	ENSCAFG00000023267	intron_variant	MODIFIER	ENSCAFT00000035673.3	c.699+18557G>C
Abrams	chr12	24761233	A	C	0.352	PRIM2	ENSCAFG00000023267	intron_variant	MODIFIER	ENSCAFT00000035673.3	c.1154-2014A>C
Abrams	chr12	24788961	G	GTGT	0.355	PRIM2	ENSCAFG00000023267	intron_variant	MODIFIER	ENSCAFT00000035673.3	c.1237-10479_1237-10478insTGT
Abrams	chr12	24822337	T	G	0.125	PRIM2-ENSCAFG00000046197	ENSCAFG00000023267-ENSCAFG00000046197	intergenic_region	MODIFIER	ENSCAFG00000023267-ENSCAFG00000046197	n.24822337T>G
Abrams	chr12	24847972	C	T	0.736	PRIM2-ENSCAFG00000046197	ENSCAFG00000023267-ENSCAFG00000046197	intergenic_region	MODIFIER	ENSCAFG00000023267-ENSCAFG00000046197	n.24847972C>T
Abrams	chr12	25007874	C	T	0.4	PRIM2-ENSCAFG00000046197	ENSCAFG00000023267-ENSCAFG00000046197	intergenic_region	MODIFIER	ENSCAFG00000023267-ENSCAFG00000046197	n.25007874C>T
Abrams	chr12	25026478	G	T	0.29	PRIM2-ENSCAFG00000046197	ENSCAFG00000023267-ENSCAFG00000046197	intergenic_region	MODIFIER	ENSCAFG00000023267-ENSCAFG00000046197	n.25026478G>T
Abrams	chr12	25087976	A	T	0.691	PRIM2-ENSCAFG00000046197	ENSCAFG00000023267-ENSCAFG00000046197	intergenic_region	MODIFIER	ENSCAFG00000023267-ENSCAFG00000046197	n.25087976A>T
Abrams	chr12	25181875	G	A	0.221	ENSCAFG00000046683	ENSCAFG00000046683	intron_variant	MODIFIER	ENSCAFT00000081447.1	n.230+29455G>A
Abrams	chr12	25262156	C	T	0.25	ENSCAFG00000048288	ENSCAFG00000048288	upstream_gene_variant	MODIFIER	ENSCAFT00000067023.1	n.-4624C>T
Abrams	chr12	25262168	A	G	0.304	ENSCAFG00000048288	ENSCAFG00000048288	upstream_gene_variant	MODIFIER	ENSCAFT00000067023.1	n.-4612A>G
Abrams	chr12	25263797	G	A	0.273	ENSCAFG00000048288	ENSCAFG00000048288	upstream_gene_variant	MODIFIER	ENSCAFT00000067023.1	n.-2983G>A
Abrams	chr12	25316312	G	A	0.566	ENSCAFG00000048288	ENSCAFG00000048288	intron_variant	MODIFIER	ENSCAFT00000067023.1	n.158+49375G>A
Abrams	chr12	25330324	G	A	0.722	ENSCAFG00000048288	ENSCAFG00000048288	intron_variant	MODIFIER	ENSCAFT00000067023.1	n.158+63387G>A
Abrams	chr12	25365277	C	A	0.333	ENSCAFG00000048288	ENSCAFG00000048288	intron_variant	MODIFIER	ENSCAFT00000067023.1	n.159-43814C>A
Abrams	chr12	25668783	T	G	0.351	KHDRBS2	ENSCAFG00000002470	intron_variant	MODIFIER	ENSCAFT00000003891.4	c.811-36383A>C
Abrams	chr12	25690277	C	T	0.758	KHDRBS2	ENSCAFG00000002470	intron_variant	MODIFIER	ENSCAFT00000003891.4	c.811-57877G>A
Abrams	chr12	25903398	G	A	0.325	KHDRBS2	ENSCAFG00000002470	intron_variant	MODIFIER	ENSCAFT00000003891.4	c.336+33440C>T
Abrams	chr12	25978510	C	T	0.574	KHDRBS2	ENSCAFG00000002470	intron_variant	MODIFIER	ENSCAFT00000003891.4	c.220-41556G>A
Abrams	chr12	26062983	C	G	0.273	KHDRBS2	ENSCAFG00000002470	intron_variant	MODIFIER	ENSCAFT00000003891.4	c.92-14112G>C
Abrams	chr12	26079594	T	C	0.699	KHDRBS2	ENSCAFG00000002470	intron_variant	MODIFIER	ENSCAFT00000003891.4	c.92-30723A>G
Abrams	chr12	26083570	GT	G	0.678	KHDRBS2	ENSCAFG00000002470	intron_variant	MODIFIER	ENSCAFT00000003891.4	c.92-34700delA
Abrams	chr12	26160288	T	C	0.563	KHDRBS2-ENSCAFG00000002473	ENSCAFG00000002470-ENSCAFG00000002473	intergenic_region	MODIFIER	ENSCAFG00000002470-ENSCAFG00000002473	n.26160288T>C
Abrams	chr12	26187657	C	T	0.594	KHDRBS2-ENSCAFG00000002473	ENSCAFG00000002470-ENSCAFG00000002473	intergenic_region	MODIFIER	ENSCAFG00000002470-ENSCAFG00000002473	n.26187657C>T
Abrams	chr12	26235443	GA	AT	0.302	KHDRBS2-ENSCAFG00000002473	ENSCAFG00000002470-ENSCAFG00000002473	intergenic_region	MODIFIER	ENSCAFG00000002470-ENSCAFG00000002473	n.26235443_26235444delGAinsAT
Abrams	chr12	26282609	C	A	0.348	KHDRBS2-ENSCAFG00000002473	ENSCAFG00000002470-ENSCAFG00000002473	intergenic_region	MODIFIER	ENSCAFG00000002470-ENSCAFG00000002473	n.26282609C>A
Abrams	chr12	26323687	A	T	0.614	ENSCAFG00000002473-LGSN	ENSCAFG00000002473-ENSCAFG00000002482	intergenic_region	MODIFIER	ENSCAFG00000002473-ENSCAFG00000002482	n.26323687A>T
Abrams	chr12	26326402	A	G	0.206	ENSCAFG00000002473-LGSN	ENSCAFG00000002473-ENSCAFG00000002482	intergenic_region	MODIFIER	ENSCAFG00000002473-ENSCAFG00000002482	n.26326402A>G
Abrams	chr12	26346442	A	G	0.306	ENSCAFG00000002473-LGSN	ENSCAFG00000002473-ENSCAFG00000002482	intergenic_region	MODIFIER	ENSCAFG00000002473-ENSCAFG00000002482	n.26346442A>G
Abrams	chr12	26450561	C	A	0.205	ENSCAFG00000002473-LGSN	ENSCAFG00000002473-ENSCAFG00000002482	intergenic_region	MODIFIER	ENSCAFG00000002473-ENSCAFG00000002482	n.26450561C>A
Abrams	chr12	26594297	C	T	0.589	ENSCAFG00000002473-LGSN	ENSCAFG00000002473-ENSCAFG00000002482	intergenic_region	MODIFIER	ENSCAFG00000002473-ENSCAFG00000002482	n.26594297C>T
Abrams	chr12	26626086	GTA	G	0.333	ENSCAFG00000002473-LGSN	ENSCAFG00000002473-ENSCAFG00000002482	intergenic_region	MODIFIER	ENSCAFG00000002473-ENSCAFG00000002482	n.26626087_26626088delTA
Abrams	chr12	26685485	A	T	0.639	ENSCAFG00000002473-LGSN	ENSCAFG00000002473-ENSCAFG00000002482	intergenic_region	MODIFIER	ENSCAFG00000002473-ENSCAFG00000002482	n.26685485A>T
Abrams	chr12	26843477	A	T	0.663	ENSCAFG00000002473-LGSN	ENSCAFG00000002473-ENSCAFG00000002482	intergenic_region	MODIFIER	ENSCAFG00000002473-ENSCAFG00000002482	n.26843477A>T
Abrams	chr12	27265223	C	T	0.281	ENSCAFG00000002495	ENSCAFG00000002495	intron_variant	MODIFIER	ENSCAFT00000003932.3	c.5471-6155G>A
Abrams	chr12	27501412	A	T	0.535	ENSCAFG00000002495	ENSCAFG00000002495	intron_variant	MODIFIER	ENSCAFT00000003932.3	c.4649-19199T>A
Abrams	chr12	27516375	T	C	0.411	ENSCAFG00000002495	ENSCAFG00000002495	intron_variant	MODIFIER	ENSCAFT00000003932.3	c.4649-34162A>G
Abrams	chr12	27528349	C	T	0.316	ENSCAFG00000002495	ENSCAFG00000002495	intron_variant	MODIFIER	ENSCAFT00000003932.3	c.4649-46136G>A
Abrams	chr12	27688897	C	A	0.255	ENSCAFG00000002495	ENSCAFG00000002495	intron_variant	MODIFIER	ENSCAFT00000003932.3	c.4306-6705G>T
Abrams	chr12	27853985	TC	AA	0.22	ENSCAFG00000002495	ENSCAFG00000002495	intron_variant	MODIFIER	ENSCAFT00000003932.3	c.3871+51308_3871+51309delGAinsTT
Abrams	chr12	27919859	T	C	0.406	ENSCAFG00000002495	ENSCAFG00000002495	intron_variant	MODIFIER	ENSCAFT00000003932.3	c.1933-9815A>G
Abrams	chr12	27963881	C	A	0.204	ENSCAFG00000002495	ENSCAFG00000002495	intron_variant	MODIFIER	ENSCAFT00000003932.3	c.1683-16472G>T
Abrams	chr12	28026130	A	T	0.681	ENSCAFG00000002495	ENSCAFG00000002495	intron_variant	MODIFIER	ENSCAFT00000003932.3	c.1683-78721T>A
Abrams	chr12	28159895	A	C	0.728	ENSCAFG00000002495	ENSCAFG00000002495	intron_variant	MODIFIER	ENSCAFT00000003932.3	c.1234+24396T>G
Abrams	chr12	28222006	T	C	0.361	ENSCAFG00000002495	ENSCAFG00000002495	intron_variant	MODIFIER	ENSCAFT00000003932.3	c.624-13109A>G
Abrams	chr12	28247701	T	A	0.587	ENSCAFG00000002495	ENSCAFG00000002495	intron_variant	MODIFIER	ENSCAFT00000003932.3	c.502-501A>T
Abrams	chr12	28271715	A	T	0.611	ENSCAFG00000002495	ENSCAFG00000002495	intron_variant	MODIFIER	ENSCAFT00000003932.3	c.501+17312T>A
Abrams	chr12	28357078	C	CT	0.618	ENSCAFG00000034258	ENSCAFG00000034258	intron_variant	MODIFIER	ENSCAFT00000054481.2	n.92+21870_92+21871insT
Abrams	chr12	28378707	A	T	0.365	ENSCAFG00000034258	ENSCAFG00000034258	intron_variant	MODIFIER	ENSCAFT00000054481.2	n.93-436A>T
Abrams	chr12	28436712	G	A	0.632	U2-ENSCAFG00000023580	ENSCAFG00000028040-ENSCAFG00000023580	intergenic_region	MODIFIER	ENSCAFG00000028040-ENSCAFG00000023580	n.28436712G>A
Abrams	chr12	28462717	T	G	0.343	U2-ENSCAFG00000023580	ENSCAFG00000028040-ENSCAFG00000023580	intergenic_region	MODIFIER	ENSCAFG00000028040-ENSCAFG00000023580	n.28462717T>G
Abrams	chr12	28471633	T	A	0.653	U2-ENSCAFG00000023580	ENSCAFG00000028040-ENSCAFG00000023580	intergenic_region	MODIFIER	ENSCAFG00000028040-ENSCAFG00000023580	n.28471633T>A
Abrams	chr12	28475783	A	C	0.732	U2-ENSCAFG00000023580	ENSCAFG00000028040-ENSCAFG00000023580	intergenic_region	MODIFIER	ENSCAFG00000028040-ENSCAFG00000023580	n.28475783A>C
Abrams	chr12	28600341	T	A	0.61	ENSCAFG00000049091	ENSCAFG00000049091	downstream_gene_variant	MODIFIER	ENSCAFT00000091483.1	c.*1709A>T
Abrams	chr12	28620003	T	A	0.778	ENSCAFG00000023580	ENSCAFG00000023580	intron_variant	MODIFIER	ENSCAFT00000060982.1	c.1187+5569A>T
Abrams	chr12	28620048	A	G	0.658	ENSCAFG00000023580	ENSCAFG00000023580	intron_variant	MODIFIER	ENSCAFT00000060982.1	c.1187+5524T>C
Abrams	chr12	28669934	G	C	0.651	ENSCAFG00000023580	ENSCAFG00000023580	intron_variant	MODIFIER	ENSCAFT00000060982.1	c.865+34249C>G
Abrams	chr12	28718264	C	T	0.328	ENSCAFG00000023580-U2	ENSCAFG00000023580-ENSCAFG00000022225	intergenic_region	MODIFIER	ENSCAFG00000023580-ENSCAFG00000022225	n.28718264C>T
Abrams	chr12	28745061	T	A	0.265	ENSCAFG00000023580-U2	ENSCAFG00000023580-ENSCAFG00000022225	intergenic_region	MODIFIER	ENSCAFG00000023580-ENSCAFG00000022225	n.28745061T>A
Abrams	chr12	28817756	T	A	0.437	ENSCAFG00000023580-U2	ENSCAFG00000023580-ENSCAFG00000022225	intergenic_region	MODIFIER	ENSCAFG00000023580-ENSCAFG00000022225	n.28817756T>A
Abrams	chr12	28878282	T	C	0.343	ENSCAFG00000023580-U2	ENSCAFG00000023580-ENSCAFG00000022225	intergenic_region	MODIFIER	ENSCAFG00000023580-ENSCAFG00000022225	n.28878282T>C
Abrams	chr12	28962339	GA	G	0.562	ENSCAFG00000023580-U2	ENSCAFG00000023580-ENSCAFG00000022225	intergenic_region	MODIFIER	ENSCAFG00000023580-ENSCAFG00000022225	n.28962340delA
Abrams	chr12	29002024	C	A	0.421	ENSCAFG00000023580-U2	ENSCAFG00000023580-ENSCAFG00000022225	intergenic_region	MODIFIER	ENSCAFG00000023580-ENSCAFG00000022225	n.29002024C>A
Abrams	chr12	29029938	G	T	0.631	ENSCAFG00000023580-U2	ENSCAFG00000023580-ENSCAFG00000022225	intergenic_region	MODIFIER	ENSCAFG00000023580-ENSCAFG00000022225	n.29029938G>T
Abrams	chr12	29211731	T	C	0.211	ENSCAFG00000023580-U2	ENSCAFG00000023580-ENSCAFG00000022225	intergenic_region	MODIFIER	ENSCAFG00000023580-ENSCAFG00000022225	n.29211731T>C
Abrams	chr12	29240537	CT	TA	0.636	ENSCAFG00000023580-U2	ENSCAFG00000023580-ENSCAFG00000022225	intergenic_region	MODIFIER	ENSCAFG00000023580-ENSCAFG00000022225	n.29240537_29240538delCTinsTA
Abrams	chr12	29240963	T	C	0.707	ENSCAFG00000023580-U2	ENSCAFG00000023580-ENSCAFG00000022225	intergenic_region	MODIFIER	ENSCAFG00000023580-ENSCAFG00000022225	n.29240963T>C
Abrams	chr12	29310820	C	A	0.373	ENSCAFG00000023580-U2	ENSCAFG00000023580-ENSCAFG00000022225	intergenic_region	MODIFIER	ENSCAFG00000023580-ENSCAFG00000022225	n.29310820C>A
Abrams	chr12	29398757	A	T	0.575	ENSCAFG00000023580-U2	ENSCAFG00000023580-ENSCAFG00000022225	intergenic_region	MODIFIER	ENSCAFG00000023580-ENSCAFG00000022225	n.29398757A>T
Abrams	chr12	29400054	C	G	0.504	ENSCAFG00000023580-U2	ENSCAFG00000023580-ENSCAFG00000022225	intergenic_region	MODIFIER	ENSCAFG00000023580-ENSCAFG00000022225	n.29400054C>G
Abrams	chr12	29440262	T	C	0.413	ENSCAFG00000023580-U2	ENSCAFG00000023580-ENSCAFG00000022225	intergenic_region	MODIFIER	ENSCAFG00000023580-ENSCAFG00000022225	n.29440262T>C
Abrams	chr12	29523543	T	C	0.592	ENSCAFG00000023580-U2	ENSCAFG00000023580-ENSCAFG00000022225	intergenic_region	MODIFIER	ENSCAFG00000023580-ENSCAFG00000022225	n.29523543T>C
Abrams	chr12	29578120	C	G	0.595	ENSCAFG00000023580-U2	ENSCAFG00000023580-ENSCAFG00000022225	intergenic_region	MODIFIER	ENSCAFG00000023580-ENSCAFG00000022225	n.29578120C>G
Abrams	chr12	29662206	C	A	0.678	ENSCAFG00000023580-U2	ENSCAFG00000023580-ENSCAFG00000022225	intergenic_region	MODIFIER	ENSCAFG00000023580-ENSCAFG00000022225	n.29662206C>A
Abrams	chr12	29714650	C	A	0.22	ENSCAFG00000023580-U2	ENSCAFG00000023580-ENSCAFG00000022225	intergenic_region	MODIFIER	ENSCAFG00000023580-ENSCAFG00000022225	n.29714650C>A
Abrams	chr12	29884361	TG	AT	0.721	ENSCAFG00000023580-U2	ENSCAFG00000023580-ENSCAFG00000022225	intergenic_region	MODIFIER	ENSCAFG00000023580-ENSCAFG00000022225	n.29884361_29884362delTGinsAT
Abrams	chr12	29888372	A	T	0.612	ENSCAFG00000023580-U2	ENSCAFG00000023580-ENSCAFG00000022225	intergenic_region	MODIFIER	ENSCAFG00000023580-ENSCAFG00000022225	n.29888372A>T
Abrams	chr12	29895211	C	A	0.47	ENSCAFG00000023580-U2	ENSCAFG00000023580-ENSCAFG00000022225	intergenic_region	MODIFIER	ENSCAFG00000023580-ENSCAFG00000022225	n.29895211C>A
Abrams	chr12	29982305	A	C	0.62	U2	ENSCAFG00000022225	downstream_gene_variant	MODIFIER	ENSCAFT00000034332.1	n.*4027A>C
Abrams	chr12	29993684	A	AT	0.405	U2-ENSCAFG00000042430	ENSCAFG00000022225-ENSCAFG00000042430	intergenic_region	MODIFIER	ENSCAFG00000022225-ENSCAFG00000042430	n.29993684_29993685insT
Abrams	chr12	30018686	C	A	0.29	U2-ENSCAFG00000042430	ENSCAFG00000022225-ENSCAFG00000042430	intergenic_region	MODIFIER	ENSCAFG00000022225-ENSCAFG00000042430	n.30018686C>A
Abrams	chr12	30032505	T	G	0.353	U2-ENSCAFG00000042430	ENSCAFG00000022225-ENSCAFG00000042430	intergenic_region	MODIFIER	ENSCAFG00000022225-ENSCAFG00000042430	n.30032505T>G
Abrams	chr12	30097029	C	A	0.382	U2-ENSCAFG00000042430	ENSCAFG00000022225-ENSCAFG00000042430	intergenic_region	MODIFIER	ENSCAFG00000022225-ENSCAFG00000042430	n.30097029C>A
Abrams	chr12	30194390	GT	G	0.675	U2-ENSCAFG00000042430	ENSCAFG00000022225-ENSCAFG00000042430	intergenic_region	MODIFIER	ENSCAFG00000022225-ENSCAFG00000042430	n.30194391delT
Abrams	chr12	30613867	C	G	0.263	ENSCAFG00000042430-ENSCAFG00000043831	ENSCAFG00000042430-ENSCAFG00000043831	intergenic_region	MODIFIER	ENSCAFG00000042430-ENSCAFG00000043831	n.30613867C>G
Abrams	chr12	30625636	G	T	0.282	ENSCAFG00000042430-ENSCAFG00000043831	ENSCAFG00000042430-ENSCAFG00000043831	intergenic_region	MODIFIER	ENSCAFG00000042430-ENSCAFG00000043831	n.30625636G>T
Abrams	chr12	30725563	AG	GT	0.439	ENSCAFG00000043831-ENSCAFG00000002522	ENSCAFG00000043831-ENSCAFG00000002522	intergenic_region	MODIFIER	ENSCAFG00000043831-ENSCAFG00000002522	n.30725563_30725564delAGinsGT
Abrams	chr12	30882612	G	A	0.353	ENSCAFG00000043831-ENSCAFG00000002522	ENSCAFG00000043831-ENSCAFG00000002522	intergenic_region	MODIFIER	ENSCAFG00000043831-ENSCAFG00000002522	n.30882612G>A
Abrams	chr12	30965745	A	G	0.56	ENSCAFG00000043831-ENSCAFG00000002522	ENSCAFG00000043831-ENSCAFG00000002522	intergenic_region	MODIFIER	ENSCAFG00000043831-ENSCAFG00000002522	n.30965745A>G
Abrams	chr12	30975864	A	C	0.517	ENSCAFG00000002522	ENSCAFG00000002522	downstream_gene_variant	MODIFIER	ENSCAFT00000003978.1	c.*2279A>C
Abrams	chr12	31003047	G	A	0.301	ENSCAFG00000002522-ADGRB3	ENSCAFG00000002522-ENSCAFG00000023431	intergenic_region	MODIFIER	ENSCAFG00000002522-ENSCAFG00000023431	n.31003047G>A
Abrams	chr12	31019132	T	G	0.61	ENSCAFG00000002522-ADGRB3	ENSCAFG00000002522-ENSCAFG00000023431	intergenic_region	MODIFIER	ENSCAFG00000002522-ENSCAFG00000023431	n.31019132T>G
Abrams	chr12	31082523	G	T	0.273	ENSCAFG00000002522-ADGRB3	ENSCAFG00000002522-ENSCAFG00000023431	intergenic_region	MODIFIER	ENSCAFG00000002522-ENSCAFG00000023431	n.31082523G>T
Abrams	chr12	31085344	C	A	0.375	ENSCAFG00000002522-ADGRB3	ENSCAFG00000002522-ENSCAFG00000023431	intergenic_region	MODIFIER	ENSCAFG00000002522-ENSCAFG00000023431	n.31085344C>A
Abrams	chr12	31092827	A	AT	0.405	ENSCAFG00000002522-ADGRB3	ENSCAFG00000002522-ENSCAFG00000023431	intergenic_region	MODIFIER	ENSCAFG00000002522-ENSCAFG00000023431	n.31092827_31092828insT
Abrams	chr12	31112874	G	T	0.672	ENSCAFG00000002522-ADGRB3	ENSCAFG00000002522-ENSCAFG00000023431	intergenic_region	MODIFIER	ENSCAFG00000002522-ENSCAFG00000023431	n.31112874G>T
Abrams	chr12	31220240	A	G	0.298	ENSCAFG00000002522-ADGRB3	ENSCAFG00000002522-ENSCAFG00000023431	intergenic_region	MODIFIER	ENSCAFG00000002522-ENSCAFG00000023431	n.31220240A>G
Abrams	chr12	31232990	A	C	0.321	ENSCAFG00000002522-ADGRB3	ENSCAFG00000002522-ENSCAFG00000023431	intergenic_region	MODIFIER	ENSCAFG00000002522-ENSCAFG00000023431	n.31232990A>C
Abrams	chr12	31250001	A	T	0.308	ENSCAFG00000002522-ADGRB3	ENSCAFG00000002522-ENSCAFG00000023431	intergenic_region	MODIFIER	ENSCAFG00000002522-ENSCAFG00000023431	n.31250001A>T
Abrams	chr12	31261621	G	C	0.414	ENSCAFG00000002522-ADGRB3	ENSCAFG00000002522-ENSCAFG00000023431	intergenic_region	MODIFIER	ENSCAFG00000002522-ENSCAFG00000023431	n.31261621G>C
Abrams	chr12	31383473	TA	T	0.458	ADGRB3	ENSCAFG00000023431	intron_variant	MODIFIER	ENSCAFT00000004008.5	c.757+42542delA
Abrams	chr12	31405652	G	T	0.318	ADGRB3	ENSCAFG00000023431	intron_variant	MODIFIER	ENSCAFT00000004008.5	c.757+64720G>T
Abrams	chr12	31452601	A	C	0.348	ADGRB3	ENSCAFG00000023431	intron_variant	MODIFIER	ENSCAFT00000004008.5	c.757+111669A>C
Abrams	chr12	31474857	A	C	0.773	ADGRB3	ENSCAFG00000023431	intron_variant	MODIFIER	ENSCAFT00000004008.5	c.757+133925A>C
Abrams	chr12	31716800	A	G	0.383	ADGRB3	ENSCAFG00000023431	intron_variant	MODIFIER	ENSCAFT00000004008.5	c.2108-16457A>G
Abrams	chr12	31805376	A	G	0.704	ADGRB3	ENSCAFG00000023431	intron_variant	MODIFIER	ENSCAFT00000004008.5	c.2483+45414A>G
Abrams	chr12	31821886	G	T	0.226	ADGRB3	ENSCAFG00000023431	intron_variant	MODIFIER	ENSCAFT00000004008.5	c.2483+61924G>T
Abrams	chr12	31900005	T	C	0.325	ADGRB3	ENSCAFG00000023431	intron_variant	MODIFIER	ENSCAFT00000004008.5	c.2817+2405T>C
Abrams	chr12	32003897	T	A	0.345	ADGRB3	ENSCAFG00000023431	intron_variant	MODIFIER	ENSCAFT00000004008.5	c.3462+2134T>A
Abrams	chr12	32009540	C	T	0.473	ADGRB3	ENSCAFG00000023431	intron_variant	MODIFIER	ENSCAFT00000004008.5	c.3463-2499C>T
Abrams	chr12	32055128	G	T	0.251	ADGRB3	ENSCAFG00000023431	downstream_gene_variant	MODIFIER	ENSCAFT00000004008.5	c.*900G>T
Abrams	chr12	32078604	C	A	0.19	ENSCAFG00000046474	ENSCAFG00000046474	upstream_gene_variant	MODIFIER	ENSCAFT00000093723.1	n.-1304G>T
Abrams	chr12	32187535	T	TA	0.504	U6-ENSCAFG00000028656	ENSCAFG00000026313-ENSCAFG00000028656	intergenic_region	MODIFIER	ENSCAFG00000026313-ENSCAFG00000028656	n.32187535_32187536insA
Abrams	chr12	32225506	G	C	0.382	U6-ENSCAFG00000028656	ENSCAFG00000026313-ENSCAFG00000028656	intergenic_region	MODIFIER	ENSCAFG00000026313-ENSCAFG00000028656	n.32225506G>C
Abrams	chr12	32569052	A	T	0.637	COL19A1	ENSCAFG00000002562	intron_variant	MODIFIER	ENSCAFT00000004046.5	c.1027-7175A>T
Abrams	chr12	32651092	C	T	0.664	COL19A1	ENSCAFG00000002562	intron_variant	MODIFIER	ENSCAFT00000004046.5	c.1225-3799C>T
Abrams	chr12	33029315	C	CT	0.613	FAM135A	ENSCAFG00000002599	intron_variant	MODIFIER	ENSCAFT00000091281.1	c.1132-1648_1132-1647insT
Abrams	chr12	33038338	G	A	0.689	FAM135A	ENSCAFG00000002599	intron_variant	MODIFIER	ENSCAFT00000091281.1	c.3883+1226G>A
Abrams	chr12	33049198	C	CATT	0.538	FAM135A	ENSCAFG00000002599	intron_variant	MODIFIER	ENSCAFT00000091281.1	c.4336+2277_4336+2278insATT
Abrams	chr12	33199928	TG	T	0.757	SMAP1	ENSCAFG00000002612	intron_variant	MODIFIER	ENSCAFT00000004110.5	c.253-8733delG
Abrams	chr12	33396982	G	A	0.751	B3GAT2	ENSCAFG00000002616	intron_variant	MODIFIER	ENSCAFT00000004114.4	c.609+2926C>T
Abrams	chr12	33405005	T	C	0.178	B3GAT2	ENSCAFG00000002616	upstream_gene_variant	MODIFIER	ENSCAFT00000004114.4	c.-4489A>G
Abrams	chr12	33635294	G	T	0.289	ENSCAFG00000040730	ENSCAFG00000040730	intron_variant	MODIFIER	ENSCAFT00000052610.2	n.494+16413C>A
Abrams	chr12	33723345	TAAAC	T	0.668	OGFRL1-MIR30C2	ENSCAFG00000032206-ENSCAFG00000020557	intergenic_region	MODIFIER	ENSCAFG00000032206-ENSCAFG00000020557	n.33723346_33723349delAAAC
Abrams	chr12	33812863	A	T	0.222	ENSCAFG00000034124-ENSCAFG00000044185	ENSCAFG00000034124-ENSCAFG00000044185	intergenic_region	MODIFIER	ENSCAFG00000034124-ENSCAFG00000044185	n.33812863A>T
Abrams	chr12	33965969	GC	G	0.499	ENSCAFG00000044185-ENSCAFG00000045668	ENSCAFG00000044185-ENSCAFG00000045668	intergenic_region	MODIFIER	ENSCAFG00000044185-ENSCAFG00000045668	n.33965970delC
Abrams	chr12	33976330	C	T	0.555	ENSCAFG00000044185-ENSCAFG00000045668	ENSCAFG00000044185-ENSCAFG00000045668	intergenic_region	MODIFIER	ENSCAFG00000044185-ENSCAFG00000045668	n.33976330C>T
Abrams	chr12	34011639	C	A	0.3	ENSCAFG00000044185-ENSCAFG00000045668	ENSCAFG00000044185-ENSCAFG00000045668	intergenic_region	MODIFIER	ENSCAFG00000044185-ENSCAFG00000045668	n.34011639C>A
Abrams	chr12	34055827	AG	GT	0.485	ENSCAFG00000044185-ENSCAFG00000045668	ENSCAFG00000044185-ENSCAFG00000045668	intergenic_region	MODIFIER	ENSCAFG00000044185-ENSCAFG00000045668	n.34055827_34055828delAGinsGT
Abrams	chr12	34143025	T	C	0.767	ENSCAFG00000044185-ENSCAFG00000045668	ENSCAFG00000044185-ENSCAFG00000045668	intergenic_region	MODIFIER	ENSCAFG00000044185-ENSCAFG00000045668	n.34143025T>C
Abrams	chr12	34458568	T	A	0.267	ENSCAFG00000045668-RIMS1	ENSCAFG00000045668-ENSCAFG00000002640	intergenic_region	MODIFIER	ENSCAFG00000045668-ENSCAFG00000002640	n.34458568T>A
Abrams	chr12	34469196	A	G	0.63	RIMS1	ENSCAFG00000002640	upstream_gene_variant	MODIFIER	ENSCAFT00000004163.5	c.-6919A>G
Abrams	chr12	34530934	TG	T	0.236	RIMS1	ENSCAFG00000002640	intron_variant	MODIFIER	ENSCAFT00000061272.1	c.1430+10155delG
Abrams	chr12	34642508	G	T	0.407	RIMS1	ENSCAFG00000002640	intron_variant	MODIFIER	ENSCAFT00000061272.1	c.2060-9137G>T
Abrams	chr12	34773455	A	C	0.316	ENSCAFG00000044886	ENSCAFG00000044886	downstream_gene_variant	MODIFIER	ENSCAFT00000084807.1	c.*1483T>G
Abrams	chr12	34786602	A	C	0.289	ENSCAFG00000044886-ENSCAFG00000042317	ENSCAFG00000044886-ENSCAFG00000042317	intergenic_region	MODIFIER	ENSCAFG00000044886-ENSCAFG00000042317	n.34786602A>C
Abrams	chr12	34966204	T	G	0.463	KCNQ5	ENSCAFG00000002645	intron_variant	MODIFIER	ENSCAFT00000060326.1	c.419+93205T>G
Abrams	chr12	35144539	A	T	0.423	KCNQ5	ENSCAFG00000002645	intron_variant	MODIFIER	ENSCAFT00000060326.1	c.420-50441A>T
Abrams	chr12	35219768	C	T	0.618	KCNQ5	ENSCAFG00000002645	intron_variant	MODIFIER	ENSCAFT00000060326.1	c.511-7598C>T
Abrams	chr12	35521208	A	G	0.274	CGAS	ENSCAFG00000024087	intron_variant	MODIFIER	ENSCAFT00000092451.1	c.625-49T>C
Abrams	chr12	35730296	C	T	0.423	CD109	ENSCAFG00000002663	intron_variant	MODIFIER	ENSCAFT00000068642.1	c.644-4572C>T
Abrams	chr12	35887640	G	A	0.282	CD109-ENSCAFG00000045151	ENSCAFG00000002663-ENSCAFG00000045151	intergenic_region	MODIFIER	ENSCAFG00000002663-ENSCAFG00000045151	n.35887640G>A
Abrams	chr12	36157056	A	C	0.261	ENSCAFG00000045636-ENSCAFG00000044946	ENSCAFG00000045636-ENSCAFG00000044946	intergenic_region	MODIFIER	ENSCAFG00000045636-ENSCAFG00000044946	n.36157056A>C
Abrams	chr12	36289198	G	T	0.595	ENSCAFG00000044946-ENSCAFG00000047408	ENSCAFG00000044946-ENSCAFG00000047408	intergenic_region	MODIFIER	ENSCAFG00000044946-ENSCAFG00000047408	n.36289198G>T
Abrams	chr12	36350955	T	G	0.34	ENSCAFG00000044946-ENSCAFG00000047408	ENSCAFG00000044946-ENSCAFG00000047408	intergenic_region	MODIFIER	ENSCAFG00000044946-ENSCAFG00000047408	n.36350955T>G
Abrams	chr12	37466024	G	A	0.382	MYO6	ENSCAFG00000002741	intron_variant	MODIFIER	ENSCAFT00000060911.1	c.1945-1249G>A
Abrams	chr12	37719092	T	G	0.725	ENSCAFG00000041184	ENSCAFG00000041184	intron_variant	MODIFIER	ENSCAFT00000061186.1	n.72+34806T>G
Abrams	chr12	37935830	T	TA	0.481	ENSCAFG00000041184-ENSCAFG00000042292	ENSCAFG00000041184-ENSCAFG00000042292	intergenic_region	MODIFIER	ENSCAFG00000041184-ENSCAFG00000042292	n.37935830_37935831insA
Abrams	chr12	37990790	C	T	0.6	ENSCAFG00000041184-ENSCAFG00000042292	ENSCAFG00000041184-ENSCAFG00000042292	intergenic_region	MODIFIER	ENSCAFG00000041184-ENSCAFG00000042292	n.37990790C>T
Abrams	chr12	38179301	G	C	0.432	ENSCAFG00000042292-ENSCAFG00000046546	ENSCAFG00000042292-ENSCAFG00000046546	intergenic_region	MODIFIER	ENSCAFG00000042292-ENSCAFG00000046546	n.38179301G>C
Abrams	chr12	38192077	G	T	0.429	ENSCAFG00000042292-ENSCAFG00000046546	ENSCAFG00000042292-ENSCAFG00000046546	intergenic_region	MODIFIER	ENSCAFG00000042292-ENSCAFG00000046546	n.38192077G>T
Abrams	chr12	38305807	C	CT	0.193	ENSCAFG00000042292-ENSCAFG00000046546	ENSCAFG00000042292-ENSCAFG00000046546	intergenic_region	MODIFIER	ENSCAFG00000042292-ENSCAFG00000046546	n.38305807_38305808insT
Abrams	chr12	38311498	C	T	0.347	ENSCAFG00000042292-ENSCAFG00000046546	ENSCAFG00000042292-ENSCAFG00000046546	intergenic_region	MODIFIER	ENSCAFG00000042292-ENSCAFG00000046546	n.38311498C>T
Abrams	chr12	38337035	G	A	0.366	ENSCAFG00000042292-ENSCAFG00000046546	ENSCAFG00000042292-ENSCAFG00000046546	intergenic_region	MODIFIER	ENSCAFG00000042292-ENSCAFG00000046546	n.38337035G>A
Abrams	chr12	38373465	T	G	0.684	ENSCAFG00000042292-ENSCAFG00000046546	ENSCAFG00000042292-ENSCAFG00000046546	intergenic_region	MODIFIER	ENSCAFG00000042292-ENSCAFG00000046546	n.38373465T>G
Abrams	chr12	38549096	CT	C	0.601	ENSCAFG00000046546-U6	ENSCAFG00000046546-ENSCAFG00000022398	intergenic_region	MODIFIER	ENSCAFG00000046546-ENSCAFG00000022398	n.38549097delT
Abrams	chr12	38587616	G	C	0.395	ENSCAFG00000046546-U6	ENSCAFG00000046546-ENSCAFG00000022398	intergenic_region	MODIFIER	ENSCAFG00000046546-ENSCAFG00000022398	n.38587616G>C
Abrams	chr12	38780317	C	A	0.764	U6	ENSCAFG00000022398	upstream_gene_variant	MODIFIER	ENSCAFT00000034505.1	n.-626C>A
Abrams	chr12	39137350	G	GT	0.336	RPL37-U6	ENSCAFG00000024581-ENSCAFG00000029538	intergenic_region	MODIFIER	ENSCAFG00000024581-ENSCAFG00000029538	n.39137350_39137351insT
Abrams	chr12	39143258	T	C	0.283	U6	ENSCAFG00000029538	downstream_gene_variant	MODIFIER	ENSCAFT00000044586.1	n.*2438A>G
Abrams	chr12	39191183	A	T	0.269	U6-ENSCAFG00000046366	ENSCAFG00000029538-ENSCAFG00000046366	intergenic_region	MODIFIER	ENSCAFG00000029538-ENSCAFG00000046366	n.39191183A>T
Abrams	chr12	39263430	A	C	0.405	U6-ENSCAFG00000046366	ENSCAFG00000029538-ENSCAFG00000046366	intergenic_region	MODIFIER	ENSCAFG00000029538-ENSCAFG00000046366	n.39263430A>C
Abrams	chr12	39392135	A	C	0.546	U6-ENSCAFG00000046366	ENSCAFG00000029538-ENSCAFG00000046366	intergenic_region	MODIFIER	ENSCAFG00000029538-ENSCAFG00000046366	n.39392135A>C
Abrams	chr12	39639765	GT	G	0.381	U6-ENSCAFG00000046384	ENSCAFG00000028155-ENSCAFG00000046384	intergenic_region	MODIFIER	ENSCAFG00000028155-ENSCAFG00000046384	n.39639766delT
Abrams	chr12	39667743	A	C	0.605	ENSCAFG00000046384-IRAK1BP1	ENSCAFG00000046384-ENSCAFG00000002793	intergenic_region	MODIFIER	ENSCAFG00000046384-ENSCAFG00000002793	n.39667743A>C
Abrams	chr12	39724628	A	G	0.728	ENSCAFG00000046384-IRAK1BP1	ENSCAFG00000046384-ENSCAFG00000002793	intergenic_region	MODIFIER	ENSCAFG00000046384-ENSCAFG00000002793	n.39724628A>G
Abrams	chr12	39760041	TA	T	0.617	ENSCAFG00000046384-IRAK1BP1	ENSCAFG00000046384-ENSCAFG00000002793	intergenic_region	MODIFIER	ENSCAFG00000046384-ENSCAFG00000002793	n.39760042delA
Abrams	chr12	40351836	C	A	0.204	HMGN3-ENSCAFG00000049504	ENSCAFG00000002809-ENSCAFG00000049504	intergenic_region	MODIFIER	ENSCAFG00000002809-ENSCAFG00000049504	n.40351836C>A
Abrams	chr12	40652479	G	T	0.684	SH3BGRL2	ENSCAFG00000002824	intron_variant	MODIFIER	ENSCAFT00000004514.4	c.766-905G>T
Abrams	chr12	40660637	G	A	0.361	SH3BGRL2-ENSCAFG00000045442	ENSCAFG00000002824-ENSCAFG00000045442	intergenic_region	MODIFIER	ENSCAFG00000002824-ENSCAFG00000045442	n.40660637G>A
Abrams	chr12	40910215	C	A	0.32	ELOVL4-TTK	ENSCAFG00000030132-ENSCAFG00000002842	intergenic_region	MODIFIER	ENSCAFG00000030132-ENSCAFG00000002842	n.40910215C>A
Abrams	chr12	40937622	AT	A	0.14	TTK	ENSCAFG00000002842	intron_variant	MODIFIER	ENSCAFT00000004549.4	c.1515+691delT
Abrams	chr12	41250078	T	C	0.659	BCKDHB-ENSCAFG00000034005	ENSCAFG00000002848-ENSCAFG00000034005	intergenic_region	MODIFIER	ENSCAFG00000002848-ENSCAFG00000034005	n.41250078T>C
Abrams	chr12	41710644	C	T	0.382	ENSCAFG00000034005	ENSCAFG00000034005	intron_variant	MODIFIER	ENSCAFT00000076189.1	n.102-22418C>T
Abrams	chr12	41789487	A	G	0.275	ENSCAFG00000034005	ENSCAFG00000034005	intron_variant	MODIFIER	ENSCAFT00000076189.1	n.269+2323A>G
Abrams	chr12	41816625	A	T	0.35	ENSCAFG00000034005	ENSCAFG00000034005	downstream_gene_variant	MODIFIER	ENSCAFT00000076189.1	n.*3432A>T
Abrams	chr12	42353933	A	C	0.409	TENT5A-ENSCAFG00000043317	ENSCAFG00000031894-ENSCAFG00000043317	intergenic_region	MODIFIER	ENSCAFG00000031894-ENSCAFG00000043317	n.42353933A>C
Abrams	chr12	42500576	G	T	0.306	TENT5A-ENSCAFG00000043317	ENSCAFG00000031894-ENSCAFG00000043317	intergenic_region	MODIFIER	ENSCAFG00000031894-ENSCAFG00000043317	n.42500576G>T
Abrams	chr12	42617434	C	G	0.326	TENT5A-ENSCAFG00000043317	ENSCAFG00000031894-ENSCAFG00000043317	intergenic_region	MODIFIER	ENSCAFG00000031894-ENSCAFG00000043317	n.42617434C>G
Abrams	chr12	43069385	C	A	0.25	TPBG-UBE3D	ENSCAFG00000002876-ENSCAFG00000002879	intergenic_region	MODIFIER	ENSCAFG00000002876-ENSCAFG00000002879	n.43069385C>A
Abrams	chr12	43183773	T	C	0.245	TPBG-UBE3D	ENSCAFG00000002876-ENSCAFG00000002879	intergenic_region	MODIFIER	ENSCAFG00000002876-ENSCAFG00000002879	n.43183773T>C
Abrams	chr12	44167578	A	T	0.294	CYB5R4	ENSCAFG00000002967	upstream_gene_variant	MODIFIER	ENSCAFT00000004764.4	c.-3143A>T
Abrams	chr12	44353068	C	T	0.416	MRAP2	ENSCAFG00000031854	intron_variant	MODIFIER	ENSCAFT00000069821.1	c.191-5663C>T
Abrams	chr12	44792063	T	A	0.305	ENSCAFG00000030831-TBX18	ENSCAFG00000030831-ENSCAFG00000002987	intergenic_region	MODIFIER	ENSCAFG00000030831-ENSCAFG00000002987	n.44792063T>A
Abrams	chr12	44817749	C	T	0.374	ENSCAFG00000030831-TBX18	ENSCAFG00000030831-ENSCAFG00000002987	intergenic_region	MODIFIER	ENSCAFG00000030831-ENSCAFG00000002987	n.44817749C>T
Abrams	chr12	45092323	C	A	0.363	ENSCAFG00000041408	ENSCAFG00000041408	intron_variant	MODIFIER	ENSCAFT00000064375.1	n.972-13784G>T
Abrams	chr12	45592174	G	C	0.513	SNX14	ENSCAFG00000003009	intron_variant	MODIFIER	ENSCAFT00000063414.1	c.750-6086C>G
Abrams	chr12	45654234	G	A	0.644	U6	ENSCAFG00000021536	downstream_gene_variant	MODIFIER	ENSCAFT00000033643.2	n.*4428G>A
Abrams	chr12	45701115	TC	T	0.355	ENSCAFG00000036286-ENSCAFG00000047142	ENSCAFG00000036286-ENSCAFG00000047142	intergenic_region	MODIFIER	ENSCAFG00000036286-ENSCAFG00000047142	n.45701116delC
Abrams	chr12	45726626	G	T	0.716	ENSCAFG00000045188-ENSCAFG00000003032	ENSCAFG00000045188-ENSCAFG00000003032	intergenic_region	MODIFIER	ENSCAFG00000045188-ENSCAFG00000003032	n.45726626G>T
Abrams	chr12	45761841	G	T	0.612	ENSCAFG00000003032-ENSCAFG00000039052	ENSCAFG00000003032-ENSCAFG00000039052	intergenic_region	MODIFIER	ENSCAFG00000003032-ENSCAFG00000039052	n.45761841G>T
Abrams	chr12	45845743	T	C	0.676	ENSCAFG00000003032-ENSCAFG00000039052	ENSCAFG00000003032-ENSCAFG00000039052	intergenic_region	MODIFIER	ENSCAFG00000003032-ENSCAFG00000039052	n.45845743T>C
Abrams	chr12	45854433	A	G	0.645	ENSCAFG00000003032-ENSCAFG00000039052	ENSCAFG00000003032-ENSCAFG00000039052	intergenic_region	MODIFIER	ENSCAFG00000003032-ENSCAFG00000039052	n.45854433A>G
Abrams	chr12	45934726	T	C	0.309	ENSCAFG00000039052	ENSCAFG00000039052	downstream_gene_variant	MODIFIER	ENSCAFT00000056883.2	n.*558T>C
Abrams	chr12	45949661	G	T	0.379	ENSCAFG00000039052-ENSCAFG00000042499	ENSCAFG00000039052-ENSCAFG00000042499	intergenic_region	MODIFIER	ENSCAFG00000039052-ENSCAFG00000042499	n.45949661G>T
Abrams	chr12	45991061	G	T	0.343	ENSCAFG00000039052-ENSCAFG00000042499	ENSCAFG00000039052-ENSCAFG00000042499	intergenic_region	MODIFIER	ENSCAFG00000039052-ENSCAFG00000042499	n.45991061G>T
Abrams	chr12	46088027	G	T	0.357	ENSCAFG00000039052-ENSCAFG00000042499	ENSCAFG00000039052-ENSCAFG00000042499	intergenic_region	MODIFIER	ENSCAFG00000039052-ENSCAFG00000042499	n.46088027G>T
Abrams	chr12	46092287	A	G	0.65	ENSCAFG00000039052-ENSCAFG00000042499	ENSCAFG00000039052-ENSCAFG00000042499	intergenic_region	MODIFIER	ENSCAFG00000039052-ENSCAFG00000042499	n.46092287A>G
Abrams	chr12	46103164	A	G	0.323	ENSCAFG00000039052-ENSCAFG00000042499	ENSCAFG00000039052-ENSCAFG00000042499	intergenic_region	MODIFIER	ENSCAFG00000039052-ENSCAFG00000042499	n.46103164A>G
Abrams	chr12	46191848	G	T	0.515	ENSCAFG00000039052-ENSCAFG00000042499	ENSCAFG00000039052-ENSCAFG00000042499	intergenic_region	MODIFIER	ENSCAFG00000039052-ENSCAFG00000042499	n.46191848G>T
Abrams	chr12	46406354	G	A	0.676	ENSCAFG00000042499-CGA	ENSCAFG00000042499-ENSCAFG00000003040	intergenic_region	MODIFIER	ENSCAFG00000042499-ENSCAFG00000003040	n.46406354G>A
Abrams	chr12	46446234	A	C	0.341	ENSCAFG00000042499-CGA	ENSCAFG00000042499-ENSCAFG00000003040	intergenic_region	MODIFIER	ENSCAFG00000042499-ENSCAFG00000003040	n.46446234A>C
Abrams	chr12	46564686	A	T	0.479	ENSCAFG00000042499-CGA	ENSCAFG00000042499-ENSCAFG00000003040	intergenic_region	MODIFIER	ENSCAFG00000042499-ENSCAFG00000003040	n.46564686A>T
Abrams	chr12	46965208	T	A	0.667	SLC35A1	ENSCAFG00000003065	upstream_gene_variant	MODIFIER	ENSCAFT00000085546.1	c.-4375T>A
Abrams	chr12	47007164	G	A	0.516	RARS2	ENSCAFG00000003072	intron_variant	MODIFIER	ENSCAFT00000004938.4	c.613-551C>T
Abrams	chr12	47072136	C	T	0.233	ORC3	ENSCAFG00000003080	synonymous_variant	LOW	ENSCAFT00000004945.4	c.1197C>T	p.Ser399Ser
Abrams	chr12	47203090	T	A	0.491	ENSCAFG00000041657	ENSCAFG00000041657	upstream_gene_variant	MODIFIER	ENSCAFT00000083895.1	n.-1899T>A
Abrams	chr12	47410063	G	C	0.647	U6-SPACA1	ENSCAFG00000020732-ENSCAFG00000003084	intergenic_region	MODIFIER	ENSCAFG00000020732-ENSCAFG00000003084	n.47410063G>C
Abrams	chr12	47588725	G	A	0.351	CNR1-ENSCAFG00000045044	ENSCAFG00000003085-ENSCAFG00000045044	intergenic_region	MODIFIER	ENSCAFG00000003085-ENSCAFG00000045044	n.47588725G>A
Abrams	chr12	47673976	C	A	0.622	ENSCAFG00000045044	ENSCAFG00000045044	intron_variant	MODIFIER	ENSCAFT00000069030.1	n.87+6827G>T
Abrams	chr12	47790589	A	G	0.216	ENSCAFG00000045044-ENSCAFG00000046800	ENSCAFG00000045044-ENSCAFG00000046800	intergenic_region	MODIFIER	ENSCAFG00000045044-ENSCAFG00000046800	n.47790589A>G
Abrams	chr12	47852606	T	C	0.467	ENSCAFG00000045044-ENSCAFG00000046800	ENSCAFG00000045044-ENSCAFG00000046800	intergenic_region	MODIFIER	ENSCAFG00000045044-ENSCAFG00000046800	n.47852606T>C
Abrams	chr12	47863667	C	A	0.763	ENSCAFG00000046800	ENSCAFG00000046800	downstream_gene_variant	MODIFIER	ENSCAFT00000065650.1	n.*3103G>T
Abrams	chr12	48093735	TA	T	0.181	RNGTT	ENSCAFG00000003089	intron_variant	MODIFIER	ENSCAFT00000060387.1	c.1489-11739delT
Abrams	chr12	48178629	G	A	0.319	RNGTT	ENSCAFG00000003089	intron_variant	MODIFIER	ENSCAFT00000060387.1	c.1183-2099C>T
Abrams	chr12	48831460	G	A	0.255	ANKRD6	ENSCAFG00000003105	intron_variant	MODIFIER	ENSCAFT00000061759.1	c.1392+3221G>A
Abrams	chr12	49296667	A	T	0.777	BACH2	ENSCAFG00000003116	intron_variant	MODIFIER	ENSCAFT00000049706.3	c.9+65195T>A
Abrams	chr12	49659815	A	C	0.571	ENSCAFG00000029840-MAP3K7	ENSCAFG00000029840-ENSCAFG00000003123	intergenic_region	MODIFIER	ENSCAFG00000029840-ENSCAFG00000003123	n.49659815A>C
Abrams	chr12	50182332	ATAT	A	0.422	ENSCAFG00000043962-ENSCAFG00000043601	ENSCAFG00000043962-ENSCAFG00000043601	intergenic_region	MODIFIER	ENSCAFG00000043962-ENSCAFG00000043601	n.50182333_50182335delTAT
Abrams	chr12	50305334	C	T	0.343	ENSCAFG00000043962-ENSCAFG00000043601	ENSCAFG00000043962-ENSCAFG00000043601	intergenic_region	MODIFIER	ENSCAFG00000043962-ENSCAFG00000043601	n.50305334C>T
Abrams	chr12	50478740	G	T	0.598	ENSCAFG00000043601	ENSCAFG00000043601	intron_variant	MODIFIER	ENSCAFT00000078556.1	n.247-10897G>T
Abrams	chr12	50556713	T	C	0.375	ENSCAFG00000043601	ENSCAFG00000043601	intron_variant	MODIFIER	ENSCAFT00000083190.1	n.661+31418T>C
Abrams	chr12	50601279	A	T	0.303	ENSCAFG00000043601-ENSCAFG00000044014	ENSCAFG00000043601-ENSCAFG00000044014	intergenic_region	MODIFIER	ENSCAFG00000043601-ENSCAFG00000044014	n.50601279A>T
Abrams	chr12	50813995	A	T	0.453	ENSCAFG00000044014-ENSCAFG00000046461	ENSCAFG00000044014-ENSCAFG00000046461	intergenic_region	MODIFIER	ENSCAFG00000044014-ENSCAFG00000046461	n.50813995A>T
Abrams	chr12	50973725	T	A	0.713	ENSCAFG00000042428-ENSCAFG00000048338	ENSCAFG00000042428-ENSCAFG00000048338	intergenic_region	MODIFIER	ENSCAFG00000042428-ENSCAFG00000048338	n.50973725T>A
Abrams	chr12	51174062	T	C	0.587	ENSCAFG00000042428-ENSCAFG00000048338	ENSCAFG00000042428-ENSCAFG00000048338	intergenic_region	MODIFIER	ENSCAFG00000042428-ENSCAFG00000048338	n.51174062T>C
Abrams	chr12	51174163	G	T	0.719	ENSCAFG00000042428-ENSCAFG00000048338	ENSCAFG00000042428-ENSCAFG00000048338	intergenic_region	MODIFIER	ENSCAFG00000042428-ENSCAFG00000048338	n.51174163G>T
Abrams	chr12	51286949	GA	G	0.387	ENSCAFG00000042428-ENSCAFG00000048338	ENSCAFG00000042428-ENSCAFG00000048338	intergenic_region	MODIFIER	ENSCAFG00000042428-ENSCAFG00000048338	n.51286950delA
Abrams	chr12	51339628	C	A	0.465	ENSCAFG00000042428-ENSCAFG00000048338	ENSCAFG00000042428-ENSCAFG00000048338	intergenic_region	MODIFIER	ENSCAFG00000042428-ENSCAFG00000048338	n.51339628C>A
Abrams	chr12	51415106	G	C	0.732	ENSCAFG00000042428-ENSCAFG00000048338	ENSCAFG00000042428-ENSCAFG00000048338	intergenic_region	MODIFIER	ENSCAFG00000042428-ENSCAFG00000048338	n.51415106G>C
Abrams	chr12	51422876	AT	A	0.366	ENSCAFG00000042428-ENSCAFG00000048338	ENSCAFG00000042428-ENSCAFG00000048338	intergenic_region	MODIFIER	ENSCAFG00000042428-ENSCAFG00000048338	n.51422877delT
Abrams	chr12	51488034	G	A	0.318	ENSCAFG00000042428-ENSCAFG00000048338	ENSCAFG00000042428-ENSCAFG00000048338	intergenic_region	MODIFIER	ENSCAFG00000042428-ENSCAFG00000048338	n.51488034G>A
Abrams	chr12	51553260	A	G	0.206	ENSCAFG00000042428-ENSCAFG00000048338	ENSCAFG00000042428-ENSCAFG00000048338	intergenic_region	MODIFIER	ENSCAFG00000042428-ENSCAFG00000048338	n.51553260A>G
Abrams	chr12	51570282	G	T	0.283	ENSCAFG00000042428-ENSCAFG00000048338	ENSCAFG00000042428-ENSCAFG00000048338	intergenic_region	MODIFIER	ENSCAFG00000042428-ENSCAFG00000048338	n.51570282G>T
Abrams	chr12	51717162	C	A	0.667	ENSCAFG00000042428-ENSCAFG00000048338	ENSCAFG00000042428-ENSCAFG00000048338	intergenic_region	MODIFIER	ENSCAFG00000042428-ENSCAFG00000048338	n.51717162C>A
Abrams	chr12	51822006	C	T	0.337	ENSCAFG00000042428-ENSCAFG00000048338	ENSCAFG00000042428-ENSCAFG00000048338	intergenic_region	MODIFIER	ENSCAFG00000042428-ENSCAFG00000048338	n.51822006C>T
Abrams	chr12	52062091	T	C	0.578	ENSCAFG00000048338-EPHA7	ENSCAFG00000048338-ENSCAFG00000003332	intergenic_region	MODIFIER	ENSCAFG00000048338-ENSCAFG00000003332	n.52062091T>C
Abrams	chr12	52125330	G	T	0.599	ENSCAFG00000048338-EPHA7	ENSCAFG00000048338-ENSCAFG00000003332	intergenic_region	MODIFIER	ENSCAFG00000048338-ENSCAFG00000003332	n.52125330G>T
Abrams	chr12	52218452	T	G	0.451	EPHA7	ENSCAFG00000003332	intron_variant	MODIFIER	ENSCAFT00000005480.4	c.1324+25481A>C
Abrams	chr12	52229892	T	C	0.25	EPHA7	ENSCAFG00000003332	intron_variant	MODIFIER	ENSCAFT00000005480.4	c.1324+14041A>G
Abrams	chr12	52598697	C	A	0.5	U6-ENSCAFG00000042678	ENSCAFG00000026977-ENSCAFG00000042678	intergenic_region	MODIFIER	ENSCAFG00000026977-ENSCAFG00000042678	n.52598697C>A
Abrams	chr12	52627677	G	T	0.305	ENSCAFG00000042678	ENSCAFG00000042678	intron_variant	MODIFIER	ENSCAFT00000092567.1	n.267-12162C>A
Abrams	chr12	52665418	TA	T	0.786	ENSCAFG00000042678	ENSCAFG00000042678	intron_variant	MODIFIER	ENSCAFT00000092567.1	n.267-49904delT
Abrams	chr12	52681188	A	G	0.262	ENSCAFG00000042678	ENSCAFG00000042678	intron_variant	MODIFIER	ENSCAFT00000092567.1	n.267-65673T>C
Abrams	chr12	52780944	C	A	0.307	ENSCAFG00000042678-ENSCAFG00000017465	ENSCAFG00000042678-ENSCAFG00000017465	intergenic_region	MODIFIER	ENSCAFG00000042678-ENSCAFG00000017465	n.52780944C>A
Abrams	chr12	52798189	G	T	0.5	ENSCAFG00000042678-ENSCAFG00000017465	ENSCAFG00000042678-ENSCAFG00000017465	intergenic_region	MODIFIER	ENSCAFG00000042678-ENSCAFG00000017465	n.52798189G>T
Abrams	chr12	52801452	AG	TT	0.714	ENSCAFG00000042678-ENSCAFG00000017465	ENSCAFG00000042678-ENSCAFG00000017465	intergenic_region	MODIFIER	ENSCAFG00000042678-ENSCAFG00000017465	n.52801452_52801453delAGinsTT
Abrams	chr12	53077337	T	C	0.653	ENSCAFG00000017465-ENSCAFG00000048806	ENSCAFG00000017465-ENSCAFG00000048806	intergenic_region	MODIFIER	ENSCAFG00000017465-ENSCAFG00000048806	n.53077337T>C
Abrams	chr12	53110683	A	T	0.298	ENSCAFG00000048806	ENSCAFG00000048806	intron_variant	MODIFIER	ENSCAFT00000075732.1	n.586+1404A>T
Abrams	chr12	53564417	C	A	0.28	U6-ENSCAFG00000049862	ENSCAFG00000032028-ENSCAFG00000049862	intergenic_region	MODIFIER	ENSCAFG00000032028-ENSCAFG00000049862	n.53564417C>A
Abrams	chr12	53800281	GA	AT	0.344	ENSCAFG00000038094	ENSCAFG00000038094	intron_variant	MODIFIER	ENSCAFT00000055238.2	n.780+2684_780+2685delTCinsAT
Abrams	chr12	53958178	T	A	0.441	ENSCAFG00000038094-Y_RNA	ENSCAFG00000038094-ENSCAFG00000021960	intergenic_region	MODIFIER	ENSCAFG00000038094-ENSCAFG00000021960	n.53958178T>A
Abrams	chr12	54103433	C	T	0.2	Y_RNA-MANEA	ENSCAFG00000021960-ENSCAFG00000031056	intergenic_region	MODIFIER	ENSCAFG00000021960-ENSCAFG00000031056	n.54103433C>T
Abrams	chr12	54273705	A	G	0.563	ENSCAFG00000042926	ENSCAFG00000042926	intron_variant	MODIFIER	ENSCAFT00000060703.1	n.308+5328A>G
Abrams	chr12	54305024	A	T	0.37	ENSCAFG00000042926	ENSCAFG00000042926	intron_variant	MODIFIER	ENSCAFT00000060703.1	n.308+36647A>T
Abrams	chr12	54497120	GA	G	0.619	ENSCAFG00000042926-ENSCAFG00000003417	ENSCAFG00000042926-ENSCAFG00000003417	intergenic_region	MODIFIER	ENSCAFG00000042926-ENSCAFG00000003417	n.54497121delA
Abrams	chr12	54557769	AT	A	0.726	ENSCAFG00000035967	ENSCAFG00000035967	intron_variant	MODIFIER	ENSCAFT00000052490.2	n.535+4791delA
Abrams	chr12	54585079	T	A	0.715	ENSCAFG00000035967	ENSCAFG00000035967	upstream_gene_variant	MODIFIER	ENSCAFT00000052490.2	n.-2587A>T
Abrams	chr12	54640711	C	A	0.378	ENSCAFG00000035967-FUT9	ENSCAFG00000035967-ENSCAFG00000003421	intergenic_region	MODIFIER	ENSCAFG00000035967-ENSCAFG00000003421	n.54640711C>A
Abrams	chr12	54701501	G	T	0.4	ENSCAFG00000035967-FUT9	ENSCAFG00000035967-ENSCAFG00000003421	intergenic_region	MODIFIER	ENSCAFG00000035967-ENSCAFG00000003421	n.54701501G>T
Abrams	chr12	55275323	G	A	0.415	GPR63-ENSCAFG00000043391	ENSCAFG00000003446-ENSCAFG00000043391	intergenic_region	MODIFIER	ENSCAFG00000003446-ENSCAFG00000043391	n.55275323G>A
Abrams	chr12	55398344	T	C	0.307	KLHL32	ENSCAFG00000003452	upstream_gene_variant	MODIFIER	ENSCAFT00000005545.4	c.-243T>C
Abrams	chr12	55576461	T	A	0.395	KLHL32	ENSCAFG00000003452	intron_variant	MODIFIER	ENSCAFT00000005545.4	c.1702-5129T>A
Abrams	chr12	55809040	A	G	0.351	ENSCAFG00000044929	ENSCAFG00000044929	intron_variant	MODIFIER	ENSCAFT00000074939.1	n.429-1805A>G
Abrams	chr12	55809318	C	T	0.755	ENSCAFG00000044929	ENSCAFG00000044929	intron_variant	MODIFIER	ENSCAFT00000074939.1	n.429-1527C>T
Abrams	chr12	55814706	A	G	0.279	ENSCAFG00000044929	ENSCAFG00000044929	intron_variant	MODIFIER	ENSCAFT00000074939.1	n.847+3443A>G
Abrams	chr12	55868464	C	T	0.251	ENSCAFG00000044929	ENSCAFG00000044929	intron_variant	MODIFIER	ENSCAFT00000074939.1	n.848-36799C>T
Abrams	chr12	55946230	C	T	0.545	ENSCAFG00000044929-ENSCAFG00000038908	ENSCAFG00000044929-ENSCAFG00000038908	intergenic_region	MODIFIER	ENSCAFG00000044929-ENSCAFG00000038908	n.55946230C>T
Abrams	chr12	55975311	G	A	0.352	ENSCAFG00000044929-ENSCAFG00000038908	ENSCAFG00000044929-ENSCAFG00000038908	intergenic_region	MODIFIER	ENSCAFG00000044929-ENSCAFG00000038908	n.55975311G>A
Abrams	chr12	56269589	T	A	0.357	ENSCAFG00000038908-MIR2113	ENSCAFG00000038908-ENSCAFG00000028270	intergenic_region	MODIFIER	ENSCAFG00000038908-ENSCAFG00000028270	n.56269589T>A
Abrams	chr12	56277899	C	T	0.464	ENSCAFG00000038908-MIR2113	ENSCAFG00000038908-ENSCAFG00000028270	intergenic_region	MODIFIER	ENSCAFG00000038908-ENSCAFG00000028270	n.56277899C>T
Abrams	chr12	56731126	A	C	0.817	ENSCAFG00000047512-ENSCAFG00000046817	ENSCAFG00000047512-ENSCAFG00000046817	intergenic_region	MODIFIER	ENSCAFG00000047512-ENSCAFG00000046817	n.56731126A>C
Abrams	chr12	56738480	A	C	0.773	ENSCAFG00000047512-ENSCAFG00000046817	ENSCAFG00000047512-ENSCAFG00000046817	intergenic_region	MODIFIER	ENSCAFG00000047512-ENSCAFG00000046817	n.56738480A>C
Abrams	chr12	56817547	G	A	0.353	ENSCAFG00000046817-ENSCAFG00000045050	ENSCAFG00000046817-ENSCAFG00000045050	intergenic_region	MODIFIER	ENSCAFG00000046817-ENSCAFG00000045050	n.56817547G>A
Abrams	chr12	56838669	C	T	0.348	ENSCAFG00000046817-ENSCAFG00000045050	ENSCAFG00000046817-ENSCAFG00000045050	intergenic_region	MODIFIER	ENSCAFG00000046817-ENSCAFG00000045050	n.56838669C>T
Abrams	chr12	56839952	A	T	0.283	ENSCAFG00000046817-ENSCAFG00000045050	ENSCAFG00000046817-ENSCAFG00000045050	intergenic_region	MODIFIER	ENSCAFG00000046817-ENSCAFG00000045050	n.56839952A>T
Abrams	chr12	57081575	C	A	0.292	ENSCAFG00000045050-ENSCAFG00000046322	ENSCAFG00000045050-ENSCAFG00000046322	intergenic_region	MODIFIER	ENSCAFG00000045050-ENSCAFG00000046322	n.57081575C>A
Abrams	chr12	57084329	C	A	0.358	ENSCAFG00000045050-ENSCAFG00000046322	ENSCAFG00000045050-ENSCAFG00000046322	intergenic_region	MODIFIER	ENSCAFG00000045050-ENSCAFG00000046322	n.57084329C>A
Abrams	chr12	57091955	G	A	0.215	ENSCAFG00000044695	ENSCAFG00000044695	upstream_gene_variant	MODIFIER	ENSCAFT00000060280.1	n.-4025G>A
Abrams	chr12	57203355	A	C	0.272	FBXL4	ENSCAFG00000003467	intron_variant	MODIFIER	ENSCAFT00000005576.4	c.-190-2232T>G
Abrams	chr12	57323211	G	A	0.333	ENSCAFG00000041161-ENSCAFG00000041042	ENSCAFG00000041161-ENSCAFG00000041042	intergenic_region	MODIFIER	ENSCAFG00000041161-ENSCAFG00000041042	n.57323211G>A
Abrams	chr12	57396312	C	T	0.307	ENSCAFG00000041042	ENSCAFG00000041042	downstream_gene_variant	MODIFIER	ENSCAFT00000064009.1	n.*2747G>A
Abrams	chr12	57440515	A	G	0.27	ENSCAFG00000041042	ENSCAFG00000041042	intron_variant	MODIFIER	ENSCAFT00000086111.1	n.175+6363T>C
Abrams	chr12	57738937	T	TA	0.367	CCNC	ENSCAFG00000003525	downstream_gene_variant	MODIFIER	ENSCAFT00000005668.5	c.*835_*836insT
Abrams	chr12	57868179	G	T	0.281	ENSCAFG00000041445-ENSCAFG00000041945	ENSCAFG00000041445-ENSCAFG00000041945	intergenic_region	MODIFIER	ENSCAFG00000041445-ENSCAFG00000041945	n.57868179G>T
Abrams	chr12	58029416	C	T	0.413	ENSCAFG00000041945-U3	ENSCAFG00000041945-ENSCAFG00000041112	intergenic_region	MODIFIER	ENSCAFG00000041945-ENSCAFG00000041112	n.58029416C>T
Abrams	chr12	58070756	T	G	0.382	ENSCAFG00000041945-U3	ENSCAFG00000041945-ENSCAFG00000041112	intergenic_region	MODIFIER	ENSCAFG00000041945-ENSCAFG00000041112	n.58070756T>G
Abrams	chr12	58243104	A	T	0.289	ENSCAFG00000048952	ENSCAFG00000048952	intron_variant	MODIFIER	ENSCAFT00000063208.1	n.515-6722A>T
Abrams	chr12	58279977	C	T	0.391	ENSCAFG00000048952-SIM1	ENSCAFG00000048952-ENSCAFG00000003538	intergenic_region	MODIFIER	ENSCAFG00000048952-ENSCAFG00000003538	n.58279977C>T
Abrams	chr12	58441787	T	C	0.357	ENSCAFG00000048952-SIM1	ENSCAFG00000048952-ENSCAFG00000003538	intergenic_region	MODIFIER	ENSCAFG00000048952-ENSCAFG00000003538	n.58441787T>C
Abrams	chr12	58486341	T	C	0.333	SIM1	ENSCAFG00000003538	missense_variant	MODERATE	ENSCAFT00000090445.1	c.1852A>G	p.Ile618Val
Abrams	chr12	58665887	G	A	0.307	ASCC3	ENSCAFG00000003554	intron_variant	MODIFIER	ENSCAFT00000005717.4	c.5304-937C>T
Abrams	chr12	58773466	A	C	0.603	ASCC3	ENSCAFG00000003554	intron_variant	MODIFIER	ENSCAFT00000005717.4	c.2151+3806T>G
Abrams	chr12	59238635	T	G	0.276	ENSCAFG00000027834-GRIK2	ENSCAFG00000027834-ENSCAFG00000003580	intergenic_region	MODIFIER	ENSCAFG00000027834-ENSCAFG00000003580	n.59238635T>G
Abrams	chr12	59438232	A	C	0.513	GRIK2	ENSCAFG00000003580	intron_variant	MODIFIER	ENSCAFT00000005767.4	c.115+83101A>C
Abrams	chr12	59639421	T	C	0.333	GRIK2	ENSCAFG00000003580	intron_variant	MODIFIER	ENSCAFT00000005767.4	c.723+3056T>C
Abrams	chr12	59728490	C	T	0.643	GRIK2	ENSCAFG00000003580	intron_variant	MODIFIER	ENSCAFT00000005767.4	c.952-13530C>T
Abrams	chr12	59752547	C	T	0.25	GRIK2	ENSCAFG00000003580	intron_variant	MODIFIER	ENSCAFT00000005767.4	c.1204-6664C>T
Abrams	chr12	59839639	G	A	0.567	GRIK2	ENSCAFG00000003580	intron_variant	MODIFIER	ENSCAFT00000005767.4	c.1748+3776G>A
Abrams	chr12	59907275	G	T	0.256	GRIK2	ENSCAFG00000003580	intron_variant	MODIFIER	ENSCAFT00000005767.4	c.2085+33361G>T
Abrams	chr12	59993852	T	C	0.587	GRIK2	ENSCAFG00000003580	downstream_gene_variant	MODIFIER	ENSCAFT00000005767.4	c.*4091T>C
Abrams	chr12	60226844	C	A	0.146	GRIK2-ENSCAFG00000044838	ENSCAFG00000003580-ENSCAFG00000044838	intergenic_region	MODIFIER	ENSCAFG00000003580-ENSCAFG00000044838	n.60226844C>A
Abrams	chr12	60288830	G	A	0.419	GRIK2-ENSCAFG00000044838	ENSCAFG00000003580-ENSCAFG00000044838	intergenic_region	MODIFIER	ENSCAFG00000003580-ENSCAFG00000044838	n.60288830G>A
Abrams	chr12	60332909	A	C	0.354	GRIK2-ENSCAFG00000044838	ENSCAFG00000003580-ENSCAFG00000044838	intergenic_region	MODIFIER	ENSCAFG00000003580-ENSCAFG00000044838	n.60332909A>C
Abrams	chr12	60440243	G	A	0.342	ENSCAFG00000044838	ENSCAFG00000044838	downstream_gene_variant	MODIFIER	ENSCAFT00000071754.1	n.*225C>T
Abrams	chr12	60511073	G	T	0.365	ENSCAFG00000044838-ENSCAFG00000028773	ENSCAFG00000044838-ENSCAFG00000028773	intergenic_region	MODIFIER	ENSCAFG00000044838-ENSCAFG00000028773	n.60511073G>T
Abrams	chr12	60520423	A	G	0.406	ENSCAFG00000044838-ENSCAFG00000028773	ENSCAFG00000044838-ENSCAFG00000028773	intergenic_region	MODIFIER	ENSCAFG00000044838-ENSCAFG00000028773	n.60520423A>G
Abrams	chr12	60576722	T	G	0.369	ENSCAFG00000044838-ENSCAFG00000028773	ENSCAFG00000044838-ENSCAFG00000028773	intergenic_region	MODIFIER	ENSCAFG00000044838-ENSCAFG00000028773	n.60576722T>G
Abrams	chr12	60576810	T	G	0.411	ENSCAFG00000044838-ENSCAFG00000028773	ENSCAFG00000044838-ENSCAFG00000028773	intergenic_region	MODIFIER	ENSCAFG00000044838-ENSCAFG00000028773	n.60576810T>G
Abrams	chr12	60578971	C	A	0.458	ENSCAFG00000044838-ENSCAFG00000028773	ENSCAFG00000044838-ENSCAFG00000028773	intergenic_region	MODIFIER	ENSCAFG00000044838-ENSCAFG00000028773	n.60578971C>A
Abrams	chr12	60649340	G	T	0.277	ENSCAFG00000044838-ENSCAFG00000028773	ENSCAFG00000044838-ENSCAFG00000028773	intergenic_region	MODIFIER	ENSCAFG00000044838-ENSCAFG00000028773	n.60649340G>T
Abrams	chr12	60703849	A	C	0.451	ENSCAFG00000044838-ENSCAFG00000028773	ENSCAFG00000044838-ENSCAFG00000028773	intergenic_region	MODIFIER	ENSCAFG00000044838-ENSCAFG00000028773	n.60703849A>C
Abrams	chr12	60706380	C	A	0.28	ENSCAFG00000044838-ENSCAFG00000028773	ENSCAFG00000044838-ENSCAFG00000028773	intergenic_region	MODIFIER	ENSCAFG00000044838-ENSCAFG00000028773	n.60706380C>A
Abrams	chr12	60955884	G	A	0.395	ENSCAFG00000044934-ENSCAFG00000049961	ENSCAFG00000044934-ENSCAFG00000049961	intergenic_region	MODIFIER	ENSCAFG00000044934-ENSCAFG00000049961	n.60955884G>A
Abrams	chr12	61037493	AT	A	0.688	ENSCAFG00000044934-ENSCAFG00000049961	ENSCAFG00000044934-ENSCAFG00000049961	intergenic_region	MODIFIER	ENSCAFG00000044934-ENSCAFG00000049961	n.61037494delT
Abrams	chr12	61283178	A	AT	0.646	ENSCAFG00000044934-ENSCAFG00000049961	ENSCAFG00000044934-ENSCAFG00000049961	intergenic_region	MODIFIER	ENSCAFG00000044934-ENSCAFG00000049961	n.61283178_61283179insT
Abrams	chr12	61359409	T	G	0.323	ENSCAFG00000044934-ENSCAFG00000049961	ENSCAFG00000044934-ENSCAFG00000049961	intergenic_region	MODIFIER	ENSCAFG00000044934-ENSCAFG00000049961	n.61359409T>G
Abrams	chr12	61364898	G	A	0.612	ENSCAFG00000044934-ENSCAFG00000049961	ENSCAFG00000044934-ENSCAFG00000049961	intergenic_region	MODIFIER	ENSCAFG00000044934-ENSCAFG00000049961	n.61364898G>A
Abrams	chr12	61536306	AT	A	0.257	ENSCAFG00000044934-ENSCAFG00000049961	ENSCAFG00000044934-ENSCAFG00000049961	intergenic_region	MODIFIER	ENSCAFG00000044934-ENSCAFG00000049961	n.61536307delT
Abrams	chr12	61603370	G	T	0.323	ENSCAFG00000044934-ENSCAFG00000049961	ENSCAFG00000044934-ENSCAFG00000049961	intergenic_region	MODIFIER	ENSCAFG00000044934-ENSCAFG00000049961	n.61603370G>T
Abrams	chr12	61629169	A	T	0.742	ENSCAFG00000044934-ENSCAFG00000049961	ENSCAFG00000044934-ENSCAFG00000049961	intergenic_region	MODIFIER	ENSCAFG00000044934-ENSCAFG00000049961	n.61629169A>T
Abrams	chr12	61639452	G	GA	0.735	ENSCAFG00000044934-ENSCAFG00000049961	ENSCAFG00000044934-ENSCAFG00000049961	intergenic_region	MODIFIER	ENSCAFG00000044934-ENSCAFG00000049961	n.61639452_61639453insA
Abrams	chr12	61675911	T	G	0.333	ENSCAFG00000044934-ENSCAFG00000049961	ENSCAFG00000044934-ENSCAFG00000049961	intergenic_region	MODIFIER	ENSCAFG00000044934-ENSCAFG00000049961	n.61675911T>G
Abrams	chr12	61686953	A	T	0.324	ENSCAFG00000044934-ENSCAFG00000049961	ENSCAFG00000044934-ENSCAFG00000049961	intergenic_region	MODIFIER	ENSCAFG00000044934-ENSCAFG00000049961	n.61686953A>T
Abrams	chr12	61732506	G	T	0.235	ENSCAFG00000044934-ENSCAFG00000049961	ENSCAFG00000044934-ENSCAFG00000049961	intergenic_region	MODIFIER	ENSCAFG00000044934-ENSCAFG00000049961	n.61732506G>T
Abrams	chr12	62110700	C	A	0.405	ENSCAFG00000034900	ENSCAFG00000034900	intron_variant	MODIFIER	ENSCAFT00000051057.2	n.632+1232G>T
Abrams	chr12	62710128	C	G	0.333	PREP	ENSCAFG00000003653	intron_variant	MODIFIER	ENSCAFT00000005896.4	c.2058-162G>C
Abrams	chr12	62947736	C	A	0.46	ENSCAFG00000043809-ENSCAFG00000042675	ENSCAFG00000043809-ENSCAFG00000042675	intergenic_region	MODIFIER	ENSCAFG00000043809-ENSCAFG00000042675	n.62947736C>A
Abrams	chr12	63121807	C	A	0.448	ENSCAFG00000042675-ENSCAFG00000047626	ENSCAFG00000042675-ENSCAFG00000047626	intergenic_region	MODIFIER	ENSCAFG00000042675-ENSCAFG00000047626	n.63121807C>A
Abrams	chr12	63309455	CA	AT	0.426	ENSCAFG00000047626-ENSCAFG00000048717	ENSCAFG00000047626-ENSCAFG00000048717	intergenic_region	MODIFIER	ENSCAFG00000047626-ENSCAFG00000048717	n.63309455_63309456delCAinsAT
Abrams	chr12	64077469	A	G	0.431	QRSL1-MTRES1	ENSCAFG00000003723-ENSCAFG00000003732	intergenic_region	MODIFIER	ENSCAFG00000003723-ENSCAFG00000003732	n.64077469A>G
Abrams	chr12	64146276	T	A	0.667	QRSL1-MTRES1	ENSCAFG00000003723-ENSCAFG00000003732	intergenic_region	MODIFIER	ENSCAFG00000003723-ENSCAFG00000003732	n.64146276T>A
Abrams	chr12	64519527	C	T	0.559	PDSS2	ENSCAFG00000030036	intron_variant	MODIFIER	ENSCAFT00000084191.1	c.297-7230G>A
Abrams	chr12	64620335	G	A	0.249	PDSS2	ENSCAFG00000030036	synonymous_variant	LOW	ENSCAFT00000084191.1	c.33C>T	p.Pro11Pro
Abrams	chr12	65080001	G	T	0.361	ENSCAFG00000039232-OSTM1	ENSCAFG00000039232-ENSCAFG00000003757	intergenic_region	MODIFIER	ENSCAFG00000039232-ENSCAFG00000003757	n.65080001G>T
Abrams	chr12	65365809	T	C	0.396	AFG1L	ENSCAFG00000003778	intron_variant	MODIFIER	ENSCAFT00000006076.4	c.361-7621T>C
Abrams	chr12	65421933	T	C	0.299	AFG1L	ENSCAFG00000003778	intron_variant	MODIFIER	ENSCAFT00000006076.4	c.746-806T>C
Abrams	chr12	65647887	C	T	0.465	FOXO3	ENSCAFG00000003783	intron_variant	MODIFIER	ENSCAFT00000006080.4	c.616-6703C>T
Abrams	chr12	66349209	C	A	0.384	MICAL1	ENSCAFG00000003824	downstream_gene_variant	MODIFIER	ENSCAFT00000076653.1	c.*1218G>T
Abrams	chr12	66685099	A	T	0.635	FIG4-GPR6	ENSCAFG00000003842-ENSCAFG00000003846	intergenic_region	MODIFIER	ENSCAFG00000003842-ENSCAFG00000003846	n.66685099A>T
Abrams	chr12	66774419	C	T	0.698	GPR6-WASF1	ENSCAFG00000003846-ENSCAFG00000003854	intergenic_region	MODIFIER	ENSCAFG00000003846-ENSCAFG00000003854	n.66774419C>T
Abrams	chr12	67009319	T	A	0.275	METTL24	ENSCAFG00000003873	intron_variant	MODIFIER	ENSCAFT00000006231.4	c.402-4182A>T
Abrams	chr12	67113011	C	T	0.326	SLC22A16	ENSCAFG00000003892	downstream_gene_variant	MODIFIER	ENSCAFT00000082383.1	c.*1466G>A
Abrams	chr12	67307679	T	G	0.379	CDK19	ENSCAFG00000003902	intron_variant	MODIFIER	ENSCAFT00000036428.4	c.135+19271A>C
Abrams	chr12	67438531	G	T	0.344	U6	ENSCAFG00000031276	upstream_gene_variant	MODIFIER	ENSCAFT00000047553.1	n.-3522G>T
Abrams	chr12	68262841	G	A	0.353	FYN	ENSCAFG00000003995	intron_variant	MODIFIER	ENSCAFT00000006410.5	c.-82+25640C>T
Abrams	chr12	68307664	C	T	0.236	FYN	ENSCAFG00000003995	intron_variant	MODIFIER	ENSCAFT00000006410.5	c.-122+8644G>A
Abrams	chr12	68334855	A	T	0.345	FYN-ENSCAFG00000041340	ENSCAFG00000003995-ENSCAFG00000041340	intergenic_region	MODIFIER	ENSCAFG00000003995-ENSCAFG00000041340	n.68334855A>T
Abrams	chr12	68399496	A	T	0.395	ENSCAFG00000041340-ENSCAFG00000047213	ENSCAFG00000041340-ENSCAFG00000047213	intergenic_region	MODIFIER	ENSCAFG00000041340-ENSCAFG00000047213	n.68399496A>T
Abrams	chr12	68452729	C	T	0.346	ENSCAFG00000047213-ENSCAFG00000047727	ENSCAFG00000047213-ENSCAFG00000047727	intergenic_region	MODIFIER	ENSCAFG00000047213-ENSCAFG00000047727	n.68452729C>T
Abrams	chr12	68619723	G	A	0.375	LAMA4	ENSCAFG00000004043	intron_variant	MODIFIER	ENSCAFT00000080406.1	c.623+3719C>T
Abrams	chr12	68647063	T	C	0.325	LAMA4	ENSCAFG00000004043	intron_variant	MODIFIER	ENSCAFT00000080406.1	c.441-7948A>G
Abrams	chr12	68840240	T	C	0.326	ENSCAFG00000004047-ENSCAFG00000042669	ENSCAFG00000004047-ENSCAFG00000042669	intergenic_region	MODIFIER	ENSCAFG00000004047-ENSCAFG00000042669	n.68840240T>C
Abrams	chr12	68844550	TC	T	0.41	ENSCAFG00000004047-ENSCAFG00000042669	ENSCAFG00000004047-ENSCAFG00000042669	intergenic_region	MODIFIER	ENSCAFG00000004047-ENSCAFG00000042669	n.68844551delC
Abrams	chr12	69083637	TATTTTAAAATTCCTAA	T	0.25	ENSCAFG00000042669-ENSCAFG00000046594	ENSCAFG00000042669-ENSCAFG00000046594	intergenic_region	MODIFIER	ENSCAFG00000042669-ENSCAFG00000046594	n.69083638_69083653delATTTTAAAATTCCTAA
Abrams	chr12	69107568	G	A	0.396	ENSCAFG00000042669-ENSCAFG00000046594	ENSCAFG00000042669-ENSCAFG00000046594	intergenic_region	MODIFIER	ENSCAFG00000042669-ENSCAFG00000046594	n.69107568G>A
Abrams	chr12	69153246	C	T	0.386	ENSCAFG00000042669-ENSCAFG00000046594	ENSCAFG00000042669-ENSCAFG00000046594	intergenic_region	MODIFIER	ENSCAFG00000042669-ENSCAFG00000046594	n.69153246C>T
Abrams	chr12	69157366	G	A	0.607	ENSCAFG00000042669-ENSCAFG00000046594	ENSCAFG00000042669-ENSCAFG00000046594	intergenic_region	MODIFIER	ENSCAFG00000042669-ENSCAFG00000046594	n.69157366G>A
Abrams	chr12	69189785	C	T	0.423	ENSCAFG00000042669-ENSCAFG00000046594	ENSCAFG00000042669-ENSCAFG00000046594	intergenic_region	MODIFIER	ENSCAFG00000042669-ENSCAFG00000046594	n.69189785C>T
Abrams	chr12	69222748	T	G	0.395	ENSCAFG00000042669-ENSCAFG00000046594	ENSCAFG00000042669-ENSCAFG00000046594	intergenic_region	MODIFIER	ENSCAFG00000042669-ENSCAFG00000046594	n.69222748T>G
Abrams	chr12	69235377	A	AC	0.276	ENSCAFG00000046594	ENSCAFG00000046594	upstream_gene_variant	MODIFIER	ENSCAFT00000080344.1	n.-3612_-3611insC
Abrams	chr12	69293318	G	A	0.299	ENSCAFG00000046594	ENSCAFG00000046594	intron_variant	MODIFIER	ENSCAFT00000080344.1	n.487-3849G>A
Abrams	chr12	69328104	G	T	0.303	ENSCAFG00000033549-ENSCAFG00000043400	ENSCAFG00000033549-ENSCAFG00000043400	intergenic_region	MODIFIER	ENSCAFG00000033549-ENSCAFG00000043400	n.69328104G>T
Abrams	chr12	69358221	A	G	0.308	ENSCAFG00000033549-ENSCAFG00000043400	ENSCAFG00000033549-ENSCAFG00000043400	intergenic_region	MODIFIER	ENSCAFG00000033549-ENSCAFG00000043400	n.69358221A>G
Abrams	chr12	69476510	A	G	0.279	ENSCAFG00000043632	ENSCAFG00000043632	intron_variant	MODIFIER	ENSCAFT00000073608.1	n.515+4057A>G
Abrams	chr12	69494104	T	C	0.364	ENSCAFG00000043632	ENSCAFG00000043632	intron_variant	MODIFIER	ENSCAFT00000073608.1	n.516-3454T>C
Abrams	chr12	69717093	T	G	0.392	ENSCAFG00000043632-ENSCAFG00000043237	ENSCAFG00000043632-ENSCAFG00000043237	intergenic_region	MODIFIER	ENSCAFG00000043632-ENSCAFG00000043237	n.69717093T>G
Abrams	chr12	69862872	G	T	0.378	ENSCAFG00000045581	ENSCAFG00000045581	intron_variant	MODIFIER	ENSCAFT00000090012.1	n.795-3713C>A
Abrams	chr12	70112891	C	T	0.298	HDAC2-HS3ST5	ENSCAFG00000004049-ENSCAFG00000004054	intergenic_region	MODIFIER	ENSCAFG00000004049-ENSCAFG00000004054	n.70112891C>T
Abrams	chr12	70170984	TA	CG	0.311	HS3ST5	ENSCAFG00000004054	intron_variant	MODIFIER	ENSCAFT00000006492.2	c.-32-22834_-32-22833delTAinsCG
Abrams	chr12	70270701	G	C	0.334	HS3ST5	ENSCAFG00000004054	intron_variant	MODIFIER	ENSCAFT00000006492.2	c.-141-33199C>G
Abrams	chr12	70321477	C	A	0.271	HS3ST5	ENSCAFG00000004054	intron_variant	MODIFIER	ENSCAFT00000006492.2	c.-142+66208G>T
Abrams	chr12	70438126	A	C	0.357	HS3ST5-ENSCAFG00000047733	ENSCAFG00000004054-ENSCAFG00000047733	intergenic_region	MODIFIER	ENSCAFG00000004054-ENSCAFG00000047733	n.70438126A>C
Abrams	chr12	70446587	T	C	0.324	HS3ST5-ENSCAFG00000047733	ENSCAFG00000004054-ENSCAFG00000047733	intergenic_region	MODIFIER	ENSCAFG00000004054-ENSCAFG00000047733	n.70446587T>C
Abrams	chr12	70459554	A	T	0.26	HS3ST5-ENSCAFG00000047733	ENSCAFG00000004054-ENSCAFG00000047733	intergenic_region	MODIFIER	ENSCAFG00000004054-ENSCAFG00000047733	n.70459554A>T
Abrams	chr12	70462056	CT	C	0.243	HS3ST5-ENSCAFG00000047733	ENSCAFG00000004054-ENSCAFG00000047733	intergenic_region	MODIFIER	ENSCAFG00000004054-ENSCAFG00000047733	n.70462057delT
Abrams	chr12	70616252	G	A	0.308	HS3ST5-ENSCAFG00000047733	ENSCAFG00000004054-ENSCAFG00000047733	intergenic_region	MODIFIER	ENSCAFG00000004054-ENSCAFG00000047733	n.70616252G>A
Abrams	chr12	70707249	A	G	0.356	ENSCAFG00000047733-ENSCAFG00000049015	ENSCAFG00000047733-ENSCAFG00000049015	intergenic_region	MODIFIER	ENSCAFG00000047733-ENSCAFG00000049015	n.70707249A>G
Abrams	chr12	70708004	G	T	0.76	ENSCAFG00000047733-ENSCAFG00000049015	ENSCAFG00000047733-ENSCAFG00000049015	intergenic_region	MODIFIER	ENSCAFG00000047733-ENSCAFG00000049015	n.70708004G>T
Abrams	chr12	70811903	C	A	0.21	ENSCAFG00000047733-ENSCAFG00000049015	ENSCAFG00000047733-ENSCAFG00000049015	intergenic_region	MODIFIER	ENSCAFG00000047733-ENSCAFG00000049015	n.70811903C>A
Abrams	chr12	70981981	GC	G	0.409	ENSCAFG00000047733-ENSCAFG00000049015	ENSCAFG00000047733-ENSCAFG00000049015	intergenic_region	MODIFIER	ENSCAFG00000047733-ENSCAFG00000049015	n.70981982delC
Abrams	chr12	71279005	G	A	0.295	ENSCAFG00000049015-ENSCAFG00000037551	ENSCAFG00000049015-ENSCAFG00000037551	intergenic_region	MODIFIER	ENSCAFG00000049015-ENSCAFG00000037551	n.71279005G>A
Abrams	chr12	71732956	G	A	0.395	FRK	ENSCAFG00000004055	intron_variant	MODIFIER	ENSCAFT00000006501.4	c.356+22902C>T
Abrams	chr12	71817785	G	A	0.285	PHF10	ENSCAFG00000004071	intron_variant	MODIFIER	ENSCAFT00000078007.1	c.*107-30692C>T
Abrams	chr12	71883501	G	A	0.341	PHF10	ENSCAFG00000004071	intron_variant	MODIFIER	ENSCAFT00000078007.1	c.*106+71857C>T
Abrams	chr12	71892639	G	A	0.189	PHF10	ENSCAFG00000004071	intron_variant	MODIFIER	ENSCAFT00000078007.1	c.*106+62719C>T
Abrams	chr12	71902504	C	G	0.239	PHF10	ENSCAFG00000004071	intron_variant	MODIFIER	ENSCAFT00000078007.1	c.*106+52854G>C
Abrams	chr12	72266694	C	T	0.326	DLL1	ENSCAFG00000004094	synonymous_variant	LOW	ENSCAFT00000006563.4	c.1305G>A	p.Thr435Thr
Abrams	chr12	72269759	T	C	0.324	DLL1	ENSCAFG00000004094	intron_variant	MODIFIER	ENSCAFT00000006563.4	c.554-686A>G
Abrams	chr13	50256	G	A	0.578	LAPTM4B	ENSCAFG00000000460	intron_variant	MODIFIER	ENSCAFT00000000736.4	c.99+8854G>A
Abrams	chr13	56207	T	G	0.333	LAPTM4B	ENSCAFG00000000460	intron_variant	MODIFIER	ENSCAFT00000000736.4	c.99+14805T>G
Abrams	chr13	108923	C	A	0.304	LAPTM4B	ENSCAFG00000000460	intron_variant	MODIFIER	ENSCAFT00000000736.4	c.603+3571C>A
Abrams	chr13	247301	C	G	0.497	MATN2	ENSCAFG00000013852	intron_variant	MODIFIER	ENSCAFT00000077288.1	c.1669+3537C>G
Abrams	chr13	1139674	C	A	0.261	VPS13B	ENSCAFG00000000507	intron_variant	MODIFIER	ENSCAFT00000000811.4	c.292-2923C>A
Abrams	chr13	1159834	T	C	0.333	VPS13B	ENSCAFG00000000507	intron_variant	MODIFIER	ENSCAFT00000000811.4	c.937+195T>C
Abrams	chr13	1484027	TA	T	0.5	VPS13B	ENSCAFG00000000507	intron_variant	MODIFIER	ENSCAFT00000000811.4	c.3666+3573delA
Abrams	chr13	1501163	T	C	0.256	VPS13B	ENSCAFG00000000507	intron_variant	MODIFIER	ENSCAFT00000000811.4	c.3871-6673T>C
Abrams	chr13	1669432	G	A	0.163	VPS13B	ENSCAFG00000000507	intron_variant	MODIFIER	ENSCAFT00000000811.4	c.6122-7768G>A
Abrams	chr13	1774196	T	G	0.294	VPS13B	ENSCAFG00000000507	intron_variant	MODIFIER	ENSCAFT00000000811.4	c.8160+577T>G
Abrams	chr13	1969105	CT	AA	0.638	RGS22	ENSCAFG00000000529	intron_variant	MODIFIER	ENSCAFT00000086701.1	c.1782-1726_1782-1725delAGinsTT
Abrams	chr13	2185430	T	A	0.431	RNF19A-SNX31	ENSCAFG00000000555-ENSCAFG00000000563	intergenic_region	MODIFIER	ENSCAFG00000000555-ENSCAFG00000000563	n.2185430T>A
Abrams	chr13	2663292	C	T	0.161	ENSCAFG00000049698-ENSCAFG00000000580	ENSCAFG00000049698-ENSCAFG00000000580	intergenic_region	MODIFIER	ENSCAFG00000049698-ENSCAFG00000000580	n.2663292C>T
Abrams	chr13	2865207	A	AC	0.293	ENSCAFG00000045820	ENSCAFG00000045820	splice_donor_variant&intron_variant	HIGH	ENSCAFT00000068877.1	n.353+1_353+2insG
Abrams	chr13	2888665	C	A	0.458	ENSCAFG00000045820-ZNF706	ENSCAFG00000045820-ENSCAFG00000000584	intergenic_region	MODIFIER	ENSCAFG00000045820-ENSCAFG00000000584	n.2888665C>A
Abrams	chr13	2980232	G	A	0.288	ZNF706	ENSCAFG00000000584	upstream_gene_variant	MODIFIER	ENSCAFT00000000899.4	c.-4386C>T
Abrams	chr13	3212895	T	G	0.428	GRHL2	ENSCAFG00000000587	intron_variant	MODIFIER	ENSCAFT00000000905.4	c.20+7883T>G
Abrams	chr13	3237862	TC	AA	0.565	GRHL2	ENSCAFG00000000587	intron_variant	MODIFIER	ENSCAFT00000000905.4	c.21-13310_21-13309delTCinsAA
Abrams	chr13	3384453	T	A	0.213	NCALD	ENSCAFG00000030111	intron_variant	MODIFIER	ENSCAFT00000050133.2	c.342+1940A>T
Abrams	chr13	4614064	A	C	0.493	BAALC	ENSCAFG00000032147	intron_variant	MODIFIER	ENSCAFT00000046401.2	c.160+10689A>C
Abrams	chr13	5084900	G	T	0.313	RIMS2	ENSCAFG00000000670	intron_variant	MODIFIER	ENSCAFT00000062317.1	c.698+3354G>T
Abrams	chr13	5101306	TG	AT	0.571	RIMS2	ENSCAFG00000000670	intron_variant	MODIFIER	ENSCAFT00000062317.1	c.698+19760_698+19761delTGinsAT
Abrams	chr13	5748275	A	C	0.3	LRP12	ENSCAFG00000000677	upstream_gene_variant	MODIFIER	ENSCAFT00000001048.4	c.-3535T>G
Abrams	chr13	6205599	AAAATATTACC	A	0.277	ENSCAFG00000049361-ZFPM2	ENSCAFG00000049361-ENSCAFG00000000678	intergenic_region	MODIFIER	ENSCAFG00000049361-ENSCAFG00000000678	n.6205600_6205609delAAATATTACC
Abrams	chr13	6404473	G	A	0.49	ZFPM2	ENSCAFG00000000678	intron_variant	MODIFIER	ENSCAFT00000070685.1	c.128-31141G>A
Abrams	chr13	6509593	C	CT	0.509	ZFPM2	ENSCAFG00000000678	intron_variant	MODIFIER	ENSCAFT00000087255.1	c.427+51188_427+51189insT
Abrams	chr13	6515103	G	T	0.371	ZFPM2	ENSCAFG00000000678	intron_variant	MODIFIER	ENSCAFT00000087255.1	c.428-52554G>T
Abrams	chr13	6885026	G	GCGCT	0.404	ZFPM2-OXR1	ENSCAFG00000000678-ENSCAFG00000000680	intergenic_region	MODIFIER	ENSCAFG00000000678-ENSCAFG00000000680	n.6885026_6885027insCGCT
Abrams	chr13	6994224	A	G	0.333	ZFPM2-OXR1	ENSCAFG00000000678-ENSCAFG00000000680	intergenic_region	MODIFIER	ENSCAFG00000000678-ENSCAFG00000000680	n.6994224A>G
Abrams	chr13	7076903	AT	A	0.27	ZFPM2-OXR1	ENSCAFG00000000678-ENSCAFG00000000680	intergenic_region	MODIFIER	ENSCAFG00000000678-ENSCAFG00000000680	n.7076904delT
Abrams	chr13	7202105	AG	A	0.523	ZFPM2-OXR1	ENSCAFG00000000678-ENSCAFG00000000680	intergenic_region	MODIFIER	ENSCAFG00000000678-ENSCAFG00000000680	n.7202106delG
Abrams	chr13	7611570	T	A	0.273	ENSCAFG00000046632	ENSCAFG00000046632	upstream_gene_variant	MODIFIER	ENSCAFT00000068754.1	n.-1350T>A
Abrams	chr13	7746059	G	T	0.463	ENSCAFG00000047790-ENSCAFG00000000683	ENSCAFG00000047790-ENSCAFG00000000683	intergenic_region	MODIFIER	ENSCAFG00000047790-ENSCAFG00000000683	n.7746059G>T
Abrams	chr13	7853228	C	T	0.474	ENSCAFG00000000683-ENSCAFG00000037777	ENSCAFG00000000683-ENSCAFG00000037777	intergenic_region	MODIFIER	ENSCAFG00000000683-ENSCAFG00000037777	n.7853228C>T
Abrams	chr13	7928083	C	T	0.574	ENSCAFG00000037777	ENSCAFG00000037777	intron_variant	MODIFIER	ENSCAFT00000054014.2	n.146+1788C>T
Abrams	chr13	8279788	T	A	0.545	ANGPT1	ENSCAFG00000000693	intron_variant	MODIFIER	ENSCAFT00000069547.1	c.297+31518A>T
Abrams	chr13	8385240	G	A	0.494	ANGPT1-U2	ENSCAFG00000000693-ENSCAFG00000046873	intergenic_region	MODIFIER	ENSCAFG00000000693-ENSCAFG00000046873	n.8385240G>A
Abrams	chr13	8386938	G	A	0.444	ANGPT1-U2	ENSCAFG00000000693-ENSCAFG00000046873	intergenic_region	MODIFIER	ENSCAFG00000000693-ENSCAFG00000046873	n.8386938G>A
Abrams	chr13	8747079	A	G	0.319	RSPO2	ENSCAFG00000000696	intron_variant	MODIFIER	ENSCAFT00000062149.1	c.94+7358T>C
Abrams	chr13	8815435	T	C	0.402	RSPO2-EIF3E	ENSCAFG00000000696-ENSCAFG00000000702	intergenic_region	MODIFIER	ENSCAFG00000000696-ENSCAFG00000000702	n.8815435T>C
Abrams	chr13	9226728	C	T	0.509	ENSCAFG00000041961-TMEM74	ENSCAFG00000041961-ENSCAFG00000000716	intergenic_region	MODIFIER	ENSCAFG00000041961-ENSCAFG00000000716	n.9226728C>T
Abrams	chr13	9337596	C	T	0.246	ENSCAFG00000041961-TMEM74	ENSCAFG00000041961-ENSCAFG00000000716	intergenic_region	MODIFIER	ENSCAFG00000041961-ENSCAFG00000000716	n.9337596C>T
Abrams	chr13	9461703	AT	A	0.556	ENSCAFG00000008364	ENSCAFG00000008364	downstream_gene_variant	MODIFIER	ENSCAFT00000013286.4	n.*2751delA
Abrams	chr13	10194314	A	T	0.228	SYBU-ENSCAFG00000049236	ENSCAFG00000000741-ENSCAFG00000049236	intergenic_region	MODIFIER	ENSCAFG00000000741-ENSCAFG00000049236	n.10194314A>T
Abrams	chr13	10196648	A	G	0.397	SYBU-ENSCAFG00000049236	ENSCAFG00000000741-ENSCAFG00000049236	intergenic_region	MODIFIER	ENSCAFG00000000741-ENSCAFG00000049236	n.10196648A>G
Abrams	chr13	10258165	G	C	0.442	ENSCAFG00000049236-ENSCAFG00000000743	ENSCAFG00000049236-ENSCAFG00000000743	intergenic_region	MODIFIER	ENSCAFG00000049236-ENSCAFG00000000743	n.10258165G>C
Abrams	chr13	10596060	G	T	0.241	KCNV1-ENSCAFG00000049646	ENSCAFG00000000744-ENSCAFG00000049646	intergenic_region	MODIFIER	ENSCAFG00000000744-ENSCAFG00000049646	n.10596060G>T
Abrams	chr13	10712851	T	G	0.587	ENSCAFG00000049646-ENSCAFG00000046061	ENSCAFG00000049646-ENSCAFG00000046061	intergenic_region	MODIFIER	ENSCAFG00000049646-ENSCAFG00000046061	n.10712851T>G
Abrams	chr13	10840970	G	T	0.3	U6-ENSCAFG00000043478	ENSCAFG00000025989-ENSCAFG00000043478	intergenic_region	MODIFIER	ENSCAFG00000025989-ENSCAFG00000043478	n.10840970G>T
Abrams	chr13	10850349	T	C	0.255	U6-ENSCAFG00000043478	ENSCAFG00000025989-ENSCAFG00000043478	intergenic_region	MODIFIER	ENSCAFG00000025989-ENSCAFG00000043478	n.10850349T>C
Abrams	chr13	10881509	G	A	0.218	ENSCAFG00000043478	ENSCAFG00000043478	downstream_gene_variant	MODIFIER	ENSCAFT00000068346.1	c.*463G>A
Abrams	chr13	10978541	G	T	0.355	ENSCAFG00000043478-ENSCAFG00000041035	ENSCAFG00000043478-ENSCAFG00000041035	intergenic_region	MODIFIER	ENSCAFG00000043478-ENSCAFG00000041035	n.10978541G>T
Abrams	chr13	11087925	C	T	0.327	ENSCAFG00000043478-ENSCAFG00000041035	ENSCAFG00000043478-ENSCAFG00000041035	intergenic_region	MODIFIER	ENSCAFG00000043478-ENSCAFG00000041035	n.11087925C>T
Abrams	chr13	11212865	C	T	0.237	ENSCAFG00000041035	ENSCAFG00000041035	intron_variant	MODIFIER	ENSCAFT00000070509.1	n.498-21391G>A
Abrams	chr13	11246032	A	G	0.553	ENSCAFG00000041035	ENSCAFG00000041035	upstream_gene_variant	MODIFIER	ENSCAFT00000070509.1	n.-3074T>C
Abrams	chr13	11256515	A	T	0.571	ENSCAFG00000041035-ENSCAFG00000042426	ENSCAFG00000041035-ENSCAFG00000042426	intergenic_region	MODIFIER	ENSCAFG00000041035-ENSCAFG00000042426	n.11256515A>T
Abrams	chr13	11333069	T	C	0.396	ENSCAFG00000041035-ENSCAFG00000042426	ENSCAFG00000041035-ENSCAFG00000042426	intergenic_region	MODIFIER	ENSCAFG00000041035-ENSCAFG00000042426	n.11333069T>C
Abrams	chr13	11408458	T	C	0.329	ENSCAFG00000042426	ENSCAFG00000042426	intron_variant	MODIFIER	ENSCAFT00000074031.1	n.466+2449T>C
Abrams	chr13	11542796	A	G	0.486	ENSCAFG00000042426-ENSCAFG00000000749	ENSCAFG00000042426-ENSCAFG00000000749	intergenic_region	MODIFIER	ENSCAFG00000042426-ENSCAFG00000000749	n.11542796A>G
Abrams	chr13	11564352	C	A	0.428	ENSCAFG00000042426-ENSCAFG00000000749	ENSCAFG00000042426-ENSCAFG00000000749	intergenic_region	MODIFIER	ENSCAFG00000042426-ENSCAFG00000000749	n.11564352C>A
Abrams	chr13	11663297	G	A	0.222	ENSCAFG00000042426-ENSCAFG00000000749	ENSCAFG00000042426-ENSCAFG00000000749	intergenic_region	MODIFIER	ENSCAFG00000042426-ENSCAFG00000000749	n.11663297G>A
Abrams	chr13	11718391	C	CA	0.553	ENSCAFG00000000749-ENSCAFG00000028960	ENSCAFG00000000749-ENSCAFG00000028960	intergenic_region	MODIFIER	ENSCAFG00000000749-ENSCAFG00000028960	n.11718391_11718392insA
Abrams	chr13	11788340	A	T	0.3	ENSCAFG00000000749-ENSCAFG00000028960	ENSCAFG00000000749-ENSCAFG00000028960	intergenic_region	MODIFIER	ENSCAFG00000000749-ENSCAFG00000028960	n.11788340A>T
Abrams	chr13	11841542	T	C	0.47	ENSCAFG00000000749-ENSCAFG00000028960	ENSCAFG00000000749-ENSCAFG00000028960	intergenic_region	MODIFIER	ENSCAFG00000000749-ENSCAFG00000028960	n.11841542T>C
Abrams	chr13	12484768	C	A	0.325	CSMD3	ENSCAFG00000000786	intron_variant	MODIFIER	ENSCAFT00000001238.5	c.7360+1671G>T
Abrams	chr13	12583749	C	T	0.208	CSMD3	ENSCAFG00000000786	intron_variant	MODIFIER	ENSCAFT00000001238.5	c.5396-18178G>A
Abrams	chr13	12800433	T	C	0.391	CSMD3	ENSCAFG00000000786	intron_variant	MODIFIER	ENSCAFT00000001238.5	c.2678-4176A>G
Abrams	chr13	12881328	C	T	0.604	CSMD3	ENSCAFG00000000786	intron_variant	MODIFIER	ENSCAFT00000001238.5	c.1972+54588G>A
Abrams	chr13	12948545	G	A	0.18	CSMD3	ENSCAFG00000000786	intron_variant	MODIFIER	ENSCAFT00000001238.5	c.1860-12517C>T
Abrams	chr13	13022178	G	T	0.5	CSMD3	ENSCAFG00000000786	intron_variant	MODIFIER	ENSCAFT00000001238.5	c.1633+21665C>A
Abrams	chr13	13186408	A	C	0.282	CSMD3	ENSCAFG00000000786	intron_variant	MODIFIER	ENSCAFT00000001238.5	c.918-37868T>G
Abrams	chr13	13384981	T	C	0.403	CSMD3	ENSCAFG00000000786	intron_variant	MODIFIER	ENSCAFT00000001238.5	c.514+12966A>G
Abrams	chr13	13705528	GTTGACCATCTTTATCTGAGATTCAT	G	0.196	ENSCAFG00000000798-U6	ENSCAFG00000000798-ENSCAFG00000031982	intergenic_region	MODIFIER	ENSCAFG00000000798-ENSCAFG00000031982	n.13705529_13705553delTTGACCATCTTTATCTGAGATTCAT
Abrams	chr13	13723724	C	A	0.54	ENSCAFG00000000798-U6	ENSCAFG00000000798-ENSCAFG00000031982	intergenic_region	MODIFIER	ENSCAFG00000000798-ENSCAFG00000031982	n.13723724C>A
Abrams	chr13	13790545	T	C	0.452	ENSCAFG00000000798-U6	ENSCAFG00000000798-ENSCAFG00000031982	intergenic_region	MODIFIER	ENSCAFG00000000798-ENSCAFG00000031982	n.13790545T>C
Abrams	chr13	13877415	A	T	0.197	U6-ENSCAFG00000043806	ENSCAFG00000031982-ENSCAFG00000043806	intergenic_region	MODIFIER	ENSCAFG00000031982-ENSCAFG00000043806	n.13877415A>T
Abrams	chr13	13914774	C	A	0.25	U6-ENSCAFG00000043806	ENSCAFG00000031982-ENSCAFG00000043806	intergenic_region	MODIFIER	ENSCAFG00000031982-ENSCAFG00000043806	n.13914774C>A
Abrams	chr13	13993893	G	T	0.256	U6-ENSCAFG00000043806	ENSCAFG00000031982-ENSCAFG00000043806	intergenic_region	MODIFIER	ENSCAFG00000031982-ENSCAFG00000043806	n.13993893G>T
Abrams	chr13	14123954	AT	A	0.59	ENSCAFG00000043806-U6	ENSCAFG00000043806-ENSCAFG00000028440	intergenic_region	MODIFIER	ENSCAFG00000043806-ENSCAFG00000028440	n.14123955delT
Abrams	chr13	14335414	T	C	0.517	ENSCAFG00000043806-U6	ENSCAFG00000043806-ENSCAFG00000028440	intergenic_region	MODIFIER	ENSCAFG00000043806-ENSCAFG00000028440	n.14335414T>C
Abrams	chr13	14753835	T	G	0.487	U6	ENSCAFG00000028440	upstream_gene_variant	MODIFIER	ENSCAFT00000042723.2	n.-3339A>C
Abrams	chr13	15384645	C	A	0.448	ENSCAFG00000041147-ENSCAFG00000047465	ENSCAFG00000041147-ENSCAFG00000047465	intergenic_region	MODIFIER	ENSCAFG00000041147-ENSCAFG00000047465	n.15384645C>A
Abrams	chr13	15478419	T	C	0.224	ENSCAFG00000047465	ENSCAFG00000047465	upstream_gene_variant	MODIFIER	ENSCAFT00000069551.1	n.-2193T>C
Abrams	chr13	15536690	C	A	0.491	ENSCAFG00000047465-ENSCAFG00000042364	ENSCAFG00000047465-ENSCAFG00000042364	intergenic_region	MODIFIER	ENSCAFG00000047465-ENSCAFG00000042364	n.15536690C>A
Abrams	chr13	15605764	C	T	0.245	ENSCAFG00000049059	ENSCAFG00000049059	intron_variant	MODIFIER	ENSCAFT00000063734.1	n.332-10394G>A
Abrams	chr13	15706402	C	A	0.421	ENSCAFG00000049059-ENSCAFG00000048974	ENSCAFG00000049059-ENSCAFG00000048974	intergenic_region	MODIFIER	ENSCAFG00000049059-ENSCAFG00000048974	n.15706402C>A
Abrams	chr13	15839410	CT	C	0.552	ENSCAFG00000048974	ENSCAFG00000048974	upstream_gene_variant	MODIFIER	ENSCAFT00000082226.1	n.-2539delA
Abrams	chr13	16281619	G	T	0.358	EIF3H	ENSCAFG00000000816	intron_variant	MODIFIER	ENSCAFT00000001282.4	c.69+59466C>A
Abrams	chr13	16290957	TA	T	0.247	EIF3H	ENSCAFG00000000816	intron_variant	MODIFIER	ENSCAFT00000001282.4	c.69+50127delT
Abrams	chr13	16379908	T	C	0.216	RAD21-SLC30A8	ENSCAFG00000000822-ENSCAFG00000000825	intergenic_region	MODIFIER	ENSCAFG00000000822-ENSCAFG00000000825	n.16379908T>C
Abrams	chr13	16447080	A	G	0.544	RAD21-SLC30A8	ENSCAFG00000000822-ENSCAFG00000000825	intergenic_region	MODIFIER	ENSCAFG00000000822-ENSCAFG00000000825	n.16447080A>G
Abrams	chr13	16712083	G	T	0.333	ENSCAFG00000048229-ENSCAFG00000032555	ENSCAFG00000048229-ENSCAFG00000032555	intergenic_region	MODIFIER	ENSCAFG00000048229-ENSCAFG00000032555	n.16712083G>T
Abrams	chr13	16742320	A	G	0.3	ENSCAFG00000048229-ENSCAFG00000032555	ENSCAFG00000048229-ENSCAFG00000032555	intergenic_region	MODIFIER	ENSCAFG00000048229-ENSCAFG00000032555	n.16742320A>G
Abrams	chr13	17048690	A	G	0.261	ENSCAFG00000049074	ENSCAFG00000049074	non_coding_transcript_exon_variant	MODIFIER	ENSCAFT00000090455.1	n.554T>C
Abrams	chr13	17109408	A	C	0.336	ENSCAFG00000049074-ENSCAFG00000049930	ENSCAFG00000049074-ENSCAFG00000049930	intergenic_region	MODIFIER	ENSCAFG00000049074-ENSCAFG00000049930	n.17109408A>C
Abrams	chr13	17126054	C	A	0.291	ENSCAFG00000049930	ENSCAFG00000049930	intron_variant	MODIFIER	ENSCAFT00000090436.1	n.963-4340G>T
Abrams	chr13	17704503	G	T	0.348	SAMD12	ENSCAFG00000000833	intron_variant	MODIFIER	ENSCAFT00000075757.1	c.485-18870C>A
Abrams	chr13	17757920	G	A	0.249	SAMD12	ENSCAFG00000000833	intron_variant	MODIFIER	ENSCAFT00000075757.1	c.355-21815C>T
Abrams	chr13	17867431	C	A	0.332	SAMD12	ENSCAFG00000000833	intron_variant	MODIFIER	ENSCAFT00000075757.1	c.176-9647G>T
Abrams	chr13	17945834	G	A	0.522	SAMD12-U6	ENSCAFG00000000833-ENSCAFG00000031587	intergenic_region	MODIFIER	ENSCAFG00000000833-ENSCAFG00000031587	n.17945834G>A
Abrams	chr13	18430054	CATTTATTGAAT	C	0.255	MAL2-CCN3	ENSCAFG00000000839-ENSCAFG00000030440	intergenic_region	MODIFIER	ENSCAFG00000000839-ENSCAFG00000030440	n.18430055_18430065delATTTATTGAAT
Abrams	chr13	18628624	C	T	0.516	ENPP2	ENSCAFG00000000865	intron_variant	MODIFIER	ENSCAFT00000066451.1	c.1177-1405G>A
Abrams	chr13	18962699	A	T	0.531	DEPTOR	ENSCAFG00000000885	intron_variant	MODIFIER	ENSCAFT00000001377.4	c.1098+3372A>T
Abrams	chr13	20266149	A	C	0.194	ENSCAFG00000046933-HAS2	ENSCAFG00000046933-ENSCAFG00000029394	intergenic_region	MODIFIER	ENSCAFG00000046933-ENSCAFG00000029394	n.20266149A>C
Abrams	chr13	20573785	T	G	0.351	ENSCAFG00000040206	ENSCAFG00000040206	non_coding_transcript_exon_variant	MODIFIER	ENSCAFT00000090565.1	n.578T>G
Abrams	chr13	20616639	T	A	0.498	ENSCAFG00000040206-U6	ENSCAFG00000040206-ENSCAFG00000027043	intergenic_region	MODIFIER	ENSCAFG00000040206-ENSCAFG00000027043	n.20616639T>A
Abrams	chr13	20708217	G	A	0.47	ENSCAFG00000042356	ENSCAFG00000042356	downstream_gene_variant	MODIFIER	ENSCAFT00000087937.1	n.*4124C>T
Abrams	chr13	21020712	G	A	0.309	U6-ZHX2	ENSCAFG00000026042-ENSCAFG00000000967	intergenic_region	MODIFIER	ENSCAFG00000026042-ENSCAFG00000000967	n.21020712G>A
Abrams	chr13	21045738	C	A	0.539	U6-ZHX2	ENSCAFG00000026042-ENSCAFG00000000967	intergenic_region	MODIFIER	ENSCAFG00000026042-ENSCAFG00000000967	n.21045738C>A
Abrams	chr13	21062821	G	T	0.397	U6-ZHX2	ENSCAFG00000026042-ENSCAFG00000000967	intergenic_region	MODIFIER	ENSCAFG00000026042-ENSCAFG00000000967	n.21062821G>T
Abrams	chr13	21653347	A	C	0.282	ENSCAFG00000001000-ATAD2	ENSCAFG00000001000-ENSCAFG00000000992	intergenic_region	MODIFIER	ENSCAFG00000001000-ENSCAFG00000000992	n.21653347A>C
Abrams	chr13	22475771	T	C	0.534	TMEM65	ENSCAFG00000025273	intron_variant	MODIFIER	ENSCAFT00000072463.1	c.311-1232A>G
Abrams	chr13	22950360	C	A	0.618	ENSCAFG00000040870-ZNF572	ENSCAFG00000040870-ENSCAFG00000030125	intergenic_region	MODIFIER	ENSCAFG00000040870-ENSCAFG00000030125	n.22950360C>A
Abrams	chr13	23161342	A	G	0.211	NSMCE2	ENSCAFG00000047342	intron_variant	MODIFIER	ENSCAFT00000088489.1	c.388+18409A>G
Abrams	chr13	23522987	A	C	0.502	ENSCAFG00000030361-ENSCAFG00000048910	ENSCAFG00000030361-ENSCAFG00000048910	intergenic_region	MODIFIER	ENSCAFG00000030361-ENSCAFG00000048910	n.23522987A>C
Abrams	chr13	23664859	A	T	0.404	ENSCAFG00000001080-ENSCAFG00000045646	ENSCAFG00000001080-ENSCAFG00000045646	intergenic_region	MODIFIER	ENSCAFG00000001080-ENSCAFG00000045646	n.23664859A>T
Abrams	chr13	23997752	G	T	0.289	ENSCAFG00000042385-U4	ENSCAFG00000042385-ENSCAFG00000021217	intergenic_region	MODIFIER	ENSCAFG00000042385-ENSCAFG00000021217	n.23997752G>T
Abrams	chr13	24154130	C	A	0.261	ENSCAFG00000046523-ENSCAFG00000048419	ENSCAFG00000046523-ENSCAFG00000048419	intergenic_region	MODIFIER	ENSCAFG00000046523-ENSCAFG00000048419	n.24154130C>A
Abrams	chr13	24284699	C	T	0.252	ENSCAFG00000049701-ENSCAFG00000032793	ENSCAFG00000049701-ENSCAFG00000032793	intergenic_region	MODIFIER	ENSCAFG00000049701-ENSCAFG00000032793	n.24284699C>T
Abrams	chr13	24355472	T	G	0.321	ENSCAFG00000032793-ENSCAFG00000046361	ENSCAFG00000032793-ENSCAFG00000046361	intergenic_region	MODIFIER	ENSCAFG00000032793-ENSCAFG00000046361	n.24355472T>G
Abrams	chr13	24931212	G	T	0.27	ENSCAFG00000046863-U6	ENSCAFG00000046863-ENSCAFG00000026278	intergenic_region	MODIFIER	ENSCAFG00000046863-ENSCAFG00000026278	n.24931212G>T
Abrams	chr13	25893964	C	T	0.3	ENSCAFG00000045587-ENSCAFG00000037184	ENSCAFG00000045587-ENSCAFG00000037184	intergenic_region	MODIFIER	ENSCAFG00000045587-ENSCAFG00000037184	n.25893964C>T
Abrams	chr13	25943511	G	GCA	0.34	ENSCAFG00000045587-ENSCAFG00000037184	ENSCAFG00000045587-ENSCAFG00000037184	intergenic_region	MODIFIER	ENSCAFG00000045587-ENSCAFG00000037184	n.25943511_25943512insCA
Abrams	chr13	26536117	G	A	0.561	ENSCAFG00000037037	ENSCAFG00000037037	intron_variant	MODIFIER	ENSCAFT00000093732.1	n.1291+24470C>T
Abrams	chr13	26839897	A	T	0.367	ENSCAFG00000037037-GSDMC	ENSCAFG00000037037-ENSCAFG00000001087	intergenic_region	MODIFIER	ENSCAFG00000037037-ENSCAFG00000001087	n.26839897A>T
Abrams	chr13	27136125	G	C	0.285	ASAP1	ENSCAFG00000001096	intron_variant	MODIFIER	ENSCAFT00000001671.4	c.2572+43C>G
Abrams	chr13	27772481	C	G	0.281	ADCY8	ENSCAFG00000001097	intron_variant	MODIFIER	ENSCAFT00000001672.5	c.2211-50G>C
Abrams	chr13	27810095	T	A	0.321	ADCY8	ENSCAFG00000001097	intron_variant	MODIFIER	ENSCAFT00000001672.5	c.1912-6910A>T
Abrams	chr13	28131745	G	T	0.26	ENSCAFG00000033328-ENSCAFG00000001098	ENSCAFG00000033328-ENSCAFG00000001098	intergenic_region	MODIFIER	ENSCAFG00000033328-ENSCAFG00000001098	n.28131745G>T
Abrams	chr13	28221829	A	C	0.429	ENSCAFG00000033328-ENSCAFG00000001098	ENSCAFG00000033328-ENSCAFG00000001098	intergenic_region	MODIFIER	ENSCAFG00000033328-ENSCAFG00000001098	n.28221829A>C
Abrams	chr13	28223682	A	G	0.492	ENSCAFG00000033328-ENSCAFG00000001098	ENSCAFG00000033328-ENSCAFG00000001098	intergenic_region	MODIFIER	ENSCAFG00000033328-ENSCAFG00000001098	n.28223682A>G
Abrams	chr13	28385326	G	T	0.47	ENSCAFG00000001098-EFR3A	ENSCAFG00000001098-ENSCAFG00000001100	intergenic_region	MODIFIER	ENSCAFG00000001098-ENSCAFG00000001100	n.28385326G>T
Abrams	chr13	28455435	A	G	0.5	ENSCAFG00000001098-EFR3A	ENSCAFG00000001098-ENSCAFG00000001100	intergenic_region	MODIFIER	ENSCAFG00000001098-ENSCAFG00000001100	n.28455435A>G
Abrams	chr13	28485876	C	T	0.396	ENSCAFG00000001098-EFR3A	ENSCAFG00000001098-ENSCAFG00000001100	intergenic_region	MODIFIER	ENSCAFG00000001098-ENSCAFG00000001100	n.28485876C>T
Abrams	chr13	28740449	T	C	0.486	HHLA1	ENSCAFG00000025196	intron_variant	MODIFIER	ENSCAFT00000047693.3	c.449-2746A>G
Abrams	chr13	28750595	G	T	0.352	ENSCAFG00000034946	ENSCAFG00000034946	upstream_gene_variant	MODIFIER	ENSCAFT00000057445.2	n.-3936G>T
Abrams	chr13	28809284	G	T	0.265	KCNQ3	ENSCAFG00000001105	intron_variant	MODIFIER	ENSCAFT00000086890.1	c.1009-163C>A
Abrams	chr13	28897389	G	GA	0.331	KCNQ3	ENSCAFG00000001105	intron_variant	MODIFIER	ENSCAFT00000086890.1	c.351-75647_351-75646insT
Abrams	chr13	28904721	A	G	0.555	KCNQ3	ENSCAFG00000001105	intron_variant	MODIFIER	ENSCAFT00000086890.1	c.351-82978T>C
Abrams	chr13	28937953	G	C	0.274	KCNQ3	ENSCAFG00000001105	intron_variant	MODIFIER	ENSCAFT00000086890.1	c.351-116210C>G
Abrams	chr13	29098119	G	C	0.239	ENSCAFG00000044316-LRRC6	ENSCAFG00000044316-ENSCAFG00000001108	intergenic_region	MODIFIER	ENSCAFG00000044316-ENSCAFG00000001108	n.29098119G>C
Abrams	chr13	29203660	G	A	0.456	LRRC6	ENSCAFG00000001108	upstream_gene_variant	MODIFIER	ENSCAFT00000001700.5	c.-4424C>T
Abrams	chr13	29226154	C	T	0.28	TMEM71	ENSCAFG00000001113	intron_variant	MODIFIER	ENSCAFT00000048732.3	c.659-210G>A
Abrams	chr13	29334448	A	AT	0.227	PHF20L1	ENSCAFG00000001124	intron_variant	MODIFIER	ENSCAFT00000001722.3	c.2755-531_2755-530insT
Abrams	chr13	29422570	G	A	0.239	TG	ENSCAFG00000001128	intron_variant	MODIFIER	ENSCAFT00000001727.4	c.5237-308G>A
Abrams	chr13	29422706	G	T	0.298	TG	ENSCAFG00000001128	intron_variant	MODIFIER	ENSCAFT00000001727.4	c.5237-172G>T
Abrams	chr13	30308547	T	G	0.48	ENSCAFG00000046650-ENSCAFG00000039660	ENSCAFG00000046650-ENSCAFG00000039660	intergenic_region	MODIFIER	ENSCAFG00000046650-ENSCAFG00000039660	n.30308547T>G
Abrams	chr13	30341291	C	A	0.21	ENSCAFG00000046650-ENSCAFG00000039660	ENSCAFG00000046650-ENSCAFG00000039660	intergenic_region	MODIFIER	ENSCAFG00000046650-ENSCAFG00000039660	n.30341291C>A
Abrams	chr13	30915141	TG	T	0.301	cfa-mir-30d	ENSCAFG00000020612	upstream_gene_variant	MODIFIER	ENSCAFT00000032719.1	n.-4777delC
Abrams	chr13	31076871	C	A	0.275	ENSCAFG00000047607	ENSCAFG00000047607	upstream_gene_variant	MODIFIER	ENSCAFT00000072246.1	n.-3300C>A
Abrams	chr13	31089713	A	T	0.569	ENSCAFG00000047607	ENSCAFG00000047607	downstream_gene_variant	MODIFIER	ENSCAFT00000069321.1	n.*3276A>T
Abrams	chr13	31143873	C	A	0.271	ENSCAFG00000047607-ENSCAFG00000048243	ENSCAFG00000047607-ENSCAFG00000048243	intergenic_region	MODIFIER	ENSCAFG00000047607-ENSCAFG00000048243	n.31143873C>A
Abrams	chr13	31147285	G	T	0.509	ENSCAFG00000047607-ENSCAFG00000048243	ENSCAFG00000047607-ENSCAFG00000048243	intergenic_region	MODIFIER	ENSCAFG00000047607-ENSCAFG00000048243	n.31147285G>T
Abrams	chr13	31250043	T	G	0.277	ENSCAFG00000047607-ENSCAFG00000048243	ENSCAFG00000047607-ENSCAFG00000048243	intergenic_region	MODIFIER	ENSCAFG00000047607-ENSCAFG00000048243	n.31250043T>G
Abrams	chr13	31260714	C	A	0.169	ENSCAFG00000047607-ENSCAFG00000048243	ENSCAFG00000047607-ENSCAFG00000048243	intergenic_region	MODIFIER	ENSCAFG00000047607-ENSCAFG00000048243	n.31260714C>A
Abrams	chr13	31517372	G	T	0.281	KHDRBS3	ENSCAFG00000001166	intron_variant	MODIFIER	ENSCAFT00000066940.1	c.942+4927G>T
Abrams	chr13	31631991	G	T	0.284	KHDRBS3-ENSCAFG00000033822	ENSCAFG00000001166-ENSCAFG00000033822	intergenic_region	MODIFIER	ENSCAFG00000001166-ENSCAFG00000033822	n.31631991G>T
Abrams	chr13	31675645	G	A	0.48	ENSCAFG00000033822	ENSCAFG00000033822	intron_variant	MODIFIER	ENSCAFT00000054564.2	n.348-6388C>T
Abrams	chr13	31735653	C	T	0.523	ENSCAFG00000033822-ENSCAFG00000047036	ENSCAFG00000033822-ENSCAFG00000047036	intergenic_region	MODIFIER	ENSCAFG00000033822-ENSCAFG00000047036	n.31735653C>T
Abrams	chr13	31753203	C	A	0.257	ENSCAFG00000033822-ENSCAFG00000047036	ENSCAFG00000033822-ENSCAFG00000047036	intergenic_region	MODIFIER	ENSCAFG00000033822-ENSCAFG00000047036	n.31753203C>A
Abrams	chr13	31856143	C	T	0.415	ENSCAFG00000047036-ENSCAFG00000021287	ENSCAFG00000047036-ENSCAFG00000021287	intergenic_region	MODIFIER	ENSCAFG00000047036-ENSCAFG00000021287	n.31856143C>T
Abrams	chr13	31864998	CA	C	0.492	ENSCAFG00000021287	ENSCAFG00000021287	upstream_gene_variant	MODIFIER	ENSCAFT00000033394.1	n.-3162delT
Abrams	chr13	32019446	A	C	0.297	ENSCAFG00000021287-ENSCAFG00000048361	ENSCAFG00000021287-ENSCAFG00000048361	intergenic_region	MODIFIER	ENSCAFG00000021287-ENSCAFG00000048361	n.32019446A>C
Abrams	chr13	32067885	C	T	0.482	ENSCAFG00000021287-ENSCAFG00000048361	ENSCAFG00000021287-ENSCAFG00000048361	intergenic_region	MODIFIER	ENSCAFG00000021287-ENSCAFG00000048361	n.32067885C>T
Abrams	chr13	32172214	G	A	0.486	ENSCAFG00000048361-ENSCAFG00000029044	ENSCAFG00000048361-ENSCAFG00000029044	intergenic_region	MODIFIER	ENSCAFG00000048361-ENSCAFG00000029044	n.32172214G>A
Abrams	chr13	32218589	C	A	0.218	ENSCAFG00000048361-ENSCAFG00000029044	ENSCAFG00000048361-ENSCAFG00000029044	intergenic_region	MODIFIER	ENSCAFG00000048361-ENSCAFG00000029044	n.32218589C>A
Abrams	chr13	32336707	C	T	0.383	ENSCAFG00000048361-ENSCAFG00000029044	ENSCAFG00000048361-ENSCAFG00000029044	intergenic_region	MODIFIER	ENSCAFG00000048361-ENSCAFG00000029044	n.32336707C>T
Abrams	chr13	32530372	T	C	0.222	ENSCAFG00000048361-ENSCAFG00000029044	ENSCAFG00000048361-ENSCAFG00000029044	intergenic_region	MODIFIER	ENSCAFG00000048361-ENSCAFG00000029044	n.32530372T>C
Abrams	chr13	32558818	C	A	0.341	ENSCAFG00000048361-ENSCAFG00000029044	ENSCAFG00000048361-ENSCAFG00000029044	intergenic_region	MODIFIER	ENSCAFG00000048361-ENSCAFG00000029044	n.32558818C>A
Abrams	chr13	32622475	C	T	0.589	ENSCAFG00000048361-ENSCAFG00000029044	ENSCAFG00000048361-ENSCAFG00000029044	intergenic_region	MODIFIER	ENSCAFG00000048361-ENSCAFG00000029044	n.32622475C>T
Abrams	chr13	32622949	C	T	0.25	ENSCAFG00000048361-ENSCAFG00000029044	ENSCAFG00000048361-ENSCAFG00000029044	intergenic_region	MODIFIER	ENSCAFG00000048361-ENSCAFG00000029044	n.32622949C>T
Abrams	chr13	32760091	G	T	0.28	ENSCAFG00000029044	ENSCAFG00000029044	upstream_gene_variant	MODIFIER	ENSCAFT00000043730.2	c.-1081C>A
Abrams	chr13	32844432	T	TA	0.436	ENSCAFG00000038708	ENSCAFG00000038708	upstream_gene_variant	MODIFIER	ENSCAFT00000055842.2	n.-727_-726insT
Abrams	chr13	33011327	T	G	0.203	U6-U6	ENSCAFG00000025852-ENSCAFG00000021633	intergenic_region	MODIFIER	ENSCAFG00000025852-ENSCAFG00000021633	n.33011327T>G
Abrams	chr13	33045673	G	A	0.431	U6-U6	ENSCAFG00000025852-ENSCAFG00000021633	intergenic_region	MODIFIER	ENSCAFG00000025852-ENSCAFG00000021633	n.33045673G>A
Abrams	chr13	33099702	T	C	0.49	U6-U6	ENSCAFG00000025852-ENSCAFG00000021633	intergenic_region	MODIFIER	ENSCAFG00000025852-ENSCAFG00000021633	n.33099702T>C
Abrams	chr13	33199072	A	C	0.36	U6-ENSCAFG00000043290	ENSCAFG00000021633-ENSCAFG00000043290	intergenic_region	MODIFIER	ENSCAFG00000021633-ENSCAFG00000043290	n.33199072A>C
Abrams	chr13	33232544	C	A	0.372	ENSCAFG00000043290	ENSCAFG00000043290	upstream_gene_variant	MODIFIER	ENSCAFT00000080362.1	n.-1262G>T
Abrams	chr13	33272934	A	G	0.457	ENSCAFG00000043290-ENSCAFG00000039305	ENSCAFG00000043290-ENSCAFG00000039305	intergenic_region	MODIFIER	ENSCAFG00000043290-ENSCAFG00000039305	n.33272934A>G
Abrams	chr13	33360347	A	G	0.255	ENSCAFG00000039305-FAM135B	ENSCAFG00000039305-ENSCAFG00000001173	intergenic_region	MODIFIER	ENSCAFG00000039305-ENSCAFG00000001173	n.33360347A>G
Abrams	chr13	33520533	G	A	0.217	FAM135B	ENSCAFG00000001173	intron_variant	MODIFIER	ENSCAFT00000001815.4	c.157+17477C>T
Abrams	chr13	33581019	C	A	0.278	FAM135B	ENSCAFG00000001173	upstream_gene_variant	MODIFIER	ENSCAFT00000001815.4	c.-1818G>T
Abrams	chr13	33822802	TC	AA	0.203	COL22A1	ENSCAFG00000001178	intron_variant	MODIFIER	ENSCAFT00000001823.5	c.2151+1242_2151+1243delGAinsTT
Abrams	chr13	33940502	C	A	0.2	COL22A1	ENSCAFG00000001178	intron_variant	MODIFIER	ENSCAFT00000001823.5	c.758-2179G>T
Abrams	chr13	33974590	G	T	0.198	COL22A1	ENSCAFG00000001178	intron_variant	MODIFIER	ENSCAFT00000001823.5	c.-45-514C>A
Abrams	chr13	34219833	T	C	0.489	ENSCAFG00000043035-ENSCAFG00000046081	ENSCAFG00000043035-ENSCAFG00000046081	intergenic_region	MODIFIER	ENSCAFG00000043035-ENSCAFG00000046081	n.34219833T>C
Abrams	chr13	34360874	A	AT	0.557	ENSCAFG00000043035-ENSCAFG00000046081	ENSCAFG00000043035-ENSCAFG00000046081	intergenic_region	MODIFIER	ENSCAFG00000043035-ENSCAFG00000046081	n.34360874_34360875insT
Abrams	chr13	34383986	G	A	0.582	ENSCAFG00000043035-ENSCAFG00000046081	ENSCAFG00000043035-ENSCAFG00000046081	intergenic_region	MODIFIER	ENSCAFG00000043035-ENSCAFG00000046081	n.34383986G>A
Abrams	chr13	34488368	C	A	0.287	KCNK9-ENSCAFG00000046652	ENSCAFG00000001180-ENSCAFG00000046652	intergenic_region	MODIFIER	ENSCAFG00000001180-ENSCAFG00000046652	n.34488368C>A
Abrams	chr13	34493226	C	T	0.519	KCNK9-ENSCAFG00000046652	ENSCAFG00000001180-ENSCAFG00000046652	intergenic_region	MODIFIER	ENSCAFG00000001180-ENSCAFG00000046652	n.34493226C>T
Abrams	chr13	34507097	C	A	0.308	ENSCAFG00000046652	ENSCAFG00000046652	downstream_gene_variant	MODIFIER	ENSCAFT00000085627.1	n.*4207G>T
Abrams	chr13	34723263	A	C	0.241	TRAPPC9	ENSCAFG00000001181	intron_variant	MODIFIER	ENSCAFT00000001830.4	c.2820-19843T>G
Abrams	chr13	35240426	C	A	0.565	AGO2	ENSCAFG00000001196	intron_variant	MODIFIER	ENSCAFT00000061641.1	c.41-10187G>T
Abrams	chr13	35811671	T	G	0.43	ENSCAFG00000042174-ENSCAFG00000045128	ENSCAFG00000042174-ENSCAFG00000045128	intergenic_region	MODIFIER	ENSCAFG00000042174-ENSCAFG00000045128	n.35811671T>G
Abrams	chr13	36018557	C	T	0.279	ENSCAFG00000045381-ENSCAFG00000046237	ENSCAFG00000045381-ENSCAFG00000046237	intergenic_region	MODIFIER	ENSCAFG00000045381-ENSCAFG00000046237	n.36018557C>T
Abrams	chr13	36020595	C	T	0.516	ENSCAFG00000047969	ENSCAFG00000047969	upstream_gene_variant	MODIFIER	ENSCAFT00000070995.1	n.-4064C>T
Abrams	chr13	36096833	C	T	0.216	ENSCAFG00000043840	ENSCAFG00000043840	upstream_gene_variant	MODIFIER	ENSCAFT00000091611.1	c.-3274G>A
Abrams	chr13	36277484	AC	A	0.234	ENSCAFG00000047843	ENSCAFG00000047843	intron_variant	MODIFIER	ENSCAFT00000077163.1	n.589-1970delG
Abrams	chr13	36311991	C	T	0.517	ENSCAFG00000045508	ENSCAFG00000045508	intron_variant	MODIFIER	ENSCAFT00000079622.1	n.564-21811G>A
Abrams	chr13	36518453	C	G	0.485	TSNARE1	ENSCAFG00000001264	intron_variant	MODIFIER	ENSCAFT00000073862.1	c.1510-720G>C
Abrams	chr13	36651041	G	C	0.316	ADGRB1	ENSCAFG00000001269	intron_variant	MODIFIER	ENSCAFT00000001959.5	c.2644+2115G>C
Abrams	chr13	36669719	C	A	0.533	ADGRB1	ENSCAFG00000001269	intron_variant	MODIFIER	ENSCAFT00000001959.5	c.2645-985C>A
Abrams	chr13	36777500	G	C	0.365	PSCA	ENSCAFG00000032433	downstream_gene_variant	MODIFIER	ENSCAFT00000048257.2	c.*1306G>C
Abrams	chr13	36783658	T	A	0.451	PSCA-SLURP1	ENSCAFG00000032433-ENSCAFG00000001280	intergenic_region	MODIFIER	ENSCAFG00000032433-ENSCAFG00000001280	n.36783658T>A
Abrams	chr13	36881085	G	A	0.3	ENSCAFG00000001285	ENSCAFG00000001285	3_prime_UTR_variant	MODIFIER	ENSCAFT00000001992.4	c.*1210G>A
Abrams	chr13	36981898	G	A	0.446	LY6H	ENSCAFG00000001292	downstream_gene_variant	MODIFIER	ENSCAFT00000072629.1	c.*3243C>T
Abrams	chr13	37288632	T	C	0.24	ZNF623	ENSCAFG00000030078	synonymous_variant	LOW	ENSCAFT00000044791.1	c.687T>C	p.Cys229Cys
Abrams	chr13	37348613	G	A	0.354	FAM83H-SCRIB	ENSCAFG00000032391-ENSCAFG00000001372	intergenic_region	MODIFIER	ENSCAFG00000032391-ENSCAFG00000001372	n.37348613G>A
Abrams	chr13	37404724	G	C	0.619	ENSCAFG00000044133	ENSCAFG00000044133	missense_variant	MODERATE	ENSCAFT00000079228.1	c.5831C>G	p.Ala1944Gly
Abrams	chr13	37445583	T	A	0.256	PLEC	ENSCAFG00000001433	downstream_gene_variant	MODIFIER	ENSCAFT00000002240.4	c.*4901A>T
Abrams	chr13	37624842	C	A	0.481	HGH1	ENSCAFG00000001541	downstream_gene_variant	MODIFIER	ENSCAFT00000002403.5	n.*869C>A
Abrams	chr13	37662150	C	G	0.563	MROH1	ENSCAFG00000001546	intron_variant	MODIFIER	ENSCAFT00000002414.4	c.1141+1439C>G
Abrams	chr13	37872459	G	C	0.231	CYHR1	ENSCAFG00000001624	missense_variant	MODERATE	ENSCAFT00000091256.1	c.238C>G	p.Leu80Val
Abrams	chr13	38092038	C	T	0.546	ENSCAFG00000046214	ENSCAFG00000046214	downstream_gene_variant	MODIFIER	ENSCAFT00000090751.1	c.*1673C>T
[truncated: 106,528 more rows]
