# Supplementary material for: The genomic landscape of canine osteosarcoma cell lines reveals conserved structural complexity and pathway alterations
Source: PLoS One. 2022 Sep 13;17(9):e0274383. doi: 10.1371/journal.pone.0274383 (PMC9469990; doi:10.1371/journal.pone.0274383)
Supplement: S5 Table — Mutation burden was determined by dividing the total number of mutations in each cell line and dividing by the combined size of the chromosomes. Total calculated mutation burden (mutations/Mb) is provided for each cell line, as well as the size of each chromosome. (XLSX) [file pone.0274383.s010.xlsx]

## Sheet: Total mutations
Cell line	Total mutations	Mutations/Mb
Abrams	11996	5.15373
Gracie	7436	3.19466
HMPOS	34108	14.6535
Moresco	11372	4.88565
McKinley	12652	5.43556
OS2.4	17963	7.71728
OSCA2	8032	3.45071
OSCA8	4968	2.13436
Average	13565.9	5.82818

## Sheet: Chromosome sizes (CanFam3)
chr1	122678785
chr10	69331447
chr11	74389097
chr12	72498081
chr13	63241923
chr14	60966679
chr15	64190966
chr16	59632846
chr17	64289059
chr18	55844845
chr19	53741614
chr2	85426708
chr20	58134056
chr21	50858623
chr22	61439934
chr23	52294480
chr24	47698779
chr25	51628933
chr26	38964690
chr27	45876710
chr28	41182112
chr29	41845238
chr3	91889043
chr30	40214260
chr31	39895921
chr32	38810281
chr33	31377067
chr34	42124431
chr35	26524999
chr36	30810995
chr37	30902991
chr38	23914537
chr4	88276631
chr5	88915250
chr6	77573801
chr7	80974532
chr8	74330416
chr9	61074082
chrX	123869142
Total	2327633984	bp
	2327.63	Mb
