# Supplementary material for: The genomic landscape of canine osteosarcoma cell lines reveals conserved structural complexity and pathway alterations
Source: PLoS One. 2022 Sep 13;17(9):e0274383. doi: 10.1371/journal.pone.0274383 (PMC9469990; doi:10.1371/journal.pone.0274383)
Supplement: S6 Table — Comparison of calls from this dataset to five published OS datasets. (XLSX) [file pone.0274383.s011.xlsx]

## Sheet: Cell line overlap
Cell line	Total WES mutations	Total WGS mutations	Overlap	WES fraction overlapping	WGS fraction overlapping
Abrams	83	123	37	0.445783	0.300813
Gracie	74	84	47	0.635135	0.559524
HMPOS	344	361	169	0.491279	0.468144
Moresco	152	125	60	0.394737	0.48
McKinley	199	157	70	0.351759	0.44586
OS2.4	150	206	110	0.733333	0.533981
OSCA8	76	64	27	0.355263	0.421875
Average	154	160	74.2857	0.486756	0.458599
	Cell lines highlighted in yellow were passaged after receipt.

## Sheet: Literature_comparison_SNVs
	Tumor-normal sequencing										Cell line sequencing
Gene	Sakthikumar, et al. (n=65)		Gardner, et al. (n=36)		Das, et al. (n=26)		Chu, et al. (n=2)		Total (n=129)		Das, et al. (n=9)		Megquier, et al. (n=8)
	Number of samples mutated	Percentage of samples mutated	Number of samples mutated	Percentage of samples mutated	Number of samples mutated	Percentage of samples mutated	Number of samples mutated	Percentage of samples mutated	Number of samples mutated	Percentage of samples mutated	Number of samples mutated	Percentage of samples mutated	Number of samples mutated	Percentage of samples mutated
TP53	36	0.55	23	0.64	22	0.85	2	1	83	0.64	4	0.44	7	0.88
SETD2	13	0.2	5	0.14	6	0.23	0	0	24	0.19	0	0	0	0
NEB	3	0.05	0	0	12	0.46	0	0	15	0.12	0	0	0	0
FSIP2	4	0.06	4	0.11	5	0.19	1	0.5	14	0.11	2	0.22	1	0.13
TTN	7	0.11	2	0.06	3	0.12	0	0	12	0.09	2	0.22	1	0.13
ENSCAFG00000000632	0	0	0	0	9	0.35	0	0	9	0.07	0	0	1	0.13
RYR2	3	0.05	1	0.03	3	0.12	0	0	7	0.05	0	0	1	0.13
UNC80	3	0.05	1	0.03	2	0.08	1	0.5	7	0.05	2	0.22	1	0.13
MKI67	0	0	1	0.03	6	0.23	0	0	7	0.05	0	0	0	0
RBM12	2	0.03	0	0	5	0.19	0	0	7	0.05	2	0.22	0	0
LRP1B	3	0.05	2	0.06	1	0.04	0	0	6	0.05	1	0.11	1	0.13
XIRP2	3	0.05	1	0.03	2	0.08	0	0	6	0.05	1	0.11	1	0.13
ABCA13	3	0.05	0	0	3	0.12	0	0	6	0.05	1	0.11	0	0
DNAH14	3	0.05	2	0.06	1	0.04	0	0	6	0.05	0	0	0	0
ENSCAFG00000013374	0	0	0	0	6	0.23	0	0	6	0.05	0	0	0	0
ENSCAFG00000018773	2	0.03	2	0.06	2	0.08	0	0	6	0.05	0	0	0	0
ENSCAFG00000030287	0	0	1	0.03	5	0.19	0	0	6	0.05	0	0	0	0
ENSCAFG00000032491	0	0	0	0	6	0.23	0	0	6	0.05	0	0	0	0
STAT2	2	0.03	0	0	4	0.15	0	0	6	0.05	0	0	0	0
TANGO2	6	0.09	0	0	0	0	0	0	6	0.05	0	0	0	0
VCAN	0	0	3	0.08	3	0.12	0	0	6	0.05	1	0.11	0	0
ZEB2	1	0.02	1	0.03	3	0.12	0	0	5	0.04	1	0.11	1	0.13
CACNA1G	0	0	0	0	5	0.19	0	0	5	0.04	0	0	0	0
CMYA5	3	0.05	1	0.03	1	0.04	0	0	5	0.04	1	0.11	0	0
DCC	3	0.05	0	0	2	0.08	0	0	5	0.04	0	0	0	0
DMD	2	0.03	1	0.03	2	0.08	0	0	5	0.04	0	0	0	0
DNAH8	2	0.03	0	0	3	0.12	0	0	5	0.04	0	0	0	0
DOCK1	3	0.05	0	0	2	0.08	0	0	5	0.04	0	0	0	0
DSG1	3	0.05	1	0.03	1	0.04	0	0	5	0.04	0	0	0	0
ENSCAFG00000002325	1	0.02	0	0	4	0.15	0	0	5	0.04	0	0	0	0
ENSCAFG00000005828	1	0.02	1	0.03	3	0.12	0	0	5	0.04	0	0	0	0
ENSCAFG00000013574	3	0.05	0	0	2	0.08	0	0	5	0.04	0	0	0	0
ENSCAFG00000014444	0	0	0	0	5	0.19	0	0	5	0.04	1	0.11	0	0
ENSCAFG00000017180	0	0	0	0	5	0.19	0	0	5	0.04	0	0	0	0
ENSCAFG00000020044	0	0	0	0	5	0.19	0	0	5	0.04	0	0	0	0
ENSCAFG00000023133	4	0.06	0	0	1	0.04	0	0	5	0.04	0	0	0	0
ENSCAFG00000024088	2	0.03	0	0	3	0.12	0	0	5	0.04	0	0	0	0
ENSCAFG00000024781	2	0.03	3	0.08	0	0	0	0	5	0.04	1	0.11	0	0
KLHL4	1	0.02	0	0	4	0.15	0	0	5	0.04	0	0	0	0
LOXHD1	5	0.08	0	0	0	0	0	0	5	0.04	0	0	0	0
PDE10A	2	0.03	0	0	3	0.12	0	0	5	0.04	0	0	0	0
ROBO1	0	0	1	0.03	3	0.12	1	0.5	5	0.04	0	0	0	0
SLCO1C1	1	0.02	1	0.03	3	0.12	0	0	5	0.04	0	0	0	0
TNN	0	0	0	0	4	0.15	1	0.5	5	0.04	0	0	0	0
USH2A	2	0.03	0	0	3	0.12	0	0	5	0.04	0	0	0	0
DST	2	0.03	1	0.03	1	0.04	0	0	4	0.03	3	0.33	3	0.38
LAMA2	3	0.05	0	0	1	0.04	0	0	4	0.03	2	0.22	2	0.25
ASPM	2	0.03	1	0.03	1	0.04	0	0	4	0.03	2	0.22	1	0.13
ENSCAFG00000041010	1	0.02	0	0	3	0.12	0	0	4	0.03	1	0.11	1	0.13
LRP2	3	0.05	1	0.03	0	0	0	0	4	0.03	0	0	1	0.13
MYT1L	4	0.06	0	0	0	0	0	0	4	0.03	1	0.11	1	0.13
NCKAP5	1	0.02	1	0.03	2	0.08	0	0	4	0.03	1	0.11	1	0.13
SPEG	1	0.02	0	0	3	0.12	0	0	4	0.03	1	0.11	1	0.13
UNC13C	3	0.05	1	0.03	0	0	0	0	4	0.03	1	0.11	1	0.13
ZNF804B	3	0.05	1	0.03	0	0	0	0	4	0.03	0	0	1	0.13
ADGRV1	2	0.03	0	0	1	0.04	1	0.5	4	0.03	1	0.11	0	0
ARAP2	1	0.02	2	0.06	1	0.04	0	0	4	0.03	0	0	0	0
CDH19	1	0.02	0	0	3	0.12	0	0	4	0.03	0	0	0	0
CENPF	2	0.03	1	0.03	1	0.04	0	0	4	0.03	0	0	0	0
CFAP54	1	0.02	2	0.06	1	0.04	0	0	4	0.03	0	0	0	0
CNGB3	0	0	2	0.06	2	0.08	0	0	4	0.03	0	0	0	0
COL3A1	4	0.06	0	0	0	0	0	0	4	0.03	0	0	0	0
CRIM1	0	0	1	0.03	3	0.12	0	0	4	0.03	0	0	0	0
CS	0	0	0	0	4	0.15	0	0	4	0.03	0	0	0	0
CXXC1	0	0	0	0	4	0.15	0	0	4	0.03	0	0	0	0
DDX60	1	0.02	3	0.08	0	0	0	0	4	0.03	0	0	0	0
DLEC1	4	0.06	0	0	0	0	0	0	4	0.03	0	0	0	0
DNAH9	1	0.02	1	0.03	2	0.08	0	0	4	0.03	0	0	0	0
ENSCAFG00000006580	0	0	0	0	4	0.15	0	0	4	0.03	0	0	0	0
ENSCAFG00000011043	0	0	0	0	4	0.15	0	0	4	0.03	0	0	0	0
ENSCAFG00000017325	0	0	0	0	4	0.15	0	0	4	0.03	0	0	0	0
ENSCAFG00000017721	0	0	0	0	4	0.15	0	0	4	0.03	0	0	0	0
ENSCAFG00000031363	1	0.02	0	0	3	0.12	0	0	4	0.03	0	0	0	0
ENSCAFG00000043947	1	0.02	0	0	3	0.12	0	0	4	0.03	0	0	0	0
ENSCAFG00000045924	3	0.05	1	0.03	0	0	0	0	4	0.03	0	0	0	0
ENSCAFG00000046737	2	0.03	0	0	2	0.08	0	0	4	0.03	0	0	0	0
EVC2	1	0.02	2	0.06	1	0.04	0	0	4	0.03	0	0	0	0
FAT4	1	0.02	1	0.03	2	0.08	0	0	4	0.03	0	0	0	0
FCRL5	1	0.02	0	0	3	0.12	0	0	4	0.03	0	0	0	0
FLRT3	1	0.02	0	0	3	0.12	0	0	4	0.03	0	0	0	0
FREM1	2	0.03	0	0	2	0.08	0	0	4	0.03	0	0	0	0
HECTD4	3	0.05	0	0	1	0.04	0	0	4	0.03	0	0	0	0
HYDIN	3	0.05	0	0	1	0.04	0	0	4	0.03	0	0	0	0
MAPT	3	0.05	0	0	1	0.04	0	0	4	0.03	0	0	0	0
MUC5B	2	0.03	0	0	2	0.08	0	0	4	0.03	1	0.11	0	0
MYO1A	2	0.03	1	0.03	0	0	1	0.5	4	0.03	0	0	0	0
NRXN1	1	0.02	0	0	3	0.12	0	0	4	0.03	0	0	0	0
OR4D5	3	0.05	0	0	1	0.04	0	0	4	0.03	0	0	0	0
OTOG	0	0	2	0.06	1	0.04	1	0.5	4	0.03	0	0	0	0
PAPPA2	3	0.05	0	0	1	0.04	0	0	4	0.03	0	0	0	0
PCDH15	2	0.03	0	0	2	0.08	0	0	4	0.03	0	0	0	0
PTPRH	2	0.03	0	0	2	0.08	0	0	4	0.03	0	0	0	0
PTPRZ1	2	0.03	1	0.03	1	0.04	0	0	4	0.03	0	0	0	0
RUSC2	1	0.02	1	0.03	2	0.08	0	0	4	0.03	0	0	0	0
SMARCD2	0	0	0	0	4	0.15	0	0	4	0.03	0	0	0	0
SPEF2	3	0.05	0	0	1	0.04	0	0	4	0.03	0	0	0	0
STARD9	3	0.05	0	0	1	0.04	0	0	4	0.03	0	0	0	0
TENM1	2	0.03	1	0.03	1	0.04	0	0	4	0.03	1	0.11	0	0
TENM2	3	0.05	0	0	1	0.04	0	0	4	0.03	0	0	0	0
TG	2	0.03	2	0.06	0	0	0	0	4	0.03	0	0	0	0
TGIF2	0	0	0	0	4	0.15	0	0	4	0.03	0	0	0	0
THOC6	1	0.02	0	0	3	0.12	0	0	4	0.03	0	0	0	0
TNXB	1	0.02	2	0.06	1	0.04	0	0	4	0.03	0	0	0	0
ULK1	1	0.02	1	0.03	2	0.08	0	0	4	0.03	0	0	0	0
LAMA1	2	0.03	0	0	1	0.04	0	0	3	0.02	2	0.22	2	0.25
ADGRG1	3	0.05	0	0	0	0	0	0	3	0.02	1	0.11	1	0.13
DNAH12	2	0.03	1	0.03	0	0	0	0	3	0.02	1	0.11	1	0.13
DNAH6	2	0.03	0	0	1	0.04	0	0	3	0.02	1	0.11	1	0.13
ENKD1	0	0	0	0	3	0.12	0	0	3	0.02	0	0	1	0.13
ENSCAFG00000001242	2	0.03	0	0	1	0.04	0	0	3	0.02	1	0.11	1	0.13
ENSCAFG00000029582	0	0	0	0	3	0.12	0	0	3	0.02	0	0	1	0.13
FRAS1	1	0.02	1	0.03	1	0.04	0	0	3	0.02	1	0.11	1	0.13
IGSF1	1	0.02	0	0	2	0.08	0	0	3	0.02	1	0.11	1	0.13
ITGAM	3	0.05	0	0	0	0	0	0	3	0.02	1	0.11	1	0.13
LRFN5	1	0.02	2	0.06	0	0	0	0	3	0.02	1	0.11	1	0.13
PKHD1	2	0.03	0	0	1	0.04	0	0	3	0.02	0	0	1	0.13
RP1	1	0.02	1	0.03	1	0.04	0	0	3	0.02	1	0.11	1	0.13
SYNE1	1	0.02	2	0.06	0	0	0	0	3	0.02	1	0.11	1	0.13
SYNE2	1	0.02	1	0.03	0	0	1	0.5	3	0.02	0	0	1	0.13
ABCA5	1	0.02	2	0.06	0	0	0	0	3	0.02	1	0.11	0	0
ACTL9	1	0.02	0	0	2	0.08	0	0	3	0.02	0	0	0	0
ADAMTS20	1	0.02	1	0.03	1	0.04	0	0	3	0.02	1	0.11	0	0
ADCY8	1	0.02	0	0	2	0.08	0	0	3	0.02	0	0	0	0
ADGB	2	0.03	0	0	1	0.04	0	0	3	0.02	0	0	0	0
ADGRB1	2	0.03	0	0	1	0.04	0	0	3	0.02	0	0	0	0
ADGRG4	0	0	2	0.06	1	0.04	0	0	3	0.02	2	0.22	0	0
ADGRL3	1	0.02	0	0	2	0.08	0	0	3	0.02	0	0	0	0
ANKMY1	3	0.05	0	0	0	0	0	0	3	0.02	1	0.11	0	0
AP2M1	0	0	1	0.03	2	0.08	0	0	3	0.02	0	0	0	0
APOB	3	0.05	0	0	0	0	0	0	3	0.02	0	0	0	0
ARAP3	3	0.05	0	0	0	0	0	0	3	0.02	0	0	0	0
ARHGEF25	0	0	2	0.06	1	0.04	0	0	3	0.02	0	0	0	0
ARMCX4	1	0.02	0	0	2	0.08	0	0	3	0.02	0	0	0	0
ARMH4	2	0.03	1	0.03	0	0	0	0	3	0.02	0	0	0	0
ASXL1	2	0.03	0	0	1	0.04	0	0	3	0.02	0	0	0	0
ATG2A	2	0.03	0	0	1	0.04	0	0	3	0.02	0	0	0	0
ATP7B	0	0	0	0	3	0.12	0	0	3	0.02	0	0	0	0
BEST2	0	0	1	0.03	1	0.04	1	0.5	3	0.02	0	0	0	0
BNIP5	1	0.02	0	0	2	0.08	0	0	3	0.02	0	0	0	0
BRPF1	0	0	0	0	2	0.08	1	0.5	3	0.02	0	0	0	0
C3	0	0	2	0.06	1	0.04	0	0	3	0.02	0	0	0	0
C5H1orf174	0	0	0	0	3	0.12	0	0	3	0.02	0	0	0	0
CACNA1D	1	0.02	0	0	2	0.08	0	0	3	0.02	1	0.11	0	0
CACNA1I	1	0.02	1	0.03	1	0.04	0	0	3	0.02	0	0	0	0
CADPS2	2	0.03	0	0	1	0.04	0	0	3	0.02	1	0.11	0	0
CAFA-T2R43	0	0	1	0.03	2	0.08	0	0	3	0.02	0	0	0	0
CAPN13	1	0.02	1	0.03	1	0.04	0	0	3	0.02	0	0	0	0
CCDC136	2	0.03	1	0.03	0	0	0	0	3	0.02	0	0	0	0
CCDC186	1	0.02	0	0	2	0.08	0	0	3	0.02	0	0	0	0
CELF5	2	0.03	0	0	1	0.04	0	0	3	0.02	0	0	0	0
CELSR3	0	0	1	0.03	2	0.08	0	0	3	0.02	1	0.11	0	0
CEMIP	2	0.03	0	0	1	0.04	0	0	3	0.02	0	0	0	0
CHD7	2	0.03	0	0	1	0.04	0	0	3	0.02	0	0	0	0
CHGB	0	0	0	0	3	0.12	0	0	3	0.02	0	0	0	0
CNTNAP5	1	0.02	1	0.03	1	0.04	0	0	3	0.02	0	0	0	0
COL22A1	3	0.05	0	0	0	0	0	0	3	0.02	0	0	0	0
COL6A3	2	0.03	0	0	1	0.04	0	0	3	0.02	0	0	0	0
CRB1	1	0.02	2	0.06	0	0	0	0	3	0.02	0	0	0	0
CRNN	0	0	0	0	3	0.12	0	0	3	0.02	0	0	0	0
CSNKA2IP	3	0.05	0	0	0	0	0	0	3	0.02	0	0	0	0
CTNNA2	2	0.03	1	0.03	0	0	0	0	3	0.02	1	0.11	0	0
DCAF16	3	0.05	0	0	0	0	0	0	3	0.02	0	0	0	0
DCHS1	2	0.03	1	0.03	0	0	0	0	3	0.02	0	0	0	0
DLG2	2	0.03	1	0.03	0	0	0	0	3	0.02	0	0	0	0
DNAH11	1	0.02	2	0.06	0	0	0	0	3	0.02	0	0	0	0
DNAH17	2	0.03	0	0	1	0.04	0	0	3	0.02	1	0.11	0	0
DNAH3	2	0.03	0	0	1	0.04	0	0	3	0.02	0	0	0	0
DNAJC1	3	0.05	0	0	0	0	0	0	3	0.02	0	0	0	0
DNMT3A	0	0	0	0	3	0.12	0	0	3	0.02	0	0	0	0
DSC1	1	0.02	0	0	2	0.08	0	0	3	0.02	1	0.11	0	0
EML5	2	0.03	0	0	1	0.04	0	0	3	0.02	0	0	0	0
EML6	2	0.03	0	0	1	0.04	0	0	3	0.02	1	0.11	0	0
ENSCAFG00000000291	0	0	0	0	3	0.12	0	0	3	0.02	0	0	0	0
ENSCAFG00000001071	2	0.03	1	0.03	0	0	0	0	3	0.02	0	0	0	0
ENSCAFG00000002833	3	0.05	0	0	0	0	0	0	3	0.02	0	0	0	0
ENSCAFG00000002855	1	0.02	0	0	2	0.08	0	0	3	0.02	0	0	0	0
ENSCAFG00000003316	2	0.03	0	0	0	0	1	0.5	3	0.02	0	0	0	0
ENSCAFG00000005237	2	0.03	1	0.03	0	0	0	0	3	0.02	0	0	0	0
ENSCAFG00000007094	0	0	0	0	3	0.12	0	0	3	0.02	0	0	0	0
ENSCAFG00000011085	0	0	0	0	3	0.12	0	0	3	0.02	0	0	0	0
ENSCAFG00000012482	0	0	0	0	3	0.12	0	0	3	0.02	0	0	0	0
ENSCAFG00000016245	0	0	0	0	3	0.12	0	0	3	0.02	0	0	0	0
ENSCAFG00000016289	1	0.02	0	0	2	0.08	0	0	3	0.02	0	0	0	0
ENSCAFG00000018373	1	0.02	1	0.03	1	0.04	0	0	3	0.02	0	0	0	0
ENSCAFG00000018403	0	0	0	0	3	0.12	0	0	3	0.02	0	0	0	0
ENSCAFG00000018651	0	0	0	0	3	0.12	0	0	3	0.02	0	0	0	0
ENSCAFG00000025575	0	0	0	0	3	0.12	0	0	3	0.02	0	0	0	0
ENSCAFG00000029777	0	0	2	0.06	1	0.04	0	0	3	0.02	0	0	0	0
ENSCAFG00000029897	0	0	0	0	3	0.12	0	0	3	0.02	0	0	0	0
ENSCAFG00000030811	0	0	0	0	3	0.12	0	0	3	0.02	0	0	0	0
ENSCAFG00000043218	1	0.02	2	0.06	0	0	0	0	3	0.02	0	0	0	0
ENSCAFG00000043610	0	0	0	0	3	0.12	0	0	3	0.02	0	0	0	0
ENSCAFG00000046019	0	0	0	0	3	0.12	0	0	3	0.02	0	0	0	0
ENSCAFG00000046216	3	0.05	0	0	0	0	0	0	3	0.02	0	0	0	0
ENSCAFG00000047374	3	0.05	0	0	0	0	0	0	3	0.02	0	0	0	0
ENSCAFG00000049412	0	0	0	0	3	0.12	0	0	3	0.02	0	0	0	0
ERICH4	0	0	0	0	3	0.12	0	0	3	0.02	0	0	0	0
FAM161A	0	0	2	0.06	0	0	1	0.5	3	0.02	1	0.11	0	0
FAM169A	1	0.02	0	0	2	0.08	0	0	3	0.02	0	0	0	0
FAM171A1	2	0.03	0	0	1	0.04	0	0	3	0.02	0	0	0	0
FBXO34	0	0	0	0	3	0.12	0	0	3	0.02	0	0	0	0
FLNA	2	0.03	0	0	1	0.04	0	0	3	0.02	0	0	0	0
FNDC1	1	0.02	1	0.03	1	0.04	0	0	3	0.02	0	0	0	0
FTL	0	0	0	0	3	0.12	0	0	3	0.02	0	0	0	0
FZD5	2	0.03	0	0	1	0.04	0	0	3	0.02	0	0	0	0
GAPDH	1	0.02	1	0.03	1	0.04	0	0	3	0.02	0	0	0	0
GLI2	1	0.02	0	0	2	0.08	0	0	3	0.02	0	0	0	0
GPR37	1	0.02	0	0	2	0.08	0	0	3	0.02	2	0.22	0	0
GRM6	2	0.03	0	0	1	0.04	0	0	3	0.02	0	0	0	0
GUCY1A2	1	0.02	1	0.03	1	0.04	0	0	3	0.02	2	0.22	0	0
GUCY2C	2	0.03	1	0.03	0	0	0	0	3	0.02	0	0	0	0
HMCN1	2	0.03	1	0.03	0	0	0	0	3	0.02	0	0	0	0
HPSE2	2	0.03	0	0	1	0.04	0	0	3	0.02	0	0	0	0
HSP90AA1	0	0	0	0	3	0.12	0	0	3	0.02	0	0	0	0
ITGA11	2	0.03	0	0	1	0.04	0	0	3	0.02	0	0	0	0
KANSL3	1	0.02	1	0.03	1	0.04	0	0	3	0.02	0	0	0	0
KCNA6	0	0	0	0	3	0.12	0	0	3	0.02	0	0	0	0
KIF5A	3	0.05	0	0	0	0	0	0	3	0.02	0	0	0	0
KLHDC7A	1	0.02	1	0.03	1	0.04	0	0	3	0.02	0	0	0	0
KLHL32	1	0.02	0	0	2	0.08	0	0	3	0.02	0	0	0	0
KRT9	3	0.05	0	0	0	0	0	0	3	0.02	0	0	0	0
LRP4	0	0	1	0.03	1	0.04	1	0.5	3	0.02	0	0	0	0
LRP8	0	0	0	0	3	0.12	0	0	3	0.02	0	0	0	0
LRRC27	1	0.02	1	0.03	1	0.04	0	0	3	0.02	1	0.11	0	0
MN1	2	0.03	0	0	1	0.04	0	0	3	0.02	0	0	0	0
MUS81	0	0	0	0	3	0.12	0	0	3	0.02	0	0	0	0
MYCBP2	3	0.05	0	0	0	0	0	0	3	0.02	0	0	0	0
MYH3	2	0.03	0	0	1	0.04	0	0	3	0.02	0	0	0	0
MYLK	1	0.02	0	0	2	0.08	0	0	3	0.02	0	0	0	0
NAP1L3	1	0.02	1	0.03	0	0	1	0.5	3	0.02	0	0	0	0
NAV1	3	0.05	0	0	0	0	0	0	3	0.02	0	0	0	0
NLRP3	1	0.02	0	0	2	0.08	0	0	3	0.02	0	0	0	0
NOTCH2	2	0.03	0	0	1	0.04	0	0	3	0.02	0	0	0	0
NR1H3	3	0.05	0	0	0	0	0	0	3	0.02	0	0	0	0
NSD1	3	0.05	0	0	0	0	0	0	3	0.02	0	0	0	0
OR9G4	1	0.02	1	0.03	1	0.04	0	0	3	0.02	0	0	0	0
PCLO	2	0.03	1	0.03	0	0	0	0	3	0.02	0	0	0	0
PCNX1	2	0.03	0	0	1	0.04	0	0	3	0.02	0	0	0	0
PIEZO2	0	0	0	0	3	0.12	0	0	3	0.02	0	0	0	0
PKHD1L1	1	0.02	1	0.03	1	0.04	0	0	3	0.02	1	0.11	0	0
POLG	1	0.02	1	0.03	1	0.04	0	0	3	0.02	0	0	0	0
PREX2	2	0.03	0	0	1	0.04	0	0	3	0.02	0	0	0	0
PTPRK	2	0.03	1	0.03	0	0	0	0	3	0.02	1	0.11	0	0
PTPRT	2	0.03	1	0.03	0	0	0	0	3	0.02	0	0	0	0
RGS12	2	0.03	1	0.03	0	0	0	0	3	0.02	0	0	0	0
RIMS2	3	0.05	0	0	0	0	0	0	3	0.02	0	0	0	0
RIN3	1	0.02	0	0	2	0.08	0	0	3	0.02	0	0	0	0
RNF216	2	0.03	1	0.03	0	0	0	0	3	0.02	0	0	0	0
RTL1	2	0.03	0	0	1	0.04	0	0	3	0.02	1	0.11	0	0
RTN1	1	0.02	0	0	2	0.08	0	0	3	0.02	0	0	0	0
RYR1	1	0.02	0	0	2	0.08	0	0	3	0.02	0	0	0	0
SALL4	2	0.03	0	0	1	0.04	0	0	3	0.02	0	0	0	0
SCN11A	3	0.05	0	0	0	0	0	0	3	0.02	0	0	0	0
SEC16B	3	0.05	0	0	0	0	0	0	3	0.02	0	0	0	0
SETD1B	2	0.03	0	0	1	0.04	0	0	3	0.02	0	0	0	0
SMG1	1	0.02	1	0.03	1	0.04	0	0	3	0.02	0	0	0	0
SPTA1	3	0.05	0	0	0	0	0	0	3	0.02	0	0	0	0
SRBD1	0	0	2	0.06	1	0.04	0	0	3	0.02	0	0	0	0
TDRD6	0	0	1	0.03	2	0.08	0	0	3	0.02	1	0.11	0	0
TENT5A	2	0.03	1	0.03	0	0	0	0	3	0.02	0	0	0	0
THEMIS	0	0	0	0	3	0.12	0	0	3	0.02	0	0	0	0
TMEM251	0	0	0	0	3	0.12	0	0	3	0.02	0	0	0	0
TRPM1	1	0.02	0	0	2	0.08	0	0	3	0.02	1	0.11	0	0
TSHZ1	3	0.05	0	0	0	0	0	0	3	0.02	0	0	0	0
ZNF205	1	0.02	0	0	2	0.08	0	0	3	0.02	0	0	0	0
ZNF275	0	0	0	0	3	0.12	0	0	3	0.02	0	0	0	0
ZNF517	0	0	1	0.03	2	0.08	0	0	3	0.02	0	0	0	0
ZNF605	1	0.02	1	0.03	1	0.04	0	0	3	0.02	0	0	0	0
LRBA	2	0.03	0	0	0	0	0	0	2	0.02	1	0.11	2	0.25
RELN	1	0.02	0	0	1	0.04	0	0	2	0.02	1	0.11	2	0.25
TEX15	2	0.03	0	0	0	0	0	0	2	0.02	2	0.22	2	0.25
A2ML1	0	0	2	0.06	0	0	0	0	2	0.02	1	0.11	1	0.13
ADAM30	0	0	0	0	2	0.08	0	0	2	0.02	0	0	1	0.13
ADAMTSL3	0	0	1	0.03	1	0.04	0	0	2	0.02	1	0.11	1	0.13
ANKH	0	0	2	0.06	0	0	0	0	2	0.02	1	0.11	1	0.13
ARNTL2	0	0	1	0.03	1	0.04	0	0	2	0.02	0	0	1	0.13
ATP10A	1	0.02	0	0	1	0.04	0	0	2	0.02	1	0.11	1	0.13
BSN	1	0.02	0	0	1	0.04	0	0	2	0.02	1	0.11	1	0.13
CACNA1H	1	0.02	0	0	1	0.04	0	0	2	0.02	1	0.11	1	0.13
CDH7	1	0.02	0	0	1	0.04	0	0	2	0.02	1	0.11	1	0.13
CEP170	0	0	0	0	2	0.08	0	0	2	0.02	1	0.11	1	0.13
CHPF	0	0	1	0.03	1	0.04	0	0	2	0.02	0	0	1	0.13
CLASRP	0	0	0	0	2	0.08	0	0	2	0.02	0	0	1	0.13
CNKSR2	2	0.03	0	0	0	0	0	0	2	0.02	1	0.11	1	0.13
COL12A1	0	0	2	0.06	0	0	0	0	2	0.02	1	0.11	1	0.13
COL4A5	1	0.02	0	0	1	0.04	0	0	2	0.02	0	0	1	0.13
CSMD1	0	0	1	0.03	1	0.04	0	0	2	0.02	2	0.22	1	0.13
CSMD3	1	0.02	0	0	1	0.04	0	0	2	0.02	2	0.22	1	0.13
CYP1A2	0	0	0	0	2	0.08	0	0	2	0.02	0	0	1	0.13
DMXL2	1	0.02	1	0.03	0	0	0	0	2	0.02	2	0.22	1	0.13
DNAH5	1	0.02	1	0.03	0	0	0	0	2	0.02	1	0.11	1	0.13
DSCAM	1	0.02	0	0	1	0.04	0	0	2	0.02	1	0.11	1	0.13
ENSCAFG00000002030	2	0.03	0	0	0	0	0	0	2	0.02	0	0	1	0.13
ENSCAFG00000020084	2	0.03	0	0	0	0	0	0	2	0.02	0	0	1	0.13
ENSCAFG00000023577	2	0.03	0	0	0	0	0	0	2	0.02	1	0.11	1	0.13
ENSCAFG00000028960	0	0	0	0	2	0.08	0	0	2	0.02	0	0	1	0.13
ENSCAFG00000029232	0	0	2	0.06	0	0	0	0	2	0.02	1	0.11	1	0.13
ENSCAFG00000047093	0	0	0	0	2	0.08	0	0	2	0.02	0	0	1	0.13
EPS8L1	0	0	0	0	2	0.08	0	0	2	0.02	0	0	1	0.13
FSD2	2	0.03	0	0	0	0	0	0	2	0.02	1	0.11	1	0.13
MAGEB10	0	0	1	0.03	1	0.04	0	0	2	0.02	0	0	1	0.13
MYH14	1	0.02	1	0.03	0	0	0	0	2	0.02	2	0.22	1	0.13
MZF1	2	0.03	0	0	0	0	0	0	2	0.02	0	0	1	0.13
NRXN3	1	0.02	0	0	1	0.04	0	0	2	0.02	0	0	1	0.13
PLAGL2	1	0.02	1	0.03	0	0	0	0	2	0.02	1	0.11	1	0.13
PLEKHG1	2	0.03	0	0	0	0	0	0	2	0.02	1	0.11	1	0.13
PTPN11	2	0.03	0	0	0	0	0	0	2	0.02	0	0	1	0.13
QRICH2	0	0	0	0	2	0.08	0	0	2	0.02	0	0	1	0.13
RABGGTA	2	0.03	0	0	0	0	0	0	2	0.02	0	0	1	0.13
RAC1	2	0.03	0	0	0	0	0	0	2	0.02	1	0.11	1	0.13
RALBP1	1	0.02	0	0	1	0.04	0	0	2	0.02	1	0.11	1	0.13
RALGAPA2	2	0.03	0	0	0	0	0	0	2	0.02	0	0	1	0.13
SCN5A	1	0.02	1	0.03	0	0	0	0	2	0.02	1	0.11	1	0.13
SIM1	0	0	1	0.03	1	0.04	0	0	2	0.02	0	0	1	0.13
SLC2A5	0	0	1	0.03	1	0.04	0	0	2	0.02	1	0.11	1	0.13
SLC5A7	1	0.02	0	0	1	0.04	0	0	2	0.02	0	0	1	0.13
TBC1D8	2	0.03	0	0	0	0	0	0	2	0.02	0	0	1	0.13
TDRD15	1	0.02	1	0.03	0	0	0	0	2	0.02	0	0	1	0.13
TDRD9	1	0.02	0	0	1	0.04	0	0	2	0.02	0	0	1	0.13
TLR3	0	0	0	0	2	0.08	0	0	2	0.02	1	0.11	1	0.13
UNC13A	1	0.02	0	0	1	0.04	0	0	2	0.02	0	0	1	0.13
UNC79	0	0	1	0.03	0	0	1	0.5	2	0.02	1	0.11	1	0.13
UTP20	1	0.02	1	0.03	0	0	0	0	2	0.02	1	0.11	1	0.13
VPS13B	0	0	1	0.03	1	0.04	0	0	2	0.02	1	0.11	1	0.13
ABCA4	1	0.02	0	0	1	0.04	0	0	2	0.02	0	0	0	0
ABCB5	0	0	0	0	2	0.08	0	0	2	0.02	0	0	0	0
ABCC10	1	0.02	1	0.03	0	0	0	0	2	0.02	0	0	0	0
ABCC2	2	0.03	0	0	0	0	0	0	2	0.02	0	0	0	0
ABCC8	2	0.03	0	0	0	0	0	0	2	0.02	1	0.11	0	0
ACACA	1	0.02	1	0.03	0	0	0	0	2	0.02	0	0	0	0
ACACB	0	0	1	0.03	1	0.04	0	0	2	0.02	0	0	0	0
ACD	0	0	0	0	2	0.08	0	0	2	0.02	0	0	0	0
ACSL1	1	0.02	1	0.03	0	0	0	0	2	0.02	0	0	0	0
ACSM5	1	0.02	1	0.03	0	0	0	0	2	0.02	0	0	0	0
ACTB	0	0	1	0.03	1	0.04	0	0	2	0.02	0	0	0	0
ACTN2	2	0.03	0	0	0	0	0	0	2	0.02	0	0	0	0
ADAD1	0	0	0	0	2	0.08	0	0	2	0.02	0	0	0	0
ADAD2	0	0	0	0	2	0.08	0	0	2	0.02	0	0	0	0
ADAM21	1	0.02	0	0	1	0.04	0	0	2	0.02	0	0	0	0
ADAM23	1	0.02	1	0.03	0	0	0	0	2	0.02	0	0	0	0
ADAMTSL1	2	0.03	0	0	0	0	0	0	2	0.02	0	0	0	0
ADCY1	0	0	2	0.06	0	0	0	0	2	0.02	0	0	0	0
ADCY5	1	0.02	0	0	1	0.04	0	0	2	0.02	0	0	0	0
ADGRF3	1	0.02	0	0	1	0.04	0	0	2	0.02	0	0	0	0
ADGRG6	1	0.02	0	0	1	0.04	0	0	2	0.02	0	0	0	0
AFF2	1	0.02	0	0	1	0.04	0	0	2	0.02	0	0	0	0
AFP	2	0.03	0	0	0	0	0	0	2	0.02	0	0	0	0
AGAP2	2	0.03	0	0	0	0	0	0	2	0.02	0	0	0	0
AGRN	1	0.02	1	0.03	0	0	0	0	2	0.02	1	0.11	0	0
AGTPBP1	1	0.02	0	0	1	0.04	0	0	2	0.02	0	0	0	0
AHNAK	1	0.02	0	0	1	0.04	0	0	2	0.02	0	0	0	0
AKAP12	1	0.02	1	0.03	0	0	0	0	2	0.02	0	0	0	0
AKAP9	1	0.02	0	0	1	0.04	0	0	2	0.02	0	0	0	0
AKR1B1	1	0.02	0	0	1	0.04	0	0	2	0.02	0	0	0	0
ALG6	1	0.02	0	0	1	0.04	0	0	2	0.02	0	0	0	0
ALMS1	1	0.02	0	0	1	0.04	0	0	2	0.02	0	0	0	0
ALPK1	1	0.02	1	0.03	0	0	0	0	2	0.02	0	0	0	0
ALS2	1	0.02	1	0.03	0	0	0	0	2	0.02	0	0	0	0
ANKHD1	2	0.03	0	0	0	0	0	0	2	0.02	0	0	0	0
ANKRD31	1	0.02	1	0.03	0	0	0	0	2	0.02	0	0	0	0
ANO8	1	0.02	0	0	1	0.04	0	0	2	0.02	0	0	0	0
AOX4	1	0.02	1	0.03	0	0	0	0	2	0.02	0	0	0	0
AP3B2	1	0.02	0	0	1	0.04	0	0	2	0.02	0	0	0	0
APBA1	2	0.03	0	0	0	0	0	0	2	0.02	0	0	0	0
APOL6	1	0.02	0	0	1	0.04	0	0	2	0.02	0	0	0	0
ARHGAP22	1	0.02	0	0	1	0.04	0	0	2	0.02	1	0.11	0	0
ARHGAP26	2	0.03	0	0	0	0	0	0	2	0.02	0	0	0	0
ARHGEF10L	1	0.02	1	0.03	0	0	0	0	2	0.02	0	0	0	0
ARHGEF28	0	0	0	0	2	0.08	0	0	2	0.02	0	0	0	0
ARHGEF5	1	0.02	0	0	1	0.04	0	0	2	0.02	0	0	0	0
ART5	2	0.03	0	0	0	0	0	0	2	0.02	0	0	0	0
ASH1L	1	0.02	0	0	1	0.04	0	0	2	0.02	0	0	0	0
ASIC4	1	0.02	0	0	1	0.04	0	0	2	0.02	0	0	0	0
ASTN1	1	0.02	0	0	1	0.04	0	0	2	0.02	0	0	0	0
ATP13A1	1	0.02	0	0	1	0.04	0	0	2	0.02	0	0	0	0
ATP8A2	2	0.03	0	0	0	0	0	0	2	0.02	0	0	0	0
AXIN2	2	0.03	0	0	0	0	0	0	2	0.02	0	0	0	0
B3GALT1	0	0	2	0.06	0	0	0	0	2	0.02	0	0	0	0
BDP1	0	0	0	0	2	0.08	0	0	2	0.02	0	0	0	0
BICDL1	2	0.03	0	0	0	0	0	0	2	0.02	1	0.11	0	0
BLM	1	0.02	0	0	1	0.04	0	0	2	0.02	1	0.11	0	0
C11H9orf131	1	0.02	0	0	1	0.04	0	0	2	0.02	0	0	0	0
C16orf96	2	0.03	0	0	0	0	0	0	2	0.02	0	0	0	0
C32H4orf17	2	0.03	0	0	0	0	0	0	2	0.02	0	0	0	0
C8H14orf39	2	0.03	0	0	0	0	0	0	2	0.02	0	0	0	0
CACNA1F	1	0.02	0	0	1	0.04	0	0	2	0.02	0	0	0	0
CACNB2	1	0.02	0	0	1	0.04	0	0	2	0.02	0	0	0	0
CADM2	0	0	2	0.06	0	0	0	0	2	0.02	0	0	0	0
CAFA-T2R12	0	0	0	0	2	0.08	0	0	2	0.02	0	0	0	0
CAGE1	0	0	0	0	2	0.08	0	0	2	0.02	0	0	0	0
CALD1	2	0.03	0	0	0	0	0	0	2	0.02	0	0	0	0
CARD14	1	0.02	0	0	1	0.04	0	0	2	0.02	0	0	0	0
CCDC110	1	0.02	1	0.03	0	0	0	0	2	0.02	0	0	0	0
CCDC18	0	0	0	0	2	0.08	0	0	2	0.02	0	0	0	0
CCDC87	1	0.02	1	0.03	0	0	0	0	2	0.02	0	0	0	0
CCDC88A	1	0.02	1	0.03	0	0	0	0	2	0.02	0	0	0	0
CCPG1	0	0	0	0	2	0.08	0	0	2	0.02	1	0.11	0	0
CDCA3	0	0	0	0	2	0.08	0	0	2	0.02	0	0	0	0
CDH20	2	0.03	0	0	0	0	0	0	2	0.02	1	0.11	0	0
CEACAM1	2	0.03	0	0	0	0	0	0	2	0.02	0	0	0	0
CENPJ	2	0.03	0	0	0	0	0	0	2	0.02	0	0	0	0
CEP164	1	0.02	1	0.03	0	0	0	0	2	0.02	0	0	0	0
CEP350	1	0.02	1	0.03	0	0	0	0	2	0.02	0	0	0	0
CFAP410	0	0	0	0	2	0.08	0	0	2	0.02	0	0	0	0
CGAS	1	0.02	0	0	1	0.04	0	0	2	0.02	0	0	0	0
CHAT	1	0.02	0	0	1	0.04	0	0	2	0.02	0	0	0	0
CHD5	2	0.03	0	0	0	0	0	0	2	0.02	0	0	0	0
CHL1	1	0.02	1	0.03	0	0	0	0	2	0.02	0	0	0	0
CHST14	0	0	0	0	2	0.08	0	0	2	0.02	0	0	0	0
CKAP2L	0	0	1	0.03	1	0.04	0	0	2	0.02	0	0	0	0
CNTN1	2	0.03	0	0	0	0	0	0	2	0.02	0	0	0	0
CNTN3	0	0	1	0.03	0	0	1	0.5	2	0.02	0	0	0	0
CNTNAP4	1	0.02	1	0.03	0	0	0	0	2	0.02	1	0.11	0	0
COL20A1	0	0	1	0.03	1	0.04	0	0	2	0.02	0	0	0	0
COL4A6	0	0	0	0	2	0.08	0	0	2	0.02	0	0	0	0
CPNE6	2	0.03	0	0	0	0	0	0	2	0.02	0	0	0	0
CSF2RA	1	0.02	0	0	1	0.04	0	0	2	0.02	0	0	0	0
CSNK1G1	1	0.02	0	0	1	0.04	0	0	2	0.02	0	0	0	0
CSRNP3	0	0	1	0.03	0	0	1	0.5	2	0.02	0	0	0	0
CYB561	2	0.03	0	0	0	0	0	0	2	0.02	0	0	0	0
CYLC2	2	0.03	0	0	0	0	0	0	2	0.02	0	0	0	0
DAGLB	1	0.02	0	0	1	0.04	0	0	2	0.02	0	0	0	0
DCAF13	1	0.02	0	0	1	0.04	0	0	2	0.02	0	0	0	0
DEFB118	1	0.02	1	0.03	0	0	0	0	2	0.02	0	0	0	0
DENND1C	1	0.02	0	0	1	0.04	0	0	2	0.02	0	0	0	0
DENND4A	1	0.02	0	0	1	0.04	0	0	2	0.02	0	0	0	0
DENND4B	1	0.02	0	0	1	0.04	0	0	2	0.02	0	0	0	0
DGCR8	0	0	0	0	2	0.08	0	0	2	0.02	0	0	0	0
DGKK	1	0.02	1	0.03	0	0	0	0	2	0.02	0	0	0	0
DHCR24	2	0.03	0	0	0	0	0	0	2	0.02	0	0	0	0
DHRS13	2	0.03	0	0	0	0	0	0	2	0.02	0	0	0	0
DIAPH2	2	0.03	0	0	0	0	0	0	2	0.02	0	0	0	0
DICER1	1	0.02	1	0.03	0	0	0	0	2	0.02	0	0	0	0
DISP1	0	0	1	0.03	1	0.04	0	0	2	0.02	4	0.44	0	0
DLA-12	1	0.02	1	0.03	0	0	0	0	2	0.02	0	0	0	0
DLK2	2	0.03	0	0	0	0	0	0	2	0.02	0	0	0	0
DMTF1	0	0	1	0.03	1	0.04	0	0	2	0.02	0	0	0	0
DMXL1	0	0	1	0.03	1	0.04	0	0	2	0.02	1	0.11	0	0
DNAJC25	0	0	0	0	2	0.08	0	0	2	0.02	0	0	0	0
DPP10	0	0	1	0.03	1	0.04	0	0	2	0.02	0	0	0	0
DPP6	1	0.02	1	0.03	0	0	0	0	2	0.02	0	0	0	0
DSG2	1	0.02	1	0.03	0	0	0	0	2	0.02	0	0	0	0
DYM	2	0.03	0	0	0	0	0	0	2	0.02	0	0	0	0
DYNC1H1	1	0.02	0	0	1	0.04	0	0	2	0.02	0	0	0	0
EEF1A1	0	0	0	0	2	0.08	0	0	2	0.02	0	0	0	0
EEFSEC	1	0.02	1	0.03	0	0	0	0	2	0.02	0	0	0	0
EFCAB6	1	0.02	0	0	1	0.04	0	0	2	0.02	1	0.11	0	0
EIF4B	2	0.03	0	0	0	0	0	0	2	0.02	0	0	0	0
EIF4G1	1	0.02	0	0	1	0.04	0	0	2	0.02	0	0	0	0
ELAVL2	1	0.02	1	0.03	0	0	0	0	2	0.02	0	0	0	0
ELK3	0	0	0	0	2	0.08	0	0	2	0.02	0	0	0	0
EMB	0	0	0	0	2	0.08	0	0	2	0.02	0	0	0	0
EMC1	0	0	0	0	2	0.08	0	0	2	0.02	0	0	0	0
EML2	2	0.03	0	0	0	0	0	0	2	0.02	0	0	0	0
EMR4	1	0.02	0	0	1	0.04	0	0	2	0.02	0	0	0	0
ENDOU	0	0	0	0	2	0.08	0	0	2	0.02	0	0	0	0
ENSCAFG00000001499	1	0.02	0	0	1	0.04	0	0	2	0.02	0	0	0	0
ENSCAFG00000001582	2	0.03	0	0	0	0	0	0	2	0.02	0	0	0	0
ENSCAFG00000001968	0	0	2	0.06	0	0	0	0	2	0.02	0	0	0	0
ENSCAFG00000002873	0	0	1	0.03	1	0.04	0	0	2	0.02	1	0.11	0	0
ENSCAFG00000004242	1	0.02	0	0	1	0.04	0	0	2	0.02	0	0	0	0
ENSCAFG00000004356	2	0.03	0	0	0	0	0	0	2	0.02	0	0	0	0
ENSCAFG00000004942	0	0	0	0	2	0.08	0	0	2	0.02	0	0	0	0
ENSCAFG00000005298	0	0	0	0	2	0.08	0	0	2	0.02	0	0	0	0
ENSCAFG00000006218	0	0	1	0.03	1	0.04	0	0	2	0.02	0	0	0	0
ENSCAFG00000007296	0	0	0	0	2	0.08	0	0	2	0.02	0	0	0	0
ENSCAFG00000007733	0	0	0	0	1	0.04	1	0.5	2	0.02	0	0	0	0
ENSCAFG00000008260	0	0	0	0	2	0.08	0	0	2	0.02	0	0	0	0
ENSCAFG00000008581	0	0	2	0.06	0	0	0	0	2	0.02	0	0	0	0
ENSCAFG00000009602	1	0.02	0	0	1	0.04	0	0	2	0.02	0	0	0	0
ENSCAFG00000010412	1	0.02	0	0	1	0.04	0	0	2	0.02	0	0	0	0
ENSCAFG00000010466	1	0.02	0	0	1	0.04	0	0	2	0.02	0	0	0	0
ENSCAFG00000010570	0	0	0	0	2	0.08	0	0	2	0.02	0	0	0	0
ENSCAFG00000010808	0	0	0	0	2	0.08	0	0	2	0.02	0	0	0	0
ENSCAFG00000010850	0	0	2	0.06	0	0	0	0	2	0.02	0	0	0	0
ENSCAFG00000011251	1	0.02	1	0.03	0	0	0	0	2	0.02	0	0	0	0
ENSCAFG00000011255	0	0	0	0	2	0.08	0	0	2	0.02	0	0	0	0
ENSCAFG00000012690	2	0.03	0	0	0	0	0	0	2	0.02	0	0	0	0
ENSCAFG00000013453	1	0.02	0	0	1	0.04	0	0	2	0.02	0	0	0	0
ENSCAFG00000013797	0	0	0	0	2	0.08	0	0	2	0.02	0	0	0	0
ENSCAFG00000013883	0	0	0	0	2	0.08	0	0	2	0.02	0	0	0	0
ENSCAFG00000014564	1	0.02	0	0	1	0.04	0	0	2	0.02	0	0	0	0
ENSCAFG00000014605	1	0.02	0	0	1	0.04	0	0	2	0.02	0	0	0	0
ENSCAFG00000014649	1	0.02	1	0.03	0	0	0	0	2	0.02	0	0	0	0
ENSCAFG00000015122	2	0.03	0	0	0	0	0	0	2	0.02	0	0	0	0
ENSCAFG00000016278	0	0	1	0.03	1	0.04	0	0	2	0.02	0	0	0	0
ENSCAFG00000016654	0	0	1	0.03	1	0.04	0	0	2	0.02	0	0	0	0
ENSCAFG00000017236	0	0	0	0	2	0.08	0	0	2	0.02	0	0	0	0
ENSCAFG00000017381	1	0.02	1	0.03	0	0	0	0	2	0.02	0	0	0	0
ENSCAFG00000017457	1	0.02	1	0.03	0	0	0	0	2	0.02	0	0	0	0
ENSCAFG00000017995	0	0	0	0	2	0.08	0	0	2	0.02	0	0	0	0
ENSCAFG00000018181	0	0	0	0	2	0.08	0	0	2	0.02	0	0	0	0
ENSCAFG00000018211	0	0	1	0.03	0	0	1	0.5	2	0.02	0	0	0	0
ENSCAFG00000018499	1	0.02	0	0	1	0.04	0	0	2	0.02	0	0	0	0
ENSCAFG00000019182	1	0.02	0	0	1	0.04	0	0	2	0.02	0	0	0	0
ENSCAFG00000019376	1	0.02	1	0.03	0	0	0	0	2	0.02	0	0	0	0
ENSCAFG00000019758	0	0	1	0.03	1	0.04	0	0	2	0.02	0	0	0	0
ENSCAFG00000023144	1	0.02	0	0	1	0.04	0	0	2	0.02	0	0	0	0
ENSCAFG00000023257	0	0	0	0	2	0.08	0	0	2	0.02	0	0	0	0
ENSCAFG00000023298	1	0.02	0	0	1	0.04	0	0	2	0.02	0	0	0	0
ENSCAFG00000023735	0	0	0	0	2	0.08	0	0	2	0.02	0	0	0	0
ENSCAFG00000024512	0	0	0	0	2	0.08	0	0	2	0.02	0	0	0	0
ENSCAFG00000025080	0	0	1	0.03	1	0.04	0	0	2	0.02	0	0	0	0
ENSCAFG00000028828	0	0	0	0	2	0.08	0	0	2	0.02	0	0	0	0
ENSCAFG00000028832	0	0	0	0	2	0.08	0	0	2	0.02	0	0	0	0
ENSCAFG00000028847	1	0.02	1	0.03	0	0	0	0	2	0.02	0	0	0	0
ENSCAFG00000028944	1	0.02	0	0	1	0.04	0	0	2	0.02	0	0	0	0
ENSCAFG00000029078	2	0.03	0	0	0	0	0	0	2	0.02	0	0	0	0
ENSCAFG00000029477	2	0.03	0	0	0	0	0	0	2	0.02	0	0	0	0
ENSCAFG00000030077	0	0	1	0.03	1	0.04	0	0	2	0.02	0	0	0	0
ENSCAFG00000030080	0	0	0	0	2	0.08	0	0	2	0.02	3	0.33	0	0
ENSCAFG00000030353	2	0.03	0	0	0	0	0	0	2	0.02	0	0	0	0
ENSCAFG00000030998	1	0.02	0	0	1	0.04	0	0	2	0.02	0	0	0	0
ENSCAFG00000031173	1	0.02	0	0	1	0.04	0	0	2	0.02	0	0	0	0
ENSCAFG00000031184	1	0.02	1	0.03	0	0	0	0	2	0.02	0	0	0	0
ENSCAFG00000031216	1	0.02	0	0	1	0.04	0	0	2	0.02	0	0	0	0
ENSCAFG00000031663	1	0.02	0	0	1	0.04	0	0	2	0.02	0	0	0	0
ENSCAFG00000031799	0	0	0	0	2	0.08	0	0	2	0.02	0	0	0	0
ENSCAFG00000032254	0	0	0	0	2	0.08	0	0	2	0.02	0	0	0	0
ENSCAFG00000032322	1	0.02	0	0	1	0.04	0	0	2	0.02	0	0	0	0
ENSCAFG00000032324	2	0.03	0	0	0	0	0	0	2	0.02	0	0	0	0
ENSCAFG00000032341	0	0	1	0.03	0	0	1	0.5	2	0.02	0	0	0	0
ENSCAFG00000032430	2	0.03	0	0	0	0	0	0	2	0.02	0	0	0	0
ENSCAFG00000032484	0	0	0	0	2	0.08	0	0	2	0.02	0	0	0	0
ENSCAFG00000033855	0	0	0	0	2	0.08	0	0	2	0.02	0	0	0	0
ENSCAFG00000041682	1	0.02	0	0	1	0.04	0	0	2	0.02	0	0	0	0
ENSCAFG00000041724	2	0.03	0	0	0	0	0	0	2	0.02	0	0	0	0
ENSCAFG00000041929	2	0.03	0	0	0	0	0	0	2	0.02	2	0.22	0	0
ENSCAFG00000042211	2	0.03	0	0	0	0	0	0	2	0.02	0	0	0	0
ENSCAFG00000042698	2	0.03	0	0	0	0	0	0	2	0.02	0	0	0	0
ENSCAFG00000043820	2	0.03	0	0	0	0	0	0	2	0.02	0	0	0	0
ENSCAFG00000045322	0	0	0	0	2	0.08	0	0	2	0.02	0	0	0	0
ENSCAFG00000045361	0	0	0	0	2	0.08	0	0	2	0.02	0	0	0	0
ENSCAFG00000045475	0	0	0	0	2	0.08	0	0	2	0.02	0	0	0	0
ENSCAFG00000046246	2	0.03	0	0	0	0	0	0	2	0.02	0	0	0	0
ENSCAFG00000046456	0	0	0	0	2	0.08	0	0	2	0.02	0	0	0	0
ENSCAFG00000046509	1	0.02	0	0	1	0.04	0	0	2	0.02	0	0	0	0
ENSCAFG00000047204	0	0	0	0	2	0.08	0	0	2	0.02	0	0	0	0
ENSCAFG00000047543	0	0	0	0	2	0.08	0	0	2	0.02	0	0	0	0
ENSCAFG00000048083	0	0	0	0	2	0.08	0	0	2	0.02	0	0	0	0
ENSCAFG00000049570	1	0.02	1	0.03	0	0	0	0	2	0.02	0	0	0	0
ENSCAFG00000049613	0	0	0	0	2	0.08	0	0	2	0.02	0	0	0	0
EP400	0	0	0	0	2	0.08	0	0	2	0.02	0	0	0	0
EPHA1	1	0.02	0	0	1	0.04	0	0	2	0.02	0	0	0	0
EPHA5	0	0	0	0	2	0.08	0	0	2	0.02	0	0	0	0
ESRP1	2	0.03	0	0	0	0	0	0	2	0.02	0	0	0	0
EVC	1	0.02	0	0	1	0.04	0	0	2	0.02	1	0.11	0	0
EXTL2	0	0	0	0	2	0.08	0	0	2	0.02	0	0	0	0
F8	1	0.02	1	0.03	0	0	0	0	2	0.02	0	0	0	0
FAM166C	0	0	1	0.03	1	0.04	0	0	2	0.02	0	0	0	0
FANCA	2	0.03	0	0	0	0	0	0	2	0.02	0	0	0	0
FANCD2	1	0.02	0	0	1	0.04	0	0	2	0.02	0	0	0	0
FAT1	2	0.03	0	0	0	0	0	0	2	0.02	0	0	0	0
FAT2	1	0.02	0	0	1	0.04	0	0	2	0.02	1	0.11	0	0
FBLN2	1	0.02	1	0.03	0	0	0	0	2	0.02	0	0	0	0
FBN2	1	0.02	0	0	1	0.04	0	0	2	0.02	0	0	0	0
FER1L6	2	0.03	0	0	0	0	0	0	2	0.02	1	0.11	0	0
FGB	2	0.03	0	0	0	0	0	0	2	0.02	0	0	0	0
FGD6	2	0.03	0	0	0	0	0	0	2	0.02	0	0	0	0
FGFR1	1	0.02	0	0	1	0.04	0	0	2	0.02	0	0	0	0
FGFR1OP2	0	0	0	0	2	0.08	0	0	2	0.02	0	0	0	0
FICD	1	0.02	0	0	1	0.04	0	0	2	0.02	0	0	0	0
FLOT1	0	0	0	0	2	0.08	0	0	2	0.02	0	0	0	0
FOXM1	1	0.02	1	0.03	0	0	0	0	2	0.02	0	0	0	0
FRMPD4	2	0.03	0	0	0	0	0	0	2	0.02	0	0	0	0
FRY	2	0.03	0	0	0	0	0	0	2	0.02	0	0	0	0
FSCB	2	0.03	0	0	0	0	0	0	2	0.02	0	0	0	0
FSCN1	2	0.03	0	0	0	0	0	0	2	0.02	0	0	0	0
FXR1	1	0.02	0	0	1	0.04	0	0	2	0.02	0	0	0	0
GAB1	2	0.03	0	0	0	0	0	0	2	0.02	0	0	0	0
GABRA1	2	0.03	0	0	0	0	0	0	2	0.02	0	0	0	0
GABRG3	1	0.02	1	0.03	0	0	0	0	2	0.02	1	0.11	0	0
GAP43	0	0	0	0	2	0.08	0	0	2	0.02	0	0	0	0
GDAP1L1	1	0.02	1	0.03	0	0	0	0	2	0.02	0	0	0	0
GJB7	2	0.03	0	0	0	0	0	0	2	0.02	0	0	0	0
GLUL	0	0	0	0	2	0.08	0	0	2	0.02	0	0	0	0
GNA14	1	0.02	0	0	1	0.04	0	0	2	0.02	0	0	0	0
GNAS	1	0.02	1	0.03	0	0	0	0	2	0.02	0	0	0	0
GRIA4	1	0.02	1	0.03	0	0	0	0	2	0.02	0	0	0	0
GRIK2	1	0.02	0	0	1	0.04	0	0	2	0.02	0	0	0	0
GRIK3	2	0.03	0	0	0	0	0	0	2	0.02	0	0	0	0
GRIN2B	0	0	1	0.03	1	0.04	0	0	2	0.02	0	0	0	0
GRIPAP1	1	0.02	0	0	1	0.04	0	0	2	0.02	0	0	0	0
GRM1	2	0.03	0	0	0	0	0	0	2	0.02	0	0	0	0
GSTCD	2	0.03	0	0	0	0	0	0	2	0.02	0	0	0	0
GTF2F2	0	0	0	0	2	0.08	0	0	2	0.02	0	0	0	0
HAPLN4	2	0.03	0	0	0	0	0	0	2	0.02	0	0	0	0
HCFC2	0	0	0	0	2	0.08	0	0	2	0.02	0	0	0	0
HECTD1	1	0.02	0	0	1	0.04	0	0	2	0.02	0	0	0	0
HEG1	0	0	0	0	2	0.08	0	0	2	0.02	1	0.11	0	0
HERC1	1	0.02	1	0.03	0	0	0	0	2	0.02	0	0	0	0
HERC6	1	0.02	1	0.03	0	0	0	0	2	0.02	0	0	0	0
HGF	0	0	0	0	2	0.08	0	0	2	0.02	0	0	0	0
HIVEP3	1	0.02	0	0	1	0.04	0	0	2	0.02	0	0	0	0
HSP90B1	1	0.02	1	0.03	0	0	0	0	2	0.02	0	0	0	0
HTR2B	1	0.02	0	0	1	0.04	0	0	2	0.02	0	0	0	0
HTR2C	1	0.02	1	0.03	0	0	0	0	2	0.02	1	0.11	0	0
HUWE1	0	0	1	0.03	1	0.04	0	0	2	0.02	0	0	0	0
IFGGE	2	0.03	0	0	0	0	0	0	2	0.02	0	0	0	0
IGFALS	1	0.02	0	0	1	0.04	0	0	2	0.02	0	0	0	0
IGSF21	1	0.02	0	0	1	0.04	0	0	2	0.02	1	0.11	0	0
IGSF9B	1	0.02	0	0	1	0.04	0	0	2	0.02	0	0	0	0
IL10	1	0.02	0	0	1	0.04	0	0	2	0.02	0	0	0	0
IL12RB2	0	0	0	0	2	0.08	0	0	2	0.02	0	0	0	0
IL1RL2	0	0	0	0	2	0.08	0	0	2	0.02	0	0	0	0
IQCG	2	0.03	0	0	0	0	0	0	2	0.02	0	0	0	0
IRAK2	0	0	0	0	2	0.08	0	0	2	0.02	0	0	0	0
ITGA2	1	0.02	1	0.03	0	0	0	0	2	0.02	1	0.11	0	0
ITGB6	2	0.03	0	0	0	0	0	0	2	0.02	0	0	0	0
ITIH2	2	0.03	0	0	0	0	0	0	2	0.02	0	0	0	0
JPH3	0	0	1	0.03	1	0.04	0	0	2	0.02	0	0	0	0
KALRN	1	0.02	1	0.03	0	0	0	0	2	0.02	0	0	0	0
KBTBD2	0	0	1	0.03	1	0.04	0	0	2	0.02	0	0	0	0
KBTBD7	1	0.02	1	0.03	0	0	0	0	2	0.02	0	0	0	0
KCNC2	1	0.02	0	0	1	0.04	0	0	2	0.02	0	0	0	0
KCNH4	1	0.02	1	0.03	0	0	0	0	2	0.02	0	0	0	0
KCNH5	1	0.02	1	0.03	0	0	0	0	2	0.02	0	0	0	0
KCNJ15	0	0	0	0	2	0.08	0	0	2	0.02	0	0	0	0
KCNJ3	1	0.02	1	0.03	0	0	0	0	2	0.02	0	0	0	0
KCNN2	1	0.02	0	0	1	0.04	0	0	2	0.02	0	0	0	0
KDM5A	2	0.03	0	0	0	0	0	0	2	0.02	2	0.22	0	0
KIAA1109	0	0	1	0.03	1	0.04	0	0	2	0.02	0	0	0	0
KIAA1210	1	0.02	0	0	1	0.04	0	0	2	0.02	0	0	0	0
KIAA1549L	1	0.02	0	0	1	0.04	0	0	2	0.02	0	0	0	0
KIAA1671	1	0.02	0	0	1	0.04	0	0	2	0.02	0	0	0	0
KIAA1755	2	0.03	0	0	0	0	0	0	2	0.02	1	0.11	0	0
KIF15	1	0.02	0	0	1	0.04	0	0	2	0.02	0	0	0	0
KIF17	2	0.03	0	0	0	0	0	0	2	0.02	0	0	0	0
KIF26A	1	0.02	0	0	1	0.04	0	0	2	0.02	0	0	0	0
KIFC1	1	0.02	0	0	1	0.04	0	0	2	0.02	0	0	0	0
KLHL1	1	0.02	0	0	1	0.04	0	0	2	0.02	1	0.11	0	0
KLHL42	1	0.02	1	0.03	0	0	0	0	2	0.02	0	0	0	0
KLHL5	2	0.03	0	0	0	0	0	0	2	0.02	0	0	0	0
KLK1	0	0	2	0.06	0	0	0	0	2	0.02	1	0.11	0	0
KMT2D	0	0	1	0.03	1	0.04	0	0	2	0.02	3	0.33	0	0
KRT75	0	0	1	0.03	1	0.04	0	0	2	0.02	0	0	0	0
KRT82	1	0.02	0	0	1	0.04	0	0	2	0.02	0	0	0	0
KTN1	2	0.03	0	0	0	0	0	0	2	0.02	0	0	0	0
L1CAM	2	0.03	0	0	0	0	0	0	2	0.02	0	0	0	0
L3MBTL1	1	0.02	1	0.03	0	0	0	0	2	0.02	1	0.11	0	0
LAMA3	1	0.02	0	0	1	0.04	0	0	2	0.02	0	0	0	0
LCP2	1	0.02	0	0	1	0.04	0	0	2	0.02	0	0	0	0
LGI3	1	0.02	0	0	1	0.04	0	0	2	0.02	0	0	0	0
LGR6	0	0	1	0.03	0	0	1	0.5	2	0.02	0	0	0	0
LOXL2	2	0.03	0	0	0	0	0	0	2	0.02	0	0	0	0
LRRC1	2	0.03	0	0	0	0	0	0	2	0.02	0	0	0	0
LRRC74B	1	0.02	0	0	1	0.04	0	0	2	0.02	1	0.11	0	0
LRRTM1	1	0.02	0	0	1	0.04	0	0	2	0.02	0	0	0	0
MAMDC4	1	0.02	0	0	1	0.04	0	0	2	0.02	1	0.11	0	0
MAML3	2	0.03	0	0	0	0	0	0	2	0.02	0	0	0	0
MAP1B	1	0.02	1	0.03	0	0	0	0	2	0.02	0	0	0	0
MAP3K21	1	0.02	0	0	1	0.04	0	0	2	0.02	0	0	0	0
MAP4K4	2	0.03	0	0	0	0	0	0	2	0.02	0	0	0	0
MEAF6	1	0.02	0	0	1	0.04	0	0	2	0.02	0	0	0	0
MEAK7	1	0.02	1	0.03	0	0	0	0	2	0.02	0	0	0	0
MEFV	0	0	1	0.03	1	0.04	0	0	2	0.02	0	0	0	0
MEGF6	2	0.03	0	0	0	0	0	0	2	0.02	0	0	0	0
MEIOC	1	0.02	0	0	1	0.04	0	0	2	0.02	0	0	0	0
METTL25	1	0.02	1	0.03	0	0	0	0	2	0.02	1	0.11	0	0
MFSD10	2	0.03	0	0	0	0	0	0	2	0.02	0	0	0	0
MLLT10	0	0	2	0.06	0	0	0	0	2	0.02	0	0	0	0
MMACHC	0	0	0	0	2	0.08	0	0	2	0.02	0	0	0	0
MMS19	2	0.03	0	0	0	0	0	0	2	0.02	0	0	0	0
MROH5	2	0.03	0	0	0	0	0	0	2	0.02	0	0	0	0
MRPL43	0	0	1	0.03	1	0.04	0	0	2	0.02	0	0	0	0
MTTP	1	0.02	0	0	1	0.04	0	0	2	0.02	0	0	0	0
MYH11	1	0.02	1	0.03	0	0	0	0	2	0.02	0	0	0	0
MYH7	0	0	1	0.03	1	0.04	0	0	2	0.02	0	0	0	0
MYO18B	1	0.02	1	0.03	0	0	0	0	2	0.02	0	0	0	0
MYO1H	0	0	1	0.03	1	0.04	0	0	2	0.02	0	0	0	0
MYO5A	0	0	0	0	1	0.04	1	0.5	2	0.02	0	0	0	0
MYOM3	1	0.02	0	0	1	0.04	0	0	2	0.02	0	0	0	0
NAP1L2	1	0.02	0	0	1	0.04	0	0	2	0.02	0	0	0	0
NAV3	1	0.02	0	0	1	0.04	0	0	2	0.02	0	0	0	0
NCAN	2	0.03	0	0	0	0	0	0	2	0.02	0	0	0	0
NCAPD3	1	0.02	0	0	1	0.04	0	0	2	0.02	1	0.11	0	0
NDN	1	0.02	1	0.03	0	0	0	0	2	0.02	0	0	0	0
NECTIN1	1	0.02	1	0.03	0	0	0	0	2	0.02	0	0	0	0
NELL1	0	0	1	0.03	1	0.04	0	0	2	0.02	0	0	0	0
NETO1	0	0	1	0.03	1	0.04	0	0	2	0.02	0	0	0	0
NEUROD4	2	0.03	0	0	0	0	0	0	2	0.02	0	0	0	0
NEXMIF	1	0.02	0	0	1	0.04	0	0	2	0.02	0	0	0	0
NIM1K	1	0.02	0	0	1	0.04	0	0	2	0.02	0	0	0	0
NLRP1	1	0.02	0	0	1	0.04	0	0	2	0.02	1	0.11	0	0
NLRP8	1	0.02	0	0	1	0.04	0	0	2	0.02	0	0	0	0
NME8	0	0	0	0	2	0.08	0	0	2	0.02	0	0	0	0
NOTCH4	0	0	0	0	2	0.08	0	0	2	0.02	2	0.22	0	0
NPEPL1	1	0.02	0	0	1	0.04	0	0	2	0.02	0	0	0	0
NPHS1	2	0.03	0	0	0	0	0	0	2	0.02	0	0	0	0
NRG1	2	0.03	0	0	0	0	0	0	2	0.02	0	0	0	0
NRK	0	0	0	0	2	0.08	0	0	2	0.02	0	0	0	0
NUCKS1	0	0	0	0	2	0.08	0	0	2	0.02	0	0	0	0
NUMB	1	0.02	0	0	1	0.04	0	0	2	0.02	0	0	0	0
NUP153	0	0	1	0.03	1	0.04	0	0	2	0.02	0	0	0	0
NXF1	1	0.02	1	0.03	0	0	0	0	2	0.02	0	0	0	0
OLFM4	2	0.03	0	0	0	0	0	0	2	0.02	0	0	0	0
OLFML2A	1	0.02	0	0	1	0.04	0	0	2	0.02	0	0	0	0
OR51M1	1	0.02	1	0.03	0	0	0	0	2	0.02	0	0	0	0
OR52N1	0	0	0	0	2	0.08	0	0	2	0.02	0	0	0	0
OR5B2	0	0	1	0.03	0	0	1	0.5	2	0.02	0	0	0	0
OR6B1	1	0.02	1	0.03	0	0	0	0	2	0.02	0	0	0	0
OR9I1	0	0	0	0	2	0.08	0	0	2	0.02	0	0	0	0
OTOGL	2	0.03	0	0	0	0	0	0	2	0.02	0	0	0	0
PALLD	0	0	0	0	2	0.08	0	0	2	0.02	0	0	0	0
PARP8	2	0.03	0	0	0	0	0	0	2	0.02	0	0	0	0
PBXIP1	2	0.03	0	0	0	0	0	0	2	0.02	0	0	0	0
PCDHA13	2	0.03	0	0	0	0	0	0	2	0.02	0	0	0	0
PCF11	1	0.02	0	0	1	0.04	0	0	2	0.02	0	0	0	0
PCSK4	0	0	1	0.03	1	0.04	0	0	2	0.02	0	0	0	0
PCSK6	1	0.02	0	0	1	0.04	0	0	2	0.02	0	0	0	0
PDE4DIP	1	0.02	1	0.03	0	0	0	0	2	0.02	0	0	0	0
PEG3	2	0.03	0	0	0	0	0	0	2	0.02	1	0.11	0	0
PHF3	1	0.02	1	0.03	0	0	0	0	2	0.02	0	0	0	0
PHLDB1	1	0.02	0	0	1	0.04	0	0	2	0.02	0	0	0	0
PHLDB2	0	0	0	0	1	0.04	1	0.5	2	0.02	0	0	0	0
PHYH	2	0.03	0	0	0	0	0	0	2	0.02	0	0	0	0
PKD2L2	2	0.03	0	0	0	0	0	0	2	0.02	0	0	0	0
PKLR	1	0.02	1	0.03	0	0	0	0	2	0.02	0	0	0	0
PKMYT1	1	0.02	0	0	1	0.04	0	0	2	0.02	0	0	0	0
PLA2G4D	0	0	0	0	2	0.08	0	0	2	0.02	0	0	0	0
PLCB1	0	0	1	0.03	0	0	1	0.5	2	0.02	0	0	0	0
PLCE1	1	0.02	1	0.03	0	0	0	0	2	0.02	0	0	0	0
PLEKHG4B	1	0.02	1	0.03	0	0	0	0	2	0.02	0	0	0	0
PLIN1	0	0	1	0.03	1	0.04	0	0	2	0.02	0	0	0	0
PLPPR1	2	0.03	0	0	0	0	0	0	2	0.02	0	0	0	0
PLXND1	1	0.02	0	0	1	0.04	0	0	2	0.02	0	0	0	0
POLN	1	0.02	0	0	1	0.04	0	0	2	0.02	1	0.11	0	0
POLQ	1	0.02	1	0.03	0	0	0	0	2	0.02	0	0	0	0
POLRMT	0	0	1	0.03	1	0.04	0	0	2	0.02	0	0	0	0
POR	0	0	2	0.06	0	0	0	0	2	0.02	0	0	0	0
POSTN	0	0	0	0	2	0.08	0	0	2	0.02	0	0	0	0
PPARG	1	0.02	1	0.03	0	0	0	0	2	0.02	0	0	0	0
PPARGC1A	2	0.03	0	0	0	0	0	0	2	0.02	0	0	0	0
PPOX	0	0	0	0	2	0.08	0	0	2	0.02	0	0	0	0
PRAG1	0	0	0	0	2	0.08	0	0	2	0.02	0	0	0	0
PRKCA	0	0	0	0	2	0.08	0	0	2	0.02	0	0	0	0
PRMT7	2	0.03	0	0	0	0	0	0	2	0.02	1	0.11	0	0
PRODH2	0	0	1	0.03	1	0.04	0	0	2	0.02	0	0	0	0
PROSER1	0	0	0	0	2	0.08	0	0	2	0.02	0	0	0	0
PRSS58	1	0.02	1	0.03	0	0	0	0	2	0.02	0	0	0	0
PSKH2	1	0.02	0	0	1	0.04	0	0	2	0.02	0	0	0	0
PTK2	1	0.02	1	0.03	0	0	0	0	2	0.02	0	0	0	0
PTPRB	1	0.02	1	0.03	0	0	0	0	2	0.02	0	0	0	0
PTPRN2	1	0.02	1	0.03	0	0	0	0	2	0.02	0	0	0	0
PTPRO	1	0.02	1	0.03	0	0	0	0	2	0.02	0	0	0	0
PXDN	0	0	1	0.03	1	0.04	0	0	2	0.02	1	0.11	0	0
RAB11FIP1	0	0	0	0	2	0.08	0	0	2	0.02	0	0	0	0
RAD21	0	0	0	0	2	0.08	0	0	2	0.02	0	0	0	0
RAD21L1	1	0.02	1	0.03	0	0	0	0	2	0.02	0	0	0	0
RAI1	0	0	1	0.03	1	0.04	0	0	2	0.02	0	0	0	0
RANBP2	0	0	0	0	2	0.08	0	0	2	0.02	0	0	0	0
RASAL2	1	0.02	0	0	1	0.04	0	0	2	0.02	0	0	0	0
RBM14	2	0.03	0	0	0	0	0	0	2	0.02	0	0	0	0
RBM20	0	0	2	0.06	0	0	0	0	2	0.02	0	0	0	0
REV3L	2	0.03	0	0	0	0	0	0	2	0.02	0	0	0	0
RGS11	0	0	0	0	2	0.08	0	0	2	0.02	0	0	0	0
RHOA	2	0.03	0	0	0	0	0	0	2	0.02	0	0	0	0
RIPOR2	0	0	1	0.03	1	0.04	0	0	2	0.02	0	0	0	0
RNF213	1	0.02	1	0.03	0	0	0	0	2	0.02	0	0	0	0
ROS1	2	0.03	0	0	0	0	0	0	2	0.02	0	0	0	0
RPL17-C18orf32	2	0.03	0	0	0	0	0	0	2	0.02	0	0	0	0
RPTN	0	0	1	0.03	1	0.04	0	0	2	0.02	0	0	0	0
RRM2	1	0.02	0	0	1	0.04	0	0	2	0.02	0	0	0	0
RSPH1	0	0	0	0	2	0.08	0	0	2	0.02	0	0	0	0
RSPH3	2	0.03	0	0	0	0	0	0	2	0.02	0	0	0	0
RUFY1	2	0.03	0	0	0	0	0	0	2	0.02	0	0	0	0
RUFY3	1	0.02	1	0.03	0	0	0	0	2	0.02	0	0	0	0
SACS	1	0.02	1	0.03	0	0	0	0	2	0.02	0	0	0	0
SAMD11	0	0	0	0	2	0.08	0	0	2	0.02	0	0	0	0
SART3	0	0	1	0.03	1	0.04	0	0	2	0.02	0	0	0	0
SBK3	0	0	0	0	2	0.08	0	0	2	0.02	0	0	0	0
SBNO2	1	0.02	1	0.03	0	0	0	0	2	0.02	1	0.11	0	0
SCEL	0	0	1	0.03	1	0.04	0	0	2	0.02	0	0	0	0
SCN8A	1	0.02	1	0.03	0	0	0	0	2	0.02	0	0	0	0
SCN9A	0	0	0	0	1	0.04	1	0.5	2	0.02	1	0.11	0	0
SCO2	1	0.02	0	0	1	0.04	0	0	2	0.02	0	0	0	0
SDK1	0	0	2	0.06	0	0	0	0	2	0.02	0	0	0	0
SFN	0	0	0	0	2	0.08	0	0	2	0.02	0	0	0	0
SH3YL1	0	0	0	0	2	0.08	0	0	2	0.02	0	0	0	0
SHANK2	1	0.02	1	0.03	0	0	0	0	2	0.02	0	0	0	0
SHLD2	2	0.03	0	0	0	0	0	0	2	0.02	1	0.11	0	0
SIDT1	2	0.03	0	0	0	0	0	0	2	0.02	0	0	0	0
SLC12A3	1	0.02	0	0	1	0.04	0	0	2	0.02	0	0	0	0
SLC17A4	1	0.02	1	0.03	0	0	0	0	2	0.02	0	0	0	0
SLC22A14	2	0.03	0	0	0	0	0	0	2	0.02	0	0	0	0
SLC22A16	0	0	1	0.03	1	0.04	0	0	2	0.02	0	0	0	0
SLC25A18	2	0.03	0	0	0	0	0	0	2	0.02	0	0	0	0
SLC25A53	1	0.02	1	0.03	0	0	0	0	2	0.02	0	0	0	0
SLC38A8	0	0	0	0	2	0.08	0	0	2	0.02	0	0	0	0
SLC6A18	1	0.02	1	0.03	0	0	0	0	2	0.02	0	0	0	0
SLITRK3	2	0.03	0	0	0	0	0	0	2	0.02	0	0	0	0
SMAD3	1	0.02	0	0	1	0.04	0	0	2	0.02	0	0	0	0
SMARCA1	1	0.02	0	0	1	0.04	0	0	2	0.02	0	0	0	0
SMARCA5	0	0	0	0	1	0.04	1	0.5	2	0.02	0	0	0	0
SMO	2	0.03	0	0	0	0	0	0	2	0.02	0	0	0	0
SMPDL3B	2	0.03	0	0	0	0	0	0	2	0.02	1	0.11	0	0
SMUG1	2	0.03	0	0	0	0	0	0	2	0.02	0	0	0	0
SNRNP70	2	0.03	0	0	0	0	0	0	2	0.02	0	0	0	0
SNTG1	1	0.02	0	0	1	0.04	0	0	2	0.02	0	0	0	0
SOCS5	0	0	0	0	2	0.08	0	0	2	0.02	0	0	0	0
SOCS6	0	0	0	0	2	0.08	0	0	2	0.02	0	0	0	0
SOX30	0	0	1	0.03	1	0.04	0	0	2	0.02	0	0	0	0
SPAG4	0	0	0	0	2	0.08	0	0	2	0.02	0	0	0	0
SPG11	1	0.02	1	0.03	0	0	0	0	2	0.02	0	0	0	0
SPG21	2	0.03	0	0	0	0	0	0	2	0.02	0	0	0	0
SPNS3	1	0.02	0	0	1	0.04	0	0	2	0.02	0	0	0	0
SPTBN5	1	0.02	0	0	1	0.04	0	0	2	0.02	1	0.11	0	0
SRPK1	1	0.02	1	0.03	0	0	0	0	2	0.02	0	0	0	0
SRRM2	2	0.03	0	0	0	0	0	0	2	0.02	1	0.11	0	0
STIP1	1	0.02	1	0.03	0	0	0	0	2	0.02	0	0	0	0
STON2	0	0	1	0.03	1	0.04	0	0	2	0.02	0	0	0	0
STOX2	1	0.02	0	0	1	0.04	0	0	2	0.02	0	0	0	0
SYK	1	0.02	1	0.03	0	0	0	0	2	0.02	0	0	0	0
SYNPO	2	0.03	0	0	0	0	0	0	2	0.02	0	0	0	0
TACC1	0	0	2	0.06	0	0	0	0	2	0.02	0	0	0	0
TACC2	2	0.03	0	0	0	0	0	0	2	0.02	0	0	0	0
TARDBP	0	0	0	0	2	0.08	0	0	2	0.02	0	0	0	0
TCF20	1	0.02	1	0.03	0	0	0	0	2	0.02	0	0	0	0
TENT4B	1	0.02	0	0	1	0.04	0	0	2	0.02	0	0	0	0
TEP1	0	0	1	0.03	1	0.04	0	0	2	0.02	1	0.11	0	0
THRAP3	0	0	0	0	2	0.08	0	0	2	0.02	0	0	0	0
TMEM131L	1	0.02	0	0	1	0.04	0	0	2	0.02	0	0	0	0
TMEM151B	0	0	0	0	2	0.08	0	0	2	0.02	0	0	0	0
TMEM63A	1	0.02	0	0	1	0.04	0	0	2	0.02	0	0	0	0
TMTC1	1	0.02	1	0.03	0	0	0	0	2	0.02	0	0	0	0
TMTC2	1	0.02	0	0	1	0.04	0	0	2	0.02	0	0	0	0
TNFRSF11B	1	0.02	1	0.03	0	0	0	0	2	0.02	0	0	0	0
TNMD	1	0.02	0	0	1	0.04	0	0	2	0.02	0	0	0	0
TNRC18	2	0.03	0	0	0	0	0	0	2	0.02	0	0	0	0
TNS1	1	0.02	0	0	1	0.04	0	0	2	0.02	0	0	0	0
TRHR	0	0	0	0	2	0.08	0	0	2	0.02	0	0	0	0
TRIM41	1	0.02	0	0	1	0.04	0	0	2	0.02	0	0	0	0
TRIM50	2	0.03	0	0	0	0	0	0	2	0.02	0	0	0	0
TRIM7	0	0	0	0	2	0.08	0	0	2	0.02	0	0	0	0
TRIP10	0	0	0	0	2	0.08	0	0	2	0.02	0	0	0	0
TSPOAP1	0	0	0	0	2	0.08	0	0	2	0.02	1	0.11	0	0
TTC27	2	0.03	0	0	0	0	0	0	2	0.02	0	0	0	0
TTC39A	0	0	0	0	2	0.08	0	0	2	0.02	0	0	0	0
TTC5	0	0	1	0.03	0	0	1	0.5	2	0.02	0	0	0	0
TTC8	1	0.02	0	0	1	0.04	0	0	2	0.02	0	0	0	0
TTLL11	1	0.02	0	0	1	0.04	0	0	2	0.02	1	0.11	0	0
TXLNB	0	0	2	0.06	0	0	0	0	2	0.02	0	0	0	0
TYK2	2	0.03	0	0	0	0	0	0	2	0.02	0	0	0	0
UBN2	2	0.03	0	0	0	0	0	0	2	0.02	0	0	0	0
UBR1	2	0.03	0	0	0	0	0	0	2	0.02	0	0	0	0
UGGT1	2	0.03	0	0	0	0	0	0	2	0.02	0	0	0	0
UMODL1	2	0.03	0	0	0	0	0	0	2	0.02	0	0	0	0
USP1	0	0	0	0	2	0.08	0	0	2	0.02	0	0	0	0
USP16	1	0.02	1	0.03	0	0	0	0	2	0.02	0	0	0	0
USP26	1	0.02	0	0	1	0.04	0	0	2	0.02	0	0	0	0
UTRN	0	0	1	0.03	1	0.04	0	0	2	0.02	0	0	0	0
VPS13A	2	0.03	0	0	0	0	0	0	2	0.02	0	0	0	0
VPS13D	0	0	0	0	2	0.08	0	0	2	0.02	0	0	0	0
VPS52	0	0	0	0	2	0.08	0	0	2	0.02	0	0	0	0
VWCE	0	0	0	0	2	0.08	0	0	2	0.02	0	0	0	0
WDR27	1	0.02	0	0	1	0.04	0	0	2	0.02	0	0	0	0
WTAP	0	0	0	0	2	0.08	0	0	2	0.02	0	0	0	0
XKR4	0	0	0	0	2	0.08	0	0	2	0.02	0	0	0	0
XRRA1	1	0.02	0	0	1	0.04	0	0	2	0.02	1	0.11	0	0
YBEY	0	0	1	0.03	1	0.04	0	0	2	0.02	0	0	0	0
ZAP70	1	0.02	1	0.03	0	0	0	0	2	0.02	0	0	0	0
ZBBX	0	0	1	0.03	1	0.04	0	0	2	0.02	0	0	0	0
ZBTB45	0	0	0	0	2	0.08	0	0	2	0.02	0	0	0	0
ZC3H12B	0	0	0	0	2	0.08	0	0	2	0.02	0	0	0	0
ZC3H15	2	0.03	0	0	0	0	0	0	2	0.02	0	0	0	0
ZDBF2	2	0.03	0	0	0	0	0	0	2	0.02	1	0.11	0	0
ZFHX3	1	0.02	1	0.03	0	0	0	0	2	0.02	0	0	0	0
ZFP62	1	0.02	0	0	1	0.04	0	0	2	0.02	0	0	0	0
ZFPM2	0	0	1	0.03	1	0.04	0	0	2	0.02	0	0	0	0
ZFYVE16	0	0	0	0	2	0.08	0	0	2	0.02	1	0.11	0	0
ZFYVE26	1	0.02	0	0	1	0.04	0	0	2	0.02	0	0	0	0
ZKSCAN1	1	0.02	0	0	1	0.04	0	0	2	0.02	0	0	0	0
ZMYM4	0	0	0	0	2	0.08	0	0	2	0.02	0	0	0	0
ZNF134	0	0	1	0.03	1	0.04	0	0	2	0.02	0	0	0	0
ZNF398	1	0.02	0	0	1	0.04	0	0	2	0.02	0	0	0	0
ZNF462	0	0	1	0.03	1	0.04	0	0	2	0.02	0	0	0	0
ZNF521	1	0.02	1	0.03	0	0	0	0	2	0.02	0	0	0	0
ZNF623	2	0.03	0	0	0	0	0	0	2	0.02	0	0	0	0
ZNF648	0	0	0	0	2	0.08	0	0	2	0.02	0	0	0	0
ZNF783	2	0.03	0	0	0	0	0	0	2	0.02	0	0	0	0
ENSCAFG00000044133	1	0.02	0	0	0	0	0	0	1	0.01	0	0	2	0.25
FAM83C	1	0.02	0	0	0	0	0	0	1	0.01	1	0.11	2	0.25
KANK1	0	0	0	0	1	0.04	0	0	1	0.01	1	0.11	2	0.25
KIF2B	1	0.02	0	0	0	0	0	0	1	0.01	0	0	2	0.25
PTPRG	1	0.02	0	0	0	0	0	0	1	0.01	1	0.11	2	0.25
SLTM	1	0.02	0	0	0	0	0	0	1	0.01	2	0.22	2	0.25
TRIO	0	0	0	0	1	0.04	0	0	1	0.01	1	0.11	2	0.25
ABCA12	0	0	0	0	1	0.04	0	0	1	0.01	1	0.11	1	0.13
ABCC9	1	0.02	0	0	0	0	0	0	1	0.01	1	0.11	1	0.13
ACAP1	1	0.02	0	0	0	0	0	0	1	0.01	0	0	1	0.13
ACTC1	0	0	0	0	1	0.04	0	0	1	0.01	0	0	1	0.13
ADAM9	0	0	1	0.03	0	0	0	0	1	0.01	1	0.11	1	0.13
ADGRB2	0	0	0	0	1	0.04	0	0	1	0.01	0	0	1	0.13
AGBL3	0	0	1	0.03	0	0	0	0	1	0.01	1	0.11	1	0.13
AHCTF1	0	0	0	0	1	0.04	0	0	1	0.01	1	0.11	1	0.13
ALCAM	0	0	0	0	1	0.04	0	0	1	0.01	1	0.11	1	0.13
AMBRA1	1	0.02	0	0	0	0	0	0	1	0.01	0	0	1	0.13
ANKK1	0	0	0	0	1	0.04	0	0	1	0.01	1	0.11	1	0.13
ANKRD17	0	0	0	0	1	0.04	0	0	1	0.01	0	0	1	0.13
ANO7	1	0.02	0	0	0	0	0	0	1	0.01	0	0	1	0.13
AOAH	1	0.02	0	0	0	0	0	0	1	0.01	1	0.11	1	0.13
ARFGEF2	1	0.02	0	0	0	0	0	0	1	0.01	1	0.11	1	0.13
ARFGEF3	0	0	1	0.03	0	0	0	0	1	0.01	1	0.11	1	0.13
ARID2	1	0.02	0	0	0	0	0	0	1	0.01	1	0.11	1	0.13
ARMCX2	1	0.02	0	0	0	0	0	0	1	0.01	1	0.11	1	0.13
ASB5	0	0	0	0	1	0.04	0	0	1	0.01	1	0.11	1	0.13
ATF4	0	0	0	0	1	0.04	0	0	1	0.01	0	0	1	0.13
ATRX	1	0.02	0	0	0	0	0	0	1	0.01	1	0.11	1	0.13
BBS9	0	0	1	0.03	0	0	0	0	1	0.01	0	0	1	0.13
BCL9L	0	0	0	0	1	0.04	0	0	1	0.01	0	0	1	0.13
CACNA1E	0	0	0	0	1	0.04	0	0	1	0.01	0	0	1	0.13
CADPS	0	0	0	0	1	0.04	0	0	1	0.01	1	0.11	1	0.13
CCDC175	1	0.02	0	0	0	0	0	0	1	0.01	1	0.11	1	0.13
CCNDBP1	0	0	0	0	1	0.04	0	0	1	0.01	2	0.22	1	0.13
CDC20B	0	0	1	0.03	0	0	0	0	1	0.01	1	0.11	1	0.13
CHD6	1	0.02	0	0	0	0	0	0	1	0.01	0	0	1	0.13
CNTRL	0	0	1	0.03	0	0	0	0	1	0.01	2	0.22	1	0.13
COL11A2	1	0.02	0	0	0	0	0	0	1	0.01	1	0.11	1	0.13
COL15A1	0	0	1	0.03	0	0	0	0	1	0.01	1	0.11	1	0.13
COL24A1	1	0.02	0	0	0	0	0	0	1	0.01	1	0.11	1	0.13
COR2T18	1	0.02	0	0	0	0	0	0	1	0.01	1	0.11	1	0.13
CPXM1	1	0.02	0	0	0	0	0	0	1	0.01	1	0.11	1	0.13
CYLD	1	0.02	0	0	0	0	0	0	1	0.01	1	0.11	1	0.13
DAGLA	0	0	0	0	1	0.04	0	0	1	0.01	1	0.11	1	0.13
DDIT4	0	0	1	0.03	0	0	0	0	1	0.01	0	0	1	0.13
DHX34	0	0	0	0	1	0.04	0	0	1	0.01	1	0.11	1	0.13
DISP3	0	0	0	0	1	0.04	0	0	1	0.01	1	0.11	1	0.13
DNAH1	1	0.02	0	0	0	0	0	0	1	0.01	2	0.22	1	0.13
DNAH7	0	0	0	0	1	0.04	0	0	1	0.01	1	0.11	1	0.13
DOCK2	1	0.02	0	0	0	0	0	0	1	0.01	0	0	1	0.13
DSP	0	0	0	0	1	0.04	0	0	1	0.01	1	0.11	1	0.13
ENSCAFG00000002137	1	0.02	0	0	0	0	0	0	1	0.01	1	0.11	1	0.13
ENSCAFG00000002808	0	0	0	0	1	0.04	0	0	1	0.01	1	0.11	1	0.13
ENSCAFG00000003851	1	0.02	0	0	0	0	0	0	1	0.01	1	0.11	1	0.13
ENSCAFG00000003951	0	0	0	0	1	0.04	0	0	1	0.01	1	0.11	1	0.13
ENSCAFG00000004548	0	0	1	0.03	0	0	0	0	1	0.01	0	0	1	0.13
ENSCAFG00000005406	0	0	0	0	1	0.04	0	0	1	0.01	1	0.11	1	0.13
ENSCAFG00000006260	1	0.02	0	0	0	0	0	0	1	0.01	0	0	1	0.13
ENSCAFG00000006926	1	0.02	0	0	0	0	0	0	1	0.01	2	0.22	1	0.13
ENSCAFG00000008154	0	0	0	0	1	0.04	0	0	1	0.01	0	0	1	0.13
ENSCAFG00000012618	0	0	1	0.03	0	0	0	0	1	0.01	3	0.33	1	0.13
ENSCAFG00000013477	0	0	0	0	1	0.04	0	0	1	0.01	0	0	1	0.13
ENSCAFG00000013603	0	0	0	0	1	0.04	0	0	1	0.01	1	0.11	1	0.13
ENSCAFG00000016006	1	0.02	0	0	0	0	0	0	1	0.01	0	0	1	0.13
ENSCAFG00000016636	0	0	0	0	1	0.04	0	0	1	0.01	0	0	1	0.13
ENSCAFG00000023580	0	0	1	0.03	0	0	0	0	1	0.01	1	0.11	1	0.13
ENSCAFG00000023872	1	0.02	0	0	0	0	0	0	1	0.01	0	0	1	0.13
ENSCAFG00000025031	0	0	0	0	1	0.04	0	0	1	0.01	1	0.11	1	0.13
ENSCAFG00000030258	0	0	1	0.03	0	0	0	0	1	0.01	0	0	1	0.13
ENSCAFG00000030295	0	0	0	0	1	0.04	0	0	1	0.01	0	0	1	0.13
ENSCAFG00000030401	0	0	0	0	1	0.04	0	0	1	0.01	1	0.11	1	0.13
ENSCAFG00000032190	0	0	0	0	1	0.04	0	0	1	0.01	1	0.11	1	0.13
ENSCAFG00000032665	0	0	0	0	1	0.04	0	0	1	0.01	1	0.11	1	0.13
ENSCAFG00000041265	0	0	0	0	1	0.04	0	0	1	0.01	0	0	1	0.13
ENSCAFG00000041390	0	0	0	0	1	0.04	0	0	1	0.01	0	0	1	0.13
ENSCAFG00000041788	0	0	1	0.03	0	0	0	0	1	0.01	0	0	1	0.13
ENSCAFG00000042063	0	0	1	0.03	0	0	0	0	1	0.01	0	0	1	0.13
ENSCAFG00000043465	1	0.02	0	0	0	0	0	0	1	0.01	0	0	1	0.13
ENSCAFG00000047857	0	0	0	0	1	0.04	0	0	1	0.01	0	0	1	0.13
ERCC4	0	0	0	0	1	0.04	0	0	1	0.01	1	0.11	1	0.13
F11	0	0	0	0	1	0.04	0	0	1	0.01	1	0.11	1	0.13
FAM135B	0	0	0	0	1	0.04	0	0	1	0.01	2	0.22	1	0.13
FBF1	1	0.02	0	0	0	0	0	0	1	0.01	1	0.11	1	0.13
FNTA	0	0	1	0.03	0	0	0	0	1	0.01	1	0.11	1	0.13
FYCO1	1	0.02	0	0	0	0	0	0	1	0.01	1	0.11	1	0.13
GFY	0	0	1	0.03	0	0	0	0	1	0.01	0	0	1	0.13
GPR142	1	0.02	0	0	0	0	0	0	1	0.01	1	0.11	1	0.13
GRIK5	1	0.02	0	0	0	0	0	0	1	0.01	1	0.11	1	0.13
GUCY2D	0	0	0	0	1	0.04	0	0	1	0.01	1	0.11	1	0.13
HELZ	1	0.02	0	0	0	0	0	0	1	0.01	1	0.11	1	0.13
HMCN2	0	0	0	0	1	0.04	0	0	1	0.01	2	0.22	1	0.13
HNF1A	0	0	1	0.03	0	0	0	0	1	0.01	1	0.11	1	0.13
HRH4	1	0.02	0	0	0	0	0	0	1	0.01	1	0.11	1	0.13
HSPG2	0	0	0	0	1	0.04	0	0	1	0.01	1	0.11	1	0.13
INPPL1	0	0	0	0	1	0.04	0	0	1	0.01	1	0.11	1	0.13
INVS	0	0	0	0	1	0.04	0	0	1	0.01	1	0.11	1	0.13
JAML	1	0.02	0	0	0	0	0	0	1	0.01	1	0.11	1	0.13
KIAA0586	0	0	1	0.03	0	0	0	0	1	0.01	1	0.11	1	0.13
KIF24	0	0	0	0	1	0.04	0	0	1	0.01	1	0.11	1	0.13
KLHDC9	0	0	1	0.03	0	0	0	0	1	0.01	2	0.22	1	0.13
KLK12	1	0.02	0	0	0	0	0	0	1	0.01	0	0	1	0.13
LARP1	1	0.02	0	0	0	0	0	0	1	0.01	0	0	1	0.13
LRP1	1	0.02	0	0	0	0	0	0	1	0.01	1	0.11	1	0.13
LRRK2	0	0	0	0	1	0.04	0	0	1	0.01	1	0.11	1	0.13
MAATS1	1	0.02	0	0	0	0	0	0	1	0.01	1	0.11	1	0.13
MAGI3	0	0	0	0	1	0.04	0	0	1	0.01	1	0.11	1	0.13
MAP4	1	0.02	0	0	0	0	0	0	1	0.01	1	0.11	1	0.13
MAP7	1	0.02	0	0	0	0	0	0	1	0.01	0	0	1	0.13
MICAL3	1	0.02	0	0	0	0	0	0	1	0.01	2	0.22	1	0.13
MRC1	0	0	0	0	1	0.04	0	0	1	0.01	0	0	1	0.13
MYH8	0	0	0	0	1	0.04	0	0	1	0.01	0	0	1	0.13
MYRF	1	0.02	0	0	0	0	0	0	1	0.01	1	0.11	1	0.13
NCOA2	0	0	0	0	1	0.04	0	0	1	0.01	1	0.11	1	0.13
NDFIP2	0	0	0	0	1	0.04	0	0	1	0.01	1	0.11	1	0.13
NDST4	0	0	0	0	1	0.04	0	0	1	0.01	1	0.11	1	0.13
NLRP13	0	0	1	0.03	0	0	0	0	1	0.01	1	0.11	1	0.13
NLRP5	0	0	0	0	1	0.04	0	0	1	0.01	1	0.11	1	0.13
NLRP9	1	0.02	0	0	0	0	0	0	1	0.01	1	0.11	1	0.13
NOC4L	0	0	0	0	1	0.04	0	0	1	0.01	1	0.11	1	0.13
NR0B1	0	0	1	0.03	0	0	0	0	1	0.01	1	0.11	1	0.13
NR5A2	0	0	0	0	1	0.04	0	0	1	0.01	1	0.11	1	0.13
NTM	0	0	0	0	1	0.04	0	0	1	0.01	1	0.11	1	0.13
OAS2	1	0.02	0	0	0	0	0	0	1	0.01	1	0.11	1	0.13
OR10A7	0	0	0	0	1	0.04	0	0	1	0.01	1	0.11	1	0.13
OR11H6	0	0	0	0	1	0.04	0	0	1	0.01	1	0.11	1	0.13
OR2W3	0	0	1	0.03	0	0	0	0	1	0.01	1	0.11	1	0.13
PAXIP1	0	0	0	0	1	0.04	0	0	1	0.01	1	0.11	1	0.13
PCDHGC3	1	0.02	0	0	0	0	0	0	1	0.01	0	0	1	0.13
PDCD1	1	0.02	0	0	0	0	0	0	1	0.01	1	0.11	1	0.13
PIK3C2B	1	0.02	0	0	0	0	0	0	1	0.01	2	0.22	1	0.13
PIK3CB	1	0.02	0	0	0	0	0	0	1	0.01	1	0.11	1	0.13
PLCG1	1	0.02	0	0	0	0	0	0	1	0.01	1	0.11	1	0.13
PLXNB1	1	0.02	0	0	0	0	0	0	1	0.01	1	0.11	1	0.13
PPFIA2	1	0.02	0	0	0	0	0	0	1	0.01	0	0	1	0.13
PPM1D	0	0	1	0.03	0	0	0	0	1	0.01	1	0.11	1	0.13
PPT1	0	0	0	0	1	0.04	0	0	1	0.01	0	0	1	0.13
PRXL2A	0	0	1	0.03	0	0	0	0	1	0.01	0	0	1	0.13
RBM22	1	0.02	0	0	0	0	0	0	1	0.01	0	0	1	0.13
RGL2	0	0	1	0.03	0	0	0	0	1	0.01	0	0	1	0.13
RGS7	1	0.02	0	0	0	0	0	0	1	0.01	1	0.11	1	0.13
RGS9	1	0.02	0	0	0	0	0	0	1	0.01	0	0	1	0.13
SCN2A	0	0	0	0	1	0.04	0	0	1	0.01	0	0	1	0.13
SEC24B	1	0.02	0	0	0	0	0	0	1	0.01	1	0.11	1	0.13
SIAH3	0	0	0	0	1	0.04	0	0	1	0.01	1	0.11	1	0.13
SLC17A2	0	0	0	0	1	0.04	0	0	1	0.01	0	0	1	0.13
SLC4A4	1	0.02	0	0	0	0	0	0	1	0.01	1	0.11	1	0.13
SLC6A17	1	0.02	0	0	0	0	0	0	1	0.01	1	0.11	1	0.13
SLC7A4	1	0.02	0	0	0	0	0	0	1	0.01	1	0.11	1	0.13
SLCO4C1	1	0.02	0	0	0	0	0	0	1	0.01	1	0.11	1	0.13
SPOCK3	1	0.02	0	0	0	0	0	0	1	0.01	1	0.11	1	0.13
SPTBN2	0	0	0	0	1	0.04	0	0	1	0.01	0	0	1	0.13
SRPRA	0	0	0	0	1	0.04	0	0	1	0.01	1	0.11	1	0.13
STAB2	1	0.02	0	0	0	0	0	0	1	0.01	1	0.11	1	0.13
STAC2	0	0	0	0	1	0.04	0	0	1	0.01	1	0.11	1	0.13
SYNE3	1	0.02	0	0	0	0	0	0	1	0.01	2	0.22	1	0.13
TASOR2	1	0.02	0	0	0	0	0	0	1	0.01	2	0.22	1	0.13
TCF4	0	0	0	0	1	0.04	0	0	1	0.01	1	0.11	1	0.13
TESPA1	1	0.02	0	0	0	0	0	0	1	0.01	0	0	1	0.13
THAP5	0	0	0	0	1	0.04	0	0	1	0.01	0	0	1	0.13
THSD7A	0	0	1	0.03	0	0	0	0	1	0.01	1	0.11	1	0.13
TLL1	0	0	1	0.03	0	0	0	0	1	0.01	1	0.11	1	0.13
TMEM132E	0	0	0	0	1	0.04	0	0	1	0.01	1	0.11	1	0.13
TNC	0	0	0	0	1	0.04	0	0	1	0.01	0	0	1	0.13
TPO	0	0	1	0.03	0	0	0	0	1	0.01	1	0.11	1	0.13
TRAPPC12	1	0.02	0	0	0	0	0	0	1	0.01	1	0.11	1	0.13
TRIM66	1	0.02	0	0	0	0	0	0	1	0.01	1	0.11	1	0.13
TRRAP	1	0.02	0	0	0	0	0	0	1	0.01	1	0.11	1	0.13
TTF2	0	0	1	0.03	0	0	0	0	1	0.01	1	0.11	1	0.13
UMOD	1	0.02	0	0	0	0	0	0	1	0.01	0	0	1	0.13
UNC5D	0	0	0	0	1	0.04	0	0	1	0.01	1	0.11	1	0.13
USP36	0	0	0	0	1	0.04	0	0	1	0.01	1	0.11	1	0.13
VSTM4	0	0	1	0.03	0	0	0	0	1	0.01	0	0	1	0.13
VWA5B2	0	0	1	0.03	0	0	0	0	1	0.01	2	0.22	1	0.13
WDR90	1	0.02	0	0	0	0	0	0	1	0.01	1	0.11	1	0.13
WNK1	0	0	0	0	0	0	1	0.5	1	0.01	0	0	1	0.13
ZNF292	1	0.02	0	0	0	0	0	0	1	0.01	0	0	1	0.13
ZNF34	1	0.02	0	0	0	0	0	0	1	0.01	1	0.11	1	0.13
ZNF536	0	0	0	0	1	0.04	0	0	1	0.01	1	0.11	1	0.13
ZNF638	0	0	1	0.03	0	0	0	0	1	0.01	0	0	1	0.13
ZNF74	0	0	0	0	1	0.04	0	0	1	0.01	0	0	1	0.13
ZPR1	1	0.02	0	0	0	0	0	0	1	0.01	1	0.11	1	0.13
ZSWIM8	1	0.02	0	0	0	0	0	0	1	0.01	0	0	1	0.13
AADAT	1	0.02	0	0	0	0	0	0	1	0.01	0	0	0	0
AAK1	1	0.02	0	0	0	0	0	0	1	0.01	3	0.33	0	0
AASS	1	0.02	0	0	0	0	0	0	1	0.01	0	0	0	0
AATF	1	0.02	0	0	0	0	0	0	1	0.01	0	0	0	0
ABCA7	0	0	1	0.03	0	0	0	0	1	0.01	0	0	0	0
ABCB1	1	0.02	0	0	0	0	0	0	1	0.01	0	0	0	0
ABCB11	0	0	1	0.03	0	0	0	0	1	0.01	0	0	0	0
ABCB4	1	0.02	0	0	0	0	0	0	1	0.01	0	0	0	0
ABCB8	0	0	0	0	1	0.04	0	0	1	0.01	0	0	0	0
ABCC11	1	0.02	0	0	0	0	0	0	1	0.01	0	0	0	0
ABCC12	1	0.02	0	0	0	0	0	0	1	0.01	0	0	0	0
ABCF1	0	0	0	0	1	0.04	0	0	1	0.01	0	0	0	0
ABCF3	1	0.02	0	0	0	0	0	0	1	0.01	0	0	0	0
ABHD15	1	0.02	0	0	0	0	0	0	1	0.01	0	0	0	0
ABL2	1	0.02	0	0	0	0	0	0	1	0.01	0	0	0	0
ABLIM2	0	0	0	0	1	0.04	0	0	1	0.01	0	0	0	0
ACAD8	0	0	0	0	1	0.04	0	0	1	0.01	0	0	0	0
ACADVL	1	0.02	0	0	0	0	0	0	1	0.01	0	0	0	0
ACAN	0	0	0	0	1	0.04	0	0	1	0.01	1	0.11	0	0
ACBD5	0	0	1	0.03	0	0	0	0	1	0.01	0	0	0	0
ACCS	0	0	0	0	1	0.04	0	0	1	0.01	0	0	0	0
ACE	1	0.02	0	0	0	0	0	0	1	0.01	0	0	0	0
ACER2	0	0	0	0	1	0.04	0	0	1	0.01	0	0	0	0
ACHE	1	0.02	0	0	0	0	0	0	1	0.01	0	0	0	0
ACKR1	0	0	1	0.03	0	0	0	0	1	0.01	0	0	0	0
ACOT6	0	0	0	0	1	0.04	0	0	1	0.01	0	0	0	0
ACOX3	0	0	1	0.03	0	0	0	0	1	0.01	0	0	0	0
ACOXL	1	0.02	0	0	0	0	0	0	1	0.01	0	0	0	0
ACSL4	0	0	0	0	1	0.04	0	0	1	0.01	0	0	0	0
ACTN1	0	0	0	0	1	0.04	0	0	1	0.01	0	0	0	0
ACTN4	0	0	1	0.03	0	0	0	0	1	0.01	0	0	0	0
ACTRT2	0	0	1	0.03	0	0	0	0	1	0.01	0	0	0	0
ACTRT3	1	0.02	0	0	0	0	0	0	1	0.01	0	0	0	0
ACVR2A	0	0	0	0	1	0.04	0	0	1	0.01	0	0	0	0
ACVRL1	0	0	0	0	1	0.04	0	0	1	0.01	0	0	0	0
ADAM18	0	0	1	0.03	0	0	0	0	1	0.01	0	0	0	0
ADAM19	1	0.02	0	0	0	0	0	0	1	0.01	0	0	0	0
ADAM2	0	0	0	0	1	0.04	0	0	1	0.01	0	0	0	0
ADAMTS19	1	0.02	0	0	0	0	0	0	1	0.01	1	0.11	0	0
ADAMTS5	1	0.02	0	0	0	0	0	0	1	0.01	0	0	0	0
ADAMTS9	1	0.02	0	0	0	0	0	0	1	0.01	0	0	0	0
ADAMTSL5	0	0	1	0.03	0	0	0	0	1	0.01	0	0	0	0
ADAP1	1	0.02	0	0	0	0	0	0	1	0.01	0	0	0	0
ADCY6	1	0.02	0	0	0	0	0	0	1	0.01	0	0	0	0
ADCY7	0	0	1	0.03	0	0	0	0	1	0.01	0	0	0	0
ADD1	0	0	0	0	1	0.04	0	0	1	0.01	0	0	0	0
ADD2	1	0.02	0	0	0	0	0	0	1	0.01	0	0	0	0
ADGRA2	1	0.02	0	0	0	0	0	0	1	0.01	0	0	0	0
ADGRB3	1	0.02	0	0	0	0	0	0	1	0.01	0	0	0	0
ADGRE1	1	0.02	0	0	0	0	0	0	1	0.01	0	0	0	0
ADGRE2	1	0.02	0	0	0	0	0	0	1	0.01	0	0	0	0
ADIPOR1	1	0.02	0	0	0	0	0	0	1	0.01	0	0	0	0
ADK	0	0	0	0	1	0.04	0	0	1	0.01	0	0	0	0
ADNP	0	0	0	0	1	0.04	0	0	1	0.01	0	0	0	0
ADPGK	1	0.02	0	0	0	0	0	0	1	0.01	0	0	0	0
ADRA1B	0	0	0	0	1	0.04	0	0	1	0.01	0	0	0	0
ADRB3	0	0	0	0	1	0.04	0	0	1	0.01	0	0	0	0
ADSS1	1	0.02	0	0	0	0	0	0	1	0.01	0	0	0	0
AEN	0	0	0	0	1	0.04	0	0	1	0.01	0	0	0	0
AFDN	1	0.02	0	0	0	0	0	0	1	0.01	0	0	0	0
AGBL1	1	0.02	0	0	0	0	0	0	1	0.01	0	0	0	0
AGL	0	0	0	0	1	0.04	0	0	1	0.01	0	0	0	0
AGO1	1	0.02	0	0	0	0	0	0	1	0.01	0	0	0	0
AGO2	1	0.02	0	0	0	0	0	0	1	0.01	0	0	0	0
AGPAT4	1	0.02	0	0	0	0	0	0	1	0.01	0	0	0	0
AHR	0	0	0	0	1	0.04	0	0	1	0.01	0	0	0	0
AIF1	1	0.02	0	0	0	0	0	0	1	0.01	0	0	0	0
AIG1	0	0	1	0.03	0	0	0	0	1	0.01	0	0	0	0
AIMP1	0	0	0	0	1	0.04	0	0	1	0.01	0	0	0	0
AIRE	0	0	0	0	1	0.04	0	0	1	0.01	0	0	0	0
AK7	1	0.02	0	0	0	0	0	0	1	0.01	0	0	0	0
AKAP1	1	0.02	0	0	0	0	0	0	1	0.01	0	0	0	0
AKAP4	0	0	0	0	0	0	1	0.5	1	0.01	0	0	0	0
AKNA	0	0	0	0	1	0.04	0	0	1	0.01	0	0	0	0
AKR1C3	0	0	1	0.03	0	0	0	0	1	0.01	0	0	0	0
AKR7L	1	0.02	0	0	0	0	0	0	1	0.01	1	0.11	0	0
AKTIP	1	0.02	0	0	0	0	0	0	1	0.01	0	0	0	0
ALDH1L2	0	0	1	0.03	0	0	0	0	1	0.01	0	0	0	0
ALDH3A2	0	0	1	0.03	0	0	0	0	1	0.01	0	0	0	0
ALDH4A1	1	0.02	0	0	0	0	0	0	1	0.01	0	0	0	0
ALDH7A1	1	0.02	0	0	0	0	0	0	1	0.01	0	0	0	0
ALKBH2	1	0.02	0	0	0	0	0	0	1	0.01	0	0	0	0
ALKBH5	0	0	0	0	1	0.04	0	0	1	0.01	0	0	0	0
ALOX15	1	0.02	0	0	0	0	0	0	1	0.01	1	0.11	0	0
ALOX15B	1	0.02	0	0	0	0	0	0	1	0.01	0	0	0	0
ALX4	0	0	0	0	1	0.04	0	0	1	0.01	0	0	0	0
AMBN	1	0.02	0	0	0	0	0	0	1	0.01	0	0	0	0
AMER3	0	0	1	0.03	0	0	0	0	1	0.01	0	0	0	0
AMPD1	1	0.02	0	0	0	0	0	0	1	0.01	0	0	0	0
AMT	1	0.02	0	0	0	0	0	0	1	0.01	2	0.22	0	0
ANAPC4	1	0.02	0	0	0	0	0	0	1	0.01	0	0	0	0
ANK1	1	0.02	0	0	0	0	0	0	1	0.01	1	0.11	0	0
ANK3	0	0	0	0	1	0.04	0	0	1	0.01	0	0	0	0
ANKEF1	1	0.02	0	0	0	0	0	0	1	0.01	1	0.11	0	0
ANKMY2	0	0	0	0	1	0.04	0	0	1	0.01	0	0	0	0
ANKRD10	0	0	1	0.03	0	0	0	0	1	0.01	0	0	0	0
ANKRD11	0	0	0	0	1	0.04	0	0	1	0.01	0	0	0	0
ANKRD2	0	0	1	0.03	0	0	0	0	1	0.01	0	0	0	0
ANKRD22	0	0	0	0	1	0.04	0	0	1	0.01	0	0	0	0
ANKRD34A	1	0.02	0	0	0	0	0	0	1	0.01	0	0	0	0
ANKRD34C	0	0	0	0	1	0.04	0	0	1	0.01	0	0	0	0
ANKRD49	0	0	0	0	1	0.04	0	0	1	0.01	0	0	0	0
ANKRD52	1	0.02	0	0	0	0	0	0	1	0.01	0	0	0	0
ANKRD9	0	0	0	0	1	0.04	0	0	1	0.01	0	0	0	0
ANKS6	0	0	0	0	1	0.04	0	0	1	0.01	0	0	0	0
ANO5	1	0.02	0	0	0	0	0	0	1	0.01	0	0	0	0
ANOS1	0	0	0	0	1	0.04	0	0	1	0.01	0	0	0	0
AP1AR	0	0	0	0	1	0.04	0	0	1	0.01	0	0	0	0
AP1M1	1	0.02	0	0	0	0	0	0	1	0.01	0	0	0	0
APEH	1	0.02	0	0	0	0	0	0	1	0.01	0	0	0	0
APLP1	1	0.02	0	0	0	0	0	0	1	0.01	0	0	0	0
APOBEC3Z3	1	0.02	0	0	0	0	0	0	1	0.01	0	0	0	0
APOBR	1	0.02	0	0	0	0	0	0	1	0.01	0	0	0	0
APOL5	0	0	1	0.03	0	0	0	0	1	0.01	0	0	0	0
AREL1	0	0	0	0	1	0.04	0	0	1	0.01	1	0.11	0	0
ARFGEF1	0	0	1	0.03	0	0	0	0	1	0.01	1	0.11	0	0
ARG2	1	0.02	0	0	0	0	0	0	1	0.01	0	0	0	0
ARHGAP10	1	0.02	0	0	0	0	0	0	1	0.01	0	0	0	0
ARHGAP12	0	0	1	0.03	0	0	0	0	1	0.01	0	0	0	0
ARHGAP21	0	0	0	0	1	0.04	0	0	1	0.01	1	0.11	0	0
ARHGAP24	1	0.02	0	0	0	0	0	0	1	0.01	0	0	0	0
ARHGAP29	0	0	1	0.03	0	0	0	0	1	0.01	0	0	0	0
ARHGAP33	0	0	1	0.03	0	0	0	0	1	0.01	1	0.11	0	0
ARHGAP45	0	0	0	0	1	0.04	0	0	1	0.01	0	0	0	0
ARHGAP6	1	0.02	0	0	0	0	0	0	1	0.01	0	0	0	0
ARHGEF10	1	0.02	0	0	0	0	0	0	1	0.01	0	0	0	0
ARHGEF11	0	0	0	0	1	0.04	0	0	1	0.01	0	0	0	0
ARHGEF12	0	0	0	0	1	0.04	0	0	1	0.01	0	0	0	0
ARHGEF16	1	0.02	0	0	0	0	0	0	1	0.01	0	0	0	0
ARHGEF17	0	0	0	0	1	0.04	0	0	1	0.01	0	0	0	0
ARHGEF19	1	0.02	0	0	0	0	0	0	1	0.01	0	0	0	0
ARHGEF26	1	0.02	0	0	0	0	0	0	1	0.01	0	0	0	0
ARHGEF33	0	0	1	0.03	0	0	0	0	1	0.01	0	0	0	0
ARID1B	1	0.02	0	0	0	0	0	0	1	0.01	0	0	0	0
ARID4A	0	0	0	0	1	0.04	0	0	1	0.01	0	0	0	0
ARIH1	1	0.02	0	0	0	0	0	0	1	0.01	0	0	0	0
ARMC9	1	0.02	0	0	0	0	0	0	1	0.01	0	0	0	0
ARMCX1	0	0	0	0	1	0.04	0	0	1	0.01	0	0	0	0
ARMT1	1	0.02	0	0	0	0	0	0	1	0.01	0	0	0	0
ARNT	0	0	0	0	1	0.04	0	0	1	0.01	0	0	0	0
ARNT2	0	0	0	0	1	0.04	0	0	1	0.01	0	0	0	0
ARPP21	1	0.02	0	0	0	0	0	0	1	0.01	0	0	0	0
ARSB	1	0.02	0	0	0	0	0	0	1	0.01	0	0	0	0
ARV1	0	0	1	0.03	0	0	0	0	1	0.01	0	0	0	0
ASB1	0	0	0	0	1	0.04	0	0	1	0.01	0	0	0	0
ASB12	0	0	0	0	1	0.04	0	0	1	0.01	0	0	0	0
ASB14	1	0.02	0	0	0	0	0	0	1	0.01	0	0	0	0
ASB2	1	0.02	0	0	0	0	0	0	1	0.01	0	0	0	0
ATAD1	1	0.02	0	0	0	0	0	0	1	0.01	0	0	0	0
ATAD2B	0	0	1	0.03	0	0	0	0	1	0.01	0	0	0	0
ATF5	1	0.02	0	0	0	0	0	0	1	0.01	0	0	0	0
ATG2B	1	0.02	0	0	0	0	0	0	1	0.01	0	0	0	0
ATG4A	1	0.02	0	0	0	0	0	0	1	0.01	0	0	0	0
ATIC	0	0	0	0	1	0.04	0	0	1	0.01	0	0	0	0
ATM	1	0.02	0	0	0	0	0	0	1	0.01	0	0	0	0
ATMIN	0	0	0	0	1	0.04	0	0	1	0.01	0	0	0	0
ATP10B	0	0	0	0	1	0.04	0	0	1	0.01	0	0	0	0
ATP10D	0	0	0	0	1	0.04	0	0	1	0.01	0	0	0	0
ATP11A	1	0.02	0	0	0	0	0	0	1	0.01	0	0	0	0
ATP11B	1	0.02	0	0	0	0	0	0	1	0.01	0	0	0	0
ATP12A	1	0.02	0	0	0	0	0	0	1	0.01	0	0	0	0
ATP13A3	0	0	1	0.03	0	0	0	0	1	0.01	0	0	0	0
ATP23	0	0	0	0	1	0.04	0	0	1	0.01	0	0	0	0
ATP2B1	0	0	0	0	1	0.04	0	0	1	0.01	0	0	0	0
ATP2B3	1	0.02	0	0	0	0	0	0	1	0.01	0	0	0	0
ATP2C1	1	0.02	0	0	0	0	0	0	1	0.01	0	0	0	0
ATP5F1A	0	0	0	0	1	0.04	0	0	1	0.01	0	0	0	0
ATP6AP2	0	0	0	0	1	0.04	0	0	1	0.01	0	0	0	0
ATP6V0A4	1	0.02	0	0	0	0	0	0	1	0.01	0	0	0	0
ATP6V1A	0	0	0	0	1	0.04	0	0	1	0.01	0	0	0	0
ATP6V1B1	0	0	0	0	1	0.04	0	0	1	0.01	0	0	0	0
ATP6V1H	0	0	1	0.03	0	0	0	0	1	0.01	0	0	0	0
ATP8B2	1	0.02	0	0	0	0	0	0	1	0.01	0	0	0	0
ATP8B4	1	0.02	0	0	0	0	0	0	1	0.01	0	0	0	0
ATPSCKMT	1	0.02	0	0	0	0	0	0	1	0.01	0	0	0	0
ATR	1	0.02	0	0	0	0	0	0	1	0.01	0	0	0	0
ATXN1	0	0	0	0	1	0.04	0	0	1	0.01	0	0	0	0
ATXN7L1	1	0.02	0	0	0	0	0	0	1	0.01	0	0	0	0
ATXN7L2	0	0	0	0	1	0.04	0	0	1	0.01	0	0	0	0
ATXN7L3	0	0	1	0.03	0	0	0	0	1	0.01	0	0	0	0
AVIL	0	0	0	0	1	0.04	0	0	1	0.01	0	0	0	0
AXL	0	0	0	0	1	0.04	0	0	1	0.01	0	0	0	0
B3GALNT2	1	0.02	0	0	0	0	0	0	1	0.01	0	0	0	0
B4GALNT2	1	0.02	0	0	0	0	0	0	1	0.01	0	0	0	0
BAAT	1	0.02	0	0	0	0	0	0	1	0.01	0	0	0	0
BACH2	1	0.02	0	0	0	0	0	0	1	0.01	0	0	0	0
BAIAP2	1	0.02	0	0	0	0	0	0	1	0.01	0	0	0	0
BARD1	0	0	0	0	1	0.04	0	0	1	0.01	0	0	0	0
BARHL1	0	0	1	0.03	0	0	0	0	1	0.01	0	0	0	0
BAZ1A	0	0	0	0	1	0.04	0	0	1	0.01	0	0	0	0
BBX	1	0.02	0	0	0	0	0	0	1	0.01	0	0	0	0
BCAM	1	0.02	0	0	0	0	0	0	1	0.01	0	0	0	0
BCAS1	0	0	0	0	1	0.04	0	0	1	0.01	0	0	0	0
BCHE	0	0	0	0	1	0.04	0	0	1	0.01	0	0	0	0
BCL6	0	0	0	0	1	0.04	0	0	1	0.01	0	0	0	0
BCL7A	0	0	1	0.03	0	0	0	0	1	0.01	0	0	0	0
BCL9	0	0	0	0	1	0.04	0	0	1	0.01	0	0	0	0
BCLAF1	0	0	1	0.03	0	0	0	0	1	0.01	0	0	0	0
BCOR	1	0.02	0	0	0	0	0	0	1	0.01	0	0	0	0
BDNF	1	0.02	0	0	0	0	0	0	1	0.01	0	0	0	0
BECN2	0	0	1	0.03	0	0	0	0	1	0.01	0	0	0	0
BEND2	0	0	0	0	1	0.04	0	0	1	0.01	0	0	0	0
BEND4	1	0.02	0	0	0	0	0	0	1	0.01	0	0	0	0
BHMG1	0	0	0	0	1	0.04	0	0	1	0.01	0	0	0	0
BIRC6	1	0.02	0	0	0	0	0	0	1	0.01	0	0	0	0
BIRC7	1	0.02	0	0	0	0	0	0	1	0.01	0	0	0	0
BLVRA	1	0.02	0	0	0	0	0	0	1	0.01	0	0	0	0
BLZF1	1	0.02	0	0	0	0	0	0	1	0.01	0	0	0	0
BMP2K	0	0	0	0	1	0.04	0	0	1	0.01	2	0.22	0	0
BMP3	0	0	0	0	1	0.04	0	0	1	0.01	0	0	0	0
BMP5	0	0	1	0.03	0	0	0	0	1	0.01	1	0.11	0	0
BMPER	1	0.02	0	0	0	0	0	0	1	0.01	0	0	0	0
BNC1	1	0.02	0	0	0	0	0	0	1	0.01	1	0.11	0	0
BNC2	1	0.02	0	0	0	0	0	0	1	0.01	0	0	0	0
BRD1	0	0	0	0	1	0.04	0	0	1	0.01	0	0	0	0
BRD4	0	0	1	0.03	0	0	0	0	1	0.01	1	0.11	0	0
BRINP2	0	0	1	0.03	0	0	0	0	1	0.01	0	0	0	0
BRSK2	1	0.02	0	0	0	0	0	0	1	0.01	0	0	0	0
BRWD3	0	0	1	0.03	0	0	0	0	1	0.01	0	0	0	0
BSCL2	0	0	1	0.03	0	0	0	0	1	0.01	0	0	0	0
BSDC1	1	0.02	0	0	0	0	0	0	1	0.01	0	0	0	0
BST2	1	0.02	0	0	0	0	0	0	1	0.01	0	0	0	0
BTAF1	1	0.02	0	0	0	0	0	0	1	0.01	0	0	0	0
BTBD7	1	0.02	0	0	0	0	0	0	1	0.01	0	0	0	0
BTBD8	1	0.02	0	0	0	0	0	0	1	0.01	0	0	0	0
BTD	1	0.02	0	0	0	0	0	0	1	0.01	0	0	0	0
BTG4	0	0	0	0	1	0.04	0	0	1	0.01	0	0	0	0
BTN1A1	1	0.02	0	0	0	0	0	0	1	0.01	0	0	0	0
C12H6orf132	0	0	0	0	1	0.04	0	0	1	0.01	1	0.11	0	0
C12orf43	0	0	0	0	1	0.04	0	0	1	0.01	0	0	0	0
C17H1orf68	0	0	1	0.03	0	0	0	0	1	0.01	0	0	0	0
C18H11orf86	0	0	1	0.03	0	0	0	0	1	0.01	0	0	0	0
C1GALT1C1	0	0	1	0.03	0	0	0	0	1	0.01	0	0	0	0
C1H18orf63	0	0	1	0.03	0	0	0	0	1	0.01	0	0	0	0
C1QA	1	0.02	0	0	0	0	0	0	1	0.01	0	0	0	0
C2	1	0.02	0	0	0	0	0	0	1	0.01	1	0.11	0	0
C20H19orf44	0	0	0	0	1	0.04	0	0	1	0.01	0	0	0	0
C24H20orf96	1	0.02	0	0	0	0	0	0	1	0.01	0	0	0	0
C2CD3	1	0.02	0	0	0	0	0	0	1	0.01	0	0	0	0
C2CD4C	0	0	1	0.03	0	0	0	0	1	0.01	0	0	0	0
C30H15orf39	0	0	0	0	1	0.04	0	0	1	0.01	0	0	0	0
C30H15orf61	0	0	0	0	1	0.04	0	0	1	0.01	0	0	0	0
C32H4orf54	0	0	0	0	1	0.04	0	0	1	0.01	0	0	0	0
C34H5orf49	0	0	0	0	1	0.04	0	0	1	0.01	0	0	0	0
C6H16orf54	0	0	0	0	1	0.04	0	0	1	0.01	0	0	0	0
C6H16orf90	1	0.02	0	0	0	0	0	0	1	0.01	0	0	0	0
C6H16orf91	1	0.02	0	0	0	0	0	0	1	0.01	0	0	0	0
C7	0	0	1	0.03	0	0	0	0	1	0.01	0	0	0	0
C9	0	0	0	0	1	0.04	0	0	1	0.01	0	0	0	0
C9H17orf64	0	0	0	0	1	0.04	0	0	1	0.01	0	0	0	0
CA6	1	0.02	0	0	0	0	0	0	1	0.01	0	0	0	0
CABIN1	0	0	0	0	1	0.04	0	0	1	0.01	0	0	0	0
CABP4	1	0.02	0	0	0	0	0	0	1	0.01	0	0	0	0
CACNA1B	1	0.02	0	0	0	0	0	0	1	0.01	0	0	0	0
CACNA1C	1	0.02	0	0	0	0	0	0	1	0.01	0	0	0	0
CACNA1S	1	0.02	0	0	0	0	0	0	1	0.01	0	0	0	0
CACNB4	0	0	0	0	1	0.04	0	0	1	0.01	0	0	0	0
CADM3	0	0	0	0	1	0.04	0	0	1	0.01	0	0	0	0
CALB2	0	0	1	0.03	0	0	0	0	1	0.01	0	0	0	0
CALML4	0	0	0	0	1	0.04	0	0	1	0.01	0	0	0	0
CALML6	0	0	0	0	1	0.04	0	0	1	0.01	0	0	0	0
CALN1	1	0.02	0	0	0	0	0	0	1	0.01	0	0	0	0
CAMSAP1	1	0.02	0	0	0	0	0	0	1	0.01	0	0	0	0
CAMTA1	0	0	0	0	1	0.04	0	0	1	0.01	0	0	0	0
CAND2	1	0.02	0	0	0	0	0	0	1	0.01	4	0.44	0	0
CANF2	0	0	1	0.03	0	0	0	0	1	0.01	0	0	0	0
CANFAMV1R558	1	0.02	0	0	0	0	0	0	1	0.01	0	0	0	0
CAPG	1	0.02	0	0	0	0	0	0	1	0.01	0	0	0	0
CAPN7	1	0.02	0	0	0	0	0	0	1	0.01	1	0.11	0	0
CAPRIN1	1	0.02	0	0	0	0	0	0	1	0.01	0	0	0	0
CAPS2	0	0	0	0	1	0.04	0	0	1	0.01	0	0	0	0
CARD6	0	0	0	0	1	0.04	0	0	1	0.01	0	0	0	0
CARM1	1	0.02	0	0	0	0	0	0	1	0.01	0	0	0	0
CARNMT1	0	0	0	0	1	0.04	0	0	1	0.01	0	0	0	0
CASC4	0	0	0	0	1	0.04	0	0	1	0.01	0	0	0	0
CASP14	1	0.02	0	0	0	0	0	0	1	0.01	0	0	0	0
CASS4	1	0.02	0	0	0	0	0	0	1	0.01	0	0	0	0
CASZ1	0	0	0	0	1	0.04	0	0	1	0.01	0	0	0	0
CATSPER3	0	0	1	0.03	0	0	0	0	1	0.01	0	0	0	0
CAVIN4	0	0	0	0	1	0.04	0	0	1	0.01	0	0	0	0
CBLB	0	0	0	0	1	0.04	0	0	1	0.01	1	0.11	0	0
CBLC	0	0	1	0.03	0	0	0	0	1	0.01	0	0	0	0
CBLIF	0	0	0	0	1	0.04	0	0	1	0.01	0	0	0	0
CBLN2	0	0	0	0	1	0.04	0	0	1	0.01	0	0	0	0
CC2D2B	0	0	0	0	1	0.04	0	0	1	0.01	0	0	0	0
CCAR2	0	0	0	0	1	0.04	0	0	1	0.01	0	0	0	0
CCBE1	0	0	0	0	1	0.04	0	0	1	0.01	0	0	0	0
CCDC103	0	0	1	0.03	0	0	0	0	1	0.01	0	0	0	0
CCDC138	0	0	1	0.03	0	0	0	0	1	0.01	0	0	0	0
CCDC150	1	0.02	0	0	0	0	0	0	1	0.01	0	0	0	0
CCDC170	1	0.02	0	0	0	0	0	0	1	0.01	0	0	0	0
CCDC178	1	0.02	0	0	0	0	0	0	1	0.01	0	0	0	0
CCDC28B	1	0.02	0	0	0	0	0	0	1	0.01	0	0	0	0
CCDC39	1	0.02	0	0	0	0	0	0	1	0.01	0	0	0	0
CCDC77	0	0	0	0	1	0.04	0	0	1	0.01	0	0	0	0
CCDC78	0	0	0	0	1	0.04	0	0	1	0.01	1	0.11	0	0
CCDC85C	1	0.02	0	0	0	0	0	0	1	0.01	0	0	0	0
CCDC88C	0	0	1	0.03	0	0	0	0	1	0.01	0	0	0	0
CCKAR	0	0	0	0	1	0.04	0	0	1	0.01	0	0	0	0
CCL17	1	0.02	0	0	0	0	0	0	1	0.01	0	0	0	0
CCL19	0	0	0	0	1	0.04	0	0	1	0.01	0	0	0	0
CCND1	1	0.02	0	0	0	0	0	0	1	0.01	0	0	0	0
CCNI2	0	0	0	0	1	0.04	0	0	1	0.01	0	0	0	0
CCNJ	0	0	0	0	1	0.04	0	0	1	0.01	0	0	0	0
CCNL1	0	0	1	0.03	0	0	0	0	1	0.01	0	0	0	0
CCNT1	1	0.02	0	0	0	0	0	0	1	0.01	0	0	0	0
CCR7	1	0.02	0	0	0	0	0	0	1	0.01	0	0	0	0
CCRL2	1	0.02	0	0	0	0	0	0	1	0.01	0	0	0	0
CCSER1	1	0.02	0	0	0	0	0	0	1	0.01	0	0	0	0
CCT2	1	0.02	0	0	0	0	0	0	1	0.01	0	0	0	0
CD177	1	0.02	0	0	0	0	0	0	1	0.01	0	0	0	0
CD1C	1	0.02	0	0	0	0	0	0	1	0.01	0	0	0	0
CD209	1	0.02	0	0	0	0	0	0	1	0.01	0	0	0	0
CD4	1	0.02	0	0	0	0	0	0	1	0.01	0	0	0	0
CD44	0	0	0	0	1	0.04	0	0	1	0.01	1	0.11	0	0
CD48	1	0.02	0	0	0	0	0	0	1	0.01	0	0	0	0
CD70	1	0.02	0	0	0	0	0	0	1	0.01	0	0	0	0
CD96	1	0.02	0	0	0	0	0	0	1	0.01	1	0.11	0	0
CDA	1	0.02	0	0	0	0	0	0	1	0.01	0	0	0	0
CDC25B	0	0	0	0	1	0.04	0	0	1	0.01	0	0	0	0
CDC42	1	0.02	0	0	0	0	0	0	1	0.01	0	0	0	0
CDC42BPA	1	0.02	0	0	0	0	0	0	1	0.01	0	0	0	0
CDC42BPB	0	0	0	0	1	0.04	0	0	1	0.01	0	0	0	0
CDC42EP1	0	0	0	0	1	0.04	0	0	1	0.01	0	0	0	0
CDC42SE2	0	0	0	0	1	0.04	0	0	1	0.01	0	0	0	0
CDCA4	0	0	0	0	1	0.04	0	0	1	0.01	0	0	0	0
CDH11	1	0.02	0	0	0	0	0	0	1	0.01	0	0	0	0
CDH12	1	0.02	0	0	0	0	0	0	1	0.01	0	0	0	0
CDH13	0	0	0	0	1	0.04	0	0	1	0.01	0	0	0	0
CDH2	0	0	0	0	1	0.04	0	0	1	0.01	0	0	0	0
CDH23	0	0	1	0.03	0	0	0	0	1	0.01	0	0	0	0
CDH4	0	0	0	0	1	0.04	0	0	1	0.01	0	0	0	0
CDH5	0	0	1	0.03	0	0	0	0	1	0.01	0	0	0	0
CDH8	0	0	0	0	1	0.04	0	0	1	0.01	0	0	0	0
CDHR3	0	0	0	0	1	0.04	0	0	1	0.01	0	0	0	0
CDK12	0	0	0	0	1	0.04	0	0	1	0.01	0	0	0	0
CDK13	1	0.02	0	0	0	0	0	0	1	0.01	0	0	0	0
CDK2AP2	0	0	0	0	1	0.04	0	0	1	0.01	0	0	0	0
CDK4	0	0	0	0	1	0.04	0	0	1	0.01	0	0	0	0
CDK8	0	0	0	0	1	0.04	0	0	1	0.01	0	0	0	0
CDKAL1	0	0	0	0	1	0.04	0	0	1	0.01	0	0	0	0
CDKL2	0	0	0	0	1	0.04	0	0	1	0.01	0	0	0	0
CDKN1A	0	0	0	0	1	0.04	0	0	1	0.01	0	0	0	0
CDR2L	0	0	0	0	1	0.04	0	0	1	0.01	0	0	0	0
CDS2	1	0.02	0	0	0	0	0	0	1	0.01	0	0	0	0
CE10	0	0	0	0	1	0.04	0	0	1	0.01	0	0	0	0
CEBPZ	0	0	1	0.03	0	0	0	0	1	0.01	0	0	0	0
CEL	1	0.02	0	0	0	0	0	0	1	0.01	0	0	0	0
CELF1	0	0	0	0	1	0.04	0	0	1	0.01	0	0	0	0
CELSR2	1	0.02	0	0	0	0	0	0	1	0.01	4	0.44	0	0
CEMIP2	1	0.02	0	0	0	0	0	0	1	0.01	0	0	0	0
CENPH	0	0	0	0	1	0.04	0	0	1	0.01	0	0	0	0
CEP104	0	0	0	0	1	0.04	0	0	1	0.01	0	0	0	0
CEP128	0	0	1	0.03	0	0	0	0	1	0.01	0	0	0	0
CEP135	0	0	0	0	1	0.04	0	0	1	0.01	0	0	0	0
CEP152	0	0	1	0.03	0	0	0	0	1	0.01	0	0	0	0
CEP19	0	0	0	0	1	0.04	0	0	1	0.01	0	0	0	0
CEP44	1	0.02	0	0	0	0	0	0	1	0.01	0	0	0	0
CEP89	0	0	1	0.03	0	0	0	0	1	0.01	0	0	0	0
CEP95	1	0.02	0	0	0	0	0	0	1	0.01	0	0	0	0
CERS4	1	0.02	0	0	0	0	0	0	1	0.01	0	0	0	0
CFAP300	1	0.02	0	0	0	0	0	0	1	0.01	1	0.11	0	0
CFAP46	0	0	0	0	1	0.04	0	0	1	0.01	0	0	0	0
CFAP58	1	0.02	0	0	0	0	0	0	1	0.01	0	0	0	0
CFAP65	0	0	1	0.03	0	0	0	0	1	0.01	0	0	0	0
CFAP69	0	0	0	0	1	0.04	0	0	1	0.01	0	0	0	0
CHD1	0	0	0	0	1	0.04	0	0	1	0.01	0	0	0	0
CHD1L	0	0	0	0	1	0.04	0	0	1	0.01	0	0	0	0
CHD3	1	0.02	0	0	0	0	0	0	1	0.01	0	0	0	0
CHD9	0	0	0	0	1	0.04	0	0	1	0.01	0	0	0	0
CHM	0	0	1	0.03	0	0	0	0	1	0.01	0	0	0	0
CHMP2A	0	0	0	0	1	0.04	0	0	1	0.01	0	0	0	0
CHMP4C	1	0.02	0	0	0	0	0	0	1	0.01	0	0	0	0
CHN2	1	0.02	0	0	0	0	0	0	1	0.01	0	0	0	0
CHRNA4	0	0	1	0.03	0	0	0	0	1	0.01	0	0	0	0
CHRNA5	0	0	1	0.03	0	0	0	0	1	0.01	1	0.11	0	0
CHRNB2	1	0.02	0	0	0	0	0	0	1	0.01	0	0	0	0
CHRND	1	0.02	0	0	0	0	0	0	1	0.01	0	0	0	0
CHRNG	0	0	0	0	1	0.04	0	0	1	0.01	0	0	0	0
CHST4	1	0.02	0	0	0	0	0	0	1	0.01	0	0	0	0
CHST9	1	0.02	0	0	0	0	0	0	1	0.01	0	0	0	0
CHTOP	0	0	0	0	1	0.04	0	0	1	0.01	0	0	0	0
CIP2A	1	0.02	0	0	0	0	0	0	1	0.01	0	0	0	0
CIZ1	1	0.02	0	0	0	0	0	0	1	0.01	1	0.11	0	0
CLCA1	0	0	0	0	1	0.04	0	0	1	0.01	0	0	0	0
CLCA2	1	0.02	0	0	0	0	0	0	1	0.01	1	0.11	0	0
CLCN3	0	0	0	0	1	0.04	0	0	1	0.01	0	0	0	0
CLCN6	1	0.02	0	0	0	0	0	0	1	0.01	0	0	0	0
CLDN8	0	0	1	0.03	0	0	0	0	1	0.01	0	0	0	0
CLEC12A	0	0	1	0.03	0	0	0	0	1	0.01	0	0	0	0
CLEC12B	1	0.02	0	0	0	0	0	0	1	0.01	0	0	0	0
CLN6	0	0	0	0	1	0.04	0	0	1	0.01	0	0	0	0
CMIP	0	0	0	0	1	0.04	0	0	1	0.01	1	0.11	0	0
CMTR1	0	0	0	0	1	0.04	0	0	1	0.01	0	0	0	0
CNBD1	0	0	0	0	1	0.04	0	0	1	0.01	0	0	0	0
CNBD2	0	0	0	0	1	0.04	0	0	1	0.01	0	0	0	0
CNGA1	1	0.02	0	0	0	0	0	0	1	0.01	0	0	0	0
CNNM1	1	0.02	0	0	0	0	0	0	1	0.01	0	0	0	0
CNNM2	1	0.02	0	0	0	0	0	0	1	0.01	0	0	0	0
CNNM3	0	0	1	0.03	0	0	0	0	1	0.01	0	0	0	0
CNNM4	1	0.02	0	0	0	0	0	0	1	0.01	1	0.11	0	0
CNOT1	1	0.02	0	0	0	0	0	0	1	0.01	0	0	0	0
CNOT2	1	0.02	0	0	0	0	0	0	1	0.01	1	0.11	0	0
CNOT3	1	0.02	0	0	0	0	0	0	1	0.01	0	0	0	0
CNOT4	1	0.02	0	0	0	0	0	0	1	0.01	0	0	0	0
CNST	1	0.02	0	0	0	0	0	0	1	0.01	0	0	0	0
CNTN6	0	0	0	0	1	0.04	0	0	1	0.01	0	0	0	0
CNTNAP1	1	0.02	0	0	0	0	0	0	1	0.01	0	0	0	0
CNTNAP2	1	0.02	0	0	0	0	0	0	1	0.01	0	0	0	0
COA8	0	0	1	0.03	0	0	0	0	1	0.01	0	0	0	0
COG2	0	0	0	0	1	0.04	0	0	1	0.01	0	0	0	0
COG7	1	0.02	0	0	0	0	0	0	1	0.01	0	0	0	0
COIL	1	0.02	0	0	0	0	0	0	1	0.01	0	0	0	0
COL19A1	0	0	0	0	1	0.04	0	0	1	0.01	0	0	0	0
COL21A1	1	0.02	0	0	0	0	0	0	1	0.01	0	0	0	0
COL4A1	1	0.02	0	0	0	0	0	0	1	0.01	0	0	0	0
COL6A1	0	0	0	0	1	0.04	0	0	1	0.01	0	0	0	0
COL9A1	1	0.02	0	0	0	0	0	0	1	0.01	0	0	0	0
COL9A2	1	0.02	0	0	0	0	0	0	1	0.01	0	0	0	0
COLEC10	0	0	0	0	1	0.04	0	0	1	0.01	0	0	0	0
COP1	0	0	0	0	1	0.04	0	0	1	0.01	2	0.22	0	0
COPA	1	0.02	0	0	0	0	0	0	1	0.01	0	0	0	0
COPG1	1	0.02	0	0	0	0	0	0	1	0.01	0	0	0	0
COPS4	1	0.02	0	0	0	0	0	0	1	0.01	0	0	0	0
COQ10A	1	0.02	0	0	0	0	0	0	1	0.01	0	0	0	0
COQ8B	0	0	1	0.03	0	0	0	0	1	0.01	0	0	0	0
COR6C13	1	0.02	0	0	0	0	0	0	1	0.01	1	0.11	0	0
CORO2A	1	0.02	0	0	0	0	0	0	1	0.01	0	0	0	0
CORO2B	0	0	0	0	1	0.04	0	0	1	0.01	1	0.11	0	0
COX17	1	0.02	0	0	0	0	0	0	1	0.01	0	0	0	0
CP	1	0.02	0	0	0	0	0	0	1	0.01	0	0	0	0
CPA3	1	0.02	0	0	0	0	0	0	1	0.01	0	0	0	0
CPA5	0	0	1	0.03	0	0	0	0	1	0.01	0	0	0	0
CPAMD8	0	0	0	0	1	0.04	0	0	1	0.01	0	0	0	0
CPLANE1	0	0	0	0	1	0.04	0	0	1	0.01	0	0	0	0
CPNE2	1	0.02	0	0	0	0	0	0	1	0.01	0	0	0	0
CPNE5	1	0.02	0	0	0	0	0	0	1	0.01	0	0	0	0
CPPED1	1	0.02	0	0	0	0	0	0	1	0.01	0	0	0	0
CPSF1	1	0.02	0	0	0	0	0	0	1	0.01	0	0	0	0
CPT1C	1	0.02	0	0	0	0	0	0	1	0.01	0	0	0	0
CPT2	1	0.02	0	0	0	0	0	0	1	0.01	0	0	0	0
CREB3L3	0	0	1	0.03	0	0	0	0	1	0.01	0	0	0	0
CREBRF	0	0	1	0.03	0	0	0	0	1	0.01	0	0	0	0
CRISPLD2	0	0	0	0	1	0.04	0	0	1	0.01	0	0	0	0
CROCC	1	0.02	0	0	0	0	0	0	1	0.01	1	0.11	0	0
CRSP-2	0	0	0	0	1	0.04	0	0	1	0.01	0	0	0	0
CRYBG1	1	0.02	0	0	0	0	0	0	1	0.01	0	0	0	0
CRYBG3	0	0	0	0	1	0.04	0	0	1	0.01	1	0.11	0	0
CSF1R	1	0.02	0	0	0	0	0	0	1	0.01	0	0	0	0
CSK	1	0.02	0	0	0	0	0	0	1	0.01	0	0	0	0
CSNK1E	0	0	0	0	1	0.04	0	0	1	0.01	0	0	0	0
CSPG4	0	0	0	0	1	0.04	0	0	1	0.01	0	0	0	0
CSTF1	0	0	0	0	1	0.04	0	0	1	0.01	0	0	0	0
CTNNA3	1	0.02	0	0	0	0	0	0	1	0.01	0	0	0	0
CTNND2	1	0.02	0	0	0	0	0	0	1	0.01	0	0	0	0
CTPS1	0	0	0	0	1	0.04	0	0	1	0.01	0	0	0	0
CTSD	0	0	0	0	1	0.04	0	0	1	0.01	0	0	0	0
CTSH	0	0	0	0	1	0.04	0	0	1	0.01	0	0	0	0
CTTNBP2	0	0	1	0.03	0	0	0	0	1	0.01	0	0	0	0
CUL2	0	0	1	0.03	0	0	0	0	1	0.01	0	0	0	0
CUL5	0	0	0	0	1	0.04	0	0	1	0.01	0	0	0	0
CUL9	0	0	0	0	1	0.04	0	0	1	0.01	0	0	0	0
CWF19L2	0	0	1	0.03	0	0	0	0	1	0.01	0	0	0	0
CXCR2	0	0	1	0.03	0	0	0	0	1	0.01	1	0.11	0	0
CYB5R4	0	0	1	0.03	0	0	0	0	1	0.01	0	0	0	0
CYLC1	1	0.02	0	0	0	0	0	0	1	0.01	0	0	0	0
CYP27B1	0	0	1	0.03	0	0	0	0	1	0.01	0	0	0	0
CYP2B6	1	0.02	0	0	0	0	0	0	1	0.01	0	0	0	0
CYP2F1	0	0	1	0.03	0	0	0	0	1	0.01	0	0	0	0
CYP2J2	0	0	1	0.03	0	0	0	0	1	0.01	0	0	0	0
CYP46A1	1	0.02	0	0	0	0	0	0	1	0.01	0	0	0	0
CYP4F22	1	0.02	0	0	0	0	0	0	1	0.01	0	0	0	0
CYP7A1	1	0.02	0	0	0	0	0	0	1	0.01	1	0.11	0	0
CYTH1	1	0.02	0	0	0	0	0	0	1	0.01	1	0.11	0	0
CYTH2	0	0	1	0.03	0	0	0	0	1	0.01	0	0	0	0
CYTIP	1	0.02	0	0	0	0	0	0	1	0.01	0	0	0	0
DAB1	1	0.02	0	0	0	0	0	0	1	0.01	0	0	0	0
DACH1	0	0	1	0.03	0	0	0	0	1	0.01	0	0	0	0
DACH2	0	0	1	0.03	0	0	0	0	1	0.01	0	0	0	0
DAPK2	0	0	1	0.03	0	0	0	0	1	0.01	0	0	0	0
DARS1	0	0	0	0	1	0.04	0	0	1	0.01	0	0	0	0
DCAF15	1	0.02	0	0	0	0	0	0	1	0.01	0	0	0	0
DCHS2	0	0	0	0	1	0.04	0	0	1	0.01	0	0	0	0
DCK	1	0.02	0	0	0	0	0	0	1	0.01	0	0	0	0
DCLRE1A	1	0.02	0	0	0	0	0	0	1	0.01	0	0	0	0
DCSTAMP	0	0	0	0	1	0.04	0	0	1	0.01	0	0	0	0
DDB1	0	0	1	0.03	0	0	0	0	1	0.01	0	0	0	0
DDHD1	0	0	0	0	1	0.04	0	0	1	0.01	0	0	0	0
DDR1	1	0.02	0	0	0	0	0	0	1	0.01	0	0	0	0
DDX11	0	0	1	0.03	0	0	0	0	1	0.01	0	0	0	0
DDX17	1	0.02	0	0	0	0	0	0	1	0.01	0	0	0	0
DDX18	1	0.02	0	0	0	0	0	0	1	0.01	0	0	0	0
DDX21	1	0.02	0	0	0	0	0	0	1	0.01	0	0	0	0
DDX23	0	0	0	0	1	0.04	0	0	1	0.01	0	0	0	0
DDX24	0	0	1	0.03	0	0	0	0	1	0.01	0	0	0	0
DDX47	1	0.02	0	0	0	0	0	0	1	0.01	0	0	0	0
DDX58	0	0	0	0	1	0.04	0	0	1	0.01	0	0	0	0
DDX6	0	0	0	0	1	0.04	0	0	1	0.01	0	0	0	0
DEFB110	0	0	1	0.03	0	0	0	0	1	0.01	0	0	0	0
DEFB119	1	0.02	0	0	0	0	0	0	1	0.01	0	0	0	0
DEGS2	0	0	1	0.03	0	0	0	0	1	0.01	0	0	0	0
DELE1	0	0	1	0.03	0	0	0	0	1	0.01	0	0	0	0
DENND1B	1	0.02	0	0	0	0	0	0	1	0.01	0	0	0	0
DENND2C	1	0.02	0	0	0	0	0	0	1	0.01	0	0	0	0
DEPDC1	1	0.02	0	0	0	0	0	0	1	0.01	0	0	0	0
DES	1	0.02	0	0	0	0	0	0	1	0.01	0	0	0	0
DFFB	0	0	0	0	1	0.04	0	0	1	0.01	0	0	0	0
DGKI	1	0.02	0	0	0	0	0	0	1	0.01	0	0	0	0
DHRS3	1	0.02	0	0	0	0	0	0	1	0.01	0	0	0	0
DHRS7	0	0	0	0	1	0.04	0	0	1	0.01	0	0	0	0
DHX29	0	0	0	0	1	0.04	0	0	1	0.01	0	0	0	0
DHX8	1	0.02	0	0	0	0	0	0	1	0.01	0	0	0	0
DIAPH3	1	0.02	0	0	0	0	0	0	1	0.01	0	0	0	0
DIP2A	1	0.02	0	0	0	0	0	0	1	0.01	0	0	0	0
DIP2B	1	0.02	0	0	0	0	0	0	1	0.01	0	0	0	0
DIPK1C	0	0	0	0	1	0.04	0	0	1	0.01	0	0	0	0
DKK1	0	0	0	0	1	0.04	0	0	1	0.01	0	0	0	0
DKK2	1	0.02	0	0	0	0	0	0	1	0.01	0	0	0	0
DLA88	1	0.02	0	0	0	0	0	0	1	0.01	0	0	0	0
DLAT	1	0.02	0	0	0	0	0	0	1	0.01	0	0	0	0
DLG5	1	0.02	0	0	0	0	0	0	1	0.01	0	0	0	0
DLGAP1	0	0	0	0	1	0.04	0	0	1	0.01	0	0	0	0
DLK1	0	0	1	0.03	0	0	0	0	1	0.01	1	0.11	0	0
DMAP1	1	0.02	0	0	0	0	0	0	1	0.01	0	0	0	0
DMBT1	0	0	0	0	1	0.04	0	0	1	0.01	0	0	0	0
DMC1	0	0	0	0	1	0.04	0	0	1	0.01	0	0	0	0
DNAAF4	1	0.02	0	0	0	0	0	0	1	0.01	0	0	0	0
DNAH2	1	0.02	0	0	0	0	0	0	1	0.01	0	0	0	0
DNAI1	1	0.02	0	0	0	0	0	0	1	0.01	0	0	0	0
DNAI2	1	0.02	0	0	0	0	0	0	1	0.01	0	0	0	0
DNAJB14	1	0.02	0	0	0	0	0	0	1	0.01	0	0	0	0
DNAJC22	0	0	0	0	1	0.04	0	0	1	0.01	0	0	0	0
DNMBP	1	0.02	0	0	0	0	0	0	1	0.01	0	0	0	0
DNMT1	0	0	0	0	1	0.04	0	0	1	0.01	0	0	0	0
DNTTIP1	1	0.02	0	0	0	0	0	0	1	0.01	0	0	0	0
DOCK4	0	0	0	0	1	0.04	0	0	1	0.01	0	0	0	0
DOCK7	0	0	0	0	1	0.04	0	0	1	0.01	0	0	0	0
DOCK9	1	0.02	0	0	0	0	0	0	1	0.01	0	0	0	0
DOK5	1	0.02	0	0	0	0	0	0	1	0.01	0	0	0	0
DOK7	0	0	1	0.03	0	0	0	0	1	0.01	0	0	0	0
DOP1A	1	0.02	0	0	0	0	0	0	1	0.01	0	0	0	0
DOP1B	1	0.02	0	0	0	0	0	0	1	0.01	0	0	0	0
DOT1L	1	0.02	0	0	0	0	0	0	1	0.01	1	0.11	0	0
DPH2	1	0.02	0	0	0	0	0	0	1	0.01	0	0	0	0
DPP8	1	0.02	0	0	0	0	0	0	1	0.01	0	0	0	0
DPP9	1	0.02	0	0	0	0	0	0	1	0.01	0	0	0	0
DPYD	1	0.02	0	0	0	0	0	0	1	0.01	0	0	0	0
DPYSL4	1	0.02	0	0	0	0	0	0	1	0.01	0	0	0	0
DRD3	1	0.02	0	0	0	0	0	0	1	0.01	0	0	0	0
DRG2	1	0.02	0	0	0	0	0	0	1	0.01	0	0	0	0
DRP2	1	0.02	0	0	0	0	0	0	1	0.01	0	0	0	0
DSCAML1	1	0.02	0	0	0	0	0	0	1	0.01	0	0	0	0
DSN1	0	0	0	0	1	0.04	0	0	1	0.01	0	0	0	0
DSTN	0	0	0	0	1	0.04	0	0	1	0.01	0	0	0	0
DSTYK	1	0.02	0	0	0	0	0	0	1	0.01	0	0	0	0
DUPD1	1	0.02	0	0	0	0	0	0	1	0.01	0	0	0	0
DUSP11	0	0	0	0	1	0.04	0	0	1	0.01	0	0	0	0
DUSP5	0	0	0	0	1	0.04	0	0	1	0.01	1	0.11	0	0
DUSP8	1	0.02	0	0	0	0	0	0	1	0.01	1	0.11	0	0
DUSP9	1	0.02	0	0	0	0	0	0	1	0.01	0	0	0	0
DVL1	0	0	0	0	1	0.04	0	0	1	0.01	0	0	0	0
DYDC2	1	0.02	0	0	0	0	0	0	1	0.01	0	0	0	0
DYNC2H1	0	0	1	0.03	0	0	0	0	1	0.01	0	0	0	0
DYRK1B	1	0.02	0	0	0	0	0	0	1	0.01	0	0	0	0
DZIP1L	1	0.02	0	0	0	0	0	0	1	0.01	0	0	0	0
E2F4	0	0	0	0	1	0.04	0	0	1	0.01	0	0	0	0
ECM2	1	0.02	0	0	0	0	0	0	1	0.01	0	0	0	0
EDC4	1	0.02	0	0	0	0	0	0	1	0.01	0	0	0	0
EDEM1	1	0.02	0	0	0	0	0	0	1	0.01	0	0	0	0
EDEM2	1	0.02	0	0	0	0	0	0	1	0.01	0	0	0	0
EDIL3	0	0	0	0	1	0.04	0	0	1	0.01	0	0	0	0
EDN1	1	0.02	0	0	0	0	0	0	1	0.01	0	0	0	0
EDRF1	0	0	0	0	1	0.04	0	0	1	0.01	0	0	0	0
EEF1AKMT4	1	0.02	0	0	0	0	0	0	1	0.01	0	0	0	0
EEF1D	1	0.02	0	0	0	0	0	0	1	0.01	0	0	0	0
EEPD1	0	0	0	0	1	0.04	0	0	1	0.01	0	0	0	0
EFCAB2	1	0.02	0	0	0	0	0	0	1	0.01	0	0	0	0
EFEMP1	1	0.02	0	0	0	0	0	0	1	0.01	0	0	0	0
EFS	1	0.02	0	0	0	0	0	0	1	0.01	0	0	0	0
EGFR	1	0.02	0	0	0	0	0	0	1	0.01	0	0	0	0
EGR1	1	0.02	0	0	0	0	0	0	1	0.01	0	0	0	0
EHBP1L1	0	0	1	0.03	0	0	0	0	1	0.01	1	0.11	0	0
EID1	0	0	0	0	1	0.04	0	0	1	0.01	0	0	0	0
EIF2A	1	0.02	0	0	0	0	0	0	1	0.01	0	0	0	0
EIF2AK4	1	0.02	0	0	0	0	0	0	1	0.01	0	0	0	0
EIF2B2	1	0.02	0	0	0	0	0	0	1	0.01	0	0	0	0
EIF5B	0	0	0	0	1	0.04	0	0	1	0.01	0	0	0	0
ELANE	0	0	0	0	1	0.04	0	0	1	0.01	2	0.22	0	0
ELF2	0	0	0	0	1	0.04	0	0	1	0.01	0	0	0	0
ELF4	1	0.02	0	0	0	0	0	0	1	0.01	0	0	0	0
ELK1	1	0.02	0	0	0	0	0	0	1	0.01	0	0	0	0
ELL	1	0.02	0	0	0	0	0	0	1	0.01	0	0	0	0
ELOVL3	0	0	1	0.03	0	0	0	0	1	0.01	0	0	0	0
ELOVL4	1	0.02	0	0	0	0	0	0	1	0.01	0	0	0	0
ELP1	0	0	1	0.03	0	0	0	0	1	0.01	0	0	0	0
EMC9	1	0.02	0	0	0	0	0	0	1	0.01	0	0	0	0
ENAM	1	0.02	0	0	0	0	0	0	1	0.01	0	0	0	0
ENOX2	1	0.02	0	0	0	0	0	0	1	0.01	0	0	0	0
ENPP2	0	0	1	0.03	0	0	0	0	1	0.01	0	0	0	0
ENPP5	0	0	0	0	1	0.04	0	0	1	0.01	0	0	0	0
ENSCAFG00000000034	0	0	0	0	1	0.04	0	0	1	0.01	0	0	0	0
ENSCAFG00000000262	1	0.02	0	0	0	0	0	0	1	0.01	0	0	0	0
ENSCAFG00000000443	1	0.02	0	0	0	0	0	0	1	0.01	0	0	0	0
ENSCAFG00000000485	0	0	1	0.03	0	0	0	0	1	0.01	0	0	0	0
ENSCAFG00000000497	0	0	0	0	1	0.04	0	0	1	0.01	0	0	0	0
ENSCAFG00000000502	0	0	0	0	1	0.04	0	0	1	0.01	0	0	0	0
ENSCAFG00000000626	1	0.02	0	0	0	0	0	0	1	0.01	0	0	0	0
ENSCAFG00000000776	0	0	1	0.03	0	0	0	0	1	0.01	0	0	0	0
ENSCAFG00000000808	0	0	1	0.03	0	0	0	0	1	0.01	0	0	0	0
ENSCAFG00000001011	0	0	0	0	1	0.04	0	0	1	0.01	0	0	0	0
ENSCAFG00000001098	0	0	0	0	1	0.04	0	0	1	0.01	0	0	0	0
ENSCAFG00000001138	0	0	0	0	1	0.04	0	0	1	0.01	0	0	0	0
ENSCAFG00000001149	0	0	0	0	1	0.04	0	0	1	0.01	0	0	0	0
ENSCAFG00000001253	0	0	0	0	1	0.04	0	0	1	0.01	0	0	0	0
ENSCAFG00000001257	1	0.02	0	0	0	0	0	0	1	0.01	0	0	0	0
ENSCAFG00000001396	0	0	1	0.03	0	0	0	0	1	0.01	0	0	0	0
ENSCAFG00000001604	0	0	1	0.03	0	0	0	0	1	0.01	1	0.11	0	0
ENSCAFG00000001734	0	0	0	0	1	0.04	0	0	1	0.01	0	0	0	0
ENSCAFG00000001773	0	0	0	0	1	0.04	0	0	1	0.01	0	0	0	0
ENSCAFG00000001991	0	0	0	0	1	0.04	0	0	1	0.01	0	0	0	0
ENSCAFG00000002106	0	0	0	0	1	0.04	0	0	1	0.01	0	0	0	0
ENSCAFG00000002159	0	0	1	0.03	0	0	0	0	1	0.01	0	0	0	0
ENSCAFG00000002166	0	0	0	0	1	0.04	0	0	1	0.01	1	0.11	0	0
ENSCAFG00000002202	1	0.02	0	0	0	0	0	0	1	0.01	1	0.11	0	0
ENSCAFG00000002290	0	0	0	0	1	0.04	0	0	1	0.01	0	0	0	0
ENSCAFG00000002336	1	0.02	0	0	0	0	0	0	1	0.01	0	0	0	0
ENSCAFG00000002395	0	0	0	0	1	0.04	0	0	1	0.01	0	0	0	0
ENSCAFG00000002419	1	0.02	0	0	0	0	0	0	1	0.01	0	0	0	0
ENSCAFG00000002440	0	0	0	0	1	0.04	0	0	1	0.01	0	0	0	0
ENSCAFG00000002441	1	0.02	0	0	0	0	0	0	1	0.01	0	0	0	0
ENSCAFG00000002485	1	0.02	0	0	0	0	0	0	1	0.01	0	0	0	0
ENSCAFG00000002486	0	0	0	0	1	0.04	0	0	1	0.01	0	0	0	0
ENSCAFG00000002491	1	0.02	0	0	0	0	0	0	1	0.01	0	0	0	0
ENSCAFG00000002590	1	0.02	0	0	0	0	0	0	1	0.01	0	0	0	0
ENSCAFG00000002667	0	0	0	0	1	0.04	0	0	1	0.01	1	0.11	0	0
ENSCAFG00000002674	0	0	0	0	1	0.04	0	0	1	0.01	0	0	0	0
ENSCAFG00000002703	1	0.02	0	0	0	0	0	0	1	0.01	0	0	0	0
ENSCAFG00000002763	0	0	0	0	1	0.04	0	0	1	0.01	0	0	0	0
ENSCAFG00000003294	0	0	0	0	1	0.04	0	0	1	0.01	0	0	0	0
ENSCAFG00000003845	1	0.02	0	0	0	0	0	0	1	0.01	0	0	0	0
ENSCAFG00000003936	0	0	1	0.03	0	0	0	0	1	0.01	0	0	0	0
ENSCAFG00000003969	0	0	0	0	1	0.04	0	0	1	0.01	0	0	0	0
ENSCAFG00000004073	0	0	0	0	1	0.04	0	0	1	0.01	0	0	0	0
ENSCAFG00000004229	0	0	0	0	1	0.04	0	0	1	0.01	0	0	0	0
ENSCAFG00000004426	0	0	0	0	1	0.04	0	0	1	0.01	0	0	0	0
ENSCAFG00000004602	1	0.02	0	0	0	0	0	0	1	0.01	0	0	0	0
ENSCAFG00000004632	0	0	0	0	1	0.04	0	0	1	0.01	0	0	0	0
ENSCAFG00000004836	1	0.02	0	0	0	0	0	0	1	0.01	0	0	0	0
ENSCAFG00000004963	0	0	0	0	1	0.04	0	0	1	0.01	0	0	0	0
ENSCAFG00000005159	0	0	0	0	1	0.04	0	0	1	0.01	0	0	0	0
ENSCAFG00000005292	0	0	1	0.03	0	0	0	0	1	0.01	0	0	0	0
ENSCAFG00000005427	0	0	0	0	1	0.04	0	0	1	0.01	0	0	0	0
ENSCAFG00000005446	1	0.02	0	0	0	0	0	0	1	0.01	0	0	0	0
ENSCAFG00000005504	0	0	0	0	1	0.04	0	0	1	0.01	0	0	0	0
ENSCAFG00000005537	1	0.02	0	0	0	0	0	0	1	0.01	0	0	0	0
ENSCAFG00000005585	0	0	1	0.03	0	0	0	0	1	0.01	0	0	0	0
ENSCAFG00000005672	0	0	0	0	1	0.04	0	0	1	0.01	0	0	0	0
ENSCAFG00000005758	0	0	0	0	1	0.04	0	0	1	0.01	0	0	0	0
ENSCAFG00000005768	0	0	0	0	1	0.04	0	0	1	0.01	0	0	0	0
ENSCAFG00000005831	0	0	1	0.03	0	0	0	0	1	0.01	0	0	0	0
ENSCAFG00000005986	1	0.02	0	0	0	0	0	0	1	0.01	0	0	0	0
ENSCAFG00000006194	1	0.02	0	0	0	0	0	0	1	0.01	0	0	0	0
ENSCAFG00000006208	0	0	1	0.03	0	0	0	0	1	0.01	0	0	0	0
ENSCAFG00000006263	0	0	1	0.03	0	0	0	0	1	0.01	0	0	0	0
ENSCAFG00000006280	0	0	0	0	1	0.04	0	0	1	0.01	0	0	0	0
ENSCAFG00000006316	1	0.02	0	0	0	0	0	0	1	0.01	0	0	0	0
ENSCAFG00000006327	0	0	0	0	1	0.04	0	0	1	0.01	0	0	0	0
ENSCAFG00000006363	1	0.02	0	0	0	0	0	0	1	0.01	0	0	0	0
ENSCAFG00000006472	0	0	0	0	1	0.04	0	0	1	0.01	0	0	0	0
ENSCAFG00000006639	1	0.02	0	0	0	0	0	0	1	0.01	0	0	0	0
ENSCAFG00000006817	1	0.02	0	0	0	0	0	0	1	0.01	0	0	0	0
ENSCAFG00000006846	0	0	1	0.03	0	0	0	0	1	0.01	0	0	0	0
ENSCAFG00000006853	0	0	0	0	1	0.04	0	0	1	0.01	0	0	0	0
ENSCAFG00000006913	0	0	1	0.03	0	0	0	0	1	0.01	0	0	0	0
ENSCAFG00000007115	1	0.02	0	0	0	0	0	0	1	0.01	1	0.11	0	0
ENSCAFG00000007251	0	0	0	0	1	0.04	0	0	1	0.01	0	0	0	0
ENSCAFG00000007340	0	0	0	0	1	0.04	0	0	1	0.01	0	0	0	0
ENSCAFG00000007343	0	0	1	0.03	0	0	0	0	1	0.01	0	0	0	0
ENSCAFG00000007407	0	0	0	0	1	0.04	0	0	1	0.01	0	0	0	0
ENSCAFG00000007479	1	0.02	0	0	0	0	0	0	1	0.01	0	0	0	0
ENSCAFG00000007678	0	0	0	0	1	0.04	0	0	1	0.01	0	0	0	0
ENSCAFG00000007722	0	0	0	0	1	0.04	0	0	1	0.01	0	0	0	0
ENSCAFG00000007725	0	0	1	0.03	0	0	0	0	1	0.01	0	0	0	0
ENSCAFG00000007727	0	0	0	0	1	0.04	0	0	1	0.01	0	0	0	0
ENSCAFG00000007739	0	0	0	0	1	0.04	0	0	1	0.01	0	0	0	0
ENSCAFG00000007769	0	0	1	0.03	0	0	0	0	1	0.01	0	0	0	0
ENSCAFG00000007921	1	0.02	0	0	0	0	0	0	1	0.01	0	0	0	0
ENSCAFG00000007996	0	0	0	0	1	0.04	0	0	1	0.01	0	0	0	0
ENSCAFG00000008026	0	0	1	0.03	0	0	0	0	1	0.01	0	0	0	0
ENSCAFG00000008049	0	0	0	0	1	0.04	0	0	1	0.01	0	0	0	0
ENSCAFG00000008119	1	0.02	0	0	0	0	0	0	1	0.01	0	0	0	0
ENSCAFG00000008189	0	0	0	0	1	0.04	0	0	1	0.01	0	0	0	0
ENSCAFG00000008217	0	0	1	0.03	0	0	0	0	1	0.01	0	0	0	0
ENSCAFG00000008385	1	0.02	0	0	0	0	0	0	1	0.01	0	0	0	0
ENSCAFG00000008572	0	0	0	0	1	0.04	0	0	1	0.01	0	0	0	0
ENSCAFG00000008622	1	0.02	0	0	0	0	0	0	1	0.01	0	0	0	0
ENSCAFG00000008776	0	0	0	0	1	0.04	0	0	1	0.01	0	0	0	0
ENSCAFG00000009402	0	0	0	0	1	0.04	0	0	1	0.01	0	0	0	0
ENSCAFG00000009620	0	0	0	0	1	0.04	0	0	1	0.01	0	0	0	0
ENSCAFG00000009671	1	0.02	0	0	0	0	0	0	1	0.01	0	0	0	0
ENSCAFG00000009862	0	0	1	0.03	0	0	0	0	1	0.01	0	0	0	0
ENSCAFG00000009900	0	0	0	0	1	0.04	0	0	1	0.01	0	0	0	0
ENSCAFG00000010041	1	0.02	0	0	0	0	0	0	1	0.01	0	0	0	0
ENSCAFG00000010086	1	0.02	0	0	0	0	0	0	1	0.01	0	0	0	0
ENSCAFG00000010125	1	0.02	0	0	0	0	0	0	1	0.01	0	0	0	0
ENSCAFG00000010126	0	0	0	0	1	0.04	0	0	1	0.01	0	0	0	0
ENSCAFG00000010209	0	0	1	0.03	0	0	0	0	1	0.01	0	0	0	0
ENSCAFG00000010224	0	0	0	0	1	0.04	0	0	1	0.01	0	0	0	0
ENSCAFG00000010360	0	0	1	0.03	0	0	0	0	1	0.01	0	0	0	0
ENSCAFG00000010495	0	0	1	0.03	0	0	0	0	1	0.01	0	0	0	0
ENSCAFG00000010539	0	0	0	0	1	0.04	0	0	1	0.01	0	0	0	0
ENSCAFG00000010669	0	0	1	0.03	0	0	0	0	1	0.01	1	0.11	0	0
ENSCAFG00000010776	1	0.02	0	0	0	0	0	0	1	0.01	1	0.11	0	0
ENSCAFG00000010792	0	0	1	0.03	0	0	0	0	1	0.01	1	0.11	0	0
ENSCAFG00000010923	0	0	0	0	1	0.04	0	0	1	0.01	0	0	0	0
ENSCAFG00000011262	0	0	0	0	1	0.04	0	0	1	0.01	0	0	0	0
ENSCAFG00000011342	0	0	0	0	1	0.04	0	0	1	0.01	0	0	0	0
ENSCAFG00000011435	0	0	1	0.03	0	0	0	0	1	0.01	0	0	0	0
ENSCAFG00000011785	0	0	0	0	1	0.04	0	0	1	0.01	0	0	0	0
ENSCAFG00000011993	0	0	1	0.03	0	0	0	0	1	0.01	0	0	0	0
ENSCAFG00000012035	1	0.02	0	0	0	0	0	0	1	0.01	0	0	0	0
ENSCAFG00000012089	0	0	0	0	1	0.04	0	0	1	0.01	0	0	0	0
ENSCAFG00000012157	0	0	0	0	1	0.04	0	0	1	0.01	0	0	0	0
ENSCAFG00000012222	1	0.02	0	0	0	0	0	0	1	0.01	0	0	0	0
ENSCAFG00000012457	0	0	0	0	1	0.04	0	0	1	0.01	0	0	0	0
ENSCAFG00000012573	0	0	0	0	1	0.04	0	0	1	0.01	0	0	0	0
ENSCAFG00000013040	0	0	1	0.03	0	0	0	0	1	0.01	0	0	0	0
ENSCAFG00000013082	0	0	0	0	1	0.04	0	0	1	0.01	0	0	0	0
ENSCAFG00000013084	1	0.02	0	0	0	0	0	0	1	0.01	0	0	0	0
ENSCAFG00000013154	1	0.02	0	0	0	0	0	0	1	0.01	0	0	0	0
ENSCAFG00000013406	0	0	0	0	1	0.04	0	0	1	0.01	0	0	0	0
ENSCAFG00000013514	1	0.02	0	0	0	0	0	0	1	0.01	0	0	0	0
ENSCAFG00000013570	1	0.02	0	0	0	0	0	0	1	0.01	0	0	0	0
ENSCAFG00000013769	0	0	0	0	1	0.04	0	0	1	0.01	0	0	0	0
ENSCAFG00000013789	0	0	0	0	1	0.04	0	0	1	0.01	0	0	0	0
ENSCAFG00000013842	1	0.02	0	0	0	0	0	0	1	0.01	0	0	0	0
ENSCAFG00000013905	0	0	0	0	1	0.04	0	0	1	0.01	0	0	0	0
ENSCAFG00000013914	1	0.02	0	0	0	0	0	0	1	0.01	0	0	0	0
ENSCAFG00000014021	0	0	0	0	1	0.04	0	0	1	0.01	0	0	0	0
ENSCAFG00000014139	1	0.02	0	0	0	0	0	0	1	0.01	0	0	0	0
ENSCAFG00000014154	0	0	0	0	1	0.04	0	0	1	0.01	0	0	0	0
ENSCAFG00000014869	1	0.02	0	0	0	0	0	0	1	0.01	0	0	0	0
ENSCAFG00000014970	0	0	1	0.03	0	0	0	0	1	0.01	0	0	0	0
ENSCAFG00000015307	1	0.02	0	0	0	0	0	0	1	0.01	0	0	0	0
ENSCAFG00000015593	0	0	0	0	1	0.04	0	0	1	0.01	0	0	0	0
ENSCAFG00000015774	0	0	0	0	1	0.04	0	0	1	0.01	0	0	0	0
ENSCAFG00000015882	0	0	0	0	0	0	1	0.5	1	0.01	0	0	0	0
ENSCAFG00000015941	0	0	0	0	1	0.04	0	0	1	0.01	0	0	0	0
ENSCAFG00000015944	1	0.02	0	0	0	0	0	0	1	0.01	0	0	0	0
ENSCAFG00000015956	0	0	1	0.03	0	0	0	0	1	0.01	0	0	0	0
ENSCAFG00000015959	0	0	0	0	1	0.04	0	0	1	0.01	0	0	0	0
ENSCAFG00000016102	0	0	1	0.03	0	0	0	0	1	0.01	0	0	0	0
ENSCAFG00000016127	0	0	1	0.03	0	0	0	0	1	0.01	0	0	0	0
ENSCAFG00000016140	1	0.02	0	0	0	0	0	0	1	0.01	0	0	0	0
ENSCAFG00000016149	0	0	1	0.03	0	0	0	0	1	0.01	0	0	0	0
ENSCAFG00000016333	0	0	0	0	1	0.04	0	0	1	0.01	0	0	0	0
ENSCAFG00000016356	0	0	0	0	1	0.04	0	0	1	0.01	0	0	0	0
ENSCAFG00000016445	0	0	0	0	1	0.04	0	0	1	0.01	0	0	0	0
ENSCAFG00000016482	0	0	0	0	1	0.04	0	0	1	0.01	0	0	0	0
ENSCAFG00000016639	1	0.02	0	0	0	0	0	0	1	0.01	0	0	0	0
ENSCAFG00000016649	1	0.02	0	0	0	0	0	0	1	0.01	0	0	0	0
ENSCAFG00000016658	0	0	1	0.03	0	0	0	0	1	0.01	0	0	0	0
ENSCAFG00000016908	0	0	0	0	1	0.04	0	0	1	0.01	0	0	0	0
ENSCAFG00000017143	0	0	0	0	1	0.04	0	0	1	0.01	0	0	0	0
ENSCAFG00000017239	0	0	0	0	1	0.04	0	0	1	0.01	0	0	0	0
ENSCAFG00000017241	1	0.02	0	0	0	0	0	0	1	0.01	0	0	0	0
ENSCAFG00000017655	1	0.02	0	0	0	0	0	0	1	0.01	0	0	0	0
ENSCAFG00000017708	1	0.02	0	0	0	0	0	0	1	0.01	0	0	0	0
ENSCAFG00000017787	1	0.02	0	0	0	0	0	0	1	0.01	0	0	0	0
ENSCAFG00000017823	1	0.02	0	0	0	0	0	0	1	0.01	0	0	0	0
ENSCAFG00000017946	1	0.02	0	0	0	0	0	0	1	0.01	0	0	0	0
ENSCAFG00000017972	1	0.02	0	0	0	0	0	0	1	0.01	0	0	0	0
ENSCAFG00000018136	0	0	0	0	1	0.04	0	0	1	0.01	0	0	0	0
ENSCAFG00000018391	0	0	0	0	1	0.04	0	0	1	0.01	0	0	0	0
ENSCAFG00000018430	0	0	0	0	1	0.04	0	0	1	0.01	0	0	0	0
ENSCAFG00000018468	0	0	0	0	1	0.04	0	0	1	0.01	0	0	0	0
ENSCAFG00000018548	0	0	0	0	1	0.04	0	0	1	0.01	0	0	0	0
ENSCAFG00000018646	0	0	0	0	1	0.04	0	0	1	0.01	0	0	0	0
ENSCAFG00000018724	0	0	0	0	1	0.04	0	0	1	0.01	0	0	0	0
ENSCAFG00000019006	1	0.02	0	0	0	0	0	0	1	0.01	0	0	0	0
ENSCAFG00000019029	0	0	0	0	1	0.04	0	0	1	0.01	0	0	0	0
ENSCAFG00000019038	0	0	1	0.03	0	0	0	0	1	0.01	0	0	0	0
ENSCAFG00000019057	0	0	1	0.03	0	0	0	0	1	0.01	0	0	0	0
ENSCAFG00000019160	0	0	0	0	1	0.04	0	0	1	0.01	0	0	0	0
ENSCAFG00000019344	1	0.02	0	0	0	0	0	0	1	0.01	0	0	0	0
ENSCAFG00000019360	1	0.02	0	0	0	0	0	0	1	0.01	0	0	0	0
ENSCAFG00000019597	0	0	1	0.03	0	0	0	0	1	0.01	0	0	0	0
ENSCAFG00000019743	1	0.02	0	0	0	0	0	0	1	0.01	0	0	0	0
ENSCAFG00000019869	1	0.02	0	0	0	0	0	0	1	0.01	0	0	0	0
ENSCAFG00000020220	0	0	1	0.03	0	0	0	0	1	0.01	0	0	0	0
ENSCAFG00000020325	1	0.02	0	0	0	0	0	0	1	0.01	0	0	0	0
ENSCAFG00000020361	1	0.02	0	0	0	0	0	0	1	0.01	0	0	0	0
ENSCAFG00000020396	0	0	0	0	1	0.04	0	0	1	0.01	0	0	0	0
ENSCAFG00000023011	0	0	0	0	1	0.04	0	0	1	0.01	0	0	0	0
ENSCAFG00000023013	1	0.02	0	0	0	0	0	0	1	0.01	0	0	0	0
ENSCAFG00000023024	0	0	0	0	1	0.04	0	0	1	0.01	0	0	0	0
ENSCAFG00000023202	1	0.02	0	0	0	0	0	0	1	0.01	0	0	0	0
ENSCAFG00000023289	0	0	0	0	1	0.04	0	0	1	0.01	0	0	0	0
ENSCAFG00000023303	0	0	0	0	1	0.04	0	0	1	0.01	0	0	0	0
ENSCAFG00000023508	1	0.02	0	0	0	0	0	0	1	0.01	0	0	0	0
ENSCAFG00000023531	0	0	0	0	1	0.04	0	0	1	0.01	0	0	0	0
ENSCAFG00000023617	0	0	1	0.03	0	0	0	0	1	0.01	0	0	0	0
ENSCAFG00000023620	0	0	0	0	1	0.04	0	0	1	0.01	0	0	0	0
ENSCAFG00000023621	1	0.02	0	0	0	0	0	0	1	0.01	0	0	0	0
ENSCAFG00000023676	1	0.02	0	0	0	0	0	0	1	0.01	0	0	0	0
ENSCAFG00000023684	1	0.02	0	0	0	0	0	0	1	0.01	0	0	0	0
ENSCAFG00000023721	0	0	0	0	1	0.04	0	0	1	0.01	0	0	0	0
ENSCAFG00000023850	0	0	1	0.03	0	0	0	0	1	0.01	0	0	0	0
ENSCAFG00000023990	1	0.02	0	0	0	0	0	0	1	0.01	0	0	0	0
ENSCAFG00000024039	0	0	1	0.03	0	0	0	0	1	0.01	0	0	0	0
ENSCAFG00000024045	0	0	1	0.03	0	0	0	0	1	0.01	0	0	0	0
ENSCAFG00000024109	1	0.02	0	0	0	0	0	0	1	0.01	0	0	0	0
ENSCAFG00000024210	1	0.02	0	0	0	0	0	0	1	0.01	0	0	0	0
ENSCAFG00000024245	1	0.02	0	0	0	0	0	0	1	0.01	0	0	0	0
ENSCAFG00000024352	1	0.02	0	0	0	0	0	0	1	0.01	0	0	0	0
ENSCAFG00000024414	0	0	0	0	1	0.04	0	0	1	0.01	0	0	0	0
ENSCAFG00000024415	0	0	0	0	1	0.04	0	0	1	0.01	0	0	0	0
ENSCAFG00000024425	0	0	0	0	1	0.04	0	0	1	0.01	0	0	0	0
ENSCAFG00000024436	0	0	0	0	1	0.04	0	0	1	0.01	0	0	0	0
ENSCAFG00000024456	0	0	0	0	1	0.04	0	0	1	0.01	0	0	0	0
ENSCAFG00000024525	1	0.02	0	0	0	0	0	0	1	0.01	0	0	0	0
ENSCAFG00000024531	0	0	0	0	1	0.04	0	0	1	0.01	0	0	0	0
ENSCAFG00000024703	0	0	0	0	1	0.04	0	0	1	0.01	0	0	0	0
ENSCAFG00000024733	0	0	0	0	1	0.04	0	0	1	0.01	1	0.11	0	0
ENSCAFG00000024769	1	0.02	0	0	0	0	0	0	1	0.01	0	0	0	0
ENSCAFG00000024813	0	0	0	0	1	0.04	0	0	1	0.01	0	0	0	0
ENSCAFG00000024999	0	0	1	0.03	0	0	0	0	1	0.01	0	0	0	0
ENSCAFG00000025044	1	0.02	0	0	0	0	0	0	1	0.01	0	0	0	0
ENSCAFG00000025063	0	0	0	0	1	0.04	0	0	1	0.01	0	0	0	0
ENSCAFG00000025112	0	0	0	0	1	0.04	0	0	1	0.01	0	0	0	0
ENSCAFG00000025332	0	0	0	0	1	0.04	0	0	1	0.01	0	0	0	0
ENSCAFG00000025373	0	0	1	0.03	0	0	0	0	1	0.01	0	0	0	0
ENSCAFG00000025396	0	0	0	0	1	0.04	0	0	1	0.01	0	0	0	0
ENSCAFG00000025454	1	0.02	0	0	0	0	0	0	1	0.01	0	0	0	0
ENSCAFG00000025578	1	0.02	0	0	0	0	0	0	1	0.01	0	0	0	0
ENSCAFG00000025589	0	0	1	0.03	0	0	0	0	1	0.01	0	0	0	0
ENSCAFG00000028453	0	0	0	0	1	0.04	0	0	1	0.01	0	0	0	0
ENSCAFG00000028478	1	0.02	0	0	0	0	0	0	1	0.01	0	0	0	0
ENSCAFG00000028533	0	0	1	0.03	0	0	0	0	1	0.01	0	0	0	0
ENSCAFG00000028587	1	0.02	0	0	0	0	0	0	1	0.01	0	0	0	0
ENSCAFG00000028601	0	0	1	0.03	0	0	0	0	1	0.01	0	0	0	0
ENSCAFG00000028603	0	0	0	0	1	0.04	0	0	1	0.01	0	0	0	0
ENSCAFG00000028723	0	0	0	0	1	0.04	0	0	1	0.01	0	0	0	0
ENSCAFG00000028785	0	0	1	0.03	0	0	0	0	1	0.01	0	0	0	0
ENSCAFG00000028826	0	0	1	0.03	0	0	0	0	1	0.01	0	0	0	0
ENSCAFG00000028833	0	0	0	0	1	0.04	0	0	1	0.01	0	0	0	0
ENSCAFG00000028864	0	0	0	0	1	0.04	0	0	1	0.01	0	0	0	0
ENSCAFG00000028878	0	0	1	0.03	0	0	0	0	1	0.01	0	0	0	0
ENSCAFG00000028900	1	0.02	0	0	0	0	0	0	1	0.01	0	0	0	0
ENSCAFG00000028979	0	0	1	0.03	0	0	0	0	1	0.01	0	0	0	0
ENSCAFG00000029020	1	0.02	0	0	0	0	0	0	1	0.01	0	0	0	0
ENSCAFG00000029073	0	0	0	0	1	0.04	0	0	1	0.01	0	0	0	0
ENSCAFG00000029198	0	0	0	0	1	0.04	0	0	1	0.01	0	0	0	0
ENSCAFG00000029260	0	0	0	0	1	0.04	0	0	1	0.01	0	0	0	0
ENSCAFG00000029317	0	0	1	0.03	0	0	0	0	1	0.01	0	0	0	0
ENSCAFG00000029350	0	0	1	0.03	0	0	0	0	1	0.01	0	0	0	0
ENSCAFG00000029376	0	0	0	0	1	0.04	0	0	1	0.01	0	0	0	0
ENSCAFG00000029395	1	0.02	0	0	0	0	0	0	1	0.01	0	0	0	0
ENSCAFG00000029531	0	0	0	0	1	0.04	0	0	1	0.01	0	0	0	0
ENSCAFG00000029568	0	0	1	0.03	0	0	0	0	1	0.01	0	0	0	0
ENSCAFG00000029611	1	0.02	0	0	0	0	0	0	1	0.01	0	0	0	0
ENSCAFG00000029735	0	0	1	0.03	0	0	0	0	1	0.01	1	0.11	0	0
ENSCAFG00000029744	0	0	0	0	1	0.04	0	0	1	0.01	0	0	0	0
ENSCAFG00000029760	0	0	0	0	1	0.04	0	0	1	0.01	0	0	0	0
ENSCAFG00000029840	0	0	0	0	1	0.04	0	0	1	0.01	0	0	0	0
ENSCAFG00000030124	1	0.02	0	0	0	0	0	0	1	0.01	0	0	0	0
ENSCAFG00000030195	0	0	0	0	1	0.04	0	0	1	0.01	0	0	0	0
ENSCAFG00000030249	0	0	0	0	1	0.04	0	0	1	0.01	0	0	0	0
ENSCAFG00000030331	0	0	1	0.03	0	0	0	0	1	0.01	0	0	0	0
ENSCAFG00000030470	1	0.02	0	0	0	0	0	0	1	0.01	0	0	0	0
ENSCAFG00000030507	0	0	0	0	1	0.04	0	0	1	0.01	0	0	0	0
ENSCAFG00000030509	0	0	0	0	1	0.04	0	0	1	0.01	0	0	0	0
ENSCAFG00000030583	0	0	0	0	1	0.04	0	0	1	0.01	0	0	0	0
ENSCAFG00000030643	0	0	1	0.03	0	0	0	0	1	0.01	0	0	0	0
ENSCAFG00000030647	1	0.02	0	0	0	0	0	0	1	0.01	0	0	0	0
ENSCAFG00000030668	1	0.02	0	0	0	0	0	0	1	0.01	0	0	0	0
ENSCAFG00000030797	0	0	1	0.03	0	0	0	0	1	0.01	0	0	0	0
ENSCAFG00000030938	1	0.02	0	0	0	0	0	0	1	0.01	0	0	0	0
ENSCAFG00000031086	0	0	0	0	1	0.04	0	0	1	0.01	0	0	0	0
ENSCAFG00000031114	0	0	0	0	1	0.04	0	0	1	0.01	0	0	0	0
ENSCAFG00000031118	0	0	1	0.03	0	0	0	0	1	0.01	1	0.11	0	0
ENSCAFG00000031160	1	0.02	0	0	0	0	0	0	1	0.01	0	0	0	0
ENSCAFG00000031255	0	0	0	0	1	0.04	0	0	1	0.01	0	0	0	0
ENSCAFG00000031268	0	0	0	0	1	0.04	0	0	1	0.01	0	0	0	0
ENSCAFG00000031337	0	0	0	0	1	0.04	0	0	1	0.01	0	0	0	0
ENSCAFG00000031351	0	0	1	0.03	0	0	0	0	1	0.01	0	0	0	0
ENSCAFG00000031352	1	0.02	0	0	0	0	0	0	1	0.01	0	0	0	0
ENSCAFG00000031415	0	0	1	0.03	0	0	0	0	1	0.01	0	0	0	0
ENSCAFG00000031439	0	0	0	0	1	0.04	0	0	1	0.01	0	0	0	0
ENSCAFG00000031454	1	0.02	0	0	0	0	0	0	1	0.01	0	0	0	0
ENSCAFG00000031506	0	0	0	0	1	0.04	0	0	1	0.01	0	0	0	0
ENSCAFG00000031617	0	0	0	0	1	0.04	0	0	1	0.01	0	0	0	0
ENSCAFG00000031819	1	0.02	0	0	0	0	0	0	1	0.01	0	0	0	0
ENSCAFG00000031827	1	0.02	0	0	0	0	0	0	1	0.01	0	0	0	0
ENSCAFG00000031867	0	0	0	0	1	0.04	0	0	1	0.01	0	0	0	0
ENSCAFG00000031872	0	0	0	0	1	0.04	0	0	1	0.01	0	0	0	0
ENSCAFG00000031933	0	0	0	0	1	0.04	0	0	1	0.01	0	0	0	0
ENSCAFG00000031958	0	0	1	0.03	0	0	0	0	1	0.01	0	0	0	0
ENSCAFG00000032008	0	0	0	0	1	0.04	0	0	1	0.01	0	0	0	0
ENSCAFG00000032012	0	0	0	0	1	0.04	0	0	1	0.01	1	0.11	0	0
ENSCAFG00000032048	0	0	0	0	1	0.04	0	0	1	0.01	0	0	0	0
ENSCAFG00000032056	0	0	1	0.03	0	0	0	0	1	0.01	0	0	0	0
ENSCAFG00000032065	0	0	1	0.03	0	0	0	0	1	0.01	0	0	0	0
ENSCAFG00000032078	0	0	0	0	1	0.04	0	0	1	0.01	0	0	0	0
ENSCAFG00000032099	1	0.02	0	0	0	0	0	0	1	0.01	0	0	0	0
ENSCAFG00000032137	0	0	0	0	1	0.04	0	0	1	0.01	0	0	0	0
ENSCAFG00000032250	0	0	0	0	1	0.04	0	0	1	0.01	0	0	0	0
ENSCAFG00000032253	1	0.02	0	0	0	0	0	0	1	0.01	0	0	0	0
ENSCAFG00000032270	0	0	1	0.03	0	0	0	0	1	0.01	0	0	0	0
ENSCAFG00000032311	1	0.02	0	0	0	0	0	0	1	0.01	0	0	0	0
ENSCAFG00000032316	0	0	0	0	1	0.04	0	0	1	0.01	1	0.11	0	0
ENSCAFG00000032600	0	0	1	0.03	0	0	0	0	1	0.01	0	0	0	0
ENSCAFG00000032604	0	0	0	0	1	0.04	0	0	1	0.01	0	0	0	0
ENSCAFG00000037999	1	0.02	0	0	0	0	0	0	1	0.01	0	0	0	0
ENSCAFG00000041056	1	0.02	0	0	0	0	0	0	1	0.01	0	0	0	0
ENSCAFG00000041091	0	0	0	0	1	0.04	0	0	1	0.01	0	0	0	0
ENSCAFG00000041162	1	0.02	0	0	0	0	0	0	1	0.01	0	0	0	0
ENSCAFG00000041372	1	0.02	0	0	0	0	0	0	1	0.01	0	0	0	0
ENSCAFG00000041373	0	0	0	0	1	0.04	0	0	1	0.01	0	0	0	0
ENSCAFG00000041401	0	0	0	0	1	0.04	0	0	1	0.01	0	0	0	0
ENSCAFG00000041406	1	0.02	0	0	0	0	0	0	1	0.01	0	0	0	0
ENSCAFG00000041466	0	0	0	0	1	0.04	0	0	1	0.01	0	0	0	0
ENSCAFG00000041674	1	0.02	0	0	0	0	0	0	1	0.01	0	0	0	0
ENSCAFG00000041772	1	0.02	0	0	0	0	0	0	1	0.01	0	0	0	0
ENSCAFG00000041866	1	0.02	0	0	0	0	0	0	1	0.01	0	0	0	0
ENSCAFG00000042231	0	0	0	0	1	0.04	0	0	1	0.01	0	0	0	0
ENSCAFG00000042239	0	0	0	0	1	0.04	0	0	1	0.01	0	0	0	0
ENSCAFG00000042268	1	0.02	0	0	0	0	0	0	1	0.01	0	0	0	0
ENSCAFG00000042386	0	0	0	0	1	0.04	0	0	1	0.01	0	0	0	0
ENSCAFG00000042398	1	0.02	0	0	0	0	0	0	1	0.01	0	0	0	0
ENSCAFG00000042409	1	0.02	0	0	0	0	0	0	1	0.01	0	0	0	0
ENSCAFG00000042422	0	0	1	0.03	0	0	0	0	1	0.01	0	0	0	0
ENSCAFG00000042478	1	0.02	0	0	0	0	0	0	1	0.01	0	0	0	0
ENSCAFG00000042494	1	0.02	0	0	0	0	0	0	1	0.01	0	0	0	0
ENSCAFG00000042533	1	0.02	0	0	0	0	0	0	1	0.01	0	0	0	0
[truncated: 2,986 more rows]

## Sheet: Literature_comparison_CNVs_AMP
Ensembl ID	Gene name	chr	start	end	Sakthikumar, et al. (n=1*) *sample-level data not available		Gardner, et al. (n=22)		Chu, et al. (n=2)		Total (n=25)		Megquier, et al. (n=8)
					Number of samples mutated	Percentage of samples mutated	Number of samples mutated	Percentage of samples mutated	Number of samples mutated	Percentage of samples mutated	Number of samples mutated	Percentage of samples mutated	Number of samples mutated	Percentage of samples mutated
ENSCAFG00000011180	MXRA5	X	1752072	1778045	0	0	10	0.454545	1	0.5	11	0.44	0	0
ENSCAFG00000011187	PRKX	X	1945379	2014661	0	0	10	0.454545	1	0.5	11	0.44	0	0
ENSCAFG00000011192		X	2439049	2439447	0	0	10	0.454545	1	0.5	11	0.44	0	0
ENSCAFG00000011393	CLDN34	X	6649645	6658010	0	0	9	0.409091	1	0.5	10	0.4	1	0.125
ENSCAFG00000024515	ARSH	X	1547942	1586248	0	0	9	0.409091	1	0.5	10	0.4	0	0
ENSCAFG00000011163	ARSF	X	1604205	1636320	0	0	9	0.409091	1	0.5	10	0.4	0	0
ENSCAFG00000028745	OBP	X	2893261	2925294	0	0	9	0.409091	1	0.5	10	0.4	0	0
ENSCAFG00000011251		X	3411378	3676064	0	0	9	0.409091	1	0.5	10	0.4	0	0
ENSCAFG00000011318	ANOS1	X	5415575	5762656	0	0	9	0.409091	1	0.5	10	0.4	0	0
ENSCAFG00000011362		X	6300793	6436003	0	0	9	0.409091	1	0.5	10	0.4	0	0
ENSCAFG00000044896	GPR143	X	6437660	6474447	0	0	9	0.409091	1	0.5	10	0.4	0	0
ENSCAFG00000011388	SHROOM2	X	6499354	6641946	0	0	9	0.409091	1	0.5	10	0.4	0	0
ENSCAFG00000001086	MYC	13	25200577	25205309	0	0	9	0.409091	0	0	9	0.36	3	0.375
ENSCAFG00000000997	FAM83A	13	21566059	21589976	0	0	9	0.409091	0	0	9	0.36	2	0.25
ENSCAFG00000028920		X	40077984	40078623	0	0	8	0.363636	1	0.5	9	0.36	2	0.25
ENSCAFG00000014732	ZNF674	X	40122425	40153968	0	0	8	0.363636	1	0.5	9	0.36	2	0.25
ENSCAFG00000014745		X	40172261	40173084	0	0	8	0.363636	1	0.5	9	0.36	2	0.25
ENSCAFG00000014753	CHST7	X	40210096	40211556	0	0	8	0.363636	1	0.5	9	0.36	2	0.25
ENSCAFG00000014767	SLC9A7	X	40245654	40389423	0	0	8	0.363636	1	0.5	9	0.36	2	0.25
ENSCAFG00000014790		X	40254368	40255308	0	0	8	0.363636	1	0.5	9	0.36	2	0.25
ENSCAFG00000014811	JADE3	X	40521569	40680536	0	0	8	0.363636	1	0.5	9	0.36	2	0.25
ENSCAFG00000020243	ZFHX3	5	78455005	78610033	0	0	8	0.363636	1	0.5	9	0.36	1	0.125
ENSCAFG00000046585		1	104541071	104543718	0	0	8	0.363636	1	0.5	9	0.36	0	0
ENSCAFG00000031295		X	862208	889002	0	0	8	0.363636	1	0.5	9	0.36	0	0
ENSCAFG00000011047	IL3RA	X	894552	911556	0	0	8	0.363636	1	0.5	9	0.36	0	0
ENSCAFG00000024670	ASMT	X	1012961	1025263	0	0	8	0.363636	1	0.5	9	0.36	0	0
ENSCAFG00000030459		X	1032368	1038633	0	0	8	0.363636	1	0.5	9	0.36	0	0
ENSCAFG00000011113	GYG2	X	1475951	1511534	0	0	8	0.363636	1	0.5	9	0.36	0	0
ENSCAFG00000011278	PUDP	X	4247982	4325870	0	0	8	0.363636	1	0.5	9	0.36	0	0
ENSCAFG00000011287	STS	X	4325665	4467284	0	0	8	0.363636	1	0.5	9	0.36	0	0
ENSCAFG00000028605	PNPLA4	X	4874240	4924976	0	0	8	0.363636	1	0.5	9	0.36	0	0
ENSCAFG00000000696	RSPO2	13	8611952	8754859	0	0	8	0.363636	0	0	8	0.32	2	0.25
ENSCAFG00000000865	ENPP2	13	18587129	18697324	0	0	8	0.363636	0	0	8	0.32	2	0.25
ENSCAFG00000000875	TAF2	13	18729234	18823979	0	0	8	0.363636	0	0	8	0.32	2	0.25
ENSCAFG00000043862		13	18811308	18812881	0	0	8	0.363636	0	0	8	0.32	2	0.25
ENSCAFG00000000882	DSCC1	13	18825844	18841873	0	0	8	0.363636	0	0	8	0.32	2	0.25
ENSCAFG00000000885	DEPTOR	13	18859634	18988583	0	0	8	0.363636	0	0	8	0.32	2	0.25
ENSCAFG00000000934	COL14A1	13	19011897	19248568	0	0	8	0.363636	0	0	8	0.32	2	0.25
ENSCAFG00000000940	MRPL13	13	19266531	19313657	0	0	8	0.363636	0	0	8	0.32	2	0.25
ENSCAFG00000000951	MTBP	13	19313973	19384621	0	0	8	0.363636	0	0	8	0.32	2	0.25
ENSCAFG00000000957	SNTB1	13	19397509	19627403	0	0	8	0.363636	0	0	8	0.32	2	0.25
ENSCAFG00000045258		13	19626758	19627966	0	0	8	0.363636	0	0	8	0.32	2	0.25
ENSCAFG00000000961		13	19684779	19685695	0	0	8	0.363636	0	0	8	0.32	2	0.25
ENSCAFG00000029394	HAS2	13	20309872	20341636	0	0	8	0.363636	0	0	8	0.32	2	0.25
ENSCAFG00000000967	ZHX2	13	21377316	21379832	0	0	8	0.363636	0	0	8	0.32	2	0.25
ENSCAFG00000000974	DERL1	13	21419352	21482133	0	0	8	0.363636	0	0	8	0.32	2	0.25
ENSCAFG00000000986	TBC1D31	13	21473751	21543380	0	0	8	0.363636	0	0	8	0.32	2	0.25
ENSCAFG00000031914		13	21502333	21502596	0	0	8	0.363636	0	0	8	0.32	2	0.25
ENSCAFG00000001000		13	21599501	21644897	0	0	8	0.363636	0	0	8	0.32	2	0.25
ENSCAFG00000000992	ATAD2	13	21667221	21732939	0	0	8	0.363636	0	0	8	0.32	2	0.25
ENSCAFG00000001004	NTAQ1	13	21679326	22017988	0	0	8	0.363636	0	0	8	0.32	2	0.25
ENSCAFG00000001007	FBXO32	13	21809292	21838169	0	0	8	0.363636	0	0	8	0.32	2	0.25
ENSCAFG00000001011		13	21926243	21927558	0	0	8	0.363636	0	0	8	0.32	2	0.25
ENSCAFG00000001012	KLHL38	13	21929309	21936591	0	0	8	0.363636	0	0	8	0.32	2	0.25
ENSCAFG00000001015	ANXA13	13	21960439	22010604	0	0	8	0.363636	0	0	8	0.32	2	0.25
ENSCAFG00000001027	FAM91A1	13	22036776	22076751	0	0	8	0.363636	0	0	8	0.32	2	0.25
ENSCAFG00000001037	FER1L6	13	22137080	22290989	0	0	8	0.363636	0	0	8	0.32	2	0.25
ENSCAFG00000025273	TMEM65	13	22426793	22494520	0	0	8	0.363636	0	0	8	0.32	2	0.25
ENSCAFG00000029985	RNF139	13	22543543	22572308	0	0	8	0.363636	0	0	8	0.32	2	0.25
ENSCAFG00000001044	TATDN1	13	22573150	22624987	0	0	8	0.363636	0	0	8	0.32	2	0.25
ENSCAFG00000001045	NDUFB9	13	22624945	22632310	0	0	8	0.363636	0	0	8	0.32	2	0.25
ENSCAFG00000001050	MTSS1	13	22635230	22794453	0	0	8	0.363636	0	0	8	0.32	2	0.25
ENSCAFG00000030125	ZNF572	13	22979046	22984271	0	0	8	0.363636	0	0	8	0.32	2	0.25
ENSCAFG00000001056	SQLE	13	22993862	23017978	0	0	8	0.363636	0	0	8	0.32	2	0.25
ENSCAFG00000001070	WASHC5	13	23019636	23078280	0	0	8	0.363636	0	0	8	0.32	2	0.25
ENSCAFG00000047342	NSMCE2	13	23078173	23288304	0	0	8	0.363636	0	0	8	0.32	2	0.25
ENSCAFG00000001077	TRIB1	13	23337788	23346304	0	0	8	0.363636	0	0	8	0.32	2	0.25
ENSCAFG00000030361		13	23497541	23498092	0	0	8	0.363636	0	0	8	0.32	2	0.25
ENSCAFG00000001080		13	23566381	23566863	0	0	8	0.363636	0	0	8	0.32	2	0.25
ENSCAFG00000001093	CYRIB	13	26942229	27003644	0	0	8	0.363636	0	0	8	0.32	2	0.25
ENSCAFG00000001097	ADCY8	13	27723530	27937734	0	0	8	0.363636	0	0	8	0.32	2	0.25
ENSCAFG00000047619		13	28027944	28028450	0	0	8	0.363636	0	0	8	0.32	2	0.25
ENSCAFG00000001445	GRINA	13	37512217	37514257	0	0	8	0.363636	0	0	8	0.32	2	0.25
ENSCAFG00000001521	EXOSC4	13	37574527	37577380	0	0	8	0.363636	0	0	8	0.32	2	0.25
ENSCAFG00000001523	GPAA1	13	37576354	37580345	0	0	8	0.363636	0	0	8	0.32	2	0.25
ENSCAFG00000001529	CYC1	13	37590912	37593156	0	0	8	0.363636	0	0	8	0.32	2	0.25
ENSCAFG00000001536	SHARPIN	13	37594203	37599456	0	0	8	0.363636	0	0	8	0.32	2	0.25
ENSCAFG00000042650	MAF1	13	37598600	37601591	0	0	8	0.363636	0	0	8	0.32	2	0.25
ENSCAFG00000001540		13	37600622	37612008	0	0	8	0.363636	0	0	8	0.32	2	0.25
ENSCAFG00000001542		13	37624227	37627823	0	0	8	0.363636	0	0	8	0.32	2	0.25
ENSCAFG00000001546	MROH1	13	37645876	37698342	0	0	8	0.363636	0	0	8	0.32	2	0.25
ENSCAFG00000030799	ZNF250	13	38131000	38145563	0	0	8	0.363636	0	0	8	0.32	2	0.25
ENSCAFG00000001685	ZNF16	13	38163114	38175724	0	0	8	0.363636	0	0	8	0.32	2	0.25
ENSCAFG00000031252	ZNF252	13	38195740	38204886	0	0	8	0.363636	0	0	8	0.32	2	0.25
ENSCAFG00000001686		13	38222811	38224005	0	0	8	0.363636	0	0	8	0.32	2	0.25
ENSCAFG00000049071		13	38249547	38258683	0	0	8	0.363636	0	0	8	0.32	2	0.25
ENSCAFG00000023562	DMD	X	26290910	28333576	0	0	7	0.318182	1	0.5	8	0.32	2	0.25
ENSCAFG00000031215	DIPK2B	X	38999379	39039315	0	0	7	0.318182	1	0.5	8	0.32	2	0.25
ENSCAFG00000014797	RP2	X	40472596	40524883	0	0	7	0.318182	1	0.5	8	0.32	2	0.25
ENSCAFG00000013837		X	40610109	40610707	0	0	7	0.318182	1	0.5	8	0.32	2	0.25
ENSCAFG00000014821	RGN	X	40698768	40715490	0	0	7	0.318182	1	0.5	8	0.32	2	0.25
ENSCAFG00000050012		X	40737317	40737899	0	0	7	0.318182	1	0.5	8	0.32	2	0.25
ENSCAFG00000014834	NDUFB11	X	40744408	40746837	0	0	7	0.318182	1	0.5	8	0.32	2	0.25
ENSCAFG00000014863	RBM10	X	40747178	40776742	0	0	7	0.318182	1	0.5	8	0.32	2	0.25
ENSCAFG00000014944	UBA1	X	40783809	40807069	0	0	7	0.318182	1	0.5	8	0.32	2	0.25
ENSCAFG00000015021	USP11	X	40810500	40842700	0	0	7	0.318182	1	0.5	8	0.32	2	0.25
ENSCAFG00000015024		X	40844142	40845143	0	0	7	0.318182	1	0.5	8	0.32	2	0.25
ENSCAFG00000045969	ZNF157	X	40952636	41005133	0	0	7	0.318182	1	0.5	8	0.32	2	0.25
ENSCAFG00000015042		X	40961826	40962622	0	0	7	0.318182	1	0.5	8	0.32	2	0.25
ENSCAFG00000015031	ZNF41	X	41032742	41071949	0	0	7	0.318182	1	0.5	8	0.32	2	0.25
ENSCAFG00000048067		X	41092280	41093772	0	0	7	0.318182	1	0.5	8	0.32	2	0.25
ENSCAFG00000015115	ARAF	X	41180250	41191310	0	0	7	0.318182	1	0.5	8	0.32	2	0.25
ENSCAFG00000015146	SYN1	X	41191571	41241640	0	0	7	0.318182	1	0.5	8	0.32	2	0.25
ENSCAFG00000015155	TIMP1	X	41201638	41205310	0	0	7	0.318182	1	0.5	8	0.32	2	0.25
ENSCAFG00000015163	CFP	X	41245905	41251623	0	0	7	0.318182	1	0.5	8	0.32	2	0.25
ENSCAFG00000015178	ELK1	X	41257482	41270776	0	0	7	0.318182	1	0.5	8	0.32	2	0.25
ENSCAFG00000015183	UXT	X	41271908	41280340	0	0	7	0.318182	1	0.5	8	0.32	2	0.25
ENSCAFG00000030447		X	41312269	41318687	0	0	7	0.318182	1	0.5	8	0.32	2	0.25
ENSCAFG00000015170	ZNF81	X	41353440	41593082	0	0	7	0.318182	1	0.5	8	0.32	2	0.25
ENSCAFG00000015765	TFE3	X	42183037	42193892	0	0	7	0.318182	1	0.5	8	0.32	2	0.25
ENSCAFG00000015794	GPKOW	X	42248611	42257286	0	0	7	0.318182	1	0.5	8	0.32	2	0.25
ENSCAFG00000015801	PRICKLE3	X	42275900	42285321	0	0	7	0.318182	1	0.5	8	0.32	2	0.25
ENSCAFG00000045323		X	42278634	42279366	0	0	7	0.318182	1	0.5	8	0.32	2	0.25
ENSCAFG00000015805	SYP	X	42288148	42299487	0	0	7	0.318182	1	0.5	8	0.32	2	0.25
ENSCAFG00000020077	CFDP1	5	75313192	75442686	0	0	6	0.272727	2	1	8	0.32	1	0.125
ENSCAFG00000014099	BCOR	X	34621886	34645766	0	0	7	0.318182	1	0.5	8	0.32	1	0.125
ENSCAFG00000014111		X	34861370	34861954	0	0	7	0.318182	1	0.5	8	0.32	1	0.125
ENSCAFG00000014116	ATP6AP2	X	35050606	35073067	0	0	7	0.318182	1	0.5	8	0.32	1	0.125
ENSCAFG00000023832		X	35087438	35087758	0	0	7	0.318182	1	0.5	8	0.32	1	0.125
ENSCAFG00000014123		X	35098884	35099525	0	0	7	0.318182	1	0.5	8	0.32	1	0.125
ENSCAFG00000014129	CXHXorf38	X	35106819	35121385	0	0	7	0.318182	1	0.5	8	0.32	1	0.125
ENSCAFG00000014141	MED14	X	35125774	35191122	0	0	7	0.318182	1	0.5	8	0.32	1	0.125
ENSCAFG00000016503	RRAGB	X	47323269	47361138	0	0	7	0.318182	1	0.5	8	0.32	1	0.125
ENSCAFG00000029489		X	47597040	47597255	0	0	7	0.318182	1	0.5	8	0.32	1	0.125
ENSCAFG00000011957	LSS	31	39480581	39503042	1	1	7	0.318182	0	0	8	0.32	0	0
ENSCAFG00000011034	CRLF2	X	780711	802836	0	0	7	0.318182	1	0.5	8	0.32	0	0
ENSCAFG00000011041	CSF2RA	X	832046	853876	0	0	7	0.318182	1	0.5	8	0.32	0	0
ENSCAFG00000010987	SLC25A6	X	912938	915257	0	0	7	0.318182	1	0.5	8	0.32	0	0
ENSCAFG00000047173		X	4955807	4956422	0	0	7	0.318182	1	0.5	8	0.32	0	0
ENSCAFG00000030589	HYKK	13	38378646	38396239	0	0	7	0.318182	0	0	7	0.28	3	0.375
ENSCAFG00000001766	IREB2	13	38400591	38441015	0	0	7	0.318182	0	0	7	0.28	3	0.375
ENSCAFG00000001781	WFS1	13	38451710	38475827	0	0	7	0.318182	0	0	7	0.28	3	0.375
ENSCAFG00000001792	LIMCH1	13	38518644	38814369	0	0	7	0.318182	0	0	7	0.28	3	0.375
ENSCAFG00000001795	PHOX2B	13	38865995	38869854	0	0	7	0.318182	0	0	7	0.28	3	0.375
ENSCAFG00000001796	TMEM33	13	39013855	39052547	0	0	7	0.318182	0	0	7	0.28	3	0.375
ENSCAFG00000001798	SLC30A9	13	39055252	39134956	0	0	7	0.318182	0	0	7	0.28	3	0.375
ENSCAFG00000001802	BEND4	13	39162575	39186008	0	0	7	0.318182	0	0	7	0.28	3	0.375
ENSCAFG00000016645		13	39209294	39210144	0	0	7	0.318182	0	0	7	0.28	3	0.375
ENSCAFG00000001804	SHISA3	13	39358607	39359730	0	0	7	0.318182	0	0	7	0.28	3	0.375
ENSCAFG00000001816	ATP8A1	13	39368470	39588885	0	0	7	0.318182	0	0	7	0.28	3	0.375
ENSCAFG00000002765	UBA6	13	58013212	58231200	0	0	7	0.318182	0	0	7	0.28	3	0.375
ENSCAFG00000002756	STAP1	13	58091477	58133711	0	0	7	0.318182	0	0	7	0.28	3	0.375
ENSCAFG00000029232		13	58948793	59103550	1	1	6	0.272727	0	0	7	0.28	3	0.375
ENSCAFG00000002926	MOB1B	13	60145366	60195463	0	0	7	0.318182	0	0	7	0.28	3	0.375
ENSCAFG00000011745	SORL1	5	12431377	12650784	0	0	6	0.272727	1	0.5	7	0.28	2	0.25
ENSCAFG00000000702	EIF3E	13	8834821	8887760	0	0	7	0.318182	0	0	7	0.28	2	0.25
ENSCAFG00000000825	SLC30A8	13	16601912	16635880	0	0	7	0.318182	0	0	7	0.28	2	0.25
ENSCAFG00000032555		13	16768876	16770912	0	0	7	0.318182	0	0	7	0.28	2	0.25
ENSCAFG00000000826	MED30	13	16928161	16949295	0	0	7	0.318182	0	0	7	0.28	2	0.25
ENSCAFG00000000831	EXT1	13	17172705	17456469	0	0	7	0.318182	0	0	7	0.28	2	0.25
ENSCAFG00000000833	SAMD12	13	17528421	17897009	0	0	7	0.318182	0	0	7	0.28	2	0.25
ENSCAFG00000000834	TNFRSF11B	13	18156367	18183444	0	0	7	0.318182	0	0	7	0.28	2	0.25
ENSCAFG00000000835		13	18208793	18209672	0	0	7	0.318182	0	0	7	0.28	2	0.25
ENSCAFG00000031108	COLEC10	13	18291051	18330617	0	0	7	0.318182	0	0	7	0.28	2	0.25
ENSCAFG00000000839	MAL2	13	18406633	18420469	0	0	7	0.318182	0	0	7	0.28	2	0.25
ENSCAFG00000030440	CCN3	13	18507580	18514619	0	0	7	0.318182	0	0	7	0.28	2	0.25
ENSCAFG00000049832		13	20905137	20905795	0	0	7	0.318182	0	0	7	0.28	2	0.25
ENSCAFG00000001087	GSDMC	13	26907120	26919353	0	0	7	0.318182	0	0	7	0.28	2	0.25
ENSCAFG00000001096	ASAP1	13	27113994	27430758	0	0	7	0.318182	0	0	7	0.28	2	0.25
ENSCAFG00000001098		13	28303658	28304956	0	0	7	0.318182	0	0	7	0.28	2	0.25
ENSCAFG00000001105	KCNQ3	13	28773738	29062370	0	0	7	0.318182	0	0	7	0.28	2	0.25
ENSCAFG00000001159	ZFAT	13	30650654	30841543	0	0	7	0.318182	0	0	7	0.28	2	0.25
ENSCAFG00000001173	FAM135B	13	33403397	33579220	0	0	7	0.318182	0	0	7	0.28	2	0.25
ENSCAFG00000001228	DENND3	13	35685829	35694800	0	0	7	0.318182	0	0	7	0.28	2	0.25
ENSCAFG00000001232	SLC45A4	13	35707692	35748183	0	0	7	0.318182	0	0	7	0.28	2	0.25
ENSCAFG00000001237	PTP4A3	13	35880005	35886324	0	0	7	0.318182	0	0	7	0.28	2	0.25
ENSCAFG00000001250	MROH5	13	35889010	35957861	0	0	7	0.318182	0	0	7	0.28	2	0.25
ENSCAFG00000043840		13	36092694	36093559	0	0	7	0.318182	0	0	7	0.28	2	0.25
ENSCAFG00000001264	TSNARE1	13	36443124	36588387	0	0	7	0.318182	0	0	7	0.28	2	0.25
ENSCAFG00000001269	ADGRB1	13	36614498	36690936	0	0	7	0.318182	0	0	7	0.28	2	0.25
ENSCAFG00000001272		13	36702460	36725746	0	0	7	0.318182	0	0	7	0.28	2	0.25
ENSCAFG00000032433	PSCA	13	36773875	36776194	0	0	7	0.318182	0	0	7	0.28	2	0.25
ENSCAFG00000001280	SLURP1	13	36789721	36796831	0	0	7	0.318182	0	0	7	0.28	2	0.25
ENSCAFG00000024408		13	36800947	36802023	0	0	7	0.318182	0	0	7	0.28	2	0.25
ENSCAFG00000042440		13	36866427	36869123	0	0	7	0.318182	0	0	7	0.28	2	0.25
ENSCAFG00000001285		13	36871435	36883229	0	0	7	0.318182	0	0	7	0.28	2	0.25
ENSCAFG00000001289	LY6E	13	36925980	36974979	0	0	7	0.318182	0	0	7	0.28	2	0.25
ENSCAFG00000031517		13	36961642	36964166	0	0	7	0.318182	0	0	7	0.28	2	0.25
ENSCAFG00000001292	LY6H	13	36984853	36987118	0	0	7	0.318182	0	0	7	0.28	2	0.25
ENSCAFG00000028810	GPIHBP1	13	37005512	37007074	0	0	7	0.318182	0	0	7	0.28	2	0.25
ENSCAFG00000029869		13	37019020	37019613	0	0	7	0.318182	0	0	7	0.28	2	0.25
ENSCAFG00000029287	GLI4	13	37028512	37035454	0	0	7	0.318182	0	0	7	0.28	2	0.25
ENSCAFG00000001297	RHPN1	13	37046923	37090922	0	0	7	0.318182	0	0	7	0.28	2	0.25
ENSCAFG00000032457	MAFA	13	37122731	37123771	0	0	7	0.318182	0	0	7	0.28	2	0.25
ENSCAFG00000001299	ZC3H3	13	37130999	37214997	0	0	7	0.318182	0	0	7	0.28	2	0.25
ENSCAFG00000001301	GSDMD	13	37193022	37228360	0	0	7	0.318182	0	0	7	0.28	2	0.25
ENSCAFG00000044169	MROH6	13	37229886	37234609	0	0	7	0.318182	0	0	7	0.28	2	0.25
ENSCAFG00000031759	NAPRT	13	37235045	37239224	0	0	7	0.318182	0	0	7	0.28	2	0.25
ENSCAFG00000001317	EEF1D	13	37239150	37255958	0	0	7	0.318182	0	0	7	0.28	2	0.25
ENSCAFG00000001319	TIGD5	13	37254327	37256279	0	0	7	0.318182	0	0	7	0.28	2	0.25
ENSCAFG00000001325	PYCR3	13	37259139	37264337	0	0	7	0.318182	0	0	7	0.28	2	0.25
ENSCAFG00000001333	GFUS	13	37267122	37271967	0	0	7	0.318182	0	0	7	0.28	2	0.25
ENSCAFG00000030078	ZNF623	13	37287946	37289442	0	0	7	0.318182	0	0	7	0.28	2	0.25
ENSCAFG00000031942	CCDC166	13	37303254	37304649	0	0	7	0.318182	0	0	7	0.28	2	0.25
ENSCAFG00000001338	MAPK15	13	37316424	37322792	0	0	7	0.318182	0	0	7	0.28	2	0.25
ENSCAFG00000032391	FAM83H	13	37325548	37336834	0	0	7	0.318182	0	0	7	0.28	2	0.25
ENSCAFG00000001372	SCRIB	13	37356405	37374681	0	0	7	0.318182	0	0	7	0.28	2	0.25
ENSCAFG00000001400	PUF60	13	37375651	37387875	0	0	7	0.318182	0	0	7	0.28	2	0.25
ENSCAFG00000001405	NRBP2	13	37392436	37398076	0	0	7	0.318182	0	0	7	0.28	2	0.25
ENSCAFG00000044133		13	37401708	37410554	0	0	7	0.318182	0	0	7	0.28	2	0.25
ENSCAFG00000001433	PLEC	13	37450248	37513523	0	0	7	0.318182	0	0	7	0.28	2	0.25
ENSCAFG00000001559	SCX	13	37703232	37704657	0	0	7	0.318182	0	0	7	0.28	2	0.25
ENSCAFG00000001563	HSF1	13	37724759	37745252	0	0	7	0.318182	0	0	7	0.28	2	0.25
ENSCAFG00000024926	DGAT1	13	37741706	37756916	0	0	7	0.318182	0	0	7	0.28	2	0.25
ENSCAFG00000001573	TMEM249	13	37778730	37780385	0	0	7	0.318182	0	0	7	0.28	2	0.25
ENSCAFG00000001576	FBXL6	13	37780974	37785045	0	0	7	0.318182	0	0	7	0.28	2	0.25
ENSCAFG00000001588		13	37783562	37786621	0	0	7	0.318182	0	0	7	0.28	2	0.25
ENSCAFG00000001595	ADCK5	13	37799956	37818256	0	0	7	0.318182	0	0	7	0.28	2	0.25
ENSCAFG00000001600	CPSF1	13	37817442	37825212	0	0	7	0.318182	0	0	7	0.28	2	0.25
ENSCAFG00000001607	SLC39A4	13	37833156	37838522	0	0	7	0.318182	0	0	7	0.28	2	0.25
ENSCAFG00000001610	VPS28	13	37841518	37846339	0	0	7	0.318182	0	0	7	0.28	2	0.25
ENSCAFG00000001621	TONSL	13	37846149	37857668	0	0	7	0.318182	0	0	7	0.28	2	0.25
ENSCAFG00000001624	CYHR1	13	37858424	37874624	0	0	7	0.318182	0	0	7	0.28	2	0.25
ENSCAFG00000001627	KIFC2	13	37875998	37882974	0	0	7	0.318182	0	0	7	0.28	2	0.25
ENSCAFG00000001632	FOXH1	13	37882687	37885319	0	0	7	0.318182	0	0	7	0.28	2	0.25
ENSCAFG00000001648	GPT	13	37924422	37926156	0	0	7	0.318182	0	0	7	0.28	2	0.25
ENSCAFG00000001655	MFSD3	13	37928996	37934233	0	0	7	0.318182	0	0	7	0.28	2	0.25
ENSCAFG00000001660	LRRC14	13	37937111	37941703	0	0	7	0.318182	0	0	7	0.28	2	0.25
ENSCAFG00000028687	LRRC24	13	37940594	37947991	0	0	7	0.318182	0	0	7	0.28	2	0.25
ENSCAFG00000001669	ARHGAP39	13	37947888	37993351	0	0	7	0.318182	0	0	7	0.28	2	0.25
ENSCAFG00000001673	COMMD5	13	38060093	38060767	0	0	7	0.318182	0	0	7	0.28	2	0.25
ENSCAFG00000049102	ZNF7	13	38066802	38076982	0	0	7	0.318182	0	0	7	0.28	2	0.25
ENSCAFG00000029690	ZNF517	13	38087920	38094409	0	0	7	0.318182	0	0	7	0.28	2	0.25
ENSCAFG00000046214		13	38089352	38090365	0	0	7	0.318182	0	0	7	0.28	2	0.25
ENSCAFG00000001677	RPL8	13	38102010	38104770	0	0	7	0.318182	0	0	7	0.28	2	0.25
ENSCAFG00000031585	ZNF34	13	38110944	38118519	0	0	7	0.318182	0	0	7	0.28	2	0.25
ENSCAFG00000023904	CHRNB4	13	38312173	38328341	0	0	7	0.318182	0	0	7	0.28	2	0.25
ENSCAFG00000001710	CHRNA3	13	38328814	38346246	0	0	7	0.318182	0	0	7	0.28	2	0.25
ENSCAFG00000001745	CHRNA5	13	38346104	38355468	0	0	7	0.318182	0	0	7	0.28	2	0.25
ENSCAFG00000028953	TECRL	13	55184174	55373095	0	0	7	0.318182	0	0	7	0.28	2	0.25
ENSCAFG00000002714	EPHA5	13	56058800	56383301	0	0	7	0.318182	0	0	7	0.28	2	0.25
ENSCAFG00000045206		13	57334385	57334954	0	0	7	0.318182	0	0	7	0.28	2	0.25
ENSCAFG00000007484	SNRNP35	X	25917892	25919436	0	0	6	0.272727	1	0.5	7	0.28	2	0.25
ENSCAFG00000013747	TAB3	X	25954145	26008169	0	0	6	0.272727	1	0.5	7	0.28	2	0.25
ENSCAFG00000014469	EFHC2	X	38134891	38329080	0	0	6	0.272727	1	0.5	7	0.28	2	0.25
ENSCAFG00000043181		X	38266749	38268599	0	0	6	0.272727	1	0.5	7	0.28	2	0.25
ENSCAFG00000014506	FUNDC1	X	38492720	38505424	0	0	6	0.272727	1	0.5	7	0.28	2	0.25
ENSCAFG00000014525	DUSP21	X	38722062	38722631	0	0	6	0.272727	1	0.5	7	0.28	2	0.25
ENSCAFG00000014589	KDM6A	X	38745854	38959842	0	0	6	0.272727	1	0.5	7	0.28	2	0.25
ENSCAFG00000031525	ZNF630	X	41558053	41652020	0	0	6	0.272727	1	0.5	7	0.28	2	0.25
ENSCAFG00000015491	WDR13	X	41818950	41825811	0	0	6	0.272727	1	0.5	7	0.28	2	0.25
ENSCAFG00000015519	WAS	X	41882875	41890058	0	0	6	0.272727	1	0.5	7	0.28	2	0.25
ENSCAFG00000015657	PCSK1N	X	41962524	42036586	0	0	6	0.272727	1	0.5	7	0.28	2	0.25
ENSCAFG00000048286		X	42045356	42046104	0	0	6	0.272727	1	0.5	7	0.28	2	0.25
ENSCAFG00000015681	SLC35A2	X	42052781	42071012	0	0	6	0.272727	1	0.5	7	0.28	2	0.25
ENSCAFG00000015672	PQBP1	X	42056708	42121818	0	0	6	0.272727	1	0.5	7	0.28	2	0.25
ENSCAFG00000015683	PIM2	X	42073457	42077543	0	0	6	0.272727	1	0.5	7	0.28	2	0.25
ENSCAFG00000015689	OTUD5	X	42081561	42108612	0	0	6	0.272727	1	0.5	7	0.28	2	0.25
ENSCAFG00000015697	KCND1	X	42111837	42118375	0	0	6	0.272727	1	0.5	7	0.28	2	0.25
ENSCAFG00000015744	GRIPAP1	X	42121301	42145218	0	0	6	0.272727	1	0.5	7	0.28	2	0.25
ENSCAFG00000015776	CCDC120	X	42210804	42216993	0	0	6	0.272727	1	0.5	7	0.28	2	0.25
ENSCAFG00000015785	WDR45	X	42218046	42226422	0	0	6	0.272727	1	0.5	7	0.28	2	0.25
ENSCAFG00000031300	MAGIX	X	42266715	42269300	0	0	6	0.272727	1	0.5	7	0.28	2	0.25
ENSCAFG00000015798		X	42273806	42276242	0	0	6	0.272727	1	0.5	7	0.28	2	0.25
ENSCAFG00000015873	CACNA1F	X	42303158	42326774	0	0	6	0.272727	1	0.5	7	0.28	2	0.25
ENSCAFG00000015922	CCDC22	X	42328755	42343270	0	0	6	0.272727	1	0.5	7	0.28	2	0.25
ENSCAFG00000015934	FOXP3	X	42344108	42350758	0	0	6	0.272727	1	0.5	7	0.28	2	0.25
ENSCAFG00000015938	PPP1R3F	X	42362370	42378012	0	0	6	0.272727	1	0.5	7	0.28	2	0.25
ENSCAFG00000044623		X	42406950	42409172	0	0	6	0.272727	1	0.5	7	0.28	2	0.25
ENSCAFG00000032005		X	42409478	42417780	0	0	6	0.272727	1	0.5	7	0.28	2	0.25
ENSCAFG00000015941		X	42472909	42474405	0	0	6	0.272727	1	0.5	7	0.28	2	0.25
ENSCAFG00000020074	TMEM231	5	75246043	75265021	0	0	6	0.272727	1	0.5	7	0.28	1	0.125
ENSCAFG00000020075		5	75278949	75280136	0	0	6	0.272727	1	0.5	7	0.28	1	0.125
ENSCAFG00000043633		5	75288139	75303755	0	0	6	0.272727	1	0.5	7	0.28	1	0.125
ENSCAFG00000020081	BCAR1	5	75463926	75512476	0	0	6	0.272727	1	0.5	7	0.28	1	0.125
ENSCAFG00000020084		5	75500419	75507650	0	0	6	0.272727	1	0.5	7	0.28	1	0.125
ENSCAFG00000020083		5	75514046	75518673	0	0	6	0.272727	1	0.5	7	0.28	1	0.125
ENSCAFG00000020085	ZFP1	5	75543677	75568845	0	0	6	0.272727	1	0.5	7	0.28	1	0.125
ENSCAFG00000020090	LDHD	5	75587012	75591373	0	0	6	0.272727	1	0.5	7	0.28	1	0.125
ENSCAFG00000020092	ZNRF1	5	75595200	75698170	0	0	6	0.272727	1	0.5	7	0.28	1	0.125
ENSCAFG00000020099	WDR59	5	75706791	75811055	0	0	6	0.272727	1	0.5	7	0.28	1	0.125
ENSCAFG00000046080		5	75793204	75795372	0	0	6	0.272727	1	0.5	7	0.28	1	0.125
ENSCAFG00000020107	FA2H	5	75878243	75948094	0	0	6	0.272727	1	0.5	7	0.28	1	0.125
ENSCAFG00000020109	RFWD3	5	75960955	76000467	0	0	6	0.272727	1	0.5	7	0.28	1	0.125
ENSCAFG00000020113	GLG1	5	76020084	76167007	0	0	6	0.272727	1	0.5	7	0.28	1	0.125
ENSCAFG00000044806		5	76046704	76047409	0	0	6	0.272727	1	0.5	7	0.28	1	0.125
ENSCAFG00000020119	PDPR	5	76213566	76239852	0	0	6	0.272727	1	0.5	7	0.28	1	0.125
ENSCAFG00000020124		5	76256851	76269677	0	0	6	0.272727	1	0.5	7	0.28	1	0.125
ENSCAFG00000049011	EXOSC6	5	76286789	76287976	0	0	6	0.272727	1	0.5	7	0.28	1	0.125
ENSCAFG00000020132	AARS1	5	76288782	76343207	0	0	6	0.272727	1	0.5	7	0.28	1	0.125
ENSCAFG00000020137	DDX19A	5	76314725	76364587	0	0	6	0.272727	1	0.5	7	0.28	1	0.125
ENSCAFG00000048920		5	76332802	76333645	0	0	6	0.272727	1	0.5	7	0.28	1	0.125
ENSCAFG00000020152	IL34	5	76555214	76625012	1	1	5	0.227273	1	0.5	7	0.28	1	0.125
ENSCAFG00000020153	MTSS2	5	76614570	76629867	1	1	5	0.227273	1	0.5	7	0.28	1	0.125
ENSCAFG00000020167	HYDIN	5	76743972	77045455	0	0	6	0.272727	1	0.5	7	0.28	1	0.125
ENSCAFG00000020217	PKD1L3	5	77692200	77754474	0	0	6	0.272727	1	0.5	7	0.28	1	0.125
ENSCAFG00000020218	DHODH	5	77756407	77774090	0	0	6	0.272727	1	0.5	7	0.28	1	0.125
ENSCAFG00000020220		5	77795228	77799904	0	0	6	0.272727	1	0.5	7	0.28	1	0.125
ENSCAFG00000020222	TXNL4B	5	77803575	77810637	0	0	6	0.272727	1	0.5	7	0.28	1	0.125
ENSCAFG00000020228	DHX38	5	77811041	77830015	0	0	6	0.272727	1	0.5	7	0.28	1	0.125
ENSCAFG00000020240	PMFBP1	5	77829864	77880013	0	0	6	0.272727	1	0.5	7	0.28	1	0.125
ENSCAFG00000041886		5	78078350	78079696	0	0	6	0.272727	1	0.5	7	0.28	1	0.125
ENSCAFG00000000460	LAPTM4B	13	41121	127182	0	0	7	0.318182	0	0	7	0.28	1	0.125
ENSCAFG00000013852	MATN2	13	149095	295994	0	0	7	0.318182	0	0	7	0.28	1	0.125
ENSCAFG00000000507	VPS13B	13	1101610	1871225	0	0	7	0.318182	0	0	7	0.28	1	0.125
ENSCAFG00000000602	RRM2B	13	3799025	3837934	0	0	6	0.272727	1	0.5	7	0.28	1	0.125
ENSCAFG00000000680	OXR1	13	7220958	7579473	0	0	7	0.318182	0	0	7	0.28	1	0.125
ENSCAFG00000000682	ABRA	13	7589665	7599529	0	0	7	0.318182	0	0	7	0.28	1	0.125
ENSCAFG00000000683		13	7762200	7763705	0	0	7	0.318182	0	0	7	0.28	1	0.125
ENSCAFG00000000693	ANGPT1	13	8048205	8311618	0	0	7	0.318182	0	0	7	0.28	1	0.125
ENSCAFG00000012731	COL9A3	24	46662376	46667884	0	0	7	0.318182	0	0	7	0.28	1	0.125
ENSCAFG00000048577		X	28528575	28530617	0	0	6	0.272727	1	0.5	7	0.28	1	0.125
ENSCAFG00000048486		X	28707262	28710285	0	0	6	0.272727	1	0.5	7	0.28	1	0.125
ENSCAFG00000047524		X	28718321	28718645	0	0	6	0.272727	1	0.5	7	0.28	1	0.125
ENSCAFG00000013780		X	29183336	29183785	0	0	6	0.272727	1	0.5	7	0.28	1	0.125
ENSCAFG00000028900		X	29454650	29458615	0	0	6	0.272727	1	0.5	7	0.28	1	0.125
ENSCAFG00000044436		X	29525483	29526696	0	0	6	0.272727	1	0.5	7	0.28	1	0.125
ENSCAFG00000030853		X	29576861	29577923	0	0	6	0.272727	1	0.5	7	0.28	1	0.125
ENSCAFG00000013969	SYTL5	X	32651968	32879525	0	0	6	0.272727	1	0.5	7	0.28	1	0.125
ENSCAFG00000014003	RPGR	X	32745020	33330841	0	0	6	0.272727	1	0.5	7	0.28	1	0.125
ENSCAFG00000014051		X	33336846	33464163	0	0	6	0.272727	1	0.5	7	0.28	1	0.125
ENSCAFG00000014056	MID1IP1	X	33549021	33549572	0	0	6	0.272727	1	0.5	7	0.28	1	0.125
ENSCAFG00000014207		X	35564642	35672325	0	0	6	0.272727	1	0.5	7	0.28	1	0.125
ENSCAFG00000025044		X	35651491	35664511	0	0	6	0.272727	1	0.5	7	0.28	1	0.125
ENSCAFG00000012234		X	35702925	35704006	0	0	6	0.272727	1	0.5	7	0.28	1	0.125
ENSCAFG00000014251	DDX3X	X	35759416	35789774	0	0	6	0.272727	1	0.5	7	0.28	1	0.125
ENSCAFG00000049396		X	35838667	35839660	0	0	6	0.272727	1	0.5	7	0.28	1	0.125
ENSCAFG00000014254	NYX	X	35861167	35887367	0	0	6	0.272727	1	0.5	7	0.28	1	0.125
ENSCAFG00000014358	CASK	X	35940647	36297014	0	0	6	0.272727	1	0.5	7	0.28	1	0.125
ENSCAFG00000014406	GPR82	X	36107210	36108220	0	0	6	0.272727	1	0.5	7	0.28	1	0.125
ENSCAFG00000041409		X	36191404	36194292	0	0	6	0.272727	1	0.5	7	0.28	1	0.125
ENSCAFG00000014435	MAOA	X	37677493	37744757	0	0	6	0.272727	1	0.5	7	0.28	1	0.125
ENSCAFG00000014451	MAOB	X	37765813	37883955	0	0	6	0.272727	1	0.5	7	0.28	1	0.125
ENSCAFG00000014457	NDP	X	37950489	37975346	0	0	6	0.272727	1	0.5	7	0.28	1	0.125
ENSCAFG00000016311	HUWE1	X	45234322	45410043	0	0	6	0.272727	1	0.5	7	0.28	1	0.125
ENSCAFG00000016427	WNK3	X	45571840	46081994	0	0	6	0.272727	1	0.5	7	0.28	1	0.125
ENSCAFG00000016421		X	45811010	45811805	0	0	6	0.272727	1	0.5	7	0.28	1	0.125
ENSCAFG00000017286		X	45970246	45972086	0	0	6	0.272727	1	0.5	7	0.28	1	0.125
ENSCAFG00000016455	GNL3L	X	46189870	46296966	0	0	6	0.272727	1	0.5	7	0.28	1	0.125
ENSCAFG00000016444	FGD1	X	46194735	46270701	0	0	6	0.272727	1	0.5	7	0.28	1	0.125
ENSCAFG00000016476	PFKFB1	X	46613847	46691038	0	0	6	0.272727	1	0.5	7	0.28	1	0.125
ENSCAFG00000032712		X	46614582	46615697	0	0	6	0.272727	1	0.5	7	0.28	1	0.125
ENSCAFG00000014308	ALAS2	X	46703477	46723529	0	0	6	0.272727	1	0.5	7	0.28	1	0.125
ENSCAFG00000016486	MAGEH1	X	47026020	47026679	0	0	6	0.272727	1	0.5	7	0.28	1	0.125
ENSCAFG00000028624	FOXR2	X	47070381	47071328	0	0	6	0.272727	1	0.5	7	0.28	1	0.125
ENSCAFG00000041482		X	47610812	47611416	0	0	6	0.272727	1	0.5	7	0.28	1	0.125
ENSCAFG00000016508	KLF8	X	47662253	47755578	0	0	6	0.272727	1	0.5	7	0.28	1	0.125
ENSCAFG00000031207		X	48017339	48017581	0	0	6	0.272727	1	0.5	7	0.28	1	0.125
ENSCAFG00000041237		X	48062268	48064598	0	0	6	0.272727	1	0.5	7	0.28	1	0.125
ENSCAFG00000044911		X	48194129	48195084	0	0	6	0.272727	1	0.5	7	0.28	1	0.125
ENSCAFG00000016734	EFNB1	X	53292565	53304600	0	0	6	0.272727	1	0.5	7	0.28	1	0.125
ENSCAFG00000020059	CNTNAP4	5	74509885	74748767	0	0	6	0.272727	1	0.5	7	0.28	0	0
ENSCAFG00000020066	TERF2IP	5	75165191	75172838	0	0	6	0.272727	1	0.5	7	0.28	0	0
ENSCAFG00000020069	KARS1	5	75173032	75188197	0	0	6	0.272727	1	0.5	7	0.28	0	0
ENSCAFG00000020071	ADAT1	5	75190772	75234480	0	0	6	0.272727	1	0.5	7	0.28	0	0
ENSCAFG00000031455	GABARAPL2	5	75230243	75240730	0	0	6	0.272727	1	0.5	7	0.28	0	0
ENSCAFG00000001575	APOBEC2	12	9808297	9819985	0	0	6	0.272727	1	0.5	7	0.28	0	0
ENSCAFG00000001578	OARD1	12	9822483	9827974	0	0	6	0.272727	1	0.5	7	0.28	0	0
ENSCAFG00000001599	TFEB	12	10368599	10452619	0	0	6	0.272727	1	0.5	7	0.28	0	0
ENSCAFG00000032567	FRS3	12	10457539	10465160	0	0	6	0.272727	1	0.5	7	0.28	0	0
ENSCAFG00000001604		12	10467675	10473083	0	0	6	0.272727	1	0.5	7	0.28	0	0
ENSCAFG00000001605	TOMM6	12	10473592	10474864	0	0	6	0.272727	1	0.5	7	0.28	0	0
ENSCAFG00000001609	USP49	12	10479733	10577918	0	0	6	0.272727	1	0.5	7	0.28	0	0
ENSCAFG00000001613	MED20	12	10570664	10580675	0	0	6	0.272727	1	0.5	7	0.28	0	0
ENSCAFG00000001614	BYSL	12	10581217	10591923	0	0	6	0.272727	1	0.5	7	0.28	0	0
ENSCAFG00000001618	CCND3	12	10594712	10600891	0	0	6	0.272727	1	0.5	7	0.28	0	0
ENSCAFG00000001622	TAF8	12	10689289	10709532	0	0	6	0.272727	1	0.5	7	0.28	0	0
ENSCAFG00000031768	C12H6orf132	12	10735481	10765502	0	0	6	0.272727	1	0.5	7	0.28	0	0
ENSCAFG00000031208	GUCA1ANB	12	10775088	10781564	0	0	6	0.272727	1	0.5	7	0.28	0	0
ENSCAFG00000001631	GUCA1A	12	10788424	10795442	0	0	6	0.272727	1	0.5	7	0.28	0	0
ENSCAFG00000001633	GUCA1B	12	10797921	10834237	0	0	6	0.272727	1	0.5	7	0.28	0	0
ENSCAFG00000001642	TRERF1	12	10842059	10962677	0	0	6	0.272727	1	0.5	7	0.28	0	0
ENSCAFG00000001834	CUL9	12	11676271	11714578	0	0	6	0.272727	1	0.5	7	0.28	0	0
ENSCAFG00000001837	DNPH1	12	11715271	11718717	0	0	6	0.272727	1	0.5	7	0.28	0	0
ENSCAFG00000001839	TTBK1	12	11738232	11757814	0	0	6	0.272727	1	0.5	7	0.28	0	0
ENSCAFG00000001996	CDC5L	12	12780010	12822801	0	0	5	0.227273	2	1	7	0.28	0	0
ENSCAFG00000011907	PCBP3	31	39025731	39275239	0	0	7	0.318182	0	0	7	0.28	0	0
ENSCAFG00000011926	FTCD	31	39275159	39464715	0	0	7	0.318182	0	0	7	0.28	0	0
ENSCAFG00000011911	COL6A1	31	39301748	39448062	0	0	7	0.318182	0	0	7	0.28	0	0
ENSCAFG00000011938	SPATC1L	31	39459176	39475074	0	0	7	0.318182	0	0	7	0.28	0	0
ENSCAFG00000012030	C31H21orf58	31	39567614	39574285	0	0	7	0.318182	0	0	7	0.28	0	0
ENSCAFG00000012045	PCNT	31	39578039	39676820	0	0	7	0.318182	0	0	7	0.28	0	0
ENSCAFG00000043589		5	12795795	12799622	0	0	5	0.227273	1	0.5	6	0.24	3	0.375
ENSCAFG00000011819	TECTA	5	12879951	12949147	0	0	5	0.227273	1	0.5	6	0.24	3	0.375
ENSCAFG00000011858	TBCEL	5	12964523	13035613	0	0	5	0.227273	1	0.5	6	0.24	3	0.375
ENSCAFG00000011880	GRIK4	5	13073968	13370034	0	0	5	0.227273	1	0.5	6	0.24	3	0.375
ENSCAFG00000011934	ARHGEF12	5	13522896	13669155	0	0	5	0.227273	1	0.5	6	0.24	3	0.375
ENSCAFG00000011978	POU2F3	5	13688959	13761847	0	0	5	0.227273	1	0.5	6	0.24	3	0.375
ENSCAFG00000031210	OAF	5	13771659	13783190	0	0	5	0.227273	1	0.5	6	0.24	3	0.375
ENSCAFG00000012000	TRIM29	5	13853553	13880073	0	0	5	0.227273	1	0.5	6	0.24	3	0.375
ENSCAFG00000012628	TMEM25	5	15203974	15206704	0	0	5	0.227273	1	0.5	6	0.24	3	0.375
ENSCAFG00000012650	TTC36	5	15207403	15211853	0	0	5	0.227273	1	0.5	6	0.24	3	0.375
ENSCAFG00000012691	KMT2A	5	15217348	15270971	0	0	5	0.227273	1	0.5	6	0.24	3	0.375
ENSCAFG00000002785	GNRHR	13	58253027	58266705	0	0	6	0.272727	0	0	6	0.24	3	0.375
ENSCAFG00000025497		13	58279678	58289361	0	0	6	0.272727	0	0	6	0.24	3	0.375
ENSCAFG00000002794	TMPRSS11D	13	58355829	58406622	0	0	6	0.272727	0	0	6	0.24	3	0.375
ENSCAFG00000002802	TMPRSS11A	13	58432305	58482573	0	0	6	0.272727	0	0	6	0.24	3	0.375
ENSCAFG00000032430		13	58489168	58539248	0	0	6	0.272727	0	0	6	0.24	3	0.375
ENSCAFG00000002805	TMPRSS11F	13	58551902	58638086	0	0	6	0.272727	0	0	6	0.24	3	0.375
ENSCAFG00000002808		13	58646089	58664889	0	0	6	0.272727	0	0	6	0.24	3	0.375
ENSCAFG00000028617	TMPRSS11E	13	58712601	58781418	0	0	6	0.272727	0	0	6	0.24	3	0.375
ENSCAFG00000002821	YTHDC1	13	58818796	58857571	0	0	6	0.272727	0	0	6	0.24	3	0.375
ENSCAFG00000029376		13	58911361	58932913	0	0	6	0.272727	0	0	6	0.24	3	0.375
ENSCAFG00000002857	UGT2A1	13	59138348	59222802	0	0	6	0.272727	0	0	6	0.24	3	0.375
ENSCAFG00000044875		13	59196005	59196701	0	0	6	0.272727	0	0	6	0.24	3	0.375
ENSCAFG00000047992		13	59217183	59218632	0	0	6	0.272727	0	0	6	0.24	3	0.375
ENSCAFG00000002871	SULT1B1	13	59229514	59244434	0	0	6	0.272727	0	0	6	0.24	3	0.375
ENSCAFG00000002873		13	59270300	59306234	0	0	6	0.272727	0	0	6	0.24	3	0.375
ENSCAFG00000002878		13	59324665	59343931	0	0	6	0.272727	0	0	6	0.24	3	0.375
ENSCAFG00000030389	CSN1S1	13	59417974	59432106	0	0	6	0.272727	0	0	6	0.24	3	0.375
ENSCAFG00000002881	CSN2	13	59438601	59444398	0	0	6	0.272727	0	0	6	0.24	3	0.375
ENSCAFG00000029924	PRR27	13	59540011	59555213	0	0	6	0.272727	0	0	6	0.24	3	0.375
ENSCAFG00000002882	ODAM	13	59588647	59597873	0	0	6	0.272727	0	0	6	0.24	3	0.375
ENSCAFG00000045300	FDCSP	13	59607079	59609893	0	0	6	0.272727	0	0	6	0.24	3	0.375
ENSCAFG00000002889	CSN3	13	59621106	59626552	0	0	6	0.272727	0	0	6	0.24	3	0.375
ENSCAFG00000002895	AMTN	13	59852490	59867516	0	0	6	0.272727	0	0	6	0.24	3	0.375
ENSCAFG00000002904	AMBN	13	59899960	59912655	0	0	6	0.272727	0	0	6	0.24	3	0.375
ENSCAFG00000002909	ENAM	13	59934299	59947949	0	0	6	0.272727	0	0	6	0.24	3	0.375
ENSCAFG00000028568	JCHAIN	13	59962994	59970751	0	0	6	0.272727	0	0	6	0.24	3	0.375
ENSCAFG00000002913	UTP3	13	59994716	59996146	0	0	6	0.272727	0	0	6	0.24	3	0.375
ENSCAFG00000002918	RUFY3	13	60007056	60078617	0	0	6	0.272727	0	0	6	0.24	3	0.375
ENSCAFG00000002922	GRSF1	13	60089429	60100099	0	0	6	0.272727	0	0	6	0.24	3	0.375
ENSCAFG00000002931	DCK	13	60205937	60235678	0	0	6	0.272727	0	0	6	0.24	3	0.375
ENSCAFG00000002939	SLC4A4	13	60328136	60666728	0	0	6	0.272727	0	0	6	0.24	3	0.375
ENSCAFG00000002949	GC	13	60795305	60827929	0	0	6	0.272727	0	0	6	0.24	3	0.375
ENSCAFG00000048792		13	61317376	61518669	0	0	6	0.272727	0	0	6	0.24	3	0.375
ENSCAFG00000002959		13	61866224	61867201	0	0	6	0.272727	0	0	6	0.24	3	0.375
ENSCAFG00000002962	COX18	13	61877194	61888387	0	0	6	0.272727	0	0	6	0.24	3	0.375
ENSCAFG00000002998	ANKRD17	13	61893951	62012404	0	0	6	0.272727	0	0	6	0.24	3	0.375
ENSCAFG00000003020	AFP	13	62053814	62294709	0	0	6	0.272727	0	0	6	0.24	3	0.375
ENSCAFG00000003025	RASSF6	13	62300876	62345372	0	0	6	0.272727	0	0	6	0.24	3	0.375
ENSCAFG00000003029	CXCL8	13	62434422	62438354	0	0	6	0.272727	0	0	6	0.24	3	0.375
ENSCAFG00000025016	CXCL6	13	62513898	62515218	0	0	6	0.272727	0	0	6	0.24	3	0.375
ENSCAFG00000031174	PPBP	13	62526571	62528527	0	0	6	0.272727	0	0	6	0.24	3	0.375
ENSCAFG00000028758	MTHFD2L	13	62670462	62803519	0	0	6	0.272727	0	0	6	0.24	3	0.375
ENSCAFG00000003070	EPGN	13	62803654	62810274	0	0	6	0.272727	0	0	6	0.24	3	0.375
ENSCAFG00000031443	EREG	13	62856709	62877760	0	0	6	0.272727	0	0	6	0.24	3	0.375
ENSCAFG00000003075	AREG	13	62926301	62936738	0	0	6	0.272727	0	0	6	0.24	3	0.375
ENSCAFG00000041373		13	63187334	63189835	0	0	6	0.272727	0	0	6	0.24	3	0.375
ENSCAFG00000009993	ST14	5	4651863	4691069	0	0	5	0.227273	1	0.5	6	0.24	2	0.25
ENSCAFG00000011022	ROBO4	5	9547047	9561702	0	0	4	0.181818	2	1	6	0.24	2	0.25
ENSCAFG00000011115	ROBO3	5	9563345	9579289	0	0	4	0.181818	2	1	6	0.24	2	0.25
ENSCAFG00000041681		5	12494661	12495522	0	0	5	0.227273	1	0.5	6	0.24	2	0.25
ENSCAFG00000011805	SC5D	5	12763286	12775393	0	0	5	0.227273	1	0.5	6	0.24	2	0.25
ENSCAFG00000000713		13	9069855	9114524	0	0	6	0.272727	0	0	6	0.24	2	0.25
ENSCAFG00000041961		13	9192303	9194839	0	0	6	0.272727	0	0	6	0.24	2	0.25
ENSCAFG00000000716	TMEM74	13	9412368	9413285	0	0	6	0.272727	0	0	6	0.24	2	0.25
ENSCAFG00000000717	TRHR	13	9642387	9674831	0	0	6	0.272727	0	0	6	0.24	2	0.25
ENSCAFG00000000786	CSMD3	13	12401565	13569798	0	0	6	0.272727	0	0	6	0.24	2	0.25
ENSCAFG00000000798		13	13580884	13581342	0	0	6	0.272727	0	0	6	0.24	2	0.25
ENSCAFG00000000810	TRPS1	13	15022652	15273666	0	0	6	0.272727	0	0	6	0.24	2	0.25
ENSCAFG00000042364		13	15591143	15592434	0	0	6	0.272727	0	0	6	0.24	2	0.25
ENSCAFG00000000816	EIF3H	13	16105990	16341153	0	0	6	0.272727	0	0	6	0.24	2	0.25
ENSCAFG00000000821	UTP23	13	16213159	16339964	0	0	6	0.272727	0	0	6	0.24	2	0.25
ENSCAFG00000000822	RAD21	13	16338972	16368035	0	0	6	0.272727	0	0	6	0.24	2	0.25
ENSCAFG00000001100	EFR3A	13	28570957	28674138	0	0	6	0.272727	0	0	6	0.24	2	0.25
ENSCAFG00000025196	HHLA1	13	28717603	28751272	0	0	6	0.272727	0	0	6	0.24	2	0.25
ENSCAFG00000001108	LRRC6	13	29128504	29199323	0	0	6	0.272727	0	0	6	0.24	2	0.25
ENSCAFG00000001113	TMEM71	13	29218733	29249289	0	0	6	0.272727	0	0	6	0.24	2	0.25
ENSCAFG00000001124	PHF20L1	13	29260373	29336623	0	0	6	0.272727	0	0	6	0.24	2	0.25
ENSCAFG00000001128	TG	13	29350688	29598040	0	0	6	0.272727	0	0	6	0.24	2	0.25
ENSCAFG00000001131	SLA	13	29504867	29569773	0	0	6	0.272727	0	0	6	0.24	2	0.25
ENSCAFG00000001133	CCN4	13	29648639	29679732	0	0	6	0.272727	0	0	6	0.24	2	0.25
ENSCAFG00000001141	NDRG1	13	29650444	29746382	0	0	6	0.272727	0	0	6	0.24	2	0.25
ENSCAFG00000049521		13	30721221	30723443	0	0	6	0.272727	0	0	6	0.24	2	0.25
ENSCAFG00000001166	KHDRBS3	13	31392842	31605257	0	0	6	0.272727	0	0	6	0.24	2	0.25
ENSCAFG00000001178	COL22A1	13	33735656	33996401	0	0	6	0.272727	0	0	6	0.24	2	0.25
ENSCAFG00000001181	TRAPPC9	13	34579126	35115494	0	0	6	0.272727	0	0	6	0.24	2	0.25
ENSCAFG00000001964	SLC10A4	13	44277094	44299732	0	0	6	0.272727	0	0	6	0.24	2	0.25
ENSCAFG00000001972	FRYL	13	44307859	44527170	0	0	6	0.272727	0	0	6	0.24	2	0.25
ENSCAFG00000001990	OCIAD1	13	44565044	44634263	0	0	6	0.272727	0	0	6	0.24	2	0.25
ENSCAFG00000031331	OCIAD2	13	44641089	44663295	0	0	6	0.272727	0	0	6	0.24	2	0.25
ENSCAFG00000001997	CWH43	13	44724131	44782804	0	0	6	0.272727	0	0	6	0.24	2	0.25
ENSCAFG00000001999	DCUN1D4	13	44812932	44891454	0	0	6	0.272727	0	0	6	0.24	2	0.25
ENSCAFG00000024651	LRRC66	13	44942441	44966861	0	0	6	0.272727	0	0	6	0.24	2	0.25
ENSCAFG00000002001	SGCB	13	44972473	44987184	0	0	6	0.272727	0	0	6	0.24	2	0.25
ENSCAFG00000002006	SPATA18	13	44996517	45033626	0	0	6	0.272727	0	0	6	0.24	2	0.25
ENSCAFG00000002014	USP46	13	45384641	45439096	0	0	6	0.272727	0	0	6	0.24	2	0.25
ENSCAFG00000002050	CHIC2	13	46560009	46607959	0	0	6	0.272727	0	0	6	0.24	2	0.25
ENSCAFG00000002052	GSX2	13	46640172	46641546	0	0	6	0.272727	0	0	6	0.24	2	0.25
ENSCAFG00000002057	PDGFRA	13	46730703	46773278	0	0	6	0.272727	0	0	6	0.24	2	0.25
ENSCAFG00000002065	KIT	13	47108504	47190029	0	0	6	0.272727	0	0	6	0.24	2	0.25
ENSCAFG00000002364	ADGRL3	13	52909684	53538625	0	0	6	0.272727	0	0	6	0.24	2	0.25
ENSCAFG00000001971		14	18016954	18040230	0	0	6	0.272727	0	0	6	0.24	2	0.25
ENSCAFG00000030614	GATAD1	14	18043671	18052979	0	0	6	0.272727	0	0	6	0.24	2	0.25
ENSCAFG00000015383	TNFSF10	34	36670849	36735060	0	0	5	0.227273	1	0.5	6	0.24	2	0.25
ENSCAFG00000015376	GHSR	34	36690224	36694312	0	0	5	0.227273	1	0.5	6	0.24	2	0.25
ENSCAFG00000029357	NCEH1	34	36817382	36874610	0	0	5	0.227273	1	0.5	6	0.24	2	0.25
ENSCAFG00000015455	ECT2	34	36896958	36958384	0	0	5	0.227273	1	0.5	6	0.24	2	0.25
ENSCAFG00000015479	SPATA16	34	36972308	37231682	0	0	5	0.227273	1	0.5	6	0.24	2	0.25
ENSCAFG00000043275		X	26148202	26149057	0	0	5	0.227273	1	0.5	6	0.24	2	0.25
ENSCAFG00000015307		X	41676146	41687060	0	0	5	0.227273	1	0.5	6	0.24	2	0.25
ENSCAFG00000015326	SLC38A5	X	41709467	41717080	0	0	5	0.227273	1	0.5	6	0.24	2	0.25
ENSCAFG00000015339	FTSJ1	X	41725130	41734378	0	0	5	0.227273	1	0.5	6	0.24	2	0.25
ENSCAFG00000015435	PORCN	X	41762692	41779476	0	0	5	0.227273	1	0.5	6	0.24	2	0.25
ENSCAFG00000015483	TBC1D25	X	41782671	41798828	0	0	5	0.227273	1	0.5	6	0.24	2	0.25
ENSCAFG00000015485	RBM3	X	41806176	41809481	0	0	5	0.227273	1	0.5	6	0.24	2	0.25
ENSCAFG00000015545	SUV39H1	X	41893045	41906403	0	0	5	0.227273	1	0.5	6	0.24	2	0.25
ENSCAFG00000044089	GLOD5	X	41967812	41979243	0	0	5	0.227273	1	0.5	6	0.24	2	0.25
ENSCAFG00000015572	GATA1	X	41971582	41998303	0	0	5	0.227273	1	0.5	6	0.24	2	0.25
ENSCAFG00000015620	HDAC6	X	42004591	42024427	0	0	5	0.227273	1	0.5	6	0.24	2	0.25
ENSCAFG00000015652	ERAS	X	42028711	42029412	0	0	5	0.227273	1	0.5	6	0.24	2	0.25
ENSCAFG00000016018	DGKK	X	43044242	43230590	0	0	5	0.227273	1	0.5	6	0.24	2	0.25
ENSCAFG00000016028	SHROOM4	X	43369472	43639302	0	0	5	0.227273	1	0.5	6	0.24	2	0.25
ENSCAFG00000016037	BMP15	X	43764777	43771287	0	0	5	0.227273	1	0.5	6	0.24	2	0.25
ENSCAFG00000045786		X	43817311	43819026	0	0	5	0.227273	1	0.5	6	0.24	2	0.25
ENSCAFG00000007239		X	43855985	43856221	0	0	5	0.227273	1	0.5	6	0.24	2	0.25
ENSCAFG00000016047		X	43915892	43922086	0	0	5	0.227273	1	0.5	6	0.24	2	0.25
ENSCAFG00000016056		X	43941816	43943888	0	0	5	0.227273	1	0.5	6	0.24	2	0.25
ENSCAFG00000016057		X	44064062	44069173	0	0	5	0.227273	1	0.5	6	0.24	2	0.25
ENSCAFG00000028692	GSPT2	X	44319314	44321197	0	0	5	0.227273	1	0.5	6	0.24	2	0.25
ENSCAFG00000016063		X	44384193	44385548	0	0	5	0.227273	1	0.5	6	0.24	2	0.25
ENSCAFG00000007614	CCNE1	1	121688796	121697649	0	0	5	0.227273	1	0.5	6	0.24	1	0.125
ENSCAFG00000007621	C1H19orf12	1	121758236	121766652	0	0	5	0.227273	1	0.5	6	0.24	1	0.125
ENSCAFG00000007627	PLEKHF1	1	121781181	121782578	0	0	5	0.227273	1	0.5	6	0.24	1	0.125
ENSCAFG00000007630	POP4	1	121809701	121815443	0	0	5	0.227273	1	0.5	6	0.24	1	0.125
ENSCAFG00000007631	VSTM2B	1	121860709	121880030	0	0	5	0.227273	1	0.5	6	0.24	1	0.125
ENSCAFG00000049243		5	76358922	76360789	0	0	5	0.227273	1	0.5	6	0.24	1	0.125
ENSCAFG00000020139	ST3GAL2	5	76379702	76394525	0	0	5	0.227273	1	0.5	6	0.24	1	0.125
ENSCAFG00000020144	FCSK	5	76443411	76462771	0	0	5	0.227273	1	0.5	6	0.24	1	0.125
ENSCAFG00000020149	COG4	5	76463465	76490376	0	0	5	0.227273	1	0.5	6	0.24	1	0.125
ENSCAFG00000020151	SF3B3	5	76490682	76543877	0	0	5	0.227273	1	0.5	6	0.24	1	0.125
ENSCAFG00000020174	CMTR2	5	77118964	77121264	0	0	5	0.227273	1	0.5	6	0.24	1	0.125
ENSCAFG00000020177	CALB2	5	77177951	77205671	0	0	5	0.227273	1	0.5	6	0.24	1	0.125
ENSCAFG00000020210	ZNF821	5	77629522	77646609	0	0	5	0.227273	1	0.5	6	0.24	1	0.125
ENSCAFG00000020215	IST1	5	77660081	77692396	0	0	5	0.227273	1	0.5	6	0.24	1	0.125
ENSCAFG00000020298	TANGO6	5	80532865	80748563	0	0	4	0.181818	2	1	6	0.24	1	0.125
ENSCAFG00000020359	AGRP	5	81925055	81925845	0	0	4	0.181818	2	1	6	0.24	1	0.125
ENSCAFG00000020360	ATP6V0D1	5	81926612	81965526	0	0	4	0.181818	2	1	6	0.24	1	0.125
ENSCAFG00000020365	LRRC36	5	82014920	82061559	0	0	4	0.181818	2	1	6	0.24	1	0.125
ENSCAFG00000020366	KCTD19	5	82061449	82093246	0	0	4	0.181818	2	1	6	0.24	1	0.125
ENSCAFG00000020389	CBFB	5	82255617	82313168	0	0	4	0.181818	2	1	6	0.24	1	0.125
ENSCAFG00000020399	CA7	5	82446246	82455590	0	0	4	0.181818	2	1	6	0.24	1	0.125
ENSCAFG00000020403	NAE1	5	82462744	82486100	0	0	4	0.181818	2	1	6	0.24	1	0.125
ENSCAFG00000020407	TERB1	5	82487597	82534561	0	0	4	0.181818	2	1	6	0.24	1	0.125
ENSCAFG00000020409	DYNC1LI2	5	82539876	82563905	0	0	4	0.181818	2	1	6	0.24	1	0.125
ENSCAFG00000030624	CMTM4	5	82643088	82653344	0	0	4	0.181818	2	1	6	0.24	1	0.125
ENSCAFG00000020416	CMTM3	5	82661256	82667372	0	0	4	0.181818	2	1	6	0.24	1	0.125
ENSCAFG00000020418	CMTM2	5	82679473	82697153	0	0	4	0.181818	2	1	6	0.24	1	0.125
ENSCAFG00000032702	CMTM1	5	82697066	82709383	0	0	4	0.181818	2	1	6	0.24	1	0.125
ENSCAFG00000030123	CKLF	5	82709851	82726778	0	0	4	0.181818	2	1	6	0.24	1	0.125
ENSCAFG00000046290		5	82720119	82720603	0	0	4	0.181818	2	1	6	0.24	1	0.125
ENSCAFG00000020420	TK2	5	82729150	82756457	0	0	4	0.181818	2	1	6	0.24	1	0.125
ENSCAFG00000032393	BEAN1	5	82772685	82798667	0	0	4	0.181818	2	1	6	0.24	1	0.125
ENSCAFG00000020413	CDH5	5	82830939	82863882	0	0	4	0.181818	2	1	6	0.24	1	0.125
ENSCAFG00000020436	CDH8	5	86402570	86743755	0	0	4	0.181818	2	1	6	0.24	1	0.125
ENSCAFG00000031952		13	301286	304780	0	0	6	0.272727	0	0	6	0.24	1	0.125
ENSCAFG00000047839		13	314718	336117	0	0	6	0.272727	0	0	6	0.24	1	0.125
ENSCAFG00000030250	RIDA	13	348860	361522	0	0	6	0.272727	0	0	6	0.24	1	0.125
ENSCAFG00000000469	POP1	13	361157	396628	0	0	6	0.272727	0	0	6	0.24	1	0.125
ENSCAFG00000000480	NIPAL2	13	428752	493817	0	0	6	0.272727	0	0	6	0.24	1	0.125
ENSCAFG00000000488	KCNS2	13	623424	624857	0	0	6	0.272727	0	0	6	0.24	1	0.125
ENSCAFG00000000484	STK3	13	648216	920847	0	0	6	0.272727	0	0	6	0.24	1	0.125
ENSCAFG00000000493	OSR2	13	1023879	1031225	0	0	6	0.272727	0	0	6	0.24	1	0.125
ENSCAFG00000048653		13	1251428	1255255	0	0	6	0.272727	0	0	6	0.24	1	0.125
ENSCAFG00000046442		13	1835667	1852094	0	0	6	0.272727	0	0	6	0.24	1	0.125
ENSCAFG00000000529	RGS22	13	1864010	2010594	0	0	6	0.272727	0	0	6	0.24	1	0.125
ENSCAFG00000000544	FBXO43	13	2038408	2052741	0	0	6	0.272727	0	0	6	0.24	1	0.125
ENSCAFG00000044359	POLR2K	13	2057628	2060312	0	0	6	0.272727	0	0	6	0.24	1	0.125
ENSCAFG00000031661		13	2068832	2126184	0	0	6	0.272727	0	0	6	0.24	1	0.125
ENSCAFG00000000555	RNF19A	13	2142876	2169944	0	0	6	0.272727	0	0	6	0.24	1	0.125
ENSCAFG00000000563	SNX31	13	2385611	2498364	0	0	6	0.272727	0	0	6	0.24	1	0.125
ENSCAFG00000043864		13	2440507	2442675	0	0	6	0.272727	0	0	6	0.24	1	0.125
ENSCAFG00000000567	PABPC1	13	2564065	2580368	0	0	6	0.272727	0	0	6	0.24	1	0.125
ENSCAFG00000000580		13	2729271	2763500	0	0	6	0.272727	0	0	6	0.24	1	0.125
ENSCAFG00000000584	ZNF706	13	2969983	2976279	0	0	6	0.272727	0	0	6	0.24	1	0.125
ENSCAFG00000000587	GRHL2	13	3204925	3362096	0	0	6	0.272727	0	0	6	0.24	1	0.125
ENSCAFG00000030111	NCALD	13	3369570	3512566	0	0	6	0.272727	0	0	6	0.24	1	0.125
ENSCAFG00000025578		13	3681711	3682436	0	0	6	0.272727	0	0	6	0.24	1	0.125
ENSCAFG00000000619	UBR5	13	3879220	4023955	0	0	6	0.272727	0	0	6	0.24	1	0.125
ENSCAFG00000000632		13	4087311	4089274	0	0	6	0.272727	0	0	6	0.24	1	0.125
ENSCAFG00000000634		13	4100248	4106433	0	0	6	0.272727	0	0	6	0.24	1	0.125
ENSCAFG00000030644	ODF1	13	4137257	4146555	0	0	6	0.272727	0	0	6	0.24	1	0.125
ENSCAFG00000000638	KLF10	13	4218084	4223691	0	0	6	0.272727	0	0	6	0.24	1	0.125
ENSCAFG00000000643	AZIN1	13	4361340	4396040	0	0	6	0.272727	0	0	6	0.24	1	0.125
ENSCAFG00000000646		13	4483690	4484151	0	0	6	0.272727	0	0	6	0.24	1	0.125
ENSCAFG00000000649	ATP6V1C1	13	4510003	4579846	0	0	6	0.272727	0	0	6	0.24	1	0.125
ENSCAFG00000032147	BAALC	13	4603020	4682189	0	0	6	0.272727	0	0	6	0.24	1	0.125
ENSCAFG00000045827		13	4636796	4636966	0	0	6	0.272727	0	0	6	0.24	1	0.125
ENSCAFG00000028968	SLC25A32	13	4648759	4835023	0	0	6	0.272727	0	0	6	0.24	1	0.125
ENSCAFG00000000653		13	4705549	4706428	0	0	6	0.272727	0	0	6	0.24	1	0.125
ENSCAFG00000000654	FZD6	13	4733017	4772115	0	0	6	0.272727	0	0	6	0.24	1	0.125
ENSCAFG00000000656	CTHRC1	13	4805577	4811282	0	0	6	0.272727	0	0	6	0.24	1	0.125
ENSCAFG00000000663	DCAF13	13	4834958	4860247	0	0	6	0.272727	0	0	6	0.24	1	0.125
ENSCAFG00000000670	RIMS2	13	4927121	5496629	0	0	6	0.272727	0	0	6	0.24	1	0.125
ENSCAFG00000000675	DCSTAMP	13	5542425	5571968	0	0	6	0.272727	0	0	6	0.24	1	0.125
ENSCAFG00000000676	DPYS	13	5583801	5659463	0	0	6	0.272727	0	0	6	0.24	1	0.125
ENSCAFG00000000677	LRP12	13	5674649	5744740	0	0	6	0.272727	0	0	6	0.24	1	0.125
ENSCAFG00000000678	ZFPM2	13	6336794	6796322	0	0	6	0.272727	0	0	6	0.24	1	0.125
ENSCAFG00000012436	CDH4	24	45782133	46064028	0	0	6	0.272727	0	0	6	0.24	1	0.125
ENSCAFG00000012676	RPS21	24	46195897	46362296	0	0	6	0.272727	0	0	6	0.24	1	0.125
ENSCAFG00000012578	HRH3	24	46240971	46243281	0	0	6	0.272727	0	0	6	0.24	1	0.125
ENSCAFG00000012625	ADRM1	24	46275175	46491347	0	0	6	0.272727	0	0	6	0.24	1	0.125
ENSCAFG00000012693	CABLES2	24	46364066	46376066	0	0	6	0.272727	0	0	6	0.24	1	0.125
ENSCAFG00000012704	RBBP8NL	24	46377956	46387543	0	0	6	0.272727	0	0	6	0.24	1	0.125
ENSCAFG00000012709	GATA5	24	46417391	46429858	0	0	6	0.272727	0	0	6	0.24	1	0.125
ENSCAFG00000012710	SLCO4A1	24	46544116	46560824	0	0	6	0.272727	0	0	6	0.24	1	0.125
ENSCAFG00000012720	NTSR1	24	46576501	46615206	0	0	6	0.272727	0	0	6	0.24	1	0.125
ENSCAFG00000012727	MRGBP	24	46634668	46637354	0	0	6	0.272727	0	0	6	0.24	1	0.125
ENSCAFG00000032012		24	46645624	46650501	0	0	6	0.272727	0	0	6	0.24	1	0.125
ENSCAFG00000012759	SLC17A9	24	46752107	46766375	0	0	6	0.272727	0	0	6	0.24	1	0.125
ENSCAFG00000012772	YTHDF1	24	46927848	46951949	0	0	6	0.272727	0	0	6	0.24	1	0.125
ENSCAFG00000012777	BIRC7	24	46952474	46955495	0	0	6	0.272727	0	0	6	0.24	1	0.125
ENSCAFG00000012785	NKAIN4	24	46955995	46971076	0	0	6	0.272727	0	0	6	0.24	1	0.125
ENSCAFG00000012815	ARFGAP1	24	46983939	46995548	0	0	6	0.272727	0	0	6	0.24	1	0.125
ENSCAFG00000012848	COL20A1	24	46998138	47016401	0	0	6	0.272727	0	0	6	0.24	1	0.125
ENSCAFG00000012893	CHRNA4	24	47025187	47042266	0	0	6	0.272727	0	0	6	0.24	1	0.125
ENSCAFG00000012931	KCNQ2	24	47060245	47089711	0	0	6	0.272727	0	0	6	0.24	1	0.125
ENSCAFG00000028878		24	47100785	47109630	0	0	6	0.272727	0	0	6	0.24	1	0.125
ENSCAFG00000012942	SRMS	24	47133911	47139537	0	0	6	0.272727	0	0	6	0.24	1	0.125
ENSCAFG00000032079	FNDC11	24	47142557	47145260	0	0	6	0.272727	0	0	6	0.24	1	0.125
ENSCAFG00000012968	HELZ2	24	47148444	47161570	0	0	6	0.272727	0	0	6	0.24	1	0.125
ENSCAFG00000013056	ZGPAT	24	47175277	47272281	0	0	6	0.272727	0	0	6	0.24	1	0.125
ENSCAFG00000013008	GMEB2	24	47175957	47196847	0	0	6	0.272727	0	0	6	0.24	1	0.125
ENSCAFG00000013020	STMN3	24	47209784	47219472	0	0	6	0.272727	0	0	6	0.24	1	0.125
ENSCAFG00000013040		24	47220757	47248806	0	0	6	0.272727	0	0	6	0.24	1	0.125
ENSCAFG00000029380	TNFRSF6B	24	47248312	47250380	0	0	6	0.272727	0	0	6	0.24	1	0.125
ENSCAFG00000030493	ARFRP1	24	47251705	47256614	0	0	6	0.272727	0	0	6	0.24	1	0.125
ENSCAFG00000031222		24	47270443	47272281	0	0	6	0.272727	0	0	6	0.24	1	0.125
ENSCAFG00000013059	SLC2A4RG	24	47273844	47276918	0	0	6	0.272727	0	0	6	0.24	1	0.125
ENSCAFG00000013065	ZBTB46	24	47292684	47329570	0	0	6	0.272727	0	0	6	0.24	1	0.125
ENSCAFG00000029781	ABHD16B	24	47349900	47350955	0	0	6	0.272727	0	0	6	0.24	1	0.125
ENSCAFG00000013072	TPD52L2	24	47353573	47369356	0	0	6	0.272727	0	0	6	0.24	1	0.125
ENSCAFG00000009513	GLS	37	1433398	1508146	0	0	6	0.272727	0	0	6	0.24	1	0.125
ENSCAFG00000048528	STAT1	37	1507219	1550178	0	0	6	0.272727	0	0	6	0.24	1	0.125
ENSCAFG00000028578		X	11913239	11924856	0	0	5	0.227273	1	0.5	6	0.24	1	0.125
ENSCAFG00000012150	CA5B	X	11930884	12040221	0	0	5	0.227273	1	0.5	6	0.24	1	0.125
ENSCAFG00000013807	TMEM47	X	29675387	29705941	0	0	5	0.227273	1	0.5	6	0.24	1	0.125
ENSCAFG00000013842		X	30009750	30064928	0	0	5	0.227273	1	0.5	6	0.24	1	0.125
ENSCAFG00000013885	LANCL3	X	32349269	32443254	0	0	5	0.227273	1	0.5	6	0.24	1	0.125
ENSCAFG00000028577	XK	X	32453570	32495110	0	0	5	0.227273	1	0.5	6	0.24	1	0.125
ENSCAFG00000013933	CYBB	X	32533320	32568217	0	0	5	0.227273	1	0.5	6	0.24	1	0.125
ENSCAFG00000013955	DYNLT3	X	32603945	32611542	0	0	5	0.227273	1	0.5	6	0.24	1	0.125
ENSCAFG00000041985		X	32755024	32756127	0	0	5	0.227273	1	0.5	6	0.24	1	0.125
ENSCAFG00000014023	OTC	X	33131040	33199595	0	0	5	0.227273	1	0.5	6	0.24	1	0.125
ENSCAFG00000029992		X	33269880	33336851	0	0	5	0.227273	1	0.5	6	0.24	1	0.125
ENSCAFG00000014417	PPP1R2C	X	36989638	36990264	0	0	5	0.227273	1	0.5	6	0.24	1	0.125
ENSCAFG00000016179	IQSEC2	X	44872888	44913704	0	0	5	0.227273	1	0.5	6	0.24	1	0.125
ENSCAFG00000016133	KDM5C	X	44921816	44952616	0	0	5	0.227273	1	0.5	6	0.24	1	0.125
ENSCAFG00000016080	TSPYL2	X	45001100	45007869	0	0	5	0.227273	1	0.5	6	0.24	1	0.125
ENSCAFG00000016075	GPR173	X	45012005	45013126	0	0	5	0.227273	1	0.5	6	0.24	1	0.125
ENSCAFG00000016241	SMC1A	X	45109653	45148001	0	0	5	0.227273	1	0.5	6	0.24	1	0.125
ENSCAFG00000016274	RIBC1	X	45155744	45165123	0	0	5	0.227273	1	0.5	6	0.24	1	0.125
ENSCAFG00000016277	HSD17B10	X	45165272	45167574	0	0	5	0.227273	1	0.5	6	0.24	1	0.125
ENSCAFG00000016465	MAGED2	X	46502381	46509436	0	0	5	0.227273	1	0.5	6	0.24	1	0.125
ENSCAFG00000014310	APEX2	X	46693191	46702195	0	0	5	0.227273	1	0.5	6	0.24	1	0.125
ENSCAFG00000046351		X	48301504	48302459	0	0	5	0.227273	1	0.5	6	0.24	1	0.125
ENSCAFG00000016517		X	48311950	48323328	0	0	5	0.227273	1	0.5	6	0.24	1	0.125
ENSCAFG00000048350		X	48356677	48360504	0	0	5	0.227273	1	0.5	6	0.24	1	0.125
ENSCAFG00000016520		X	48420527	48422309	0	0	5	0.227273	1	0.5	6	0.24	1	0.125
ENSCAFG00000023542		X	48628551	48629147	0	0	5	0.227273	1	0.5	6	0.24	1	0.125
ENSCAFG00000016524	SPIN4	X	48808215	48808964	0	0	5	0.227273	1	0.5	6	0.24	1	0.125
ENSCAFG00000031991		X	48942848	48943444	0	0	5	0.227273	1	0.5	6	0.24	1	0.125
ENSCAFG00000016540	ARHGEF9	X	49101985	49313136	0	0	5	0.227273	1	0.5	6	0.24	1	0.125
ENSCAFG00000016550	ASB12	X	49462751	49469686	0	0	5	0.227273	1	0.5	6	0.24	1	0.125
ENSCAFG00000016554		X	49614163	49614624	0	0	5	0.227273	1	0.5	6	0.24	1	0.125
ENSCAFG00000016559	ZC4H2	X	49785291	49852006	0	0	5	0.227273	1	0.5	6	0.24	1	0.125
ENSCAFG00000031307	ZC3H12B	X	50296114	50503019	0	0	5	0.227273	1	0.5	6	0.24	1	0.125
ENSCAFG00000016570	LAS1L	X	50524199	50543777	0	0	5	0.227273	1	0.5	6	0.24	1	0.125
ENSCAFG00000016573		X	50574882	50575431	0	0	5	0.227273	1	0.5	6	0.24	1	0.125
ENSCAFG00000016577		X	50634405	50634812	0	0	5	0.227273	1	0.5	6	0.24	1	0.125
ENSCAFG00000045716		X	50667231	50669032	0	0	5	0.227273	1	0.5	6	0.24	1	0.125
ENSCAFG00000016581		X	50703133	50703477	0	0	5	0.227273	1	0.5	6	0.24	1	0.125
ENSCAFG00000016607	MSN	X	50708704	50773762	0	0	5	0.227273	1	0.5	6	0.24	1	0.125
ENSCAFG00000016623	VSIG4	X	50803330	50881618	0	0	5	0.227273	1	0.5	6	0.24	1	0.125
ENSCAFG00000016633	HEPH	X	50989700	51101189	0	0	5	0.227273	1	0.5	6	0.24	1	0.125
ENSCAFG00000049584		X	51037962	51041045	0	0	5	0.227273	1	0.5	6	0.24	1	0.125
ENSCAFG00000048226		X	51200825	51202009	0	0	5	0.227273	1	0.5	6	0.24	1	0.125
ENSCAFG00000049380		X	51378666	51379419	0	0	5	0.227273	1	0.5	6	0.24	1	0.125
ENSCAFG00000024530		X	51620997	51621233	0	0	5	0.227273	1	0.5	6	0.24	1	0.125
ENSCAFG00000016649		X	51797242	51926991	0	0	5	0.227273	1	0.5	6	0.24	1	0.125
ENSCAFG00000019031		X	51925365	51926991	0	0	5	0.227273	1	0.5	6	0.24	1	0.125
ENSCAFG00000024323		X	51925723	51926724	0	0	5	0.227273	1	0.5	6	0.24	1	0.125
ENSCAFG00000016656	AR	X	51969785	52151912	0	0	5	0.227273	1	0.5	6	0.24	1	0.125
ENSCAFG00000030272		X	52044605	52046125	0	0	5	0.227273	1	0.5	6	0.24	1	0.125
ENSCAFG00000012398		X	52424786	52426412	0	0	5	0.227273	1	0.5	6	0.24	1	0.125
ENSCAFG00000016688	OPHN1	X	52455373	52982244	0	0	5	0.227273	1	0.5	6	0.24	1	0.125
ENSCAFG00000042348		X	52847314	52851141	0	0	5	0.227273	1	0.5	6	0.24	1	0.125
ENSCAFG00000016709	YIPF6	X	53026609	53045376	0	0	5	0.227273	1	0.5	6	0.24	1	0.125
ENSCAFG00000016720	STARD8	X	53128095	53210852	0	0	5	0.227273	1	0.5	6	0.24	1	0.125
ENSCAFG00000016728	PSMA4	X	53244972	53246154	0	0	5	0.227273	1	0.5	6	0.24	1	0.125
ENSCAFG00000030737	ERICH4	1	112562437	112564498	0	0	5	0.227273	1	0.5	6	0.24	0	0
ENSCAFG00000004995	DMAC2	1	112567837	112573531	0	0	5	0.227273	1	0.5	6	0.24	0	0
ENSCAFG00000029237	SYCE1L	5	73905115	73976564	0	0	5	0.227273	1	0.5	6	0.24	0	0
ENSCAFG00000020042	MON1B	5	73976545	73998255	0	0	5	0.227273	1	0.5	6	0.24	0	0
ENSCAFG00000029744		5	74018653	74020336	0	0	5	0.227273	1	0.5	6	0.24	0	0
ENSCAFG00000001571	LRFN2	12	9169667	9388109	0	0	5	0.227273	1	0.5	6	0.24	0	0
ENSCAFG00000001572	UNC5CL	12	9783963	9794690	0	0	5	0.227273	1	0.5	6	0.24	0	0
ENSCAFG00000001574	TSPO2	12	9795739	9799178	0	0	5	0.227273	1	0.5	6	0.24	0	0
ENSCAFG00000001580	NFYA	12	9835285	9854543	0	0	5	0.227273	1	0.5	6	0.24	0	0
ENSCAFG00000001582		12	9858313	9906240	0	0	5	0.227273	1	0.5	6	0.24	0	0
ENSCAFG00000001586	TREM2	12	9915677	9928174	0	0	5	0.227273	1	0.5	6	0.24	0	0
ENSCAFG00000032614		12	9939871	9946482	0	0	5	0.227273	1	0.5	6	0.24	0	0
ENSCAFG00000001589	TREML2	12	9950133	9959478	0	0	5	0.227273	1	0.5	6	0.24	0	0
ENSCAFG00000001591	TREM1	12	9990679	10000236	0	0	5	0.227273	1	0.5	6	0.24	0	0
ENSCAFG00000001593		12	10047241	10055009	0	0	5	0.227273	1	0.5	6	0.24	0	0
ENSCAFG00000001596	FOXP4	12	10258166	10291125	0	0	5	0.227273	1	0.5	6	0.24	0	0
ENSCAFG00000001597	MDFI	12	10323552	10339697	0	0	5	0.227273	1	0.5	6	0.24	0	0
ENSCAFG00000001697	UBR2	12	11167346	11294911	0	0	5	0.227273	1	0.5	6	0.24	0	0
ENSCAFG00000001722	PRPH2	12	11299236	11316175	0	0	5	0.227273	1	0.5	6	0.24	0	0
ENSCAFG00000001723	TBCC	12	11333676	11334842	0	0	5	0.227273	1	0.5	6	0.24	0	0
ENSCAFG00000001725	BICRAL	12	11358650	11435112	0	0	5	0.227273	1	0.5	6	0.24	0	0
ENSCAFG00000001728		12	11445220	11449714	0	0	5	0.227273	1	0.5	6	0.24	0	0
ENSCAFG00000031615	PTCRA	12	11472103	11473394	0	0	5	0.227273	1	0.5	6	0.24	0	0
ENSCAFG00000001736	CNPY3	12	11477733	11487196	0	0	5	0.227273	1	0.5	6	0.24	0	0
ENSCAFG00000001741	GNMT	12	11500392	11503481	0	0	5	0.227273	1	0.5	6	0.24	0	0
ENSCAFG00000001748	PEX6	12	11503240	11514929	0	0	5	0.227273	1	0.5	6	0.24	0	0
ENSCAFG00000001753	PPP2R5D	12	11519092	11540109	0	0	5	0.227273	1	0.5	6	0.24	0	0
ENSCAFG00000001756	MEA1	12	11540547	11542411	0	0	5	0.227273	1	0.5	6	0.24	0	0
ENSCAFG00000043792	KLHDC3	12	11542538	11548622	0	0	5	0.227273	1	0.5	6	0.24	0	0
ENSCAFG00000001763	RRP36	12	11549315	11553653	0	0	5	0.227273	1	0.5	6	0.24	0	0
ENSCAFG00000001774	CUL7	12	11559667	11575023	0	0	5	0.227273	1	0.5	6	0.24	0	0
ENSCAFG00000001782	MRPL2	12	11574792	11578557	0	0	5	0.227273	1	0.5	6	0.24	0	0
ENSCAFG00000001787	KLC4	12	11578893	11591727	0	0	5	0.227273	1	0.5	6	0.24	0	0
ENSCAFG00000001814	PTK7	12	11593043	11656320	0	0	5	0.227273	1	0.5	6	0.24	0	0
ENSCAFG00000001829	SRF	12	11664527	11671533	0	0	5	0.227273	1	0.5	6	0.24	0	0
ENSCAFG00000001842	CRIP3	12	11788721	11791258	0	0	5	0.227273	1	0.5	6	0.24	0	0
ENSCAFG00000031182	MRPL14	12	12485743	12550830	0	0	5	0.227273	1	0.5	6	0.24	0	0
ENSCAFG00000001941	TMEM63B	12	12550976	12632205	0	0	5	0.227273	1	0.5	6	0.24	0	0
ENSCAFG00000001960	CAPN11	12	12580252	12598633	0	0	5	0.227273	1	0.5	6	0.24	0	0
ENSCAFG00000001981	SLC29A1	12	12634194	12644667	0	0	5	0.227273	1	0.5	6	0.24	0	0
ENSCAFG00000041148	HSP90AB1	12	12660008	12664940	0	0	5	0.227273	1	0.5	6	0.24	0	0
ENSCAFG00000001983	SLC35B2	12	12664871	12668484	0	0	5	0.227273	1	0.5	6	0.24	0	0
ENSCAFG00000001985	NFKBIE	12	12669187	12673732	0	0	5	0.227273	1	0.5	6	0.24	0	0
ENSCAFG00000001986	TMEM151B	12	12680752	12687155	0	0	5	0.227273	1	0.5	6	0.24	0	0
ENSCAFG00000001987	TCTE1	12	12687749	12704687	0	0	5	0.227273	1	0.5	6	0.24	0	0
ENSCAFG00000001989	AARS2	12	12704983	12718821	0	0	5	0.227273	1	0.5	6	0.24	0	0
ENSCAFG00000031540	SPATS1	12	12718842	12773886	0	0	5	0.227273	1	0.5	6	0.24	0	0
ENSCAFG00000032757		12	12777557	12778403	0	0	5	0.227273	1	0.5	6	0.24	0	0
ENSCAFG00000002002	SUPT3H	12	13154955	13670397	0	0	5	0.227273	1	0.5	6	0.24	0	0
ENSCAFG00000018143	ETFA	30	39848270	39964823	0	0	5	0.227273	1	0.5	6	0.24	0	0
ENSCAFG00000010487	PDE9A	31	36949723	37035809	0	0	6	0.272727	0	0	6	0.24	0	0
ENSCAFG00000010500	WDR4	31	37085779	37106788	0	0	6	0.272727	0	0	6	0.24	0	0
ENSCAFG00000010508	NDUFV3	31	37118247	37130810	0	0	6	0.272727	0	0	6	0.24	0	0
ENSCAFG00000010539		31	37231209	37247151	0	0	6	0.272727	0	0	6	0.24	0	0
ENSCAFG00000010572		31	37263260	37277166	0	0	6	0.272727	0	0	6	0.24	0	0
ENSCAFG00000010584	CRYAA	31	37307093	37310247	0	0	6	0.272727	0	0	6	0.24	0	0
ENSCAFG00000010596		31	37456303	37469103	0	0	6	0.272727	0	0	6	0.24	0	0
ENSCAFG00000010614	HSF2BP	31	37503052	37643505	0	0	6	0.272727	0	0	6	0.24	0	0
ENSCAFG00000031322	PDXK	31	37685492	37707767	0	0	6	0.272727	0	0	6	0.24	0	0
ENSCAFG00000010642	CSTB	31	37717955	37719546	0	0	6	0.272727	0	0	6	0.24	0	0
ENSCAFG00000010646	RRP1	31	37732618	37746376	0	0	6	0.272727	0	0	6	0.24	0	0
ENSCAFG00000010654	AGPAT3	31	37844109	37879741	0	0	6	0.272727	0	0	6	0.24	0	0
ENSCAFG00000010687		31	38000529	38012503	0	0	6	0.272727	0	0	6	0.24	0	0
ENSCAFG00000010718		31	38086501	38094679	0	0	6	0.272727	0	0	6	0.24	0	0
ENSCAFG00000010721		31	38097678	38105754	0	0	6	0.272727	0	0	6	0.24	0	0
ENSCAFG00000010724	AIRE	31	38139099	38149296	0	0	6	0.272727	0	0	6	0.24	0	0
ENSCAFG00000010846	PFKL	31	38156451	38178507	0	0	6	0.272727	0	0	6	0.24	0	0
ENSCAFG00000010988	CFAP410	31	38183188	38196113	0	0	6	0.272727	0	0	6	0.24	0	0
ENSCAFG00000029897		31	38203732	38249207	0	0	6	0.272727	0	0	6	0.24	0	0
ENSCAFG00000031315	LRRC3	31	38261199	38261972	0	0	6	0.272727	0	0	6	0.24	0	0
ENSCAFG00000011010	TSPEAR	31	38272592	38337373	0	0	6	0.272727	0	0	6	0.24	0	0
ENSCAFG00000048651		31	38297712	38308022	0	0	6	0.272727	0	0	6	0.24	0	0
ENSCAFG00000031752	UBE2G2	31	38433332	38470136	0	0	6	0.272727	0	0	6	0.24	0	0
ENSCAFG00000031003		31	38473179	38514650	0	0	6	0.272727	0	0	6	0.24	0	0
ENSCAFG00000011039	ITGB2	31	38521103	38547018	0	0	6	0.272727	0	0	6	0.24	0	0
ENSCAFG00000011049	FAM207A	31	38558629	38591996	0	0	6	0.272727	0	0	6	0.24	0	0
ENSCAFG00000011077	ADARB1	31	38678184	38796521	0	0	6	0.272727	0	0	6	0.24	0	0
ENSCAFG00000029098	POFUT2	31	38813255	38818734	0	0	6	0.272727	0	0	6	0.24	0	0
ENSCAFG00000041107		31	38820437	38821396	0	0	6	0.272727	0	0	6	0.24	0	0
ENSCAFG00000044317		31	38954947	38957320	0	0	6	0.272727	0	0	6	0.24	0	0
ENSCAFG00000011898	SLC19A1	31	38967013	38971094	0	0	6	0.272727	0	0	6	0.24	0	0
ENSCAFG00000012027	YBEY	31	39561849	39565074	0	0	6	0.272727	0	0	6	0.24	0	0
ENSCAFG00000011091	XG	X	1438006	1463111	0	0	5	0.227273	1	0.5	6	0.24	0	0
ENSCAFG00000016925	FOXO4	X	55469382	55477699	0	0	5	0.227273	1	0.5	6	0.24	0	0
ENSCAFG00000049512	CXorf65	X	55478164	55480029	0	0	5	0.227273	1	0.5	6	0.24	0	0
ENSCAFG00000028978	IL2RG	X	55481092	55484751	0	0	5	0.227273	1	0.5	6	0.24	0	0
ENSCAFG00000016972	MED12	X	55482013	55509992	0	0	5	0.227273	1	0.5	6	0.24	0	0
ENSCAFG00000017010	NLGN3	X	55513626	55531371	0	0	5	0.227273	1	0.5	6	0.24	0	0
ENSCAFG00000047819		5	667736	669346	0	0	3	0.136364	2	1	5	0.2	3	0.375
ENSCAFG00000009677	B3GAT1	5	745747	748899	0	0	3	0.136364	2	1	5	0.2	3	0.375
ENSCAFG00000009737	GLB1L2	5	752779	791793	0	0	3	0.136364	2	1	5	0.2	3	0.375
ENSCAFG00000011963	TLCD5	5	13675878	13681287	0	0	4	0.181818	1	0.5	5	0.2	3	0.375
ENSCAFG00000012012	NECTIN1	5	14228197	14315060	0	0	4	0.181818	1	0.5	5	0.2	3	0.375
ENSCAFG00000029265	THY1	5	14503902	14509113	0	0	4	0.181818	1	0.5	5	0.2	3	0.375
ENSCAFG00000012187	NLRX1	5	14564935	14705257	0	0	4	0.181818	1	0.5	5	0.2	3	0.375
ENSCAFG00000012079	MCAM	5	14567238	14598149	0	0	4	0.181818	1	0.5	5	0.2	3	0.375
ENSCAFG00000012100	CBL	5	14607013	14676956	0	0	4	0.181818	1	0.5	5	0.2	3	0.375
ENSCAFG00000023966	CCDC153	5	14682004	14686150	0	0	4	0.181818	1	0.5	5	0.2	3	0.375
ENSCAFG00000028507	PDZD3	5	14687905	14692128	0	0	4	0.181818	1	0.5	5	0.2	3	0.375
ENSCAFG00000012198	ABCG4	5	14707960	14721240	0	0	4	0.181818	1	0.5	5	0.2	3	0.375
ENSCAFG00000012224	HINFP	5	14731588	14742559	0	0	4	0.181818	1	0.5	5	0.2	3	0.375
ENSCAFG00000012269	C2CD2L	5	14747208	14755925	0	0	4	0.181818	1	0.5	5	0.2	3	0.375
ENSCAFG00000012302	DPAGT1	5	14760784	14764967	0	0	4	0.181818	1	0.5	5	0.2	3	0.375
ENSCAFG00000012332	H2AX	5	14766126	14766557	0	0	4	0.181818	1	0.5	5	0.2	3	0.375
ENSCAFG00000043319		5	14766969	14767326	0	0	4	0.181818	1	0.5	5	0.2	3	0.375
ENSCAFG00000012342	HMBS	5	14767666	14775082	0	0	4	0.181818	1	0.5	5	0.2	3	0.375
ENSCAFG00000012366	VPS11	5	14776976	14786692	0	0	4	0.181818	1	0.5	5	0.2	3	0.375
ENSCAFG00000012126	HYOU1	5	14795750	14807262	0	0	4	0.181818	1	0.5	5	0.2	3	0.375
ENSCAFG00000012380	SLC37A4	5	14823499	14830004	0	0	4	0.181818	1	0.5	5	0.2	3	0.375
ENSCAFG00000012383	TRAPPC4	5	14830611	14833447	0	0	4	0.181818	1	0.5	5	0.2	3	0.375
ENSCAFG00000012395	RPS25	5	14833918	14836749	0	0	4	0.181818	1	0.5	5	0.2	3	0.375
ENSCAFG00000012404	CENATAC	5	14836291	14843875	0	0	4	0.181818	1	0.5	5	0.2	3	0.375
ENSCAFG00000012417	FOXR1	5	14852205	14861728	0	0	4	0.181818	1	0.5	5	0.2	3	0.375
ENSCAFG00000012319	UPK2	5	14868051	14871153	0	0	4	0.181818	1	0.5	5	0.2	3	0.375
ENSCAFG00000012439	CXCR5	5	14923089	14932762	0	0	4	0.181818	1	0.5	5	0.2	3	0.375
ENSCAFG00000012442	DDX6	5	15002246	15032348	0	0	4	0.181818	1	0.5	5	0.2	3	0.375
ENSCAFG00000012455	TREH	5	15071802	15090522	0	0	4	0.181818	1	0.5	5	0.2	3	0.375
ENSCAFG00000012572	ARCN1	5	15143499	15171586	0	0	4	0.181818	1	0.5	5	0.2	3	0.375
ENSCAFG00000012603	IFT46	5	15170854	15197736	0	0	4	0.181818	1	0.5	5	0.2	3	0.375
ENSCAFG00000044677		5	15329494	15336181	0	0	4	0.181818	1	0.5	5	0.2	3	0.375
ENSCAFG00000012766	UBE4A	5	15341141	15370294	0	0	4	0.181818	1	0.5	5	0.2	3	0.375
ENSCAFG00000012780	CD3G	5	15380633	15391214	0	0	4	0.181818	1	0.5	5	0.2	3	0.375
ENSCAFG00000031719	CD3D	5	15389243	15396750	0	0	4	0.181818	1	0.5	5	0.2	3	0.375
ENSCAFG00000012802	CD3E	5	15403710	15415260	0	0	4	0.181818	1	0.5	5	0.2	3	0.375
ENSCAFG00000012806	MPZL2	5	15447104	15458515	0	0	4	0.181818	1	0.5	5	0.2	3	0.375
ENSCAFG00000012809	MPZL3	5	15460211	15484202	0	0	4	0.181818	1	0.5	5	0.2	3	0.375
ENSCAFG00000012813	JAML	5	15476582	15513075	0	0	4	0.181818	1	0.5	5	0.2	3	0.375
ENSCAFG00000029322	SCN2B	5	15521481	15534179	0	0	4	0.181818	1	0.5	5	0.2	3	0.375
ENSCAFG00000012824	SCN4B	5	15543632	15563486	0	0	4	0.181818	1	0.5	5	0.2	3	0.375
ENSCAFG00000012829	TMPRSS4	5	15575338	15610190	0	0	4	0.181818	1	0.5	5	0.2	3	0.375
ENSCAFG00000012844	IL10RA	5	15677547	15682163	0	0	4	0.181818	1	0.5	5	0.2	3	0.375
ENSCAFG00000024975	GRXCR1	13	39766919	39882086	0	0	5	0.227273	0	0	5	0.2	3	0.375
ENSCAFG00000001828	KCTD8	13	40738332	40977969	0	0	5	0.227273	0	0	5	0.2	3	0.375
ENSCAFG00000001830		13	41129584	41130126	0	0	5	0.227273	0	0	5	0.2	3	0.375
ENSCAFG00000001832	YIPF7	13	41138779	41164844	0	0	5	0.227273	0	0	5	0.2	3	0.375
ENSCAFG00000001850	GUF1	13	41183172	41204970	0	0	5	0.227273	0	0	5	0.2	3	0.375
ENSCAFG00000001871	GNPDA2	13	41207897	41232404	0	0	5	0.227273	0	0	5	0.2	3	0.375
ENSCAFG00000044605		13	41291553	41292576	0	0	5	0.227273	0	0	5	0.2	3	0.375
ENSCAFG00000001878	GABRG1	13	42200202	42276711	0	0	5	0.227273	0	0	5	0.2	3	0.375
ENSCAFG00000025069	GABRA2	13	42368949	42488075	0	0	5	0.227273	0	0	5	0.2	3	0.375
ENSCAFG00000041065	COX7B2	13	42739976	42740221	0	0	5	0.227273	0	0	5	0.2	3	0.375
ENSCAFG00000024571	GABRA4	13	42897655	42959206	0	0	5	0.227273	0	0	5	0.2	3	0.375
ENSCAFG00000001889	GABRB1	13	42992569	43349923	0	0	5	0.227273	0	0	5	0.2	3	0.375
ENSCAFG00000001899	COMMD8	13	43369173	43383094	0	0	5	0.227273	0	0	5	0.2	3	0.375
ENSCAFG00000001903	ATP10D	13	43401153	43499254	0	0	5	0.227273	0	0	5	0.2	3	0.375
ENSCAFG00000001907	CORIN	13	43502665	43737813	0	0	5	0.227273	0	0	5	0.2	3	0.375
ENSCAFG00000042051		13	43619716	43622556	0	0	5	0.227273	0	0	5	0.2	3	0.375
ENSCAFG00000001913	NFXL1	13	43744181	43814520	0	0	5	0.227273	0	0	5	0.2	3	0.375
ENSCAFG00000001917	CNGA1	13	43831163	43864276	0	0	5	0.227273	0	0	5	0.2	3	0.375
ENSCAFG00000031803	NIPAL1	13	43877393	43897671	0	0	5	0.227273	0	0	5	0.2	3	0.375
ENSCAFG00000024725	TXK	13	43914534	43976655	0	0	5	0.227273	0	0	5	0.2	3	0.375
ENSCAFG00000001942	TEC	13	43978573	44062795	0	0	5	0.227273	0	0	5	0.2	3	0.375
ENSCAFG00000001956	SLAIN2	13	44172232	44246650	0	0	5	0.227273	0	0	5	0.2	3	0.375
ENSCAFG00000003102	AQP1	14	43578721	43605720	0	0	5	0.227273	0	0	5	0.2	3	0.375
ENSCAFG00000009842	OPCML	5	2175075	2655602	0	0	4	0.181818	1	0.5	5	0.2	2	0.25
ENSCAFG00000009907	NTM	5	2725943	3658311	0	0	4	0.181818	1	0.5	5	0.2	2	0.25
ENSCAFG00000010132	APLP2	5	4705491	4786079	0	0	4	0.181818	1	0.5	5	0.2	2	0.25
ENSCAFG00000010479	FAM118B	5	8253655	8290731	0	0	4	0.181818	1	0.5	5	0.2	2	0.25
ENSCAFG00000010488	RPUSD4	5	8299771	8311210	0	0	4	0.181818	1	0.5	5	0.2	2	0.25
ENSCAFG00000010499	CDON	5	8446346	8533426	0	0	4	0.181818	1	0.5	5	0.2	2	0.25
ENSCAFG00000010519	DDX25	5	8566754	8586020	0	0	4	0.181818	1	0.5	5	0.2	2	0.25
ENSCAFG00000010534	PUS3	5	8586324	8596881	0	0	4	0.181818	1	0.5	5	0.2	2	0.25
ENSCAFG00000028610	HYLS1	5	8589369	8605317	0	0	4	0.181818	1	0.5	5	0.2	2	0.25
ENSCAFG00000047168		5	8625117	8627223	0	0	4	0.181818	1	0.5	5	0.2	2	0.25
ENSCAFG00000029987	PATE3	5	8638749	8640265	0	0	4	0.181818	1	0.5	5	0.2	2	0.25
ENSCAFG00000010949	SLC37A2	5	9384394	9406783	0	0	3	0.136364	2	1	5	0.2	2	0.25
ENSCAFG00000010996	CCDC15	5	9425997	9504919	0	0	3	0.136364	2	1	5	0.2	2	0.25
ENSCAFG00000011011	HEPACAM	5	9521740	9534958	0	0	3	0.136364	2	1	5	0.2	2	0.25
ENSCAFG00000011138	MSANTD2	5	9622842	9654641	0	0	3	0.136364	2	1	5	0.2	2	0.25
ENSCAFG00000011147	ESAM	5	9658937	9667141	0	0	3	0.136364	2	1	5	0.2	2	0.25
ENSCAFG00000011162	VSIG2	5	9668335	9672952	0	0	3	0.136364	2	1	5	0.2	2	0.25
ENSCAFG00000011168	NRGN	5	9673809	9679799	0	0	3	0.136364	2	1	5	0.2	2	0.25
ENSCAFG00000032261	SPA17	5	9719241	9730913	0	0	3	0.136364	2	1	5	0.2	2	0.25
ENSCAFG00000011184	SIAE	5	9731394	9769227	0	0	3	0.136364	2	1	5	0.2	2	0.25
ENSCAFG00000011215	TBRG1	5	9773214	9783945	0	0	3	0.136364	2	1	5	0.2	2	0.25
ENSCAFG00000011230	PANX3	5	9787947	9794166	0	0	3	0.136364	2	1	5	0.2	2	0.25
ENSCAFG00000011237	OR8A1	5	9826884	9827813	0	0	3	0.136364	2	1	5	0.2	2	0.25
ENSCAFG00000011240	OR8B12	5	9842076	9843005	0	0	3	0.136364	2	1	5	0.2	2	0.25
ENSCAFG00000011242		5	9871793	9872713	0	0	3	0.136364	2	1	5	0.2	2	0.25
ENSCAFG00000011501	OR6X1	5	10697778	10698716	0	0	4	0.181818	1	0.5	5	0.2	2	0.25
ENSCAFG00000011509	ZNF202	5	10707354	10720951	0	0	4	0.181818	1	0.5	5	0.2	2	0.25
ENSCAFG00000011538	SCN3B	5	10783325	10804242	0	0	4	0.181818	1	0.5	5	0.2	2	0.25
ENSCAFG00000011584	GRAMD1B	5	10814512	10976833	0	0	4	0.181818	1	0.5	5	0.2	2	0.25
ENSCAFG00000011656	CLMP	5	11267038	11286682	0	0	4	0.181818	1	0.5	5	0.2	2	0.25
ENSCAFG00000011666	HSPA8	5	11292262	11296797	0	0	4	0.181818	1	0.5	5	0.2	2	0.25
ENSCAFG00000011686	BSX	5	11365805	11369575	0	0	4	0.181818	1	0.5	5	0.2	2	0.25
ENSCAFG00000011695	JHY	5	11384434	11443185	0	0	4	0.181818	1	0.5	5	0.2	2	0.25
ENSCAFG00000011705	CRTAM	5	11458008	11485448	0	0	4	0.181818	1	0.5	5	0.2	2	0.25
ENSCAFG00000011716	UBASH3B	5	11500669	11614675	0	0	4	0.181818	1	0.5	5	0.2	2	0.25
ENSCAFG00000013258	SIK3	5	16527504	16733243	0	0	4	0.181818	1	0.5	5	0.2	2	0.25
ENSCAFG00000000719	NUDCD1	13	9815957	9895359	0	0	5	0.227273	0	0	5	0.2	2	0.25
ENSCAFG00000047970	ENY2	13	9895630	9905301	0	0	5	0.227273	0	0	5	0.2	2	0.25
ENSCAFG00000024786	PKHD1L1	13	9926156	10070253	0	0	5	0.227273	0	0	5	0.2	2	0.25
ENSCAFG00000000738	EBAG9	13	10081695	10099501	0	0	5	0.227273	0	0	5	0.2	2	0.25
ENSCAFG00000000741	SYBU	13	10111091	10180056	0	0	5	0.227273	0	0	5	0.2	2	0.25
ENSCAFG00000000743		13	10429825	10430655	0	0	5	0.227273	0	0	5	0.2	2	0.25
ENSCAFG00000000744	KCNV1	13	10443595	10450005	0	0	5	0.227273	0	0	5	0.2	2	0.25
ENSCAFG00000043478		13	10880254	10881046	0	0	5	0.227273	0	0	5	0.2	2	0.25
ENSCAFG00000000749		13	11677200	11679167	0	0	5	0.227273	0	0	5	0.2	2	0.25
ENSCAFG00000028960		13	12340872	12341426	0	0	5	0.227273	0	0	5	0.2	2	0.25
ENSCAFG00000001148	ST3GAL1	13	29846834	29872918	0	0	5	0.227273	0	0	5	0.2	2	0.25
ENSCAFG00000029044		13	32755996	32759720	0	0	5	0.227273	0	0	5	0.2	2	0.25
ENSCAFG00000001180	KCNK9	13	34473488	34474866	0	0	5	0.227273	0	0	5	0.2	2	0.25
ENSCAFG00000030528	CHRAC1	13	35161767	35164101	0	0	5	0.227273	0	0	5	0.2	2	0.25
ENSCAFG00000001196	AGO2	13	35180912	35268577	0	0	5	0.227273	0	0	5	0.2	2	0.25
ENSCAFG00000001217	PTK2	13	35303380	35541294	0	0	5	0.227273	0	0	5	0.2	2	0.25
ENSCAFG00000002019	RASL11B	13	45579417	45583503	0	0	5	0.227273	0	0	5	0.2	2	0.25
ENSCAFG00000002031	SCFD2	13	45589254	46002647	0	0	5	0.227273	0	0	5	0.2	2	0.25
ENSCAFG00000002034	FIP1L1	13	46011681	46083076	0	0	5	0.227273	0	0	5	0.2	2	0.25
ENSCAFG00000002039	LNX1	13	46083910	46187005	0	0	5	0.227273	0	0	5	0.2	2	0.25
ENSCAFG00000002079	KDR	13	47442764	47485042	0	0	5	0.227273	0	0	5	0.2	2	0.25
ENSCAFG00000002090	SRD5A3	13	47627913	47642566	0	0	5	0.227273	0	0	5	0.2	2	0.25
ENSCAFG00000002094	TMEM165	13	47658330	47682866	0	0	5	0.227273	0	0	5	0.2	2	0.25
ENSCAFG00000047414		13	47687125	47687265	0	0	5	0.227273	0	0	5	0.2	2	0.25
ENSCAFG00000002140	CLOCK	13	47691709	47758784	0	0	5	0.227273	0	0	5	0.2	2	0.25
ENSCAFG00000049173		13	47802696	47805008	0	0	5	0.227273	0	0	5	0.2	2	0.25
ENSCAFG00000002164	PDCL2	13	47832166	47861614	0	0	5	0.227273	0	0	5	0.2	2	0.25
ENSCAFG00000032445	NMU	13	47865002	47893921	0	0	5	0.227273	0	0	5	0.2	2	0.25
ENSCAFG00000045001		13	47983126	47984908	0	0	5	0.227273	0	0	5	0.2	2	0.25
ENSCAFG00000031519	EXOC1L	13	48073596	48089911	0	0	5	0.227273	0	0	5	0.2	2	0.25
ENSCAFG00000002175	EXOC1	13	48109810	48176177	0	0	5	0.227273	0	0	5	0.2	2	0.25
ENSCAFG00000002189	CEP135	13	48202765	48280014	0	0	5	0.227273	0	0	5	0.2	2	0.25
ENSCAFG00000002200		13	48346764	48347344	0	0	5	0.227273	0	0	5	0.2	2	0.25
ENSCAFG00000002202		13	48435691	48682002	0	0	5	0.227273	0	0	5	0.2	2	0.25
ENSCAFG00000002209	AASDH	13	48572220	48611775	0	0	5	0.227273	0	0	5	0.2	2	0.25
ENSCAFG00000002217	PPAT	13	48620714	48655780	0	0	5	0.227273	0	0	5	0.2	2	0.25
ENSCAFG00000002244	SRP72	13	48688295	48717824	0	0	5	0.227273	0	0	5	0.2	2	0.25
ENSCAFG00000002248	ARL9	13	48719798	48738294	0	0	5	0.227273	0	0	5	0.2	2	0.25
ENSCAFG00000041745		13	48729937	48731853	0	0	5	0.227273	0	0	5	0.2	2	0.25
ENSCAFG00000032239	THEGL	13	48750444	48795873	0	0	5	0.227273	0	0	5	0.2	2	0.25
ENSCAFG00000031330	HOPX	13	48829338	48858643	0	0	5	0.227273	0	0	5	0.2	2	0.25
ENSCAFG00000024171	SPINK2	13	48944135	48964831	0	0	5	0.227273	0	0	5	0.2	2	0.25
ENSCAFG00000002254	REST	13	49041047	49059388	0	0	5	0.227273	0	0	5	0.2	2	0.25
ENSCAFG00000002256	NOA1	13	49078361	49090864	0	0	5	0.227273	0	0	5	0.2	2	0.25
ENSCAFG00000002296	POLR2B	13	49090863	49138487	0	0	5	0.227273	0	0	5	0.2	2	0.25
ENSCAFG00000002330	IGFBP7	13	49138402	49207394	0	0	5	0.227273	0	0	5	0.2	2	0.25
ENSCAFG00000002332		13	49386199	49387484	0	0	5	0.227273	0	0	5	0.2	2	0.25
ENSCAFG00000002336		13	49981161	49982168	0	0	5	0.227273	0	0	5	0.2	2	0.25
ENSCAFG00000002337		13	50791429	50792028	0	0	5	0.227273	0	0	5	0.2	2	0.25
ENSCAFG00000001969	ANKIB1	14	17837117	18004106	0	0	5	0.227273	0	0	5	0.2	2	0.25
ENSCAFG00000001977	PEX1	14	18073758	18143152	0	0	5	0.227273	0	0	5	0.2	2	0.25
ENSCAFG00000011810	MRPS21	17	59534859	59543027	0	0	3	0.136364	2	1	5	0.2	2	0.25
ENSCAFG00000011820	PRPF3	17	59552340	59577009	0	0	3	0.136364	2	1	5	0.2	2	0.25
ENSCAFG00000011853	RPRD2	17	59587157	59672964	0	0	3	0.136364	2	1	5	0.2	2	0.25
ENSCAFG00000030530	GOLPH3L	17	59819157	59859602	0	0	3	0.136364	2	1	5	0.2	2	0.25
ENSCAFG00000012075	HORMAD1	17	59860934	59882980	0	0	3	0.136364	2	1	5	0.2	2	0.25
ENSCAFG00000012086	CTSS	17	59893840	59910849	0	0	3	0.136364	2	1	5	0.2	2	0.25
ENSCAFG00000012093	CTSK	17	59929287	59938507	0	0	3	0.136364	2	1	5	0.2	2	0.25
ENSCAFG00000012149	ARNT	17	59941353	60010867	0	0	3	0.136364	2	1	5	0.2	2	0.25
ENSCAFG00000043639	CTXND2	17	60029050	60029217	0	0	3	0.136364	2	1	5	0.2	2	0.25
ENSCAFG00000012633	PI4KB	17	60360236	60384778	0	0	4	0.181818	1	0.5	5	0.2	2	0.25
ENSCAFG00000013067	PAK2	33	29774593	29987478	0	0	4	0.181818	1	0.5	5	0.2	2	0.25
ENSCAFG00000013115	MELTF	33	29985206	30003742	0	0	5	0.227273	0	0	5	0.2	2	0.25
ENSCAFG00000015285	TMEM212	34	36148976	36197266	0	0	4	0.181818	1	0.5	5	0.2	2	0.25
ENSCAFG00000015349	FNDC3B	34	36302386	36637583	0	0	4	0.181818	1	0.5	5	0.2	2	0.25
ENSCAFG00000047783		34	37026193	37027824	0	0	4	0.181818	1	0.5	5	0.2	2	0.25
ENSCAFG00000048541		X	19501870	19555231	0	0	4	0.181818	1	0.5	5	0.2	2	0.25
ENSCAFG00000013394	CXHXorf58	X	19558729	19605542	0	0	4	0.181818	1	0.5	5	0.2	2	0.25
ENSCAFG00000013398	KLHL15	X	19618569	19650728	0	0	4	0.181818	1	0.5	5	0.2	2	0.25
ENSCAFG00000013425	EIF2S3	X	19650343	19680221	0	0	4	0.181818	1	0.5	5	0.2	2	0.25
ENSCAFG00000013598	PPP4R3C	X	22665673	22668993	0	0	4	0.181818	1	0.5	5	0.2	2	0.25
ENSCAFG00000013603		X	22924181	22926180	0	0	4	0.181818	1	0.5	5	0.2	2	0.25
ENSCAFG00000013604	MAGEB10	X	22983103	22994774	0	0	4	0.181818	1	0.5	5	0.2	2	0.25
ENSCAFG00000024378		X	23028370	23029413	0	0	4	0.181818	1	0.5	5	0.2	2	0.25
ENSCAFG00000031907		X	23296117	23297811	0	0	4	0.181818	1	0.5	5	0.2	2	0.25
ENSCAFG00000044550		X	23658913	23659297	0	0	4	0.181818	1	0.5	5	0.2	2	0.25
ENSCAFG00000013713		X	25757264	25832595	0	0	4	0.181818	1	0.5	5	0.2	2	0.25
ENSCAFG00000024512		X	42680364	42681329	0	0	4	0.181818	1	0.5	5	0.2	2	0.25
ENSCAFG00000015971	CLCN5	X	42704627	42853812	0	0	4	0.181818	1	0.5	5	0.2	2	0.25
ENSCAFG00000015984	AKAP4	X	42935815	42946149	0	0	4	0.181818	1	0.5	5	0.2	2	0.25
ENSCAFG00000015996	CCNB3	X	42949558	43012122	0	0	4	0.181818	1	0.5	5	0.2	2	0.25
ENSCAFG00000016002		X	43018398	43019580	0	0	4	0.181818	1	0.5	5	0.2	2	0.25
ENSCAFG00000016065		X	44508997	44509863	0	0	4	0.181818	1	0.5	5	0.2	2	0.25
ENSCAFG00000016072		X	44674217	44682830	0	0	4	0.181818	1	0.5	5	0.2	2	0.25
ENSCAFG00000041518		X	44701516	44702574	0	0	4	0.181818	1	0.5	5	0.2	2	0.25
ENSCAFG00000007606	URI1	1	121530203	121614909	0	0	4	0.181818	1	0.5	5	0.2	1	0.125
ENSCAFG00000020160	VAC14	5	76636355	76737353	0	0	4	0.181818	1	0.5	5	0.2	1	0.125
ENSCAFG00000024132	TLE7	5	77231566	77235423	0	0	4	0.181818	1	0.5	5	0.2	1	0.125
ENSCAFG00000028675	ZNF23	5	77246667	77260350	0	0	4	0.181818	1	0.5	5	0.2	1	0.125
ENSCAFG00000029432	ZNF19	5	77271298	77280048	0	0	4	0.181818	1	0.5	5	0.2	1	0.125
ENSCAFG00000020184	CHST4	5	77331342	77340057	0	0	4	0.181818	1	0.5	5	0.2	1	0.125
ENSCAFG00000020185		5	77356172	77356486	0	0	4	0.181818	1	0.5	5	0.2	1	0.125
ENSCAFG00000020188	TAT	5	77366138	77378419	0	0	4	0.181818	1	0.5	5	0.2	1	0.125
ENSCAFG00000032449	MARVELD3	5	77412101	77425578	0	0	4	0.181818	1	0.5	5	0.2	1	0.125
ENSCAFG00000020189	PHLPP2	5	77432517	77565801	0	0	4	0.181818	1	0.5	5	0.2	1	0.125
ENSCAFG00000023997	ATXN1L	5	77619861	77621924	0	0	4	0.181818	1	0.5	5	0.2	1	0.125
ENSCAFG00000020254	NFAT5	5	80003587	80115096	0	0	3	0.136364	2	1	5	0.2	1	0.125
ENSCAFG00000046560		5	80207543	80224342	0	0	3	0.136364	2	1	5	0.2	1	0.125
ENSCAFG00000010763		5	80213066	80213344	0	0	3	0.136364	2	1	5	0.2	1	0.125
ENSCAFG00000020267	TERF2	5	80277505	80306342	0	0	3	0.136364	2	1	5	0.2	1	0.125
ENSCAFG00000020269		5	80307211	80313105	0	0	3	0.136364	2	1	5	0.2	1	0.125
ENSCAFG00000029835	NIP7	5	80313741	80316275	0	0	3	0.136364	2	1	5	0.2	1	0.125
ENSCAFG00000020278		5	80316472	80325495	0	0	3	0.136364	2	1	5	0.2	1	0.125
ENSCAFG00000020283		5	80322088	80340338	0	0	3	0.136364	2	1	5	0.2	1	0.125
ENSCAFG00000020288	SNTB2	5	80352479	80462541	0	0	3	0.136364	2	1	5	0.2	1	0.125
ENSCAFG00000020291	UTP4	5	80406084	80508981	0	0	3	0.136364	2	1	5	0.2	1	0.125
ENSCAFG00000032208	CHTF8	5	80509002	80520233	0	0	3	0.136364	2	1	5	0.2	1	0.125
ENSCAFG00000020294	HAS3	5	80520261	80529434	0	0	3	0.136364	2	1	5	0.2	1	0.125
ENSCAFG00000020305	CDH1	5	80757508	80834878	0	0	3	0.136364	2	1	5	0.2	1	0.125
ENSCAFG00000020303	CDH3	5	80863661	80913019	0	0	3	0.136364	2	1	5	0.2	1	0.125
ENSCAFG00000020307	ZFP90	5	80973235	81012327	0	0	3	0.136364	2	1	5	0.2	1	0.125
ENSCAFG00000020310	SMPD3	5	81142888	81172189	0	0	3	0.136364	2	1	5	0.2	1	0.125
ENSCAFG00000020312	PRMT7	5	81173147	81216669	0	0	3	0.136364	2	1	5	0.2	1	0.125
ENSCAFG00000020314	SLC7A6OS	5	81216509	81227121	0	0	3	0.136364	2	1	5	0.2	1	0.125
ENSCAFG00000020316	SLC7A6	5	81231680	81252295	0	0	3	0.136364	2	1	5	0.2	1	0.125
ENSCAFG00000020318	PLA2G15	5	81269920	81280700	0	0	3	0.136364	2	1	5	0.2	1	0.125
ENSCAFG00000020358	RIPOR1	5	81879652	81887650	0	0	3	0.136364	2	1	5	0.2	1	0.125
ENSCAFG00000020362	HSD11B2	5	81966937	81968991	0	0	4	0.181818	1	0.5	5	0.2	1	0.125
ENSCAFG00000020363	ZDHHC1	5	81985998	82006885	0	0	4	0.181818	1	0.5	5	0.2	1	0.125
ENSCAFG00000020364	TPPP3	5	82007730	82011139	0	0	4	0.181818	1	0.5	5	0.2	1	0.125
ENSCAFG00000020367	PLEKHG4	5	82075852	82102168	0	0	4	0.181818	1	0.5	5	0.2	1	0.125
ENSCAFG00000020369	SLC9A5	5	82108097	82128124	0	0	4	0.181818	1	0.5	5	0.2	1	0.125
ENSCAFG00000020382	TRADD	5	82206111	82210963	0	0	4	0.181818	1	0.5	5	0.2	1	0.125
ENSCAFG00000020383	B3GNT9	5	82212922	82214679	0	0	4	0.181818	1	0.5	5	0.2	1	0.125
ENSCAFG00000020385	C5H16orf70	5	82216897	82244362	0	0	4	0.181818	1	0.5	5	0.2	1	0.125
ENSCAFG00000008828		5	82338184	82338917	0	0	4	0.181818	1	0.5	5	0.2	1	0.125
ENSCAFG00000020391	CES2	5	82372529	82384154	0	0	4	0.181818	1	0.5	5	0.2	1	0.125
ENSCAFG00000020394	CIAO2B	5	82384756	82386540	0	0	4	0.181818	1	0.5	5	0.2	1	0.125
ENSCAFG00000020395	RRAD	5	82392557	82395561	0	0	4	0.181818	1	0.5	5	0.2	1	0.125
ENSCAFG00000020397	CDH16	5	82398541	82408061	0	0	4	0.181818	1	0.5	5	0.2	1	0.125
ENSCAFG00000020398	PDP2	5	82424978	82426573	0	0	4	0.181818	1	0.5	5	0.2	1	0.125
ENSCAFG00000020425	CDH11	5	84038317	84122110	0	0	3	0.136364	2	1	5	0.2	1	0.125
ENSCAFG00000042941		5	87324354	87324560	0	0	3	0.136364	2	1	5	0.2	1	0.125
ENSCAFG00000019972	RNPC3	6	47016038	47044236	0	0	5	0.227273	0	0	5	0.2	1	0.125
ENSCAFG00000010497	PPP1R12B	7	512575	713709	0	0	5	0.227273	0	0	5	0.2	1	0.125
ENSCAFG00000010521	LGR6	7	731931	834893	0	0	5	0.227273	0	0	5	0.2	1	0.125
ENSCAFG00000010570		7	837273	853840	0	0	5	0.227273	0	0	5	0.2	1	0.125
ENSCAFG00000010591	PTPN7	7	859214	869183	0	0	5	0.227273	0	0	5	0.2	1	0.125
ENSCAFG00000010602	ELF3	7	859585	963788	0	0	5	0.227273	0	0	5	0.2	1	0.125
ENSCAFG00000025108	GPR37L1	7	883279	887811	0	0	5	0.227273	0	0	5	0.2	1	0.125
ENSCAFG00000010545	RNPEP	7	966607	984714	0	0	5	0.227273	0	0	5	0.2	1	0.125
ENSCAFG00000043167		7	1065100	1070649	0	0	5	0.227273	0	0	5	0.2	1	0.125
ENSCAFG00000011082	CAMSAP2	7	2320220	2432603	0	0	4	0.181818	1	0.5	5	0.2	1	0.125
ENSCAFG00000006048	CCDC57	9	135000	230183	0	0	4	0.181818	1	0.5	5	0.2	1	0.125
ENSCAFG00000001866		14	16074231	16105466	0	0	5	0.227273	0	0	5	0.2	1	0.125
ENSCAFG00000001870	STEAP2	14	16119073	16135238	0	0	5	0.227273	0	0	5	0.2	1	0.125
ENSCAFG00000001874	CFAP69	14	16154562	16209858	0	0	5	0.227273	0	0	5	0.2	1	0.125
ENSCAFG00000031442	FAM237B	14	16216976	16220668	0	0	5	0.227273	0	0	5	0.2	1	0.125
ENSCAFG00000045095		14	16222108	16223160	0	0	5	0.227273	0	0	5	0.2	1	0.125
ENSCAFG00000001882	GTPBP10	14	16247812	16274393	0	0	5	0.227273	0	0	5	0.2	1	0.125
ENSCAFG00000001884	CLDN12	14	16293144	16293878	0	0	5	0.227273	0	0	5	0.2	1	0.125
ENSCAFG00000048729		14	16419163	16419390	0	0	5	0.227273	0	0	5	0.2	1	0.125
ENSCAFG00000001898	CDK14	14	16440383	17005727	0	0	5	0.227273	0	0	5	0.2	1	0.125
ENSCAFG00000001906	FZD1	14	17047382	17049337	0	0	5	0.227273	0	0	5	0.2	1	0.125
ENSCAFG00000001908	MTERF1	14	17539309	17545531	0	0	5	0.227273	0	0	5	0.2	1	0.125
ENSCAFG00000001935	AKAP9	14	17590772	17740294	0	0	5	0.227273	0	0	5	0.2	1	0.125
ENSCAFG00000001945	CYP51A1	14	17746656	17766658	0	0	5	0.227273	0	0	5	0.2	1	0.125
ENSCAFG00000001947	LRRD1	14	17781934	17809825	0	0	5	0.227273	0	0	5	0.2	1	0.125
ENSCAFG00000030010		14	17831922	17833789	0	0	5	0.227273	0	0	5	0.2	1	0.125
ENSCAFG00000001961	KRIT1	14	17832625	17872190	0	0	5	0.227273	0	0	5	0.2	1	0.125
ENSCAFG00000001980	RBM48	14	18115468	18123283	0	0	5	0.227273	0	0	5	0.2	1	0.125
ENSCAFG00000035210	FAM133B	14	18147576	18168274	0	0	5	0.227273	0	0	5	0.2	1	0.125
ENSCAFG00000001998	CDK6	14	18188429	18419869	0	0	5	0.227273	0	0	5	0.2	1	0.125
ENSCAFG00000002007	SAMD9L	14	18643998	18648755	0	0	5	0.227273	0	0	5	0.2	1	0.125
ENSCAFG00000028641		14	18692608	18693039	0	0	5	0.227273	0	0	5	0.2	1	0.125
ENSCAFG00000002011	HEPACAM2	14	18695910	18728357	0	0	5	0.227273	0	0	5	0.2	1	0.125
ENSCAFG00000002018	VPS50	14	18742349	18874776	0	0	5	0.227273	0	0	5	0.2	1	0.125
ENSCAFG00000002040	TFPI2	14	19399720	19403708	0	0	5	0.227273	0	0	5	0.2	1	0.125
ENSCAFG00000002044	GNGT1	14	19415510	19420255	0	0	5	0.227273	0	0	5	0.2	1	0.125
ENSCAFG00000002110	PPP1R9A	14	20251738	20557208	0	0	5	0.227273	0	0	5	0.2	1	0.125
ENSCAFG00000002124	ASB4	14	20733436	20792082	0	0	5	0.227273	0	0	5	0.2	1	0.125
ENSCAFG00000002129	PDK4	14	20827831	20839256	0	0	5	0.227273	0	0	5	0.2	1	0.125
ENSCAFG00000002143	DYNC1I1	14	20968011	21278363	0	0	5	0.227273	0	0	5	0.2	1	0.125
ENSCAFG00000002161	SLC25A13	14	21296512	21482236	0	0	5	0.227273	0	0	5	0.2	1	0.125
ENSCAFG00000017509		14	21397104	21397985	0	0	5	0.227273	0	0	5	0.2	1	0.125
ENSCAFG00000002179	SEM1	14	21727815	21790234	0	0	5	0.227273	0	0	5	0.2	1	0.125
ENSCAFG00000012509	TAF4	24	46077578	46143828	0	0	5	0.227273	0	0	5	0.2	1	0.125
ENSCAFG00000012518	LSM14B	24	46169790	46179532	0	0	5	0.227273	0	0	5	0.2	1	0.125
ENSCAFG00000012528	PSMA7	24	46182420	46186079	0	0	5	0.227273	0	0	5	0.2	1	0.125
ENSCAFG00000012552	SS18L1	24	46194852	46212543	0	0	5	0.227273	0	0	5	0.2	1	0.125
ENSCAFG00000012570	MTG2	24	46223141	46229344	0	0	5	0.227273	0	0	5	0.2	1	0.125
ENSCAFG00000012740	DIDO1	24	46692605	46724505	0	0	5	0.227273	0	0	5	0.2	1	0.125
ENSCAFG00000013084		24	47375149	47409020	0	0	5	0.227273	0	0	5	0.2	1	0.125
ENSCAFG00000013120	ZNF512B	24	47412521	47432860	0	0	5	0.227273	0	0	5	0.2	1	0.125
ENSCAFG00000013165	PRPF6	24	47433130	47483522	0	0	5	0.227273	0	0	5	0.2	1	0.125
ENSCAFG00000013129	SAMD10	24	47437538	47441022	0	0	5	0.227273	0	0	5	0.2	1	0.125
ENSCAFG00000047578	C20orf204	24	47484553	47487461	0	0	5	0.227273	0	0	5	0.2	1	0.125
ENSCAFG00000029278	SOX18	24	47494902	47496970	0	0	5	0.227273	0	0	5	0.2	1	0.125
ENSCAFG00000013179	OPRL1	24	47508136	47537250	0	0	5	0.227273	0	0	5	0.2	1	0.125
ENSCAFG00000030747	RGS19	24	47512552	47519247	0	0	5	0.227273	0	0	5	0.2	1	0.125
ENSCAFG00000013222	MYT1	24	47574255	47638315	0	0	5	0.227273	0	0	5	0.2	1	0.125
ENSCAFG00000010441	IRX4	34	10923097	10929164	0	0	5	0.227273	0	0	5	0.2	1	0.125
ENSCAFG00000011850	KLHL24	34	16590368	16621041	0	0	4	0.181818	1	0.5	5	0.2	1	0.125
ENSCAFG00000011923	YEATS2	34	16654493	16777506	0	0	4	0.181818	1	0.5	5	0.2	1	0.125
ENSCAFG00000032531		34	16699073	16701001	0	0	4	0.181818	1	0.5	5	0.2	1	0.125
ENSCAFG00000043214		34	41813780	41814710	1	1	4	0.181818	0	0	5	0.2	1	0.125
ENSCAFG00000015560	KCNMB2	34	41963561	41991763	1	1	4	0.181818	0	0	5	0.2	1	0.125
ENSCAFG00000011461	WWC3	X	6716357	6834146	0	0	4	0.181818	1	0.5	5	0.2	1	0.125
ENSCAFG00000011764	OFD1	X	10140067	10194472	0	0	4	0.181818	1	0.5	5	0.2	1	0.125
ENSCAFG00000049656		X	10158292	10159182	0	0	4	0.181818	1	0.5	5	0.2	1	0.125
ENSCAFG00000013228	CNKSR2	X	17187742	17463102	0	0	4	0.181818	1	0.5	5	0.2	1	0.125
ENSCAFG00000013260	KLHL34	X	17465756	17467711	0	0	4	0.181818	1	0.5	5	0.2	1	0.125
ENSCAFG00000013262	SMPX	X	17520644	17573614	0	0	4	0.181818	1	0.5	5	0.2	1	0.125
ENSCAFG00000013272	MBTPS2	X	17655363	17710288	0	0	4	0.181818	1	0.5	5	0.2	1	0.125
ENSCAFG00000013284	SMS	X	17749530	17802999	0	0	4	0.181818	1	0.5	5	0.2	1	0.125
ENSCAFG00000013325	PHEX	X	17829158	18035775	0	0	4	0.181818	1	0.5	5	0.2	1	0.125
ENSCAFG00000043343		X	18745705	18749010	0	0	4	0.181818	1	0.5	5	0.2	1	0.125
ENSCAFG00000045979		X	18776222	18777809	0	0	4	0.181818	1	0.5	5	0.2	1	0.125
ENSCAFG00000013351	PTCHD1	X	19096559	19148528	0	0	4	0.181818	1	0.5	5	0.2	1	0.125
ENSCAFG00000013369	PRDX4	X	19361731	19383719	0	0	4	0.181818	1	0.5	5	0.2	1	0.125
ENSCAFG00000013388	ACOT9	X	19395762	19551198	0	0	4	0.181818	1	0.5	5	0.2	1	0.125
ENSCAFG00000029284	SAT1	X	19463109	19464116	0	0	4	0.181818	1	0.5	5	0.2	1	0.125
ENSCAFG00000028832		X	30519955	30520964	0	0	4	0.181818	1	0.5	5	0.2	1	0.125
ENSCAFG00000047620		X	30551675	30552396	0	0	4	0.181818	1	0.5	5	0.2	1	0.125
ENSCAFG00000049210		X	31859925	31860754	0	0	4	0.181818	1	0.5	5	0.2	1	0.125
ENSCAFG00000013865	PRRG1	X	31870092	32138147	0	0	4	0.181818	1	0.5	5	0.2	1	0.125
ENSCAFG00000024210		X	31903149	31904432	0	0	4	0.181818	1	0.5	5	0.2	1	0.125
ENSCAFG00000047960		X	31938814	31939212	0	0	4	0.181818	1	0.5	5	0.2	1	0.125
ENSCAFG00000046020		X	31960879	31961103	0	0	4	0.181818	1	0.5	5	0.2	1	0.125
ENSCAFG00000023429		X	32293514	32294101	0	0	4	0.181818	1	0.5	5	0.2	1	0.125
ENSCAFG00000031355		X	44845682	44852156	0	0	4	0.181818	1	0.5	5	0.2	1	0.125
ENSCAFG00000016746	FAM155B	X	53969665	53997140	0	0	4	0.181818	1	0.5	5	0.2	1	0.125
ENSCAFG00000029925	EDA	X	54078966	54515535	0	0	4	0.181818	1	0.5	5	0.2	1	0.125
ENSCAFG00000047028		X	54266481	54270308	0	0	4	0.181818	1	0.5	5	0.2	1	0.125
ENSCAFG00000049155		X	54340663	54341712	0	0	4	0.181818	1	0.5	5	0.2	1	0.125
ENSCAFG00000046675		X	54439920	54441949	0	0	4	0.181818	1	0.5	5	0.2	1	0.125
ENSCAFG00000016752	AWAT2	X	54516776	54531450	0	0	4	0.181818	1	0.5	5	0.2	1	0.125
ENSCAFG00000016754	OTUD6A	X	54546123	54546983	0	0	4	0.181818	1	0.5	5	0.2	1	0.125
ENSCAFG00000016756	IGBP1	X	54547446	54613171	0	0	4	0.181818	1	0.5	5	0.2	1	0.125
ENSCAFG00000023208	AWAT1	X	54622317	54684231	0	0	4	0.181818	1	0.5	5	0.2	1	0.125
ENSCAFG00000016791	ARR3	X	54718323	54730852	0	0	4	0.181818	1	0.5	5	0.2	1	0.125
ENSCAFG00000028800	PDZD11	X	54731840	54739010	0	0	4	0.181818	1	0.5	5	0.2	1	0.125
ENSCAFG00000016831	KIF4A	X	54739419	54863833	0	0	4	0.181818	1	0.5	5	0.2	1	0.125
ENSCAFG00000047651		X	54809567	54811498	0	0	4	0.181818	1	0.5	5	0.2	1	0.125
ENSCAFG00000016850	GDPD2	X	54865818	54875530	0	0	4	0.181818	1	0.5	5	0.2	1	0.125
ENSCAFG00000016874		X	54886389	54939675	0	0	4	0.181818	1	0.5	5	0.2	1	0.125
ENSCAFG00000016894	TEX11	X	54958568	55268684	0	0	4	0.181818	1	0.5	5	0.2	1	0.125
ENSCAFG00000016908		X	55268753	55450884	0	0	4	0.181818	1	0.5	5	0.2	1	0.125
ENSCAFG00000049375		1	112388020	112389617	0	0	4	0.181818	1	0.5	5	0.2	0	0
ENSCAFG00000030005		1	112391636	112410037	0	0	4	0.181818	1	0.5	5	0.2	0	0
ENSCAFG00000005006		1	112574184	112615794	0	0	4	0.181818	1	0.5	5	0.2	0	0
ENSCAFG00000012914	CLIC4	2	74906948	74974032	0	0	3	0.136364	2	1	5	0.2	0	0
ENSCAFG00000014733		2	77223093	77364081	0	0	4	0.181818	1	0.5	5	0.2	0	0
ENSCAFG00000014773	HSPG2	2	77301858	77367724	0	0	4	0.181818	1	0.5	5	0.2	0	0
ENSCAFG00000014779	LDLRAD2	2	77368634	77377126	0	0	4	0.181818	1	0.5	5	0.2	0	0
ENSCAFG00000014825	USP48	2	77379440	77484089	0	0	4	0.181818	1	0.5	5	0.2	0	0
ENSCAFG00000041872	ALDH4A1	2	79688086	79710540	0	0	5	0.227273	0	0	5	0.2	0	0
ENSCAFG00000015840	ATP13A2	2	81196463	81215689	0	0	5	0.227273	0	0	5	0.2	0	0
ENSCAFG00000015854	MFAP2	2	81220431	81224243	0	0	5	0.227273	0	0	5	0.2	0	0
ENSCAFG00000015879	CROCC	2	81224352	81263550	0	0	5	0.227273	0	0	5	0.2	0	0
ENSCAFG00000015900	SPATA21	2	81296685	81324468	0	0	4	0.181818	1	0.5	5	0.2	0	0
ENSCAFG00000015907	SZRD1	2	81327795	81350641	0	0	4	0.181818	1	0.5	5	0.2	0	0
ENSCAFG00000016422	TNFRSF1B	2	84141911	84157191	0	0	5	0.227273	0	0	5	0.2	0	0
ENSCAFG00000016429	TNFRSF8	2	84186961	84232675	0	0	5	0.227273	0	0	5	0.2	0	0
ENSCAFG00000020031	WWOX	5	72299157	73261406	0	0	4	0.181818	1	0.5	5	0.2	0	0
ENSCAFG00000020033	CLEC3A	5	73292422	73299492	0	0	4	0.181818	1	0.5	5	0.2	0	0
ENSCAFG00000020034	VAT1L	5	73332809	73477833	0	0	4	0.181818	1	0.5	5	0.2	0	0
ENSCAFG00000020035	NUDT7	5	73516166	73527716	0	0	4	0.181818	1	0.5	5	0.2	0	0
ENSCAFG00000020038	ADAMTS18	5	73772114	73905264	0	0	4	0.181818	1	0.5	5	0.2	0	0
ENSCAFG00000020044		5	74433022	74433489	0	0	4	0.181818	1	0.5	5	0.2	0	0
ENSCAFG00000020320	ESRP2	5	81287425	81295353	0	0	3	0.136364	2	1	5	0.2	0	0
ENSCAFG00000020324	NFATC3	5	81296214	81434250	0	0	3	0.136364	2	1	5	0.2	0	0
ENSCAFG00000020325		5	81337624	81338013	0	0	3	0.136364	2	1	5	0.2	0	0
ENSCAFG00000020326	DUS2	5	81439553	81489640	0	0	3	0.136364	2	1	5	0.2	0	0
ENSCAFG00000048428	DPEP2NB	5	81494593	81496086	0	0	3	0.136364	2	1	5	0.2	0	0
ENSCAFG00000024187	DPEP2	5	81506330	81511175	0	0	3	0.136364	2	1	5	0.2	0	0
ENSCAFG00000049852	DPEP3	5	81518072	81522075	0	0	3	0.136364	2	1	5	0.2	0	0
ENSCAFG00000020329	SLC12A4	5	81533470	81559313	0	0	3	0.136364	2	1	5	0.2	0	0
ENSCAFG00000020333	PSMB10	5	81561056	81563564	0	0	3	0.136364	2	1	5	0.2	0	0
ENSCAFG00000020334	CTRL	5	81565418	81567472	0	0	3	0.136364	2	1	5	0.2	0	0
ENSCAFG00000020335	PSKH1	5	81569624	81584477	0	0	3	0.136364	2	1	5	0.2	0	0
ENSCAFG00000042427	NRN1L	5	81600547	81601940	0	0	3	0.136364	2	1	5	0.2	0	0
ENSCAFG00000020337	EDC4	5	81602328	81613252	0	0	3	0.136364	2	1	5	0.2	0	0
ENSCAFG00000035134		5	81615093	81632846	0	0	3	0.136364	2	1	5	0.2	0	0
ENSCAFG00000042313	CENPT	5	81641426	81647039	0	0	3	0.136364	2	1	5	0.2	0	0
ENSCAFG00000020347	TSNAXIP1	5	81647141	81661562	0	0	3	0.136364	2	1	5	0.2	0	0
ENSCAFG00000020331	RANBP10	5	81662172	81732838	0	0	3	0.136364	2	1	5	0.2	0	0
ENSCAFG00000020348	GFOD2	5	81766864	81776206	0	0	3	0.136364	2	1	5	0.2	0	0
ENSCAFG00000023935	C5H16orf86	5	81781832	81783620	0	0	3	0.136364	2	1	5	0.2	0	0
ENSCAFG00000020350	ENKD1	5	81784109	81787243	0	0	3	0.136364	2	1	5	0.2	0	0
ENSCAFG00000031576	PARD6A	5	81787553	81790324	0	0	3	0.136364	2	1	5	0.2	0	0
ENSCAFG00000020352	ACD	5	81789997	81792639	0	0	3	0.136364	2	1	5	0.2	0	0
ENSCAFG00000020354	CARMIL2	5	81792155	81804152	0	0	3	0.136364	2	1	5	0.2	0	0
ENSCAFG00000020355	CTCF	5	81809393	81858655	0	0	3	0.136364	2	1	5	0.2	0	0
ENSCAFG00000049809		6	47135235	47138510	0	0	5	0.227273	0	0	5	0.2	0	0
ENSCAFG00000010321	PPFIA4	7	120908	164964	0	0	5	0.227273	0	0	5	0.2	0	0
ENSCAFG00000030988		7	321600	324278	0	0	5	0.227273	0	0	5	0.2	0	0
ENSCAFG00000010452	KDM5B	7	330705	412386	0	0	4	0.181818	1	0.5	5	0.2	0	0
ENSCAFG00000044241	SYT2	7	497394	502952	0	0	5	0.227273	0	0	5	0.2	0	0
ENSCAFG00000018342	ADSS1	8	72288323	72305479	0	0	5	0.227273	0	0	5	0.2	0	0
ENSCAFG00000047800	SIVA1	8	72309447	72313640	0	0	5	0.227273	0	0	5	0.2	0	0
ENSCAFG00000018354	AKT1	8	72317869	72335193	0	0	5	0.227273	0	0	5	0.2	0	0
ENSCAFG00000018386	PLD4	8	72416637	72417384	0	0	5	0.227273	0	0	5	0.2	0	0
ENSCAFG00000031672	CLBA1	8	72443323	72454191	0	0	5	0.227273	0	0	5	0.2	0	0
ENSCAFG00000018398	CDCA4	8	72458160	72465767	0	0	5	0.227273	0	0	5	0.2	0	0
ENSCAFG00000029644	GPR132	8	72479905	72493609	0	0	5	0.227273	0	0	5	0.2	0	0
ENSCAFG00000018401	JAG2	8	72535107	72550322	0	0	5	0.227273	0	0	5	0.2	0	0
ENSCAFG00000018404	NUDT14	8	72562314	72567057	0	0	5	0.227273	0	0	5	0.2	0	0
ENSCAFG00000018408	BRF1	8	72588693	72632263	0	0	5	0.227273	0	0	5	0.2	0	0
ENSCAFG00000018413	BTBD6	8	72605516	72607023	0	0	5	0.227273	0	0	5	0.2	0	0
ENSCAFG00000044395		8	72927338	72928918	0	0	4	0.181818	1	0.5	5	0.2	0	0
ENSCAFG00000044761		8	72928618	72929391	0	0	4	0.181818	1	0.5	5	0.2	0	0
ENSCAFG00000043645		8	74067754	74243130	0	0	4	0.181818	1	0.5	5	0.2	0	0
ENSCAFG00000001351	LHFPL5	12	4902832	4936413	0	0	3	0.136364	2	1	5	0.2	0	0
ENSCAFG00000001364	SRPK1	12	4917297	5030255	0	0	3	0.136364	2	1	5	0.2	0	0
ENSCAFG00000001376	SLC26A8	12	5060306	5135677	0	0	3	0.136364	2	1	5	0.2	0	0
ENSCAFG00000001448	PIM1	12	6211867	6217933	0	0	4	0.181818	1	0.5	5	0.2	0	0
ENSCAFG00000001556		12	8210499	8216362	0	0	4	0.181818	1	0.5	5	0.2	0	0
ENSCAFG00000046962	KCNK16	12	8224518	8232758	0	0	4	0.181818	1	0.5	5	0.2	0	0
ENSCAFG00000001560	KIF6	12	8242582	8613580	0	0	4	0.181818	1	0.5	5	0.2	0	0
ENSCAFG00000001565	DAAM2	12	8748655	8799059	0	0	4	0.181818	1	0.5	5	0.2	0	0
ENSCAFG00000001568	MOCS1	12	8779428	8837452	0	0	4	0.181818	1	0.5	5	0.2	0	0
ENSCAFG00000001847	ZNF318	12	11813346	11842618	0	0	5	0.227273	0	0	5	0.2	0	0
ENSCAFG00000001853	ABCC10	12	11898352	11919609	0	0	5	0.227273	0	0	5	0.2	0	0
ENSCAFG00000001858	DLK2	12	11919743	11924656	0	0	5	0.227273	0	0	5	0.2	0	0
ENSCAFG00000001865	TJAP1	12	11944244	11968998	0	0	5	0.227273	0	0	5	0.2	0	0
ENSCAFG00000024782	LRRC73	12	11969142	11971854	0	0	5	0.227273	0	0	5	0.2	0	0
ENSCAFG00000001868	YIPF3	12	11974149	11978216	0	0	5	0.227273	0	0	5	0.2	0	0
ENSCAFG00000001872	POLR1C	12	11978422	12008579	0	0	5	0.227273	0	0	5	0.2	0	0
ENSCAFG00000001938	VEGFA	12	12208231	12224965	0	0	5	0.227273	0	0	5	0.2	0	0
ENSCAFG00000002008	RUNX2	12	13628539	13840785	0	0	5	0.227273	0	0	5	0.2	0	0
ENSCAFG00000018100	SCAPER	30	39388192	39812046	0	0	5	0.227273	0	0	5	0.2	0	0
ENSCAFG00000028868		30	39816421	39818353	0	0	5	0.227273	0	0	5	0.2	0	0
ENSCAFG00000018152	TMEM266	30	39930300	39960566	0	0	5	0.227273	0	0	5	0.2	0	0
ENSCAFG00000010163	FAM3B	31	35806217	35844263	0	0	5	0.227273	0	0	5	0.2	0	0
ENSCAFG00000010167	MX2	31	35860590	35951350	0	0	5	0.227273	0	0	5	0.2	0	0
ENSCAFG00000032158		31	35952722	35969298	0	0	5	0.227273	0	0	5	0.2	0	0
ENSCAFG00000048426		31	36033496	36035761	0	0	5	0.227273	0	0	5	0.2	0	0
ENSCAFG00000047974		31	36039510	36040994	0	0	5	0.227273	0	0	5	0.2	0	0
ENSCAFG00000011018		31	36042811	36043161	0	0	5	0.227273	0	0	5	0.2	0	0
ENSCAFG00000010213	RIPK4	31	36169530	36196600	0	0	5	0.227273	0	0	5	0.2	0	0
ENSCAFG00000010223	PRDM15	31	36223507	36286699	0	0	5	0.227273	0	0	5	0.2	0	0
ENSCAFG00000010228	C2CD2	31	36274539	36348657	0	0	5	0.227273	0	0	5	0.2	0	0
ENSCAFG00000010233	ZBTB21	31	36379566	36394911	0	0	5	0.227273	0	0	5	0.2	0	0
ENSCAFG00000010236	UMODL1	31	36449660	36510683	0	0	5	0.227273	0	0	5	0.2	0	0
ENSCAFG00000010285	ABCG1	31	36553380	36620043	0	0	5	0.227273	0	0	5	0.2	0	0
ENSCAFG00000010349	TFF2	31	36665514	36668440	0	0	5	0.227273	0	0	5	0.2	0	0
ENSCAFG00000010351	TFF1	31	36681357	36695665	0	0	5	0.227273	0	0	5	0.2	0	0
ENSCAFG00000010372	TMPRSS3	31	36707723	36730520	0	0	5	0.227273	0	0	5	0.2	0	0
ENSCAFG00000010403	UBASH3A	31	36735835	36778405	0	0	5	0.227273	0	0	5	0.2	0	0
ENSCAFG00000010420	RSPH1	31	36789571	36812050	0	0	5	0.227273	0	0	5	0.2	0	0
ENSCAFG00000010450	SLC37A1	31	36828382	36889520	0	0	5	0.227273	0	0	5	0.2	0	0
ENSCAFG00000010518	PKNOX1	31	37192992	37220926	0	0	5	0.227273	0	0	5	0.2	0	0
ENSCAFG00000010621	RRP1B	31	37652863	37667895	0	0	5	0.227273	0	0	5	0.2	0	0
ENSCAFG00000041383		31	38028095	38036571	0	0	5	0.227273	0	0	5	0.2	0	0
ENSCAFG00000015153		31	38314935	38324664	0	0	5	0.227273	0	0	5	0.2	0	0
ENSCAFG00000011017		31	38360386	38387701	0	0	5	0.227273	0	0	5	0.2	0	0
ENSCAFG00000030700		31	38393611	38411292	0	0	5	0.227273	0	0	5	0.2	0	0
ENSCAFG00000024902		31	38396103	38417373	0	0	5	0.227273	0	0	5	0.2	0	0
ENSCAFG00000012015	MCM3AP	31	39507729	39561674	0	0	5	0.227273	0	0	5	0.2	0	0
ENSCAFG00000046312	DIP2A	31	39686465	39777484	0	0	5	0.227273	0	0	5	0.2	0	0
ENSCAFG00000012228	S100B	31	39784506	39788183	0	0	5	0.227273	0	0	5	0.2	0	0
ENSCAFG00000012237	PRMT2	31	39807593	39838972	0	0	5	0.227273	0	0	5	0.2	0	0
ENSCAFG00000046988		31	39882037	39883857	0	0	5	0.227273	0	0	5	0.2	0	0
ENSCAFG00000015291	ASMTL	X	1100747	1118791	0	0	4	0.181818	1	0.5	5	0.2	0	0
ENSCAFG00000017023	GJB1	X	55573808	55574659	0	0	4	0.181818	1	0.5	5	0.2	0	0
ENSCAFG00000017043	ZMYM3	X	55590006	55603487	0	0	4	0.181818	1	0.5	5	0.2	0	0
ENSCAFG00000017071	NONO	X	55618095	55631388	0	0	4	0.181818	1	0.5	5	0.2	0	0
ENSCAFG00000017081	ITGB1BP2	X	55633060	55636868	0	0	4	0.181818	1	0.5	5	0.2	0	0
ENSCAFG00000017087	RHOG2	X	55678892	55686322	0	0	4	0.181818	1	0.5	5	0.2	0	0
ENSCAFG00000017103		X	55693194	55763683	0	0	4	0.181818	1	0.5	5	0.2	0	0
ENSCAFG00000017134	OGT	X	55821234	55855502	0	0	4	0.181818	1	0.5	5	0.2	0	0
ENSCAFG00000023748	GCNA	X	55860661	55880678	0	0	4	0.181818	1	0.5	5	0.2	0	0
ENSCAFG00000017146	CXCR3	X	55882433	55884582	0	0	4	0.181818	1	0.5	5	0.2	0	0
ENSCAFG00000029083		X	55924137	55928735	0	0	4	0.181818	1	0.5	5	0.2	0	0
ENSCAFG00000024175	NHSL2	X	55954435	56197319	0	0	4	0.181818	1	0.5	5	0.2	0	0
ENSCAFG00000017151	RPS4X	X	56182729	56296274	0	0	4	0.181818	1	0.5	5	0.2	0	0
ENSCAFG00000032230		X	56227894	56234533	0	0	4	0.181818	1	0.5	5	0.2	0	0
ENSCAFG00000023690	ERCC6L	X	56239850	56260759	0	0	4	0.181818	1	0.5	5	0.2	0	0
ENSCAFG00000017153	CITED1	X	56327182	56332047	0	0	4	0.181818	1	0.5	5	0.2	0	0
ENSCAFG00000017157	HDAC8	X	56357177	56574401	0	0	4	0.181818	1	0.5	5	0.2	0	0
ENSCAFG00000017179	PHKA1	X	56581435	56757905	0	0	4	0.181818	1	0.5	5	0.2	0	0
ENSCAFG00000017186		X	56770144	56858256	0	0	4	0.181818	1	0.5	5	0.2	0	0
ENSCAFG00000024517		X	56857175	56860449	0	0	4	0.181818	1	0.5	5	0.2	0	0
ENSCAFG00000014077		X	56898860	56900454	0	0	4	0.181818	1	0.5	5	0.2	0	0
ENSCAFG00000017188	NAP1L2	X	57086769	57088157	0	0	4	0.181818	1	0.5	5	0.2	0	0
ENSCAFG00000017189	CDX4	X	57123920	57135089	0	0	4	0.181818	1	0.5	5	0.2	0	0
ENSCAFG00000029933	CHIC1	X	57198944	57254522	0	0	4	0.181818	1	0.5	5	0.2	0	0
ENSCAFG00000041651		X	57372341	57372535	0	0	4	0.181818	1	0.5	5	0.2	0	0
ENSCAFG00000032517	ZCCHC13	X	57603525	57604040	0	0	4	0.181818	1	0.5	5	0.2	0	0
ENSCAFG00000031123		X	57629495	57630072	0	0	4	0.181818	1	0.5	5	0.2	0	0
ENSCAFG00000017195	SLC16A2	X	57845488	57857518	0	0	4	0.181818	1	0.5	5	0.2	0	0
ENSCAFG00000017202	RLIM	X	57885123	57889253	0	0	4	0.181818	1	0.5	5	0.2	0	0
ENSCAFG00000017206	NEXMIF	X	57992476	58013478	0	0	4	0.181818	1	0.5	5	0.2	0	0
ENSCAFG00000017214	ABCB7	X	58306776	58471417	0	0	4	0.181818	1	0.5	5	0.2	0	0
ENSCAFG00000017218	UPRT	X	58543425	58575926	0	0	4	0.181818	1	0.5	5	0.2	0	0
ENSCAFG00000017223	ZDHHC15	X	58645650	58812671	0	0	4	0.181818	1	0.5	5	0.2	0	0
ENSCAFG00000017225	MAGEE2	X	58877722	58879293	0	0	4	0.181818	1	0.5	5	0.2	0	0
ENSCAFG00000017241		X	59722008	59723575	0	0	4	0.181818	1	0.5	5	0.2	0	0
ENSCAFG00000029141	FGF16	X	59739398	59748204	0	0	4	0.181818	1	0.5	5	0.2	0	0
ENSCAFG00000017252	ATRX	X	59774585	60106980	0	0	4	0.181818	1	0.5	5	0.2	0	0
ENSCAFG00000017368	POU3F4	X	64427325	64428410	0	0	4	0.181818	1	0.5	5	0.2	0	0
ENSCAFG00000017370	CYLC1	X	64649657	64784156	0	0	4	0.181818	1	0.5	5	0.2	0	0
ENSCAFG00000017373	RPS6KA6	X	64921230	65111116	0	0	4	0.181818	1	0.5	5	0.2	0	0
ENSCAFG00000017380	HDX	X	65160786	65429531	0	0	4	0.181818	1	0.5	5	0.2	0	0
ENSCAFG00000050053		X	65389935	65390437	0	0	4	0.181818	1	0.5	5	0.2	0	0
ENSCAFG00000017381		X	65519642	65811280	0	0	4	0.181818	1	0.5	5	0.2	0	0
ENSCAFG00000017383	APOOL	X	65850440	65952649	0	0	4	0.181818	1	0.5	5	0.2	0	0
ENSCAFG00000017385	SATL1	X	65955743	65983284	0	0	4	0.181818	1	0.5	5	0.2	0	0
ENSCAFG00000017391		X	66087102	66089172	0	0	4	0.181818	1	0.5	5	0.2	0	0
ENSCAFG00000017406	CHM	X	66639095	66880209	0	0	4	0.181818	1	0.5	5	0.2	0	0
ENSCAFG00000017419	DACH2	X	66928085	67699032	0	0	4	0.181818	1	0.5	5	0.2	0	0
ENSCAFG00000017412		X	67060142	67062565	0	0	4	0.181818	1	0.5	5	0.2	0	0
ENSCAFG00000047538		X	67190807	67192254	0	0	4	0.181818	1	0.5	5	0.2	0	0
ENSCAFG00000017445	KLHL4	X	67949034	68109486	0	0	4	0.181818	1	0.5	5	0.2	0	0
ENSCAFG00000017450		X	68322310	68323017	0	0	4	0.181818	1	0.5	5	0.2	0	0
ENSCAFG00000017457		X	68639232	69179625	0	0	4	0.181818	1	0.5	5	0.2	0	0
ENSCAFG00000016013		X	68898928	68900818	0	0	4	0.181818	1	0.5	5	0.2	0	0
ENSCAFG00000017479	DIAPH2	X	69994650	71043198	0	0	4	0.181818	1	0.5	5	0.2	0	0
ENSCAFG00000041241		X	121145880	121220889	0	0	4	0.181818	1	0.5	5	0.2	0	0
ENSCAFG00000029984	ZFP92	X	121237827	121248862	0	0	4	0.181818	1	0.5	5	0.2	0	0
ENSCAFG00000019185	TREX2	X	121258646	121264555	0	0	4	0.181818	1	0.5	5	0.2	0	0
ENSCAFG00000019186	HAUS7	X	121266584	121297076	0	0	4	0.181818	1	0.5	5	0.2	0	0
ENSCAFG00000019230	ATP2B3	X	121361239	121403609	0	0	4	0.181818	1	0.5	5	0.2	0	0
ENSCAFG00000019239	CCNQ	X	121409625	121418395	0	0	4	0.181818	1	0.5	5	0.2	0	0
ENSCAFG00000019241	DUSP9	X	121460895	121472608	0	0	4	0.181818	1	0.5	5	0.2	0	0
ENSCAFG00000019242	PNCK	X	121489040	121491431	0	0	4	0.181818	1	0.5	5	0.2	0	0
ENSCAFG00000019243	SLC6A8	X	121505141	121510347	0	0	4	0.181818	1	0.5	5	0.2	0	0
ENSCAFG00000019245	BCAP31	X	121507084	121545263	0	0	4	0.181818	1	0.5	5	0.2	0	0
ENSCAFG00000019247	ABCD1	X	121545586	121563186	0	0	4	0.181818	1	0.5	5	0.2	0	0
ENSCAFG00000019270	PLXNB3	X	121580073	121593287	0	0	4	0.181818	1	0.5	5	0.2	0	0
ENSCAFG00000029425	SRPK3	X	121594864	121599277	0	0	4	0.181818	1	0.5	5	0.2	0	0
ENSCAFG00000019286	IDH3G	X	121599368	121608643	0	0	4	0.181818	1	0.5	5	0.2	0	0
ENSCAFG00000019288	SSR4	X	121608944	121613795	0	0	4	0.181818	1	0.5	5	0.2	0	0
ENSCAFG00000019290	PDZD4	X	121616114	121647697	0	0	4	0.181818	1	0.5	5	0.2	0	0
ENSCAFG00000019362	L1CAM	X	121708894	121733365	0	0	4	0.181818	1	0.5	5	0.2	0	0
ENSCAFG00000019415	NAA10	X	121727573	121788860	0	0	4	0.181818	1	0.5	5	0.2	0	0
ENSCAFG00000019402	AVPR2	X	121752027	121754771	0	0	4	0.181818	1	0.5	5	0.2	0	0
ENSCAFG00000019408	ARHGAP4	X	121755221	121772541	0	0	4	0.181818	1	0.5	5	0.2	0	0
ENSCAFG00000019428	HCFC1	X	121791660	121814715	0	0	4	0.181818	1	0.5	5	0.2	0	0
ENSCAFG00000019436	IRAK1	X	121819432	121862576	0	0	4	0.181818	1	0.5	5	0.2	0	0
ENSCAFG00000019441	OPN1LW	X	121974552	121987418	0	0	4	0.181818	1	0.5	5	0.2	0	0
ENSCAFG00000019442	TEX28	X	121986906	121996306	0	0	4	0.181818	1	0.5	5	0.2	0	0
ENSCAFG00000019451	TKTL1	X	122007282	122034255	0	0	4	0.181818	1	0.5	5	0.2	0	0
ENSCAFG00000032560	EMD	X	122050455	122052524	0	0	4	0.181818	1	0.5	5	0.2	0	0
ENSCAFG00000019521	FLNA	X	122061455	122083203	0	0	4	0.181818	1	0.5	5	0.2	0	0
ENSCAFG00000045333		X	122098020	122100719	0	0	4	0.181818	1	0.5	5	0.2	0	0
ENSCAFG00000019555	DNASE1L1	X	122101992	122109165	0	0	4	0.181818	1	0.5	5	0.2	0	0
ENSCAFG00000019568	TAZ	X	122111434	122125506	0	0	4	0.181818	1	0.5	5	0.2	0	0
ENSCAFG00000019582	ATP6AP1	X	122133325	122140447	0	0	4	0.181818	1	0.5	5	0.2	0	0
ENSCAFG00000045783	GDI1	X	122141566	122146824	0	0	4	0.181818	1	0.5	5	0.2	0	0
ENSCAFG00000019586	FAM50A	X	122148282	122154807	0	0	4	0.181818	1	0.5	5	0.2	0	0
ENSCAFG00000019587	PLXNA3	X	122167144	122180951	0	0	4	0.181818	1	0.5	5	0.2	0	0
ENSCAFG00000029979		X	122185304	122186632	0	0	4	0.181818	1	0.5	5	0.2	0	0
ENSCAFG00000019590	UBL4A	X	122195502	122196577	0	0	4	0.181818	1	0.5	5	0.2	0	0
ENSCAFG00000019591	SLC10A3	X	122197289	122200219	0	0	4	0.181818	1	0.5	5	0.2	0	0
ENSCAFG00000019592	FAM3A	X	122205683	122212195	0	0	4	0.181818	1	0.5	5	0.2	0	0
ENSCAFG00000019598	G6PD	X	122205683	122231678	0	0	4	0.181818	1	0.5	5	0.2	0	0
ENSCAFG00000019605	IKBKG	X	122235878	122250562	0	0	4	0.181818	1	0.5	5	0.2	0	0
ENSCAFG00000019613	GAB3	X	122741197	122779143	0	0	4	0.181818	1	0.5	5	0.2	0	0
ENSCAFG00000019620	DKC1	X	122838645	122850884	0	0	4	0.181818	1	0.5	5	0.2	0	0
ENSCAFG00000019627	MPP1	X	122851667	122879394	0	0	4	0.181818	1	0.5	5	0.2	0	0
ENSCAFG00000019631	F8	X	122885162	123043414	0	0	4	0.181818	1	0.5	5	0.2	0	0
ENSCAFG00000031844	H2AB1	X	122910968	122913382	0	0	4	0.181818	1	0.5	5	0.2	0	0
ENSCAFG00000023407		X	122914314	122915576	0	0	4	0.181818	1	0.5	5	0.2	0	0
ENSCAFG00000014136	GPATCH8	9	18927989	19049591	1	1	2	0.0909091	1	0.5	4	0.16	4	0.5
ENSCAFG00000024722	GLB1L3	5	805653	846126	0	0	2	0.0909091	2	1	4	0.16	3	0.375
ENSCAFG00000023788		5	875561	934325	0	0	2	0.0909091	2	1	4	0.16	3	0.375
ENSCAFG00000009746		5	964292	964792	0	0	2	0.0909091	2	1	4	0.16	3	0.375
ENSCAFG00000009762	ACAD8	5	976008	992330	0	0	2	0.0909091	2	1	4	0.16	3	0.375
ENSCAFG00000012042	USP2	5	14525797	14549291	0	0	4	0.181818	0	0	4	0.16	3	0.375
ENSCAFG00000047904	MFRP	5	14556065	14561623	0	0	4	0.181818	0	0	4	0.16	3	0.375
ENSCAFG00000032685	C1QTNF5	5	14562350	14563309	0	0	4	0.181818	0	0	4	0.16	3	0.375
ENSCAFG00000012430	BCL9L	5	14900208	14919193	0	0	3	0.136364	1	0.5	4	0.16	3	0.375
ENSCAFG00000012537	PHLDB1	5	15090813	15134784	0	0	4	0.181818	0	0	4	0.16	3	0.375
ENSCAFG00000032273	FXYD6	5	15771390	15807601	0	0	3	0.136364	1	0.5	4	0.16	3	0.375
ENSCAFG00000012859	FXYD2	5	15815969	15823057	0	0	3	0.136364	1	0.5	4	0.16	3	0.375
ENSCAFG00000012923	DSCAML1	5	15826726	16186880	0	0	3	0.136364	1	0.5	4	0.16	3	0.375
ENSCAFG00000046436		5	16211544	16214087	0	0	3	0.136364	1	0.5	4	0.16	3	0.375
ENSCAFG00000013022	CEP164	5	16227292	16291229	0	0	3	0.136364	1	0.5	4	0.16	3	0.375
ENSCAFG00000013069	BACE1	5	16308944	16319100	0	0	3	0.136364	1	0.5	4	0.16	3	0.375
ENSCAFG00000013110	RNF214	5	16319698	16364493	0	0	3	0.136364	1	0.5	4	0.16	3	0.375
ENSCAFG00000001263	OR2T6	14	2595008	2595934	0	0	4	0.181818	0	0	4	0.16	3	0.375
ENSCAFG00000046478	OR2T1	14	2613990	2614946	0	0	4	0.181818	0	0	4	0.16	3	0.375
ENSCAFG00000001273	OR14I2	14	2783888	2784823	0	0	4	0.181818	0	0	4	0.16	3	0.375
ENSCAFG00000001278	OR2G6	14	2848255	2849178	0	0	4	0.181818	0	0	4	0.16	3	0.375
ENSCAFG00000023315	GHRHR	14	43626845	43638753	0	0	4	0.181818	0	0	4	0.16	3	0.375
ENSCAFG00000003111	ADCYAP1R1	14	43701745	43756571	0	0	4	0.181818	0	0	4	0.16	3	0.375
ENSCAFG00000003161	BBS9	14	45200458	45643645	0	0	3	0.136364	1	0.5	4	0.16	3	0.375
ENSCAFG00000014896	SCARF2	26	30233669	30239151	0	0	4	0.181818	0	0	4	0.16	3	0.375
ENSCAFG00000014906	KLHL22	26	30248240	30281843	0	0	4	0.181818	0	0	4	0.16	3	0.375
ENSCAFG00000009799	NCAPD3	5	1020690	1081446	0	0	2	0.0909091	2	1	4	0.16	2	0.25
ENSCAFG00000009810	JAM3	5	1084560	1165121	0	0	2	0.0909091	2	1	4	0.16	2	0.25
ENSCAFG00000009823	IGSF9B	5	1273444	1320283	0	0	3	0.136364	1	0.5	4	0.16	2	0.25
ENSCAFG00000010343	KIRREL3	5	7583805	8123080	0	0	3	0.136364	1	0.5	4	0.16	2	0.25
ENSCAFG00000010386	ST3GAL4	5	8133085	8141254	0	0	3	0.136364	1	0.5	4	0.16	2	0.25
ENSCAFG00000010421	DCPS	5	8172313	8212832	0	0	3	0.136364	1	0.5	4	0.16	2	0.25
ENSCAFG00000010432	TIRAP	5	8221794	8226074	0	0	3	0.136364	1	0.5	4	0.16	2	0.25
ENSCAFG00000010474	SRPRA	5	8224416	8254792	0	0	3	0.136364	1	0.5	4	0.16	2	0.25
ENSCAFG00000010449	FOXRED1	5	8240132	8247314	0	0	3	0.136364	1	0.5	4	0.16	2	0.25
ENSCAFG00000030177	PATE2	5	8663718	8664972	0	0	3	0.136364	1	0.5	4	0.16	2	0.25
ENSCAFG00000041730		5	8683869	8686505	0	0	3	0.136364	1	0.5	4	0.16	2	0.25
ENSCAFG00000046341	PATE1	5	8691821	8693049	0	0	3	0.136364	1	0.5	4	0.16	2	0.25
ENSCAFG00000041626		5	8714532	8716062	0	0	3	0.136364	1	0.5	4	0.16	2	0.25
ENSCAFG00000023639		5	8752716	8754237	0	0	3	0.136364	1	0.5	4	0.16	2	0.25
ENSCAFG00000049550		5	8769819	8771481	0	0	3	0.136364	1	0.5	4	0.16	2	0.25
ENSCAFG00000010638		5	8807205	8813434	0	0	3	0.136364	1	0.5	4	0.16	2	0.25
ENSCAFG00000048614		5	8823455	8823763	0	0	3	0.136364	1	0.5	4	0.16	2	0.25
ENSCAFG00000010655	ACRV1	5	8846834	8850567	0	0	3	0.136364	1	0.5	4	0.16	2	0.25
ENSCAFG00000010551	CHEK1	5	8879147	8907669	0	0	3	0.136364	1	0.5	4	0.16	2	0.25
ENSCAFG00000010780	STT3A	5	8910940	8942146	0	0	3	0.136364	1	0.5	4	0.16	2	0.25
ENSCAFG00000010898	EI24	5	8950883	8963967	0	0	3	0.136364	1	0.5	4	0.16	2	0.25
ENSCAFG00000010910	FEZ1	5	9001989	9044332	0	0	3	0.136364	1	0.5	4	0.16	2	0.25
ENSCAFG00000010924	PKNOX2	5	9056134	9178159	0	0	3	0.136364	1	0.5	4	0.16	2	0.25
ENSCAFG00000030932	TMEM218	5	9371556	9377112	0	0	3	0.136364	1	0.5	4	0.16	2	0.25
ENSCAFG00000041975	OR8B9	5	9906106	9907041	0	0	3	0.136364	1	0.5	4	0.16	2	0.25
ENSCAFG00000049666	OR8C7	5	9975668	9976993	0	0	3	0.136364	1	0.5	4	0.16	2	0.25
ENSCAFG00000011262	OR8B3	5	9992874	9993818	0	0	3	0.136364	1	0.5	4	0.16	2	0.25
ENSCAFG00000048942	OR8B100	5	10003131	10004063	0	0	3	0.136364	1	0.5	4	0.16	2	0.25
ENSCAFG00000046216	OR8B1L	5	10032905	10033837	0	0	3	0.136364	1	0.5	4	0.16	2	0.25
ENSCAFG00000044063	OR8B1N	5	10129906	10131112	0	0	3	0.136364	1	0.5	4	0.16	2	0.25
ENSCAFG00000048715	OR8B1K	5	10145617	10146549	0	0	3	0.136364	1	0.5	4	0.16	2	0.25
ENSCAFG00000041893	OR8B60	5	10154101	10155036	0	0	3	0.136364	1	0.5	4	0.16	2	0.25
ENSCAFG00000011293	OR8D2	5	10178303	10179557	0	0	3	0.136364	1	0.5	4	0.16	2	0.25
ENSCAFG00000023573	OR8AP1	5	10189311	10191143	0	0	3	0.136364	1	0.5	4	0.16	2	0.25
ENSCAFG00000011300	OR8D6	5	10201002	10201943	0	0	3	0.136364	1	0.5	4	0.16	2	0.25
ENSCAFG00000044207		5	10229526	10230458	0	0	3	0.136364	1	0.5	4	0.16	2	0.25
ENSCAFG00000030741	OR8G5	5	10237833	10238804	0	0	3	0.136364	1	0.5	4	0.16	2	0.25
ENSCAFG00000031352	OR8G3	5	10250447	10252431	0	0	3	0.136364	1	0.5	4	0.16	2	0.25
ENSCAFG00000046118		5	10256058	10258103	0	0	3	0.136364	1	0.5	4	0.16	2	0.25
ENSCAFG00000031453	OR8G6	5	10259712	10260671	0	0	3	0.136364	1	0.5	4	0.16	2	0.25
ENSCAFG00000011310	OR10D3	5	10297141	10298079	0	0	3	0.136364	1	0.5	4	0.16	2	0.25
ENSCAFG00000049159	OR10AI1	5	10305504	10306439	0	0	3	0.136364	1	0.5	4	0.16	2	0.25
ENSCAFG00000011356	VWA5A	5	10325266	10362641	0	0	3	0.136364	1	0.5	4	0.16	2	0.25
ENSCAFG00000049579	OR10N1	5	10373687	10374849	0	0	3	0.136364	1	0.5	4	0.16	2	0.25
ENSCAFG00000023054	OR10D4	5	10384660	10385887	0	0	3	0.136364	1	0.5	4	0.16	2	0.25
ENSCAFG00000032687	OR10D5	5	10414897	10415829	0	0	3	0.136364	1	0.5	4	0.16	2	0.25
ENSCAFG00000032337	OR10D5B	5	10424819	10426305	0	0	3	0.136364	1	0.5	4	0.16	2	0.25
ENSCAFG00000029301	OR10G9	5	10450786	10451721	0	0	3	0.136364	1	0.5	4	0.16	2	0.25
ENSCAFG00000030811	OR10G9C	5	10469126	10470061	0	0	3	0.136364	1	0.5	4	0.16	2	0.25
ENSCAFG00000031216		5	10479635	10480570	0	0	3	0.136364	1	0.5	4	0.16	2	0.25
ENSCAFG00000011397	OR10G6	5	10494982	10495980	0	0	3	0.136364	1	0.5	4	0.16	2	0.25
ENSCAFG00000011436	OR10S1	5	10509385	10510380	0	0	3	0.136364	1	0.5	4	0.16	2	0.25
ENSCAFG00000011255	OR8B4	5	10525880	10526827	0	0	3	0.136364	1	0.5	4	0.16	2	0.25
ENSCAFG00000011456	OR4D5	5	10546265	10547209	0	0	3	0.136364	1	0.5	4	0.16	2	0.25
ENSCAFG00000029049	TMEM225	5	10570197	10572865	0	0	3	0.136364	1	0.5	4	0.16	2	0.25
ENSCAFG00000011470	OR8D4	5	10587439	10588374	0	0	3	0.136364	1	0.5	4	0.16	2	0.25
ENSCAFG00000029317	OR6M6	5	10597174	10598115	0	0	3	0.136364	1	0.5	4	0.16	2	0.25
ENSCAFG00000048710	OR6M2B	5	10615677	10616627	0	0	3	0.136364	1	0.5	4	0.16	2	0.25
ENSCAFG00000023526	OR6M2	5	10632469	10633860	0	0	3	0.136364	1	0.5	4	0.16	2	0.25
ENSCAFG00000011497	OR6M1	5	10649645	10650586	0	0	3	0.136364	1	0.5	4	0.16	2	0.25
ENSCAFG00000013143	PCSK7	5	16367116	16390006	0	0	3	0.136364	1	0.5	4	0.16	2	0.25
ENSCAFG00000013162	TAGLN	5	16390573	16397207	0	0	3	0.136364	1	0.5	4	0.16	2	0.25
ENSCAFG00000013202	SIDT2	5	16398815	16411268	0	0	3	0.136364	1	0.5	4	0.16	2	0.25
ENSCAFG00000013226	PAFAH1B2	5	16414798	16447660	0	0	3	0.136364	1	0.5	4	0.16	2	0.25
ENSCAFG00000013320	APOA1	5	16740130	16741943	0	0	3	0.136364	1	0.5	4	0.16	2	0.25
ENSCAFG00000013322	APOC3	5	16744423	16746992	0	0	3	0.136364	1	0.5	4	0.16	2	0.25
ENSCAFG00000013306	APOA4	5	16751799	16754837	0	0	3	0.136364	1	0.5	4	0.16	2	0.25
ENSCAFG00000013327	APOA5	5	16774501	16777768	0	0	3	0.136364	1	0.5	4	0.16	2	0.25
ENSCAFG00000031562	ZPR1	5	16778832	16787105	0	0	3	0.136364	1	0.5	4	0.16	2	0.25
ENSCAFG00000013400	BUD13	5	16789313	16888894	0	0	3	0.136364	1	0.5	4	0.16	2	0.25
ENSCAFG00000016817	KDM6B	5	32696211	32710666	0	0	4	0.181818	0	0	4	0.16	2	0.25
ENSCAFG00000016820	TMEM88	5	32711305	32712108	0	0	4	0.181818	0	0	4	0.16	2	0.25
ENSCAFG00000032682	NAA38	5	32712805	32713600	0	0	4	0.181818	0	0	4	0.16	2	0.25
ENSCAFG00000016824	CYB5D1	5	32714187	32715680	0	0	4	0.181818	0	0	4	0.16	2	0.25
ENSCAFG00000001253	OR2M9	14	2351636	2352640	0	0	4	0.181818	0	0	4	0.16	2	0.25
ENSCAFG00000001257		14	2422671	2423618	0	0	4	0.181818	0	0	4	0.16	2	0.25
ENSCAFG00000049685	OR2T4C	14	2466120	2467082	0	0	4	0.181818	0	0	4	0.16	2	0.25
ENSCAFG00000046011	OR2T4G	14	2482613	2483939	0	0	4	0.181818	0	0	4	0.16	2	0.25
ENSCAFG00000043218		14	2527049	2528011	0	0	4	0.181818	0	0	4	0.16	2	0.25
ENSCAFG00000001857		14	14652256	14653956	0	0	4	0.181818	0	0	4	0.16	2	0.25
ENSCAFG00000001862	ZNF804B	14	14745748	15247067	0	0	4	0.181818	0	0	4	0.16	2	0.25
ENSCAFG00000001859	TEX47	14	14776683	14777444	0	0	4	0.181818	0	0	4	0.16	2	0.25
ENSCAFG00000002995	TAX1BP1	14	40845564	40944438	0	0	3	0.136364	1	0.5	4	0.16	2	0.25
ENSCAFG00000003074	NOD1	14	43163571	43227103	0	0	4	0.181818	0	0	4	0.16	2	0.25
ENSCAFG00000003077	GGCT	14	43245102	43252923	0	0	4	0.181818	0	0	4	0.16	2	0.25
ENSCAFG00000003086	GARS1	14	43308152	43396487	0	0	4	0.181818	0	0	4	0.16	2	0.25
ENSCAFG00000003097	CRHR2	14	43368340	43415142	0	0	4	0.181818	0	0	4	0.16	2	0.25
ENSCAFG00000003100	MINDY4	14	43469784	43573999	0	0	4	0.181818	0	0	4	0.16	2	0.25
ENSCAFG00000003553	CADPS2	14	60107538	60556817	0	0	4	0.181818	0	0	4	0.16	2	0.25
ENSCAFG00000003584	IQUB	14	60886407	60964382	0	0	3	0.136364	1	0.5	4	0.16	2	0.25
ENSCAFG00000011043	OR13L2	17	57996386	57997345	0	0	3	0.136364	1	0.5	4	0.16	2	0.25
ENSCAFG00000011046	BCL9	17	58168375	58189062	0	0	3	0.136364	1	0.5	4	0.16	2	0.25
ENSCAFG00000011059	ACP6	17	58193586	58230491	0	0	3	0.136364	1	0.5	4	0.16	2	0.25
ENSCAFG00000011069	GJA5	17	58289327	58305315	0	0	3	0.136364	1	0.5	4	0.16	2	0.25
ENSCAFG00000011071	GJA8	17	58424072	58425391	0	0	3	0.136364	1	0.5	4	0.16	2	0.25
ENSCAFG00000011110		17	58436977	58497285	0	0	3	0.136364	1	0.5	4	0.16	2	0.25
ENSCAFG00000011153		17	58497030	58536245	0	0	3	0.136364	1	0.5	4	0.16	2	0.25
ENSCAFG00000011178	CD160	17	58555851	58563341	0	0	3	0.136364	1	0.5	4	0.16	2	0.25
ENSCAFG00000011319	PIAS3	17	58571694	58660663	0	0	3	0.136364	1	0.5	4	0.16	2	0.25
ENSCAFG00000024445		17	58620203	58620619	0	0	3	0.136364	1	0.5	4	0.16	2	0.25
ENSCAFG00000011257	POLR3C	17	58636244	58645838	0	0	3	0.136364	1	0.5	4	0.16	2	0.25
ENSCAFG00000011285	NUDT17	17	58648272	58650757	0	0	3	0.136364	1	0.5	4	0.16	2	0.25
ENSCAFG00000011331	ANKRD35	17	58665905	58682398	0	0	3	0.136364	1	0.5	4	0.16	2	0.25
ENSCAFG00000011346	ITGA10	17	58697392	58711794	0	0	3	0.136364	1	0.5	4	0.16	2	0.25
ENSCAFG00000011357	PEX11B	17	58712902	58718647	0	0	3	0.136364	1	0.5	4	0.16	2	0.25
ENSCAFG00000043763		17	58719295	58720841	0	0	3	0.136364	1	0.5	4	0.16	2	0.25
ENSCAFG00000023172	RBM8A	17	58724227	58725969	0	0	3	0.136364	1	0.5	4	0.16	2	0.25
ENSCAFG00000011371	LIX1L	17	58731685	58747856	0	0	3	0.136364	1	0.5	4	0.16	2	0.25
ENSCAFG00000011378	ANKRD34A	17	58750678	58752234	0	0	3	0.136364	1	0.5	4	0.16	2	0.25
ENSCAFG00000030647	POLR3GL	17	58751604	58764881	0	0	3	0.136364	1	0.5	4	0.16	2	0.25
ENSCAFG00000011405	TXNIP	17	58776871	58779531	0	0	3	0.136364	1	0.5	4	0.16	2	0.25
ENSCAFG00000011418	HJV	17	58793247	58797373	0	0	3	0.136364	1	0.5	4	0.16	2	0.25
ENSCAFG00000046469		17	58918140	58919159	0	0	3	0.136364	1	0.5	4	0.16	2	0.25
ENSCAFG00000023625		17	58936545	58963056	0	0	3	0.136364	1	0.5	4	0.16	2	0.25
ENSCAFG00000029779		17	59035020	59072958	0	0	3	0.136364	1	0.5	4	0.16	2	0.25
ENSCAFG00000011504	FCGR1A	17	59092933	59102015	0	0	3	0.136364	1	0.5	4	0.16	2	0.25
ENSCAFG00000030731	H2BC18	17	59093578	59120934	0	0	3	0.136364	1	0.5	4	0.16	2	0.25
ENSCAFG00000041871	H3C13	17	59121976	59122386	0	0	3	0.136364	1	0.5	4	0.16	2	0.25
ENSCAFG00000024573	H4C14	17	59129682	59129993	0	0	3	0.136364	1	0.5	4	0.16	2	0.25
ENSCAFG00000024443	H3C14	17	59145650	59146057	0	0	3	0.136364	1	0.5	4	0.16	2	0.25
ENSCAFG00000043458	H2AC18	17	59147111	59147503	0	0	3	0.136364	1	0.5	4	0.16	2	0.25
ENSCAFG00000045037	H2BC20	17	59156280	59156660	0	0	3	0.136364	1	0.5	4	0.16	2	0.25
ENSCAFG00000049795	H2BC21	17	59174999	59175379	0	0	3	0.136364	1	0.5	4	0.16	2	0.25
ENSCAFG00000046411	H2AC21	17	59176251	59176643	0	0	3	0.136364	1	0.5	4	0.16	2	0.25
ENSCAFG00000046093	BOLA1	17	59182555	59182968	0	0	3	0.136364	1	0.5	4	0.16	2	0.25
ENSCAFG00000011588	SV2A	17	59187244	59195888	0	0	3	0.136364	1	0.5	4	0.16	2	0.25
ENSCAFG00000011617	SF3B4	17	59208990	59213991	0	0	3	0.136364	1	0.5	4	0.16	2	0.25
ENSCAFG00000011652	MTMR11	17	59214986	59222972	0	0	3	0.136364	1	0.5	4	0.16	2	0.25
ENSCAFG00000011671	OTUD7B	17	59229362	59280934	0	0	3	0.136364	1	0.5	4	0.16	2	0.25
ENSCAFG00000011714	VPS45	17	59327806	59397811	0	0	3	0.136364	1	0.5	4	0.16	2	0.25
ENSCAFG00000011742	PLEKHO1	17	59402834	59411788	0	0	3	0.136364	1	0.5	4	0.16	2	0.25
ENSCAFG00000011748	ANP32E	17	59462766	59477936	0	0	3	0.136364	1	0.5	4	0.16	2	0.25
ENSCAFG00000011777	APH1A	17	59502523	59514403	0	0	3	0.136364	1	0.5	4	0.16	2	0.25
ENSCAFG00000011762	CA14	17	59504483	59510127	0	0	3	0.136364	1	0.5	4	0.16	2	0.25
ENSCAFG00000046588	C1orf54	17	59516519	59523562	0	0	3	0.136364	1	0.5	4	0.16	2	0.25
ENSCAFG00000011804	CIART	17	59525987	59529402	0	0	3	0.136364	1	0.5	4	0.16	2	0.25
ENSCAFG00000011941	TARS2	17	59681936	59695746	0	0	3	0.136364	1	0.5	4	0.16	2	0.25
ENSCAFG00000012022	ECM1	17	59696477	59701744	0	0	3	0.136364	1	0.5	4	0.16	2	0.25
ENSCAFG00000012044	ADAMTSL4	17	59736534	59746980	0	0	3	0.136364	1	0.5	4	0.16	2	0.25
ENSCAFG00000012050	MCL1	17	59759605	59763111	0	0	3	0.136364	1	0.5	4	0.16	2	0.25
ENSCAFG00000012054	ENSA	17	59801306	59807869	0	0	3	0.136364	1	0.5	4	0.16	2	0.25
ENSCAFG00000023501	SETDB1	17	60037379	60069551	0	0	3	0.136364	1	0.5	4	0.16	2	0.25
ENSCAFG00000012285	CERS2	17	60070585	60081502	0	0	3	0.136364	1	0.5	4	0.16	2	0.25
ENSCAFG00000012309	ANXA9	17	60084241	60094136	0	0	3	0.136364	1	0.5	4	0.16	2	0.25
ENSCAFG00000012326	MINDY1	17	60094702	60103307	0	0	3	0.136364	1	0.5	4	0.16	2	0.25
ENSCAFG00000012349	PRUNE1	17	60104958	60124900	0	0	3	0.136364	1	0.5	4	0.16	2	0.25
ENSCAFG00000012381	BNIPL	17	60126745	60134605	0	0	3	0.136364	1	0.5	4	0.16	2	0.25
ENSCAFG00000023491	C17H1orf56	17	60135463	60136527	0	0	3	0.136364	1	0.5	4	0.16	2	0.25
ENSCAFG00000012392	CDC42SE1	17	60140632	60155099	0	0	3	0.136364	1	0.5	4	0.16	2	0.25
ENSCAFG00000024239	MLLT11	17	60152378	60152650	0	0	3	0.136364	1	0.5	4	0.16	2	0.25
ENSCAFG00000012427	GABPB2	17	60155407	60183716	0	0	3	0.136364	1	0.5	4	0.16	2	0.25
ENSCAFG00000012473	SEMA6C	17	60195785	60208630	0	0	3	0.136364	1	0.5	4	0.16	2	0.25
ENSCAFG00000024695	TNFAIP8L2	17	60221592	60222146	0	0	3	0.136364	1	0.5	4	0.16	2	0.25
ENSCAFG00000012490	LYSMD1	17	60223347	60230821	0	0	3	0.136364	1	0.5	4	0.16	2	0.25
ENSCAFG00000012499	SCNM1	17	60231104	60233337	0	0	3	0.136364	1	0.5	4	0.16	2	0.25
ENSCAFG00000012517	TMOD4	17	60234096	60238864	0	0	3	0.136364	1	0.5	4	0.16	2	0.25
ENSCAFG00000012540	VPS72	17	60239395	60252280	0	0	3	0.136364	1	0.5	4	0.16	2	0.25
ENSCAFG00000012554	PIP5K1A	17	60257332	60295866	0	0	3	0.136364	1	0.5	4	0.16	2	0.25
ENSCAFG00000012565	PSMD4	17	60306229	60313610	0	0	3	0.136364	1	0.5	4	0.16	2	0.25
ENSCAFG00000012605	ZNF687	17	60353847	60359619	0	0	3	0.136364	1	0.5	4	0.16	2	0.25
ENSCAFG00000012661	RFX5	17	60395321	60400009	0	0	3	0.136364	1	0.5	4	0.16	2	0.25
ENSCAFG00000012675	SELENBP1	17	60410734	60418704	0	0	3	0.136364	1	0.5	4	0.16	2	0.25
ENSCAFG00000012707	PSMB4	17	60461240	60463594	0	0	3	0.136364	1	0.5	4	0.16	2	0.25
ENSCAFG00000012719	POGZ	17	60465230	60511934	0	0	3	0.136364	1	0.5	4	0.16	2	0.25
ENSCAFG00000012729	CGN	17	60559116	60578705	0	0	3	0.136364	1	0.5	4	0.16	2	0.25
ENSCAFG00000012737	SNX27	17	60580082	60627174	0	0	3	0.136364	1	0.5	4	0.16	2	0.25
ENSCAFG00000043715	SNX27	17	60653732	60724253	0	0	3	0.136364	1	0.5	4	0.16	2	0.25
ENSCAFG00000012794	CELF3	17	60735628	60746615	0	0	3	0.136364	1	0.5	4	0.16	2	0.25
ENSCAFG00000023264	RIIAD1	17	60753092	60759733	0	0	3	0.136364	1	0.5	4	0.16	2	0.25
ENSCAFG00000046244		17	60783071	60787385	0	0	3	0.136364	1	0.5	4	0.16	2	0.25
ENSCAFG00000012840	OAZ3	17	60786963	60792954	0	0	3	0.136364	1	0.5	4	0.16	2	0.25
ENSCAFG00000012856	TDRKH	17	60795813	60805449	0	0	3	0.136364	1	0.5	4	0.16	2	0.25
ENSCAFG00000012869	LINGO4	17	60815499	60817448	0	0	3	0.136364	1	0.5	4	0.16	2	0.25
ENSCAFG00000012884	RORC	17	60821981	60842453	0	0	3	0.136364	1	0.5	4	0.16	2	0.25
ENSCAFG00000012906	THEM5	17	60857350	60865579	0	0	3	0.136364	1	0.5	4	0.16	2	0.25
ENSCAFG00000005411	OSBPL10	23	12722897	13017522	0	0	3	0.136364	1	0.5	4	0.16	2	0.25
ENSCAFG00000007420	CBFA2T2	24	22723018	22866484	0	0	2	0.0909091	2	1	4	0.16	2	0.25
ENSCAFG00000007528	ITCH	24	23476736	23627469	0	0	2	0.0909091	2	1	4	0.16	2	0.25
ENSCAFG00000010485	SPPL3	26	16621455	16760623	0	0	2	0.0909091	2	1	4	0.16	2	0.25
ENSCAFG00000010494		26	16767636	16768586	0	0	2	0.0909091	2	1	4	0.16	2	0.25
ENSCAFG00000010502	HNF1A	26	16805690	16824790	0	0	2	0.0909091	2	1	4	0.16	2	0.25
ENSCAFG00000042294	C12orf43	26	16826489	16835796	0	0	2	0.0909091	2	1	4	0.16	2	0.25
ENSCAFG00000010511	OASL	26	16837376	16850388	0	0	2	0.0909091	2	1	4	0.16	2	0.25
ENSCAFG00000024447	OASL	26	16855386	16869102	0	0	2	0.0909091	2	1	4	0.16	2	0.25
ENSCAFG00000013823	SPECC1L	26	28025987	28125695	0	0	4	0.181818	0	0	4	0.16	2	0.25
ENSCAFG00000014082	SLC2A11	26	28652974	28673724	0	0	4	0.181818	0	0	4	0.16	2	0.25
ENSCAFG00000028504	CCDC188	26	29189880	29192286	0	0	4	0.181818	0	0	4	0.16	2	0.25
ENSCAFG00000014172	ZDHHC8	26	29193682	29208105	0	0	4	0.181818	0	0	4	0.16	2	0.25
ENSCAFG00000014178	RANBP1	26	29211863	29220451	0	0	4	0.181818	0	0	4	0.16	2	0.25
ENSCAFG00000014190	TRMT2A	26	29219812	29226233	0	0	4	0.181818	0	0	4	0.16	2	0.25
ENSCAFG00000014196	DGCR8	26	29225883	29261523	0	0	4	0.181818	0	0	4	0.16	2	0.25
ENSCAFG00000014212	TANGO2	26	29266256	29304164	0	0	4	0.181818	0	0	4	0.16	2	0.25
ENSCAFG00000014232	ARVCF	26	29307351	29359245	0	0	4	0.181818	0	0	4	0.16	2	0.25
ENSCAFG00000014253	COMT	26	29360356	29366008	0	0	4	0.181818	0	0	4	0.16	2	0.25
ENSCAFG00000014373	TXNRD2	26	29381975	29430206	0	0	4	0.181818	0	0	4	0.16	2	0.25
ENSCAFG00000014499	GNB1L	26	29454054	29510792	0	0	4	0.181818	0	0	4	0.16	2	0.25
ENSCAFG00000029230	GP1BB	26	29528366	29568522	0	0	4	0.181818	0	0	4	0.16	2	0.25
ENSCAFG00000014503	TBX1	26	29528878	29532784	0	0	4	0.181818	0	0	4	0.16	2	0.25
ENSCAFG00000014533	SEPTIN5	26	29569586	29573842	0	0	4	0.181818	0	0	4	0.16	2	0.25
ENSCAFG00000012725	RPL35A	33	28741819	28744672	0	0	3	0.136364	1	0.5	4	0.16	2	0.25
ENSCAFG00000012730	IQCG	33	28745316	28800119	0	0	3	0.136364	1	0.5	4	0.16	2	0.25
ENSCAFG00000012735	LRCH3	33	28795134	28913489	0	0	3	0.136364	1	0.5	4	0.16	2	0.25
ENSCAFG00000029695	FYTTD1	33	28920361	28945707	0	0	3	0.136364	1	0.5	4	0.16	2	0.25
ENSCAFG00000012767	RUBCN	33	28946944	29009346	0	0	3	0.136364	1	0.5	4	0.16	2	0.25
ENSCAFG00000012918	TNK2	33	29152851	29179718	0	0	4	0.181818	0	0	4	0.16	2	0.25
ENSCAFG00000012950	ZDHHC19	33	29332959	29336531	0	0	4	0.181818	0	0	4	0.16	2	0.25
ENSCAFG00000012955	SLC51A	33	29336552	29361738	0	0	4	0.181818	0	0	4	0.16	2	0.25
ENSCAFG00000012967	PCYT1A	33	29358452	29430424	0	0	3	0.136364	1	0.5	4	0.16	2	0.25
ENSCAFG00000012982		33	29436712	29441451	0	0	3	0.136364	1	0.5	4	0.16	2	0.25
ENSCAFG00000012996	UBXN7	33	29457337	29511703	0	0	3	0.136364	1	0.5	4	0.16	2	0.25
ENSCAFG00000013013	RNF168	33	29539182	29628248	0	0	3	0.136364	1	0.5	4	0.16	2	0.25
ENSCAFG00000013021	SMCO1	33	29579696	29584639	0	0	3	0.136364	1	0.5	4	0.16	2	0.25
ENSCAFG00000013028	FBXO45	33	29635831	29639189	0	0	3	0.136364	1	0.5	4	0.16	2	0.25
ENSCAFG00000013050	PIGX	33	29692371	29767771	0	0	3	0.136364	1	0.5	4	0.16	2	0.25
ENSCAFG00000013046	CEP19	33	29735351	29741128	0	0	3	0.136364	1	0.5	4	0.16	2	0.25
ENSCAFG00000013100	NCBP2	33	29912569	29962175	0	0	3	0.136364	1	0.5	4	0.16	2	0.25
ENSCAFG00000032648	PPP1R2	33	30525906	30555415	0	0	2	0.0909091	2	1	4	0.16	2	0.25
ENSCAFG00000013421	ACAP2	33	30587756	30716229	0	0	2	0.0909091	2	1	4	0.16	2	0.25
ENSCAFG00000015518	NLGN1	34	37572629	38203177	0	0	3	0.136364	1	0.5	4	0.16	2	0.25
ENSCAFG00000013408		X	19760045	19790196	0	0	3	0.136364	1	0.5	4	0.16	2	0.25
ENSCAFG00000025188		X	19878742	19882370	0	0	3	0.136364	1	0.5	4	0.16	2	0.25
ENSCAFG00000013437		X	19902629	19905073	0	0	3	0.136364	1	0.5	4	0.16	2	0.25
ENSCAFG00000013476	PDK3	X	19994393	20058485	0	0	3	0.136364	1	0.5	4	0.16	2	0.25
ENSCAFG00000013493	PCYT1B	X	20079772	20207722	0	0	3	0.136364	1	0.5	4	0.16	2	0.25
ENSCAFG00000013521	POLA1	X	20227886	20537902	0	0	3	0.136364	1	0.5	4	0.16	2	0.25
ENSCAFG00000013545	ARX	X	20545346	20556206	0	0	3	0.136364	1	0.5	4	0.16	2	0.25
ENSCAFG00000013550		X	20636934	20637266	0	0	3	0.136364	1	0.5	4	0.16	2	0.25
ENSCAFG00000013554		X	20899018	20901343	0	0	3	0.136364	1	0.5	4	0.16	2	0.25
ENSCAFG00000013570		X	21389761	21390138	0	0	3	0.136364	1	0.5	4	0.16	2	0.25
ENSCAFG00000013579	MAGEB18	X	21525932	21526969	0	0	3	0.136364	1	0.5	4	0.16	2	0.25
ENSCAFG00000043251		X	21537579	21539801	0	0	3	0.136364	1	0.5	4	0.16	2	0.25
ENSCAFG00000023523		X	21644917	21645939	0	0	3	0.136364	1	0.5	4	0.16	2	0.25
ENSCAFG00000013584		X	21651810	21652871	0	0	3	0.136364	1	0.5	4	0.16	2	0.25
ENSCAFG00000005939		X	22084707	22086173	0	0	3	0.136364	1	0.5	4	0.16	2	0.25
ENSCAFG00000013632	IL1RAPL1	X	23943871	25099377	0	0	3	0.136364	1	0.5	4	0.16	2	0.25
ENSCAFG00000032080		1	55593796	55600077	0	0	4	0.181818	0	0	4	0.16	1	0.125
ENSCAFG00000006938	HAUS5	1	116991803	117001508	0	0	2	0.0909091	2	1	4	0.16	1	0.125
ENSCAFG00000031076		1	117054834	117055806	0	0	2	0.0909091	2	1	4	0.16	1	0.125
ENSCAFG00000007499	SLC7A9	1	119205833	119229054	0	0	4	0.181818	0	0	4	0.16	1	0.125
ENSCAFG00000007636	UQCRFS1	1	122035197	122037759	0	0	3	0.136364	1	0.5	4	0.16	1	0.125
ENSCAFG00000031831	PSMD7	5	79785645	79793779	0	0	3	0.136364	1	0.5	4	0.16	1	0.125
ENSCAFG00000020247	WWP2	5	79806425	79957830	0	0	3	0.136364	1	0.5	4	0.16	1	0.125
ENSCAFG00000020251	NOB1	5	79945446	79966147	0	0	3	0.136364	1	0.5	4	0.16	1	0.125
ENSCAFG00000020252	NQO1	5	79978865	79989860	0	0	3	0.136364	1	0.5	4	0.16	1	0.125
ENSCAFG00000020370	FHOD1	5	82129965	82145604	0	0	4	0.181818	0	0	4	0.16	1	0.125
ENSCAFG00000020371	TMEM208	5	82145761	82147629	0	0	4	0.181818	0	0	4	0.16	1	0.125
ENSCAFG00000020372		5	82159579	82162060	0	0	4	0.181818	0	0	4	0.16	1	0.125
ENSCAFG00000020374	ELMO3	5	82164629	82170450	0	0	4	0.181818	0	0	4	0.16	1	0.125
ENSCAFG00000020375	E2F4	5	82169337	82175818	0	0	4	0.181818	0	0	4	0.16	1	0.125
ENSCAFG00000020377	EXOC3L1	5	82176960	82190214	0	0	4	0.181818	0	0	4	0.16	1	0.125
ENSCAFG00000024327	NOL3	5	82191131	82195844	0	0	4	0.181818	0	0	4	0.16	1	0.125
ENSCAFG00000020379	HSF4	5	82196500	82201151	0	0	4	0.181818	0	0	4	0.16	1	0.125
ENSCAFG00000020381		5	82202054	82204373	0	0	4	0.181818	0	0	4	0.16	1	0.125
ENSCAFG00000010744	NAV1	7	1140824	1304213	0	0	4	0.181818	0	0	4	0.16	1	0.125
ENSCAFG00000048688		7	1283134	1284768	0	0	4	0.181818	0	0	4	0.16	1	0.125
ENSCAFG00000048323		7	1343877	1344632	0	0	4	0.181818	0	0	4	0.16	1	0.125
ENSCAFG00000029227	CSRP1	7	1397912	1421007	0	0	4	0.181818	0	0	4	0.16	1	0.125
ENSCAFG00000010798	TNNT2	7	1598306	1613741	0	0	4	0.181818	0	0	4	0.16	1	0.125
ENSCAFG00000030784	LAD1	7	1624056	1641104	0	0	4	0.181818	0	0	4	0.16	1	0.125
ENSCAFG00000010784	TNNI1	7	1647377	1658724	0	0	4	0.181818	0	0	4	0.16	1	0.125
ENSCAFG00000028771		7	1706412	1723182	0	0	4	0.181818	0	0	4	0.16	1	0.125
ENSCAFG00000028678		7	1861116	1889578	0	0	4	0.181818	0	0	4	0.16	1	0.125
ENSCAFG00000031285		7	1890828	1903091	0	0	4	0.181818	0	0	4	0.16	1	0.125
ENSCAFG00000029929	PKP1	7	1921143	1967703	0	0	4	0.181818	0	0	4	0.16	1	0.125
ENSCAFG00000032578		7	2007073	2036831	0	0	4	0.181818	0	0	4	0.16	1	0.125
ENSCAFG00000032627		7	2069220	2087238	0	0	4	0.181818	0	0	4	0.16	1	0.125
ENSCAFG00000010884	CACNA1S	7	2108455	2303220	0	0	4	0.181818	0	0	4	0.16	1	0.125
ENSCAFG00000024839	KIF21B	7	2184733	2231058	0	0	4	0.181818	0	0	4	0.16	1	0.125
ENSCAFG00000030161		7	2234504	2262622	0	0	4	0.181818	0	0	4	0.16	1	0.125
ENSCAFG00000029682		7	2264109	2277976	0	0	4	0.181818	0	0	4	0.16	1	0.125
ENSCAFG00000005846	GCGR	9	344438	459925	0	0	4	0.181818	0	0	4	0.16	1	0.125
ENSCAFG00000005893	MAFG	9	372216	372797	0	0	4	0.181818	0	0	4	0.16	1	0.125
ENSCAFG00000005882	PCYT2	9	376445	442919	0	0	4	0.181818	0	0	4	0.16	1	0.125
ENSCAFG00000029214	NPB	9	391781	392314	0	0	4	0.181818	0	0	4	0.16	1	0.125
ENSCAFG00000005878	ANAPC11	9	393891	399910	0	0	4	0.181818	0	0	4	0.16	1	0.125
ENSCAFG00000005877	ALYREF	9	399072	402721	0	0	4	0.181818	0	0	4	0.16	1	0.125
ENSCAFG00000005872	ARHGDIA	9	419413	423252	0	0	4	0.181818	0	0	4	0.16	1	0.125
ENSCAFG00000005859	P4HB	9	427830	436064	0	0	4	0.181818	0	0	4	0.16	1	0.125
ENSCAFG00000005853	PPP1R27	9	441679	442765	0	0	4	0.181818	0	0	4	0.16	1	0.125
ENSCAFG00000005850	MCRIP1	9	444617	450605	0	0	4	0.181818	0	0	4	0.16	1	0.125
ENSCAFG00000005812		9	484737	498164	0	0	4	0.181818	0	0	4	0.16	1	0.125
ENSCAFG00000005789	HGS	9	499116	514308	0	0	4	0.181818	0	0	4	0.16	1	0.125
ENSCAFG00000005770	CCDC137	9	508595	534772	0	0	4	0.181818	0	0	4	0.16	1	0.125
ENSCAFG00000024784	ARL16	9	514279	515753	0	0	4	0.181818	0	0	4	0.16	1	0.125
ENSCAFG00000024663	OXLD1	9	522876	524057	0	0	4	0.181818	0	0	4	0.16	1	0.125
ENSCAFG00000005767	PDE6G	9	526577	529526	0	0	4	0.181818	0	0	4	0.16	1	0.125
ENSCAFG00000005765		9	530099	533262	0	0	4	0.181818	0	0	4	0.16	1	0.125
ENSCAFG00000002033	CALCR	14	18923116	19074904	0	0	4	0.181818	0	0	4	0.16	1	0.125
ENSCAFG00000002038		14	19124247	19125215	0	0	4	0.181818	0	0	4	0.16	1	0.125
ENSCAFG00000002046	GNG11	14	19426685	19431235	0	0	4	0.181818	0	0	4	0.16	1	0.125
ENSCAFG00000044569	BET1	14	19491218	19554327	0	0	4	0.181818	0	0	4	0.16	1	0.125
ENSCAFG00000002069	COL1A2	14	19883868	19919527	0	0	4	0.181818	0	0	4	0.16	1	0.125
ENSCAFG00000002093	CASD1	14	19977088	20025712	0	0	4	0.181818	0	0	4	0.16	1	0.125
ENSCAFG00000002104	SGCE	14	20052776	20121193	0	0	4	0.181818	0	0	4	0.16	1	0.125
ENSCAFG00000032379	PEG10	14	20121414	20134133	0	0	4	0.181818	0	0	4	0.16	1	0.125
ENSCAFG00000002118	PON3	14	20565641	20642985	0	0	4	0.181818	0	0	4	0.16	1	0.125
ENSCAFG00000002123	PON2	14	20652905	20680980	0	0	4	0.181818	0	0	4	0.16	1	0.125
ENSCAFG00000002187	DLX6	14	22067149	22220799	0	0	4	0.181818	0	0	4	0.16	1	0.125
ENSCAFG00000002191	DLX5	14	22080699	22084867	0	0	4	0.181818	0	0	4	0.16	1	0.125
ENSCAFG00000048820		14	22318110	22320368	0	0	4	0.181818	0	0	4	0.16	1	0.125
ENSCAFG00000031467		14	22321436	22333237	0	0	4	0.181818	0	0	4	0.16	1	0.125
ENSCAFG00000008739	BOLA3	17	48941387	48989852	0	0	3	0.136364	1	0.5	4	0.16	1	0.125
ENSCAFG00000028649	STAMBP	17	49195101	49221013	0	0	2	0.0909091	2	1	4	0.16	1	0.125
ENSCAFG00000008793	C17H2orf78	17	49231149	49238621	0	0	2	0.0909091	2	1	4	0.16	1	0.125
ENSCAFG00000008797	DUSP11	17	49245496	49278767	0	0	2	0.0909091	2	1	4	0.16	1	0.125
ENSCAFG00000029185		17	49287036	49288010	0	0	2	0.0909091	2	1	4	0.16	1	0.125
ENSCAFG00000008827	ALMS1	17	49301606	49513625	0	0	2	0.0909091	2	1	4	0.16	1	0.125
ENSCAFG00000005216	ULK4	23	10578429	11176545	0	0	3	0.136364	1	0.5	4	0.16	1	0.125
ENSCAFG00000005396	CMTM6	23	12295876	12315367	0	0	3	0.136364	1	0.5	4	0.16	1	0.125
ENSCAFG00000005397	CMTM7	23	12328303	12382837	0	0	3	0.136364	1	0.5	4	0.16	1	0.125
ENSCAFG00000005399	CMTM8	23	12399022	12508177	0	0	3	0.136364	1	0.5	4	0.16	1	0.125
ENSCAFG00000005401	GPD1L	23	12522398	12632447	0	0	3	0.136364	1	0.5	4	0.16	1	0.125
ENSCAFG00000012749	GID8	24	46741140	46746352	0	0	4	0.181818	0	0	4	0.16	1	0.125
ENSCAFG00000009686	SIM2	31	31879360	31930359	0	0	4	0.181818	0	0	4	0.16	1	0.125
ENSCAFG00000010358	CD96	33	16231994	16325572	0	0	3	0.136364	1	0.5	4	0.16	1	0.125
ENSCAFG00000012477	ITGB5	33	27797667	27912584	0	0	4	0.181818	0	0	4	0.16	1	0.125
ENSCAFG00000013458	ATP13A3	33	31197343	31293826	0	0	2	0.0909091	2	1	4	0.16	1	0.125
ENSCAFG00000008990	OTULIN	34	122274	159394	0	0	4	0.181818	0	0	4	0.16	1	0.125
ENSCAFG00000008997	OTULINL	34	203382	228326	0	0	4	0.181818	0	0	4	0.16	1	0.125
ENSCAFG00000009159	TRIO	34	272290	505636	0	0	4	0.181818	0	0	4	0.16	1	0.125
ENSCAFG00000030152	NDUFS6	34	10989828	11001053	0	0	4	0.181818	0	0	4	0.16	1	0.125
ENSCAFG00000010491	LPCAT1	34	11164615	11193681	0	0	4	0.181818	0	0	4	0.16	1	0.125
ENSCAFG00000010574	SLC6A3	34	11210939	11246742	0	0	4	0.181818	0	0	4	0.16	1	0.125
ENSCAFG00000010726	CLPTM1L	34	11263162	11277436	0	0	4	0.181818	0	0	4	0.16	1	0.125
ENSCAFG00000010739	TERT	34	11288622	11307951	0	0	4	0.181818	0	0	4	0.16	1	0.125
ENSCAFG00000010459	SLC6A18	34	11290166	11327505	0	0	4	0.181818	0	0	4	0.16	1	0.125
ENSCAFG00000025130	SLC6A19	34	11329111	11344293	0	0	4	0.181818	0	0	4	0.16	1	0.125
ENSCAFG00000011828	KLHL6	34	16446944	16504549	0	0	4	0.181818	0	0	4	0.16	1	0.125
ENSCAFG00000011976	PARL	34	16781139	16837545	0	0	4	0.181818	0	0	4	0.16	1	0.125
ENSCAFG00000012085	ABCC5	34	16856633	16946422	0	0	4	0.181818	0	0	4	0.16	1	0.125
ENSCAFG00000012131		34	16958083	16961857	0	0	4	0.181818	0	0	4	0.16	1	0.125
ENSCAFG00000012141		34	16969516	16976001	0	0	4	0.181818	0	0	4	0.16	1	0.125
ENSCAFG00000031244		34	16977199	16977591	0	0	4	0.181818	0	0	4	0.16	1	0.125
ENSCAFG00000046971		34	16984347	16988539	0	0	4	0.181818	0	0	4	0.16	1	0.125
ENSCAFG00000012147	HTR3E	34	17011555	17018941	0	0	4	0.181818	0	0	4	0.16	1	0.125
ENSCAFG00000012158	EIF2B5	34	17038203	17046928	0	0	4	0.181818	0	0	4	0.16	1	0.125
ENSCAFG00000012180	DVL3	34	17053343	17068389	0	0	4	0.181818	0	0	4	0.16	1	0.125
ENSCAFG00000015536	NAALADL2	34	38750483	39626586	0	0	4	0.181818	0	0	4	0.16	1	0.125
ENSCAFG00000049188		34	40516013	40516159	0	0	4	0.181818	0	0	4	0.16	1	0.125
ENSCAFG00000015543	TBL1XR1	34	40578507	40739352	0	0	4	0.181818	0	0	4	0.16	1	0.125
ENSCAFG00000028343		34	42044172	42044435	1	1	3	0.136364	0	0	4	0.16	1	0.125
ENSCAFG00000013178	OLA1	36	18178511	18360446	1	1	2	0.0909091	1	0.5	4	0.16	1	0.125
ENSCAFG00000009467	HIBCH	37	841414	943941	0	0	4	0.181818	0	0	4	0.16	1	0.125
ENSCAFG00000031538	INPP1	37	976559	985772	0	0	4	0.181818	0	0	4	0.16	1	0.125
ENSCAFG00000009484	MFSD6	37	1013234	1077112	0	0	4	0.181818	0	0	4	0.16	1	0.125
ENSCAFG00000009493	NEMP2	37	1085482	1096484	0	0	4	0.181818	0	0	4	0.16	1	0.125
ENSCAFG00000009496	NAB1	37	1207638	1241610	0	0	4	0.181818	0	0	4	0.16	1	0.125
ENSCAFG00000009501		37	1302196	1304613	0	0	4	0.181818	0	0	4	0.16	1	0.125
ENSCAFG00000009614	SOX13	38	523481	720195	1	1	3	0.136364	0	0	4	0.16	1	0.125
ENSCAFG00000009619	ETNK2	38	725200	736851	1	1	3	0.136364	0	0	4	0.16	1	0.125
ENSCAFG00000009623	REN	38	744614	755012	1	1	3	0.136364	0	0	4	0.16	1	0.125
ENSCAFG00000028492		38	768585	773382	1	1	3	0.136364	0	0	4	0.16	1	0.125
ENSCAFG00000009628	GOLT1A	38	774454	789655	1	1	3	0.136364	0	0	4	0.16	1	0.125
ENSCAFG00000009649	PLEKHA6	38	799918	838835	1	1	3	0.136364	0	0	4	0.16	1	0.125
ENSCAFG00000009651	PPP1R15B	38	959721	965933	1	1	3	0.136364	0	0	4	0.16	1	0.125
ENSCAFG00000009661	PIK3C2B	38	975749	1027679	1	1	3	0.136364	0	0	4	0.16	1	0.125
ENSCAFG00000009669	MDM4	38	1056109	1107166	1	1	3	0.136364	0	0	4	0.16	1	0.125
ENSCAFG00000009675	LRRN2	38	1164664	1166802	1	1	3	0.136364	0	0	4	0.16	1	0.125
ENSCAFG00000011537	CLCN4	X	6854728	6917594	0	0	3	0.136364	1	0.5	4	0.16	1	0.125
ENSCAFG00000011570	MID1	X	7089831	7194267	0	0	3	0.136364	1	0.5	4	0.16	1	0.125
ENSCAFG00000048180		X	7364832	7368659	0	0	3	0.136364	1	0.5	4	0.16	1	0.125
ENSCAFG00000011591	HCCS	X	7686035	7699811	0	0	3	0.136364	1	0.5	4	0.16	1	0.125
ENSCAFG00000011595	ARHGAP6	X	7706156	7951557	0	0	3	0.136364	1	0.5	4	0.16	1	0.125
ENSCAFG00000011602	AMELX	X	7822859	7830351	0	0	3	0.136364	1	0.5	4	0.16	1	0.125
ENSCAFG00000011607	MSMO1	X	8144335	8145216	0	0	3	0.136364	1	0.5	4	0.16	1	0.125
ENSCAFG00000011611	MSL3	X	8294802	8310751	0	0	3	0.136364	1	0.5	4	0.16	1	0.125
ENSCAFG00000011627	FRMPD4	X	8664739	9226025	0	0	3	0.136364	1	0.5	4	0.16	1	0.125
ENSCAFG00000011644		X	9071863	9072345	0	0	3	0.136364	1	0.5	4	0.16	1	0.125
ENSCAFG00000011662	PRPS2	X	9281730	9418289	0	0	3	0.136364	1	0.5	4	0.16	1	0.125
ENSCAFG00000011698	TLR7	X	9314815	9359603	0	0	3	0.136364	1	0.5	4	0.16	1	0.125
ENSCAFG00000037735		X	9363162	9537788	0	0	3	0.136364	1	0.5	4	0.16	1	0.125
ENSCAFG00000011726	EGFL6	X	9995846	10062266	0	0	3	0.136364	1	0.5	4	0.16	1	0.125
ENSCAFG00000032450		X	10002898	10003170	0	0	3	0.136364	1	0.5	4	0.16	1	0.125
ENSCAFG00000011746	TCEANC	X	10078451	10079503	0	0	3	0.136364	1	0.5	4	0.16	1	0.125
ENSCAFG00000011750	RAB9A	X	10102387	10124620	0	0	3	0.136364	1	0.5	4	0.16	1	0.125
ENSCAFG00000011754		X	10128849	10140351	0	0	3	0.136364	1	0.5	4	0.16	1	0.125
ENSCAFG00000011799	GPM6B	X	10214933	10374837	0	0	3	0.136364	1	0.5	4	0.16	1	0.125
ENSCAFG00000011827		X	10616458	10617218	0	0	3	0.136364	1	0.5	4	0.16	1	0.125
ENSCAFG00000011832	GLRA2	X	10860476	11033287	0	0	3	0.136364	1	0.5	4	0.16	1	0.125
ENSCAFG00000011861	FANCB	X	11095200	11141029	0	0	3	0.136364	1	0.5	4	0.16	1	0.125
ENSCAFG00000011879	MOSPD2	X	11147958	11200117	0	0	3	0.136364	1	0.5	4	0.16	1	0.125
ENSCAFG00000011901	ASB9	X	11505941	11533135	0	0	3	0.136364	1	0.5	4	0.16	1	0.125
ENSCAFG00000011921	ASB11	X	11542466	11582983	0	0	3	0.136364	1	0.5	4	0.16	1	0.125
ENSCAFG00000011945	VEGFD	X	11590089	11626486	0	0	3	0.136364	1	0.5	4	0.16	1	0.125
ENSCAFG00000011975	PIR	X	11627337	11733489	0	0	3	0.136364	1	0.5	4	0.16	1	0.125
ENSCAFG00000012063	BMX	X	11738365	11795436	0	0	3	0.136364	1	0.5	4	0.16	1	0.125
ENSCAFG00000012112	ACE2	X	11798839	11900594	0	0	3	0.136364	1	0.5	4	0.16	1	0.125
ENSCAFG00000041898		X	12008064	12008630	0	0	3	0.136364	1	0.5	4	0.16	1	0.125
ENSCAFG00000012196		X	12014266	12015432	0	0	3	0.136364	1	0.5	4	0.16	1	0.125
ENSCAFG00000012201		X	12046921	12073440	0	0	3	0.136364	1	0.5	4	0.16	1	0.125
ENSCAFG00000012215	AP1S2	X	12076724	12103654	0	0	3	0.136364	1	0.5	4	0.16	1	0.125
ENSCAFG00000012233		X	12287946	12289247	0	0	3	0.136364	1	0.5	4	0.16	1	0.125
ENSCAFG00000012273	GRPR	X	12345318	12380915	0	0	3	0.136364	1	0.5	4	0.16	1	0.125
ENSCAFG00000047782		X	12483367	12484354	0	0	3	0.136364	1	0.5	4	0.16	1	0.125
ENSCAFG00000012416	CTPS2	X	12760015	12865111	0	0	3	0.136364	1	0.5	4	0.16	1	0.125
ENSCAFG00000032533	S100G	X	12808718	12812972	0	0	3	0.136364	1	0.5	4	0.16	1	0.125
ENSCAFG00000012594	SYAP1	X	12869932	12901258	0	0	3	0.136364	1	0.5	4	0.16	1	0.125
ENSCAFG00000012620	TXLNG	X	12924672	12978346	0	0	3	0.136364	1	0.5	4	0.16	1	0.125
ENSCAFG00000012688	RBBP7	X	12981860	13006045	0	0	3	0.136364	1	0.5	4	0.16	1	0.125
ENSCAFG00000012774	REPS2	X	13088349	13307402	0	0	3	0.136364	1	0.5	4	0.16	1	0.125
ENSCAFG00000046316		X	13272641	13273238	0	0	3	0.136364	1	0.5	4	0.16	1	0.125
ENSCAFG00000012783	NHS	X	13488515	13831386	0	0	3	0.136364	1	0.5	4	0.16	1	0.125
ENSCAFG00000031673		X	13845210	13849052	0	0	3	0.136364	1	0.5	4	0.16	1	0.125
ENSCAFG00000012793	BEND2	X	14265296	14333751	0	0	3	0.136364	1	0.5	4	0.16	1	0.125
ENSCAFG00000012800	SCML2	X	14335013	14437176	0	0	3	0.136364	1	0.5	4	0.16	1	0.125
ENSCAFG00000012819	CDKL5	X	14512178	14725233	0	0	3	0.136364	1	0.5	4	0.16	1	0.125
ENSCAFG00000047755		X	14622023	14623870	0	0	3	0.136364	1	0.5	4	0.16	1	0.125
ENSCAFG00000012835	RS1	X	14727062	14749492	0	0	3	0.136364	1	0.5	4	0.16	1	0.125
ENSCAFG00000012847	PPEF1	X	14760452	14875997	0	0	3	0.136364	1	0.5	4	0.16	1	0.125
ENSCAFG00000024088		X	30880536	31390990	0	0	3	0.136364	1	0.5	4	0.16	1	0.125
ENSCAFG00000008121		X	30977493	30985152	0	0	3	0.136364	1	0.5	4	0.16	1	0.125
ENSCAFG00000044122		X	31670144	31671232	0	0	3	0.136364	1	0.5	4	0.16	1	0.125
ENSCAFG00000043054		X	31694448	31695733	0	0	3	0.136364	1	0.5	4	0.16	1	0.125
ENSCAFG00000003665	SLC17A7	1	107054410	107063550	0	0	3	0.136364	1	0.5	4	0.16	0	0
ENSCAFG00000031563	GFY	1	107064754	107067070	0	0	3	0.136364	1	0.5	4	0.16	0	0
ENSCAFG00000003675	PTH2	1	107069395	107070530	0	0	3	0.136364	1	0.5	4	0.16	0	0
ENSCAFG00000003677	KASH5	1	107074010	107097762	0	0	3	0.136364	1	0.5	4	0.16	0	0
ENSCAFG00000003709	CD37	1	107128996	107136081	0	0	2	0.0909091	2	1	4	0.16	0	0
ENSCAFG00000024128		1	107149560	107220133	0	0	2	0.0909091	2	1	4	0.16	0	0
ENSCAFG00000024106		1	107244970	107256877	0	0	2	0.0909091	2	1	4	0.16	0	0
ENSCAFG00000003746	TRPM4	1	107261756	107303346	0	0	2	0.0909091	2	1	4	0.16	0	0
ENSCAFG00000003867	BAX	1	107422424	107426464	0	0	3	0.136364	1	0.5	4	0.16	0	0
ENSCAFG00000003869	DHDH	1	107434323	107445107	0	0	3	0.136364	1	0.5	4	0.16	0	0
ENSCAFG00000003874	NUCB1	1	107454636	107476375	0	0	3	0.136364	1	0.5	4	0.16	0	0
ENSCAFG00000004180	SAE1	1	108749061	108859797	0	0	2	0.0909091	2	1	4	0.16	0	0
ENSCAFG00000004420	VASP	1	110050154	110062827	0	0	3	0.136364	1	0.5	4	0.16	0	0
ENSCAFG00000004425	PPM1N	1	110068499	110070422	0	0	3	0.136364	1	0.5	4	0.16	0	0
ENSCAFG00000004439	RTN2	1	110070607	110079992	0	0	3	0.136364	1	0.5	4	0.16	0	0
ENSCAFG00000004507	CKM	1	110210152	110343383	0	0	3	0.136364	1	0.5	4	0.16	0	0
ENSCAFG00000004558	NKPD1	1	110341502	110349127	0	0	3	0.136364	1	0.5	4	0.16	0	0
ENSCAFG00000004563	PPP1R37	1	110352697	110394757	0	0	3	0.136364	1	0.5	4	0.16	0	0
ENSCAFG00000004655	BCL3	1	110620827	110654771	0	0	3	0.136364	1	0.5	4	0.16	0	0
ENSCAFG00000004980	CD79A	1	112411281	112427381	0	0	3	0.136364	1	0.5	4	0.16	0	0
ENSCAFG00000030355	CCNP	1	113415225	113416496	0	0	3	0.136364	1	0.5	4	0.16	0	0
ENSCAFG00000030130	TTC9B	1	113419715	113422045	0	0	3	0.136364	1	0.5	4	0.16	0	0
ENSCAFG00000005393	MAP3K10	1	113422518	113428688	0	0	3	0.136364	1	0.5	4	0.16	0	0
ENSCAFG00000043119	CANFAMV1R558	1	113492937	113493846	0	0	2	0.0909091	2	1	4	0.16	0	0
ENSCAFG00000005957	DPF1	1	114757864	114765602	0	0	3	0.136364	1	0.5	4	0.16	0	0
ENSCAFG00000005973	SIPA1L3	1	114770741	114867395	0	0	3	0.136364	1	0.5	4	0.16	0	0
ENSCAFG00000048356		1	115048079	115050223	0	0	2	0.0909091	2	1	4	0.16	0	0
ENSCAFG00000030354		1	115088302	115090482	0	0	2	0.0909091	2	1	4	0.16	0	0
ENSCAFG00000046847		1	115105400	115107394	0	0	2	0.0909091	2	1	4	0.16	0	0
ENSCAFG00000044537		1	115138122	115141972	0	0	2	0.0909091	2	1	4	0.16	0	0
ENSCAFG00000023983		1	115186126	115205821	0	0	2	0.0909091	2	1	4	0.16	0	0
ENSCAFG00000030182	ZNF383	1	115209481	115249425	0	0	2	0.0909091	2	1	4	0.16	0	0
ENSCAFG00000031993	ZNF875	1	115286493	115348660	0	0	2	0.0909091	2	1	4	0.16	0	0
ENSCAFG00000029167	ZNF569	1	115414452	115449306	0	0	2	0.0909091	2	1	4	0.16	0	0
ENSCAFG00000030575	ZNF570	1	115473239	115495296	0	0	2	0.0909091	2	1	4	0.16	0	0
ENSCAFG00000032282	ZNF420	1	115514277	115565062	0	0	2	0.0909091	2	1	4	0.16	0	0
ENSCAFG00000012408	RPS6KA1	2	73497473	73534378	0	0	3	0.136364	1	0.5	4	0.16	0	0
ENSCAFG00000015468	IFFO2	2	79636302	79680696	0	0	4	0.181818	0	0	4	0.16	0	0
ENSCAFG00000048855	TAS1R2	2	79719625	79738980	0	0	4	0.181818	0	0	4	0.16	0	0
ENSCAFG00000015539	PAX7	2	79815748	79915003	0	0	4	0.181818	0	0	4	0.16	0	0
ENSCAFG00000015797	PADI3	2	80905391	80993973	1	1	3	0.136364	0	0	4	0.16	0	0
ENSCAFG00000015832	SDHB	2	81158291	81190109	0	0	4	0.181818	0	0	4	0.16	0	0
ENSCAFG00000015895	NECAP2	2	81276223	81289344	0	0	4	0.181818	0	0	4	0.16	0	0
ENSCAFG00000031747	FBXO42	2	81358212	81456916	0	0	3	0.136364	1	0.5	4	0.16	0	0
ENSCAFG00000016011	EPHA2	2	81534125	81561725	0	0	4	0.181818	0	0	4	0.16	0	0
ENSCAFG00000016122	ZBTB17	2	81652157	81682660	0	0	3	0.136364	1	0.5	4	0.16	0	0
ENSCAFG00000016433	MIIP	2	84269267	84274787	0	0	4	0.181818	0	0	4	0.16	0	0
ENSCAFG00000016472	MFN2	2	84284719	84308225	0	0	4	0.181818	0	0	4	0.16	0	0
ENSCAFG00000016522	PLOD1	2	84320529	84343562	0	0	4	0.181818	0	0	4	0.16	0	0
ENSCAFG00000016536	KIAA2013	2	84349330	84355645	0	0	4	0.181818	0	0	4	0.16	0	0
ENSCAFG00000016558	MTHFR	2	84380919	84536818	0	0	4	0.181818	0	0	4	0.16	0	0
ENSCAFG00000016539	NPPA	2	84396073	84408385	0	0	4	0.181818	0	0	4	0.16	0	0
ENSCAFG00000016542	CLCN6	2	84413612	84445033	0	0	4	0.181818	0	0	4	0.16	0	0
ENSCAFG00000016648	MTOR	2	84787708	84939114	0	0	4	0.181818	0	0	4	0.16	0	0
ENSCAFG00000017357	ADAM19	4	52650162	52729843	1	1	3	0.136364	0	0	4	0.16	0	0
ENSCAFG00000020344	THAP11	5	81635970	81636902	0	0	2	0.0909091	2	1	4	0.16	0	0
ENSCAFG00000015990	RNF216	6	12185846	12361869	0	0	3	0.136364	1	0.5	4	0.16	0	0
ENSCAFG00000020010	RTCA	6	49718271	49747389	0	0	3	0.136364	1	0.5	4	0.16	0	0
ENSCAFG00000020011	DBT	6	49753323	49805882	0	0	3	0.136364	1	0.5	4	0.16	0	0
ENSCAFG00000020018	LRRC39	6	49818971	49839109	0	0	3	0.136364	1	0.5	4	0.16	0	0
ENSCAFG00000020021	TRMT13	6	49839047	49859316	0	0	3	0.136364	1	0.5	4	0.16	0	0
ENSCAFG00000020022	SASS6	6	49859182	49900757	0	0	3	0.136364	1	0.5	4	0.16	0	0
ENSCAFG00000020026	MFSD14A	6	49903484	49927638	0	0	3	0.136364	1	0.5	4	0.16	0	0
ENSCAFG00000020029	SLC35A3	6	49950821	49976260	0	0	3	0.136364	1	0.5	4	0.16	0	0
ENSCAFG00000020040	AGL	6	50041947	50112279	0	0	3	0.136364	1	0.5	4	0.16	0	0
ENSCAFG00000010288	MYBPH	7	36428	43803	0	0	4	0.181818	0	0	4	0.16	0	0
ENSCAFG00000010298	ADORA1	7	44820	73051	0	0	4	0.181818	0	0	4	0.16	0	0
ENSCAFG00000010309	MYOG	7	112034	113892	0	0	4	0.181818	0	0	4	0.16	0	0
ENSCAFG00000010330	TMEM183A	7	166974	180660	0	0	4	0.181818	0	0	4	0.16	0	0
ENSCAFG00000010337		7	218749	220056	0	0	4	0.181818	0	0	4	0.16	0	0
ENSCAFG00000010412		7	302470	308463	0	0	4	0.181818	0	0	4	0.16	0	0
ENSCAFG00000012155	LPGAT1	7	10094069	10198309	0	0	2	0.0909091	2	1	4	0.16	0	0
ENSCAFG00000014046	RASAL2	7	21222089	21591973	0	0	2	0.0909091	2	1	4	0.16	0	0
ENSCAFG00000016108	LIN9	7	38575012	38647481	0	0	2	0.0909091	2	1	4	0.16	0	0
ENSCAFG00000018327	C8H14orf180	8	72165810	72176264	0	0	4	0.181818	0	0	4	0.16	0	0
ENSCAFG00000018329	TMEM179	8	72179141	72188917	0	0	4	0.181818	0	0	4	0.16	0	0
ENSCAFG00000049761		8	72257771	72273727	0	0	4	0.181818	0	0	4	0.16	0	0
ENSCAFG00000018333		8	72275071	72281391	0	0	4	0.181818	0	0	4	0.16	0	0
ENSCAFG00000018417	PACS2	8	72673472	72721215	0	0	4	0.181818	0	0	4	0.16	0	0
ENSCAFG00000031107	TEX22	8	72736093	72737007	0	0	4	0.181818	0	0	4	0.16	0	0
ENSCAFG00000018428	MTA1	8	72753178	72772762	0	0	4	0.181818	0	0	4	0.16	0	0
ENSCAFG00000018438	CRIP2	8	72773451	72778949	0	0	4	0.181818	0	0	4	0.16	0	0
ENSCAFG00000018440	CRIP1	8	72784788	72786108	0	0	4	0.181818	0	0	4	0.16	0	0
ENSCAFG00000018445	TEDC1	8	72788592	72795326	0	0	4	0.181818	0	0	4	0.16	0	0
ENSCAFG00000023986	TMEM121	8	72808382	72810277	0	0	4	0.181818	0	0	4	0.16	0	0
ENSCAFG00000030258		8	72881377	73388517	0	0	4	0.181818	0	0	4	0.16	0	0
ENSCAFG00000045080		8	73980495	74052834	0	0	4	0.181818	0	0	4	0.16	0	0
ENSCAFG00000049690		8	74100526	74101827	0	0	4	0.181818	0	0	4	0.16	0	0
ENSCAFG00000003407	ADD2	10	69057267	69098521	0	0	4	0.181818	0	0	4	0.16	0	0
ENSCAFG00000000471		12	743243	744602	0	0	3	0.136364	1	0.5	4	0.16	0	0
ENSCAFG00000000472	C12H6orf15	12	815483	816767	0	0	3	0.136364	1	0.5	4	0.16	0	0
ENSCAFG00000001211	HMGA1	12	3533102	3538533	0	0	4	0.181818	0	0	4	0.16	0	0
ENSCAFG00000023394		12	3538752	3541797	0	0	4	0.181818	0	0	4	0.16	0	0
ENSCAFG00000001230	GNG5	12	3966947	3967377	0	0	3	0.136364	1	0.5	4	0.16	0	0
ENSCAFG00000001231	SNRPC	12	3996520	4010889	0	0	3	0.136364	1	0.5	4	0.16	0	0
ENSCAFG00000001378	MAPK14	12	5146037	5220603	0	0	3	0.136364	1	0.5	4	0.16	0	0
ENSCAFG00000001382	MAPK13	12	5239750	5248196	0	0	3	0.136364	1	0.5	4	0.16	0	0
ENSCAFG00000001386	BRPF3	12	5310617	5350055	0	0	3	0.136364	1	0.5	4	0.16	0	0
ENSCAFG00000001392	PNPLA1	12	5377430	5423556	0	0	3	0.136364	1	0.5	4	0.16	0	0
ENSCAFG00000001393	BNIP5	12	5427740	5447073	0	0	3	0.136364	1	0.5	4	0.16	0	0
ENSCAFG00000001394	ETV7	12	5477077	5500717	0	0	3	0.136364	1	0.5	4	0.16	0	0
ENSCAFG00000029723	PXT1	12	5503214	5530267	0	0	3	0.136364	1	0.5	4	0.16	0	0
ENSCAFG00000001396		12	5550616	5551407	0	0	3	0.136364	1	0.5	4	0.16	0	0
ENSCAFG00000001398	KCTD20	12	5552812	5587328	0	0	3	0.136364	1	0.5	4	0.16	0	0
ENSCAFG00000001411	STK38	12	5595840	5636692	0	0	3	0.136364	1	0.5	4	0.16	0	0
ENSCAFG00000001414	SRSF3	12	5677907	5684446	0	0	3	0.136364	1	0.5	4	0.16	0	0
ENSCAFG00000029853	CDKN1A	12	5745852	5892281	0	0	3	0.136364	1	0.5	4	0.16	0	0
ENSCAFG00000001418	RAB44	12	5770882	5804949	0	0	3	0.136364	1	0.5	4	0.16	0	0
ENSCAFG00000001423	CPNE5	12	5811503	5910343	0	0	3	0.136364	1	0.5	4	0.16	0	0
ENSCAFG00000001428	PPIL1	12	5917228	5942943	0	0	3	0.136364	1	0.5	4	0.16	0	0
ENSCAFG00000001432	C12H6orf89	12	5942510	5979279	0	0	3	0.136364	1	0.5	4	0.16	0	0
ENSCAFG00000001438	PI16	12	6017522	6026307	0	0	3	0.136364	1	0.5	4	0.16	0	0
ENSCAFG00000001441	MTCH1	12	6033921	6050993	0	0	3	0.136364	1	0.5	4	0.16	0	0
ENSCAFG00000001444	FGD2	12	6068910	6139707	0	0	3	0.136364	1	0.5	4	0.16	0	0
ENSCAFG00000030176	RNF8	12	6292459	6415382	0	0	3	0.136364	1	0.5	4	0.16	0	0
ENSCAFG00000001477	CMTR1	12	6454652	6504776	0	0	3	0.136364	1	0.5	4	0.16	0	0
ENSCAFG00000030835	CCDC167	12	6506463	6524744	0	0	3	0.136364	1	0.5	4	0.16	0	0
ENSCAFG00000001488	MDGA1	12	6659910	6686760	0	0	3	0.136364	1	0.5	4	0.16	0	0
ENSCAFG00000001489	ZFAND3	12	6820354	7139722	0	0	3	0.136364	1	0.5	4	0.16	0	0
ENSCAFG00000023279		12	6913196	6913474	0	0	3	0.136364	1	0.5	4	0.16	0	0
ENSCAFG00000001492	BTBD9	12	7154925	7564017	0	0	3	0.136364	1	0.5	4	0.16	0	0
ENSCAFG00000029506	GLO1	12	7585531	7609550	0	0	3	0.136364	1	0.5	4	0.16	0	0
ENSCAFG00000001518	DNAH8	12	7617592	7972842	0	0	3	0.136364	1	0.5	4	0.16	0	0
ENSCAFG00000001547	GLP1R	12	7999997	8025048	0	0	3	0.136364	1	0.5	4	0.16	0	0
ENSCAFG00000001549	SAYSD1	12	8045069	8051148	0	0	3	0.136364	1	0.5	4	0.16	0	0
ENSCAFG00000029359	KCNK5	12	8117650	8154350	0	0	3	0.136364	1	0.5	4	0.16	0	0
ENSCAFG00000001892	XPO5	12	11983646	12034688	0	0	4	0.181818	0	0	4	0.16	0	0
ENSCAFG00000001910	POLH	12	12034583	12069707	0	0	4	0.181818	0	0	4	0.16	0	0
ENSCAFG00000001918	GTPBP2	12	12074264	12080937	0	0	4	0.181818	0	0	4	0.16	0	0
ENSCAFG00000001922	MAD2L1BP	12	12085915	12090411	0	0	4	0.181818	0	0	4	0.16	0	0
ENSCAFG00000001924	RSPH9	12	12096568	12105721	0	0	4	0.181818	0	0	4	0.16	0	0
ENSCAFG00000001928	MRPS18A	12	12096568	12122997	0	0	4	0.181818	0	0	4	0.16	0	0
ENSCAFG00000041248		12	13512246	13513190	0	0	4	0.181818	0	0	4	0.16	0	0
ENSCAFG00000003926	ATAD2B	17	18277201	18431782	0	0	2	0.0909091	2	1	4	0.16	0	0
ENSCAFG00000048993		17	18407535	18408422	0	0	2	0.0909091	2	1	4	0.16	0	0
ENSCAFG00000006655	ADGRD1	26	1257415	1377394	0	0	3	0.136364	1	0.5	4	0.16	0	0
ENSCAFG00000006670	RAN	26	1434720	1436993	0	0	3	0.136364	1	0.5	4	0.16	0	0
ENSCAFG00000006694	STX2	26	1454189	1494823	0	0	3	0.136364	1	0.5	4	0.16	0	0
ENSCAFG00000006721	RIMBP2	26	1645591	1744020	0	0	3	0.136364	1	0.5	4	0.16	0	0
ENSCAFG00000031652	SDC2	29	40939257	41024357	0	0	4	0.181818	0	0	4	0.16	0	0
ENSCAFG00000017941	CYP1A2	30	37799140	37824135	0	0	4	0.181818	0	0	4	0.16	0	0
ENSCAFG00000018073	PSTPIP1	30	39270919	39308108	0	0	4	0.181818	0	0	4	0.16	0	0
ENSCAFG00000008853	TIAM1	31	25932697	26202756	0	0	4	0.181818	0	0	4	0.16	0	0
ENSCAFG00000008859	SOD1	31	26486274	26662815	0	0	4	0.181818	0	0	4	0.16	0	0
ENSCAFG00000008863	SCAF4	31	26547108	26636811	0	0	4	0.181818	0	0	4	0.16	0	0
ENSCAFG00000008874	HUNK	31	26748351	26828778	0	0	4	0.181818	0	0	4	0.16	0	0
ENSCAFG00000028529	OLIG2	31	27674107	27676822	0	0	4	0.181818	0	0	4	0.16	0	0
ENSCAFG00000028779	MRPS6	31	28610426	29579736	0	0	4	0.181818	0	0	4	0.16	0	0
ENSCAFG00000009549	KCNE2	31	29581658	29777525	0	0	4	0.181818	0	0	4	0.16	0	0
ENSCAFG00000030556		31	29781981	29801971	0	0	4	0.181818	0	0	4	0.16	0	0
ENSCAFG00000009551	FAM243A	31	29813844	29814602	0	0	4	0.181818	0	0	4	0.16	0	0
ENSCAFG00000037920		31	29833326	29835369	0	0	4	0.181818	0	0	4	0.16	0	0
ENSCAFG00000009554		31	29858418	29867570	0	0	4	0.181818	0	0	4	0.16	0	0
ENSCAFG00000009559	RCAN1	31	29909388	30002418	0	0	4	0.181818	0	0	4	0.16	0	0
ENSCAFG00000009568	CLIC6	31	30091335	30100842	0	0	4	0.181818	0	0	4	0.16	0	0
ENSCAFG00000009596	RUNX1	31	30170605	30420839	0	0	4	0.181818	0	0	4	0.16	0	0
ENSCAFG00000010157	BACE2	31	35713149	35760681	0	0	4	0.181818	0	0	4	0.16	0	0
ENSCAFG00000042124		31	37620914	37622437	0	0	4	0.181818	0	0	4	0.16	0	0
ENSCAFG00000010669	TRAPPC10	31	37910322	37997188	0	0	4	0.181818	0	0	4	0.16	0	0
ENSCAFG00000013079	OLFML2B	38	20658158	20693250	1	1	3	0.136364	0	0	4	0.16	0	0
ENSCAFG00000012557	NCSTN	38	21685868	21892097	1	1	3	0.136364	0	0	4	0.16	0	0
ENSCAFG00000010945	PPP2R3B	X	238928	276558	0	0	3	0.136364	1	0.5	4	0.16	0	0
ENSCAFG00000028761		X	277800	321756	0	0	3	0.136364	1	0.5	4	0.16	0	0
ENSCAFG00000010931	GTPBP6	X	324244	337221	0	0	3	0.136364	1	0.5	4	0.16	0	0
ENSCAFG00000048591		X	340587	346116	0	0	3	0.136364	1	0.5	4	0.16	0	0
ENSCAFG00000010966	SHOX	X	414039	424109	0	0	3	0.136364	1	0.5	4	0.16	0	0
ENSCAFG00000029462		X	1093638	1094882	0	0	3	0.136364	1	0.5	4	0.16	0	0
ENSCAFG00000011067	DHRSX	X	1170522	1285390	0	0	3	0.136364	1	0.5	4	0.16	0	0
ENSCAFG00000011075	ZBED1	X	1300940	1303033	0	0	3	0.136364	1	0.5	4	0.16	0	0
ENSCAFG00000041784		X	59054397	59057024	0	0	3	0.136364	1	0.5	4	0.16	0	0
ENSCAFG00000017228		X	59068592	59072732	0	0	3	0.136364	1	0.5	4	0.16	0	0
ENSCAFG00000017231		X	59084895	59086005	0	0	3	0.136364	1	0.5	4	0.16	0	0
ENSCAFG00000017258		X	60094961	60095341	0	0	3	0.136364	1	0.5	4	0.16	0	0
ENSCAFG00000047051		X	60126793	60127086	0	0	3	0.136364	1	0.5	4	0.16	0	0
ENSCAFG00000017259	MAGT1	X	60128571	60186507	0	0	3	0.136364	1	0.5	4	0.16	0	0
ENSCAFG00000042877		X	60192747	60197568	0	0	3	0.136364	1	0.5	4	0.16	0	0
ENSCAFG00000017263	ATP7A	X	60203270	60352869	0	0	3	0.136364	1	0.5	4	0.16	0	0
ENSCAFG00000041804		X	60219554	60220121	0	0	3	0.136364	1	0.5	4	0.16	0	0
ENSCAFG00000017270	PGK1	X	60374754	60423947	0	0	3	0.136364	1	0.5	4	0.16	0	0
ENSCAFG00000017278	TAF9B	X	60401419	60410027	0	0	3	0.136364	1	0.5	4	0.16	0	0
ENSCAFG00000017282	CYSLTR1	X	60463526	60464548	0	0	3	0.136364	1	0.5	4	0.16	0	0
ENSCAFG00000042602		X	60578704	60580200	0	0	3	0.136364	1	0.5	4	0.16	0	0
ENSCAFG00000042345		X	60820468	60822690	0	0	3	0.136364	1	0.5	4	0.16	0	0
ENSCAFG00000017290	LPAR4	X	60838170	60839282	0	0	3	0.136364	1	0.5	4	0.16	0	0
ENSCAFG00000017292		X	60938389	60939876	0	0	3	0.136364	1	0.5	4	0.16	0	0
ENSCAFG00000017294	P2RY10	X	61174560	61193694	0	0	3	0.136364	1	0.5	4	0.16	0	0
ENSCAFG00000017299	TENT5D	X	61852894	61854066	0	0	3	0.136364	1	0.5	4	0.16	0	0
ENSCAFG00000046786		X	61980167	61982446	0	0	3	0.136364	1	0.5	4	0.16	0	0
ENSCAFG00000017327	BRWD3	X	62009435	62179956	0	0	3	0.136364	1	0.5	4	0.16	0	0
ENSCAFG00000029864		X	62339067	62369837	0	0	3	0.136364	1	0.5	4	0.16	0	0
ENSCAFG00000017353	SH3BGRL	X	62467107	62599820	0	0	3	0.136364	1	0.5	4	0.16	0	0
ENSCAFG00000017358		X	62522905	62523995	0	0	3	0.136364	1	0.5	4	0.16	0	0
ENSCAFG00000029363		X	62642345	62645694	0	0	3	0.136364	1	0.5	4	0.16	0	0
ENSCAFG00000043889		X	62762546	62762917	0	0	3	0.136364	1	0.5	4	0.16	0	0
ENSCAFG00000032442		X	62802679	62802960	0	0	3	0.136364	1	0.5	4	0.16	0	0
ENSCAFG00000017397	ZNF711	X	66203463	66227641	0	0	3	0.136364	1	0.5	4	0.16	0	0
ENSCAFG00000017401	POF1B	X	66214255	66342904	0	0	3	0.136364	1	0.5	4	0.16	0	0
ENSCAFG00000017468	NAP1L3	X	69232078	69233499	0	0	3	0.136364	1	0.5	4	0.16	0	0
ENSCAFG00000046076	FAM133A	X	69320556	69321308	0	0	3	0.136364	1	0.5	4	0.16	0	0
ENSCAFG00000044857		X	69509490	69509705	0	0	3	0.136364	1	0.5	4	0.16	0	0
ENSCAFG00000032341		X	69606074	69606655	0	0	3	0.136364	1	0.5	4	0.16	0	0
ENSCAFG00000017472		X	69771749	69772924	0	0	3	0.136364	1	0.5	4	0.16	0	0
ENSCAFG00000017487		X	70933721	70934509	0	0	3	0.136364	1	0.5	4	0.16	0	0
ENSCAFG00000017495		X	71336881	71337237	0	0	3	0.136364	1	0.5	4	0.16	0	0
ENSCAFG00000048930		X	72180193	72180590	0	0	3	0.136364	1	0.5	4	0.16	0	0
ENSCAFG00000017503		X	73061783	73064057	0	0	3	0.136364	1	0.5	4	0.16	0	0
ENSCAFG00000017506		X	73337101	73338817	0	0	3	0.136364	1	0.5	4	0.16	0	0
ENSCAFG00000041271		X	73521981	73522220	0	0	3	0.136364	1	0.5	4	0.16	0	0
ENSCAFG00000018236	LRCH2	X	87866969	87968883	0	0	3	0.136364	1	0.5	4	0.16	0	0
ENSCAFG00000018242	LUZP4	X	88041376	88063708	0	0	4	0.181818	0	0	4	0.16	0	0
ENSCAFG00000029428		X	117705913	117724191	0	0	3	0.136364	1	0.5	4	0.16	0	0
ENSCAFG00000023024		X	117708696	117711146	0	0	3	0.136364	1	0.5	4	0.16	0	0
ENSCAFG00000030952		X	117758453	117759466	0	0	3	0.136364	1	0.5	4	0.16	0	0
ENSCAFG00000019161	GABRA3	X	120153261	120460119	0	0	2	0.0909091	2	1	4	0.16	0	0
ENSCAFG00000019182		X	121013351	121015333	0	0	3	0.136364	1	0.5	4	0.16	0	0
ENSCAFG00000023819		X	121031035	121042030	0	0	3	0.136364	1	0.5	4	0.16	0	0
ENSCAFG00000023684		X	121060717	121093957	0	0	3	0.136364	1	0.5	4	0.16	0	0
ENSCAFG00000041153		X	121303491	121313035	0	0	3	0.136364	1	0.5	4	0.16	0	0
ENSCAFG00000019189	BGN	X	121330259	121334634	0	0	3	0.136364	1	0.5	4	0.16	0	0
ENSCAFG00000019440	MECP2	X	121873218	121932994	0	0	3	0.136364	1	0.5	4	0.16	0	0
ENSCAFG00000019588		X	122497319	122498696	0	0	3	0.136364	1	0.5	4	0.16	0	0
ENSCAFG00000049708		X	122542892	122663461	0	0	3	0.136364	1	0.5	4	0.16	0	0
ENSCAFG00000045003		X	122543943	122545515	0	0	3	0.136364	1	0.5	4	0.16	0	0
ENSCAFG00000032105		X	122566526	122568618	0	0	3	0.136364	1	0.5	4	0.16	0	0
ENSCAFG00000019610	OR7R1	X	122654904	122655866	0	0	3	0.136364	1	0.5	4	0.16	0	0
ENSCAFG00000041778		X	122728249	122729821	0	0	3	0.136364	1	0.5	4	0.16	0	0
ENSCAFG00000019634	FUNDC2	X	123045954	123064580	0	0	3	0.136364	1	0.5	4	0.16	0	0
ENSCAFG00000019635		X	123071312	123080799	0	0	3	0.136364	1	0.5	4	0.16	0	0
ENSCAFG00000019636	MTCP1	X	123074956	123080793	0	0	3	0.136364	1	0.5	4	0.16	0	0
ENSCAFG00000030946	BRCC3	X	123081050	123140133	0	0	3	0.136364	1	0.5	4	0.16	0	0
ENSCAFG00000019639	VBP1	X	123203722	123231091	0	0	3	0.136364	1	0.5	4	0.16	0	0
ENSCAFG00000019640	RAB39B	X	123247760	123251288	0	0	3	0.136364	1	0.5	4	0.16	0	0
ENSCAFG00000029471	CLIC2	X	123268867	123291467	0	0	3	0.136364	1	0.5	4	0.16	0	0
ENSCAFG00000019642	TMLHE	X	123324729	123438947	0	0	3	0.136364	1	0.5	4	0.16	0	0
ENSCAFG00000045470		X	123519430	123520066	0	0	3	0.136364	1	0.5	4	0.16	0	0
ENSCAFG00000030651	SPRY3	X	123620920	123621786	0	0	3	0.136364	1	0.5	4	0.16	0	0
ENSCAFG00000019645	VAMP7	X	123717446	123783014	0	0	3	0.136364	1	0.5	4	0.16	0	0
ENSCAFG00000014962	DYNC2H1	5	28388664	28727334	0	0	3	0.136364	0	0	3	0.12	4	0.5
ENSCAFG00000015023		5	28727954	28729676	0	0	3	0.136364	0	0	3	0.12	4	0.5
ENSCAFG00000015037	DCUN1D5	5	28740087	28766858	0	0	3	0.136364	0	0	3	0.12	4	0.5
ENSCAFG00000015043	MMP13	5	28850522	28864121	0	0	3	0.136364	0	0	3	0.12	4	0.5
ENSCAFG00000023615	MMP12	5	28918594	28933309	0	0	3	0.136364	0	0	3	0.12	4	0.5
ENSCAFG00000015063	MMP3	5	28949631	28958222	0	0	3	0.136364	0	0	3	0.12	4	0.5
[truncated: 18,201 more rows]

## Sheet: Literature_comparison_CNVs_DEL
Ensembl ID	Gene name	chr	start	end	Sakthikumar, et al. (n=1*) *sample-level data not available		Gardner, et al. (n=22)		Chu, et al. (n=2)		Total. (n=25)		Megquier, et al. (n=8)
					Number of samples mutated	Percentage of samples mutated	Number of samples mutated	Percentage of samples mutated	Number of samples mutated	Percentage of samples mutated	Number of samples mutated	Percentage of samples mutated	Number of samples mutated	Percentage of samples mutated
ENSCAFG00000015670	PTEN	26	37835661	37913176	1	1	8	0.363636	2	1	11	0.44	4	0.5
ENSCAFG00000001671	MTAP	11	41148404	41264504	1	1	8	0.363636	2	1	11	0.44	3	0.375
ENSCAFG00000001675	CDKN2A/B	11	41223315	41264379	1	1	8	0.363636	2	1	11	0.44	3	0.375
ENSCAFG00000015667	ATAD1	26	37750649	37794149	1	1	7	0.318182	2	1	10	0.4	4	0.5
ENSCAFG00000015654	PAPSS2	26	37725616	37743928	1	1	6	0.272727	2	1	9	0.36	4	0.5
ENSCAFG00000004366	MAGI2	18	17918928	18930059	1	1	6	0.272727	2	1	9	0.36	3	0.375
ENSCAFG00000023562	DMD	X	26290910	28333576	0	0	7	0.318182	2	1	9	0.36	3	0.375
ENSCAFG00000028821	MINPP1	26	37586727	37626618	1	1	5	0.227273	2	1	8	0.32	4	0.5
ENSCAFG00000030804	RNLS	26	38083371	38414033	1	1	5	0.227273	2	1	8	0.32	4	0.5
ENSCAFG00000015682	LIPF	26	38424721	38588175	1	1	5	0.227273	2	1	8	0.32	4	0.5
ENSCAFG00000029090		26	38608457	38624739	1	1	5	0.227273	2	1	8	0.32	4	0.5
ENSCAFG00000029297	ANKRD22	26	38623214	38644170	1	1	5	0.227273	2	1	8	0.32	4	0.5
ENSCAFG00000015699	STAMBPL1	26	38666915	38693776	1	1	5	0.227273	2	1	8	0.32	4	0.5
ENSCAFG00000015708	ACTA2	26	38700480	38711753	1	1	5	0.227273	2	1	8	0.32	4	0.5
ENSCAFG00000015712	FAS	26	38737611	38763321	1	1	5	0.227273	2	1	8	0.32	4	0.5
ENSCAFG00000015721	LIPA	26	38893337	38918436	1	1	5	0.227273	2	1	8	0.32	4	0.5
ENSCAFG00000031979	PRKG1	26	35737242	36932729	1	1	5	0.227273	2	1	8	0.32	2	0.25
ENSCAFG00000015581	A1CF	26	37027275	37102888	1	1	5	0.227273	2	1	8	0.32	2	0.25
ENSCAFG00000015602		26	37136897	37218783	1	1	5	0.227273	2	1	8	0.32	2	0.25
ENSCAFG00000015628	SGMS1	26	37244900	37348802	1	1	5	0.227273	2	1	8	0.32	2	0.25
ENSCAFG00000004544	DLG2	21	13822304	15771954	0	0	5	0.227273	2	1	7	0.28	4	0.5
ENSCAFG00000001681	DMRTA1	11	41566174	41571166	1	1	6	0.272727	0	0	7	0.28	2	0.25
ENSCAFG00000015567	CSTF2T	26	36263357	36266692	1	1	5	0.227273	1	0.5	7	0.28	0	0
ENSCAFG00000048694	IFNA7	11	40862587	40863150	1	1	4	0.181818	1	0.5	6	0.24	2	0.25
ENSCAFG00000010624	BRINP3	38	8205916	8558482	1	1	3	0.136364	2	1	6	0.24	1	0.125
ENSCAFG00000010710	KCTD3	38	11008857	11084871	1	1	3	0.136364	2	1	6	0.24	1	0.125
ENSCAFG00000010731	USH2A	38	11063817	11750444	1	1	3	0.136364	2	1	6	0.24	1	0.125
ENSCAFG00000015550		26	35332907	35334850	1	1	4	0.181818	1	0.5	6	0.24	0	0
ENSCAFG00000015553	DKK1	26	35697618	35701496	1	1	4	0.181818	1	0.5	6	0.24	0	0
ENSCAFG00000049093		11	40816792	40817355	0	0	4	0.181818	0	0	4	0.16	2	0.25
ENSCAFG00000024791	DEFB105A	16	59013448	59037299	1	1	1	0.0454545	2	1	4	0.16	2	0.25
ENSCAFG00000047089		16	59301386	59302993	1	1	2	0.0909091	1	0.5	4	0.16	2	0.25
ENSCAFG00000049654		16	59380781	59382388	1	1	2	0.0909091	1	0.5	4	0.16	2	0.25
ENSCAFG00000001688	ELAVL2	11	42506381	42671284	1	1	2	0.0909091	1	0.5	4	0.16	1	0.125
ENSCAFG00000004354	PHTF2	18	17810469	17921645	1	1	2	0.0909091	1	0.5	4	0.16	1	0.125
ENSCAFG00000015538	PCDH15	26	33719839	34588017	1	1	1	0.0454545	2	1	4	0.16	1	0.125
ENSCAFG00000044628		38	2494575	2505983	1	1	1	0.0454545	2	1	4	0.16	1	0.125
ENSCAFG00000010224		38	2508503	2738924	1	1	1	0.0454545	2	1	4	0.16	1	0.125
ENSCAFG00000010239	IKBKE	38	2747297	2772587	1	1	1	0.0454545	2	1	4	0.16	1	0.125
ENSCAFG00000029799	RASSF5	38	2783122	2847909	1	1	1	0.0454545	2	1	4	0.16	1	0.125
ENSCAFG00000010261	EIF2D	38	2851978	2871518	1	1	1	0.0454545	2	1	4	0.16	1	0.125
ENSCAFG00000010290		38	2878681	2956102	1	1	1	0.0454545	2	1	4	0.16	1	0.125
ENSCAFG00000031664	KCNT2	38	3006140	3380218	1	1	1	0.0454545	2	1	4	0.16	1	0.125
ENSCAFG00000049198		38	3181779	3182407	1	1	1	0.0454545	2	1	4	0.16	1	0.125
ENSCAFG00000003422	GRB10	18	1890792	2014839	1	1	1	0.0454545	2	1	4	0.16	0	0
ENSCAFG00000003785	PCDH10	19	8691727	8731690	1	1	2	0.0909091	1	0.5	4	0.16	0	0
ENSCAFG00000003797		19	9904570	9907024	1	1	2	0.0909091	1	0.5	4	0.16	0	0
ENSCAFG00000009450	BTG2	38	70452	72976	1	1	1	0.0454545	2	1	4	0.16	0	0
ENSCAFG00000009459	FMOD	38	103230	112154	1	1	1	0.0454545	2	1	4	0.16	0	0
ENSCAFG00000009462	PRELP	38	198583	209937	1	1	1	0.0454545	2	1	4	0.16	0	0
ENSCAFG00000009468	OPTC	38	215404	223247	1	1	1	0.0454545	2	1	4	0.16	0	0
ENSCAFG00000009564	ATP2B4	38	366656	416952	1	1	1	0.0454545	2	1	4	0.16	0	0
ENSCAFG00000031149	LAX1	38	429528	436696	1	1	1	0.0454545	2	1	4	0.16	0	0
ENSCAFG00000009602		38	466414	504455	1	1	1	0.0454545	2	1	4	0.16	0	0
ENSCAFG00000049108		38	515860	521535	1	1	1	0.0454545	2	1	4	0.16	0	0
ENSCAFG00000009614	SOX13	38	523481	720195	1	1	1	0.0454545	2	1	4	0.16	0	0
ENSCAFG00000009619	ETNK2	38	725200	736851	1	1	1	0.0454545	2	1	4	0.16	0	0
ENSCAFG00000009901	NFASC	38	1366251	1543630	1	1	1	0.0454545	2	1	4	0.16	0	0
ENSCAFG00000024609	CNTN2	38	1576898	1596621	1	1	1	0.0454545	2	1	4	0.16	0	0
ENSCAFG00000009956	TMEM81	38	1604288	1605254	1	1	1	0.0454545	2	1	4	0.16	0	0
ENSCAFG00000009970	RBBP5	38	1608314	1646094	1	1	1	0.0454545	2	1	4	0.16	0	0
ENSCAFG00000009999	DSTYK	38	1669726	1716254	1	1	1	0.0454545	2	1	4	0.16	0	0
ENSCAFG00000010030	TMCC2	38	1734051	1773817	1	1	1	0.0454545	2	1	4	0.16	0	0
ENSCAFG00000010038	NUAK2	38	1798802	1816185	1	1	1	0.0454545	2	1	4	0.16	0	0
ENSCAFG00000010046	KLHDC8A	38	1833591	1839399	1	1	1	0.0454545	2	1	4	0.16	0	0
ENSCAFG00000025208	LEMD1	38	1872473	1898389	1	1	1	0.0454545	2	1	4	0.16	0	0
ENSCAFG00000010051		38	1911052	1912013	1	1	1	0.0454545	2	1	4	0.16	0	0
ENSCAFG00000010082	CDK18	38	1990061	2002321	1	1	1	0.0454545	2	1	4	0.16	0	0
ENSCAFG00000042433		38	2023679	2024542	1	1	1	0.0454545	2	1	4	0.16	0	0
ENSCAFG00000010137	MFSD4A	38	2037026	2064696	1	1	1	0.0454545	2	1	4	0.16	0	0
ENSCAFG00000010144	ELK4	38	2078008	2125069	1	1	1	0.0454545	2	1	4	0.16	0	0
ENSCAFG00000010168	NUCKS1	38	2160233	2170560	1	1	1	0.0454545	2	1	4	0.16	0	0
ENSCAFG00000010186	RAB29	38	2198040	2203896	1	1	1	0.0454545	2	1	4	0.16	0	0
ENSCAFG00000010180	SLC41A1	38	2218706	2236672	1	1	1	0.0454545	2	1	4	0.16	0	0
ENSCAFG00000010159	PM20D1	38	2250272	2270653	1	1	1	0.0454545	2	1	4	0.16	0	0
ENSCAFG00000010191	SLC26A9	38	2276065	2304066	1	1	1	0.0454545	2	1	4	0.16	0	0
ENSCAFG00000010198	RAB7B	38	2335535	2359469	1	1	1	0.0454545	2	1	4	0.16	0	0
ENSCAFG00000010206	CTSE	38	2369265	2380459	1	1	1	0.0454545	2	1	4	0.16	0	0
ENSCAFG00000030013	RHEX	38	2416749	2433831	1	1	1	0.0454545	2	1	4	0.16	0	0
ENSCAFG00000010214	AVPR1B	38	2440615	2446037	1	1	1	0.0454545	2	1	4	0.16	0	0
ENSCAFG00000045884		38	5241847	5242035	1	1	1	0.0454545	2	1	4	0.16	0	0
ENSCAFG00000010525	CDC73	38	5805916	5938111	1	1	1	0.0454545	2	1	4	0.16	0	0
ENSCAFG00000010542	B3GALT2	38	5874011	5875279	1	1	1	0.0454545	2	1	4	0.16	0	0
ENSCAFG00000045550		38	5898613	5900631	1	1	1	0.0454545	2	1	4	0.16	0	0
ENSCAFG00000041066		38	5944529	5945522	1	1	1	0.0454545	2	1	4	0.16	0	0
ENSCAFG00000010549	GLRX2	38	5964039	5971676	1	1	1	0.0454545	2	1	4	0.16	0	0
ENSCAFG00000010552	RO60	38	5975935	5997945	1	1	1	0.0454545	2	1	4	0.16	0	0
ENSCAFG00000010573	UCHL5	38	6004659	6113714	1	1	1	0.0454545	2	1	4	0.16	0	0
ENSCAFG00000033855		38	6083277	6084742	1	1	1	0.0454545	2	1	4	0.16	0	0
ENSCAFG00000010595	RGS2	38	6200657	6203494	1	1	1	0.0454545	2	1	4	0.16	0	0
ENSCAFG00000030137	RGS13	38	6291182	6315198	1	1	1	0.0454545	2	1	4	0.16	0	0
ENSCAFG00000010603	RGS1	38	6372558	6376315	1	1	1	0.0454545	2	1	4	0.16	0	0
ENSCAFG00000025049	RGS21	38	6562409	6585898	1	1	1	0.0454545	2	1	4	0.16	0	0
ENSCAFG00000032530	RGS18	38	6730328	6743396	1	1	1	0.0454545	2	1	4	0.16	0	0
ENSCAFG00000010767	ESRRG	38	11823520	12256028	1	1	1	0.0454545	2	1	4	0.16	0	0
ENSCAFG00000010781	GPATCH2	38	12685619	12850529	1	1	1	0.0454545	2	1	4	0.16	0	0
ENSCAFG00000010794	SPATA17	38	12850469	13146096	1	1	1	0.0454545	2	1	4	0.16	0	0
ENSCAFG00000010835	RRP15	38	13377571	13421810	1	1	1	0.0454545	2	1	4	0.16	0	0
ENSCAFG00000010815	TGFB2	38	13429148	13510242	1	1	1	0.0454545	2	1	4	0.16	0	0
ENSCAFG00000013457	FASTKD2	37	15287672	15302999	0	0	1	0.0454545	2	1	3	0.12	3	0.375
ENSCAFG00000013469	CPO	37	15413934	15438920	0	0	1	0.0454545	2	1	3	0.12	3	0.375
ENSCAFG00000013485	KLF7	37	15521622	15605824	0	0	1	0.0454545	2	1	3	0.12	3	0.375
ENSCAFG00000013510	CREB1	37	15939138	15977556	0	0	1	0.0454545	2	1	3	0.12	3	0.375
ENSCAFG00000029484	METTL21A	37	15990763	16002256	0	0	1	0.0454545	2	1	3	0.12	3	0.375
ENSCAFG00000013539	CCNYL1	37	16075372	16110926	0	0	1	0.0454545	2	1	3	0.12	3	0.375
ENSCAFG00000013547	FZD5	37	16123798	16125567	0	0	1	0.0454545	2	1	3	0.12	3	0.375
ENSCAFG00000013559	PLEKHM3	37	16182819	16355003	0	0	1	0.0454545	2	1	3	0.12	3	0.375
ENSCAFG00000031792		37	16415246	16418447	0	0	1	0.0454545	2	1	3	0.12	3	0.375
ENSCAFG00000046842		37	16417285	16417602	0	0	1	0.0454545	2	1	3	0.12	3	0.375
ENSCAFG00000013590	C37H2orf80	37	16424884	16482227	0	0	1	0.0454545	2	1	3	0.12	3	0.375
ENSCAFG00000032653	CRYGB	37	16440805	16442912	0	0	1	0.0454545	2	1	3	0.12	3	0.375
ENSCAFG00000031651	CRYGA	37	16453713	16455542	0	0	1	0.0454545	2	1	3	0.12	3	0.375
ENSCAFG00000023674	KLHL9	11	40792603	40794456	0	0	3	0.136364	0	0	3	0.12	2	0.25
ENSCAFG00000048083		11	43836572	43838152	1	1	2	0.0909091	0	0	3	0.12	2	0.25
ENSCAFG00000005632	KAT6A	16	23604200	23724252	1	1	0	0	2	1	3	0.12	2	0.25
ENSCAFG00000005691	ANK1	16	23766193	23964226	1	1	0	0	2	1	3	0.12	2	0.25
ENSCAFG00000005716	GPAT4	16	23911972	24010152	1	1	0	0	2	1	3	0.12	2	0.25
ENSCAFG00000049702	NKX6-3	16	23968783	23973803	1	1	0	0	2	1	3	0.12	2	0.25
ENSCAFG00000005728	GINS4	16	24056963	24069052	1	1	0	0	2	1	3	0.12	2	0.25
ENSCAFG00000005733	GOLGA7	16	24084540	24102440	1	1	0	0	2	1	3	0.12	2	0.25
ENSCAFG00000005737	SFRP1	16	24261946	24302964	1	1	0	0	2	1	3	0.12	2	0.25
ENSCAFG00000005744	ZMAT4	16	24555934	25036335	1	1	0	0	2	1	3	0.12	2	0.25
ENSCAFG00000005747	TCIM	16	25213023	25213343	1	1	0	0	2	1	3	0.12	2	0.25
ENSCAFG00000005748	IDO2	16	25319035	25385515	1	1	0	0	2	1	3	0.12	2	0.25
ENSCAFG00000005750	IDO1	16	25391754	25407048	1	1	0	0	2	1	3	0.12	2	0.25
ENSCAFG00000005758		16	25456047	25558883	1	1	0	0	2	1	3	0.12	2	0.25
ENSCAFG00000005769	ADAM18	16	25567301	25750185	1	1	0	0	2	1	3	0.12	2	0.25
ENSCAFG00000048499		16	25699357	25700517	1	1	0	0	2	1	3	0.12	2	0.25
ENSCAFG00000028812	ADAM2	16	25782267	25912891	1	1	0	0	2	1	3	0.12	2	0.25
ENSCAFG00000005818		16	25927326	26021787	1	1	0	0	2	1	3	0.12	2	0.25
ENSCAFG00000005828		16	26030978	26032936	1	1	0	0	2	1	3	0.12	2	0.25
ENSCAFG00000005832		16	26055986	26176087	1	1	0	0	2	1	3	0.12	2	0.25
ENSCAFG00000041966		16	26214203	26217031	1	1	0	0	2	1	3	0.12	2	0.25
ENSCAFG00000005841	ADAM32	16	26228415	26410583	1	1	0	0	2	1	3	0.12	2	0.25
ENSCAFG00000005847	ADAM9	16	26414583	26551122	1	1	0	0	2	1	3	0.12	2	0.25
ENSCAFG00000029617	TM2D2	16	26551628	26556285	1	1	0	0	2	1	3	0.12	2	0.25
ENSCAFG00000005863	HTRA4	16	26558399	26563254	1	1	0	0	2	1	3	0.12	2	0.25
ENSCAFG00000032414	PLEKHA2	16	26572641	26629495	1	1	0	0	2	1	3	0.12	2	0.25
ENSCAFG00000005876	TACC1	16	26682327	26797937	1	1	0	0	2	1	3	0.12	2	0.25
ENSCAFG00000025419		16	26800604	26801372	1	1	0	0	2	1	3	0.12	2	0.25
ENSCAFG00000005970	FGFR1	16	27031588	27078261	1	1	0	0	2	1	3	0.12	2	0.25
ENSCAFG00000006047	LETM2	16	27078902	27100591	1	1	0	0	2	1	3	0.12	2	0.25
ENSCAFG00000006057	NSD3	16	27151222	27219907	1	1	0	0	2	1	3	0.12	2	0.25
ENSCAFG00000006092	PLPP5	16	27226188	27231157	1	1	0	0	2	1	3	0.12	2	0.25
ENSCAFG00000006099	DDHD2	16	27234642	27257594	1	1	0	0	2	1	3	0.12	2	0.25
ENSCAFG00000044226		16	27273736	27274071	1	1	0	0	2	1	3	0.12	2	0.25
ENSCAFG00000006108	BAG4	16	27273848	27303786	1	1	0	0	2	1	3	0.12	2	0.25
ENSCAFG00000006113	LSM1	16	27304198	27315233	1	1	0	0	2	1	3	0.12	2	0.25
ENSCAFG00000006126	STAR	16	27326355	27331025	1	1	0	0	2	1	3	0.12	2	0.25
ENSCAFG00000006146	ASH2L	16	27334420	27366950	1	1	0	0	2	1	3	0.12	2	0.25
ENSCAFG00000006154	EIF4EBP1	16	27390181	27410110	1	1	0	0	2	1	3	0.12	2	0.25
ENSCAFG00000006161	ADRB3	16	27445601	27447521	1	1	0	0	2	1	3	0.12	2	0.25
ENSCAFG00000042761	GOT1L1	16	27462501	27467492	1	1	0	0	2	1	3	0.12	2	0.25
ENSCAFG00000006176	RAB11FIP1	16	27503113	27531935	1	1	0	0	2	1	3	0.12	2	0.25
ENSCAFG00000006183	BRF2	16	27543858	27547106	1	1	0	0	2	1	3	0.12	2	0.25
ENSCAFG00000006188	ADGRA2	16	27549308	27583070	1	1	0	0	2	1	3	0.12	2	0.25
ENSCAFG00000006193	PLPBP	16	27599310	27617843	1	1	0	0	2	1	3	0.12	2	0.25
ENSCAFG00000006211	ERLIN2	16	27625417	27639202	1	1	0	0	2	1	3	0.12	2	0.25
ENSCAFG00000006224	ZNF703	16	27670897	27673803	1	1	0	0	2	1	3	0.12	2	0.25
ENSCAFG00000028535	KCNU1	16	28334505	28478385	1	1	0	0	2	1	3	0.12	2	0.25
ENSCAFG00000006252	UNC5D	16	29210853	29732912	1	1	0	0	2	1	3	0.12	2	0.25
ENSCAFG00000047018		16	30009632	30010034	1	1	0	0	2	1	3	0.12	2	0.25
ENSCAFG00000029801	DUSP26	16	31115475	31132033	1	1	0	0	2	1	3	0.12	2	0.25
ENSCAFG00000006291	RNF122	16	31135971	31144909	1	1	0	0	2	1	3	0.12	2	0.25
ENSCAFG00000006302	TTI2	16	31160894	31167749	1	1	0	0	2	1	3	0.12	2	0.25
ENSCAFG00000006325	MAK16	16	31167582	31187055	1	1	0	0	2	1	3	0.12	2	0.25
ENSCAFG00000006336	FUT10	16	31186418	31264963	1	1	0	0	2	1	3	0.12	2	0.25
ENSCAFG00000006342		16	31230388	31231005	1	1	0	0	2	1	3	0.12	2	0.25
ENSCAFG00000006371	NRG1	16	31706851	32771932	1	1	0	0	2	1	3	0.12	2	0.25
ENSCAFG00000006663		16	32875118	32875669	1	1	0	0	2	1	3	0.12	2	0.25
ENSCAFG00000006391		16	33094913	33095378	1	1	0	0	2	1	3	0.12	2	0.25
ENSCAFG00000006489	GTF2E2	16	33707420	33777851	1	1	0	0	2	1	3	0.12	2	0.25
ENSCAFG00000006503	RBPMS	16	33788781	33960286	1	1	0	0	2	1	3	0.12	2	0.25
ENSCAFG00000006518	DCTN6	16	34120046	34144632	1	1	0	0	2	1	3	0.12	2	0.25
ENSCAFG00000029349	MBOAT4	16	34150192	34157117	1	1	0	0	2	1	3	0.12	2	0.25
ENSCAFG00000006530	LEPROTL1	16	34154253	34189127	1	1	0	0	2	1	3	0.12	2	0.25
ENSCAFG00000031381	SARAF	16	34194354	34210444	1	1	0	0	2	1	3	0.12	2	0.25
ENSCAFG00000006566		16	34231812	34233400	1	1	0	0	2	1	3	0.12	2	0.25
ENSCAFG00000030240	DUSP4	16	34801869	34814111	1	1	0	0	2	1	3	0.12	2	0.25
ENSCAFG00000006632	TNKS	16	34831662	35039946	1	1	0	0	2	1	3	0.12	2	0.25
ENSCAFG00000006673	PPP1R3B	16	35372859	35381921	1	1	0	0	2	1	3	0.12	2	0.25
ENSCAFG00000006678	ERI1	16	35473913	35499487	1	1	0	0	2	1	3	0.12	2	0.25
ENSCAFG00000006686	MFHAS1	16	35579585	35674063	1	1	0	0	2	1	3	0.12	2	0.25
ENSCAFG00000042710		16	35738232	35778825	1	1	0	0	2	1	3	0.12	2	0.25
ENSCAFG00000006745	PRAG1	16	36053967	36103764	1	1	0	0	2	1	3	0.12	2	0.25
ENSCAFG00000030141	LONRF1	16	36221156	36256897	1	1	0	0	2	1	3	0.12	2	0.25
ENSCAFG00000006759	TRMT9B	16	36448246	36475783	1	1	0	0	2	1	3	0.12	2	0.25
ENSCAFG00000006766	DLC1	16	36531754	36943033	1	1	0	0	2	1	3	0.12	2	0.25
ENSCAFG00000006778	C16H8orf48	16	36994965	37022791	1	1	0	0	2	1	3	0.12	2	0.25
ENSCAFG00000006792	SGCZ	16	37442541	38522788	1	1	0	0	2	1	3	0.12	2	0.25
ENSCAFG00000006815	TUSC3	16	38862591	39084458	1	1	0	0	2	1	3	0.12	2	0.25
ENSCAFG00000006830	MSR1	16	39436753	39527438	1	1	0	0	2	1	3	0.12	2	0.25
ENSCAFG00000002790		16	39456731	39457502	1	1	0	0	2	1	3	0.12	2	0.25
ENSCAFG00000049172		16	39956247	39957251	1	1	0	0	2	1	3	0.12	2	0.25
ENSCAFG00000006845	FGF20	16	40331307	40339616	1	1	0	0	2	1	3	0.12	2	0.25
ENSCAFG00000006864	MICU3	16	40362587	40453174	1	1	0	0	2	1	3	0.12	2	0.25
ENSCAFG00000006873		16	40506524	40543360	1	1	0	0	2	1	3	0.12	2	0.25
ENSCAFG00000006887	CNOT7	16	40555565	40571720	1	1	0	0	2	1	3	0.12	2	0.25
ENSCAFG00000006905	VPS37A	16	40571892	40620885	1	1	0	0	2	1	3	0.12	2	0.25
ENSCAFG00000006915	MTMR7	16	40641822	40809562	1	1	0	0	2	1	3	0.12	2	0.25
ENSCAFG00000006944	SLC7A2	16	40745458	40875106	1	1	0	0	2	1	3	0.12	2	0.25
ENSCAFG00000006953	PDGFRL	16	40889446	40955021	1	1	0	0	2	1	3	0.12	2	0.25
ENSCAFG00000006979	MTUS1	16	40957574	41068967	1	1	0	0	2	1	3	0.12	2	0.25
ENSCAFG00000007015		16	41010540	41011391	1	1	0	0	2	1	3	0.12	2	0.25
ENSCAFG00000032313	FGL1	16	41161394	41179791	1	1	0	0	2	1	3	0.12	2	0.25
ENSCAFG00000007113	PCM1	16	41214417	41291376	1	1	0	0	2	1	3	0.12	2	0.25
ENSCAFG00000007143	ASAH1	16	41297809	41323078	1	1	0	0	2	1	3	0.12	2	0.25
ENSCAFG00000007135	FRG1	16	41361436	41401007	1	1	0	0	2	1	3	0.12	2	0.25
ENSCAFG00000046490		16	41554122	41555040	1	1	0	0	2	1	3	0.12	2	0.25
ENSCAFG00000007217	TRIML1	16	42954012	42980309	1	1	0	0	2	1	3	0.12	2	0.25
ENSCAFG00000007236	TRIML2	16	42984303	43000051	1	1	0	0	2	1	3	0.12	2	0.25
ENSCAFG00000025203	ZFP42	16	43091607	43092371	1	1	0	0	2	1	3	0.12	2	0.25
ENSCAFG00000042312		16	43966422	43967728	1	1	0	0	2	1	3	0.12	2	0.25
ENSCAFG00000007273	FAT1	16	44128386	44241192	1	1	0	0	2	1	3	0.12	2	0.25
ENSCAFG00000047663		16	44257357	44283948	1	1	0	0	2	1	3	0.12	2	0.25
ENSCAFG00000007348	F11	16	44469632	44540292	1	1	0	0	2	1	3	0.12	2	0.25
ENSCAFG00000007406	TLR3	16	44550846	44653247	1	1	0	0	2	1	3	0.12	2	0.25
ENSCAFG00000007475	SORBS2	16	44717052	45061337	1	1	0	0	2	1	3	0.12	2	0.25
ENSCAFG00000029034	PDLIM3	16	45111372	45140895	1	1	0	0	2	1	3	0.12	2	0.25
ENSCAFG00000007552	CCDC110	16	45159502	45193767	1	1	0	0	2	1	3	0.12	2	0.25
ENSCAFG00000023845	C16H4orf47	16	45192032	45207964	1	1	0	0	2	1	3	0.12	2	0.25
ENSCAFG00000007558	UFSP2	16	45208863	45229996	1	1	0	0	2	1	3	0.12	2	0.25
ENSCAFG00000007563	ANKRD37	16	45230096	45233418	1	1	0	0	2	1	3	0.12	2	0.25
ENSCAFG00000007567	LRP2BP	16	45243342	45271361	1	1	0	0	2	1	3	0.12	2	0.25
ENSCAFG00000007582	SNX25	16	45269412	45403719	1	1	0	0	2	1	3	0.12	2	0.25
ENSCAFG00000007596	SLC25A4	16	45411810	45542162	1	1	0	0	2	1	3	0.12	2	0.25
ENSCAFG00000007591	CFAP97	16	45418785	45453500	1	1	0	0	2	1	3	0.12	2	0.25
ENSCAFG00000007599	HELT	16	45565131	45566884	1	1	0	0	2	1	3	0.12	2	0.25
ENSCAFG00000007662	ACSL1	16	45735703	45804970	1	1	0	0	2	1	3	0.12	2	0.25
ENSCAFG00000007735	CENPU	16	45820667	45857647	1	1	0	0	2	1	3	0.12	2	0.25
ENSCAFG00000007746	PRIMPOL	16	45856042	45918761	1	1	0	0	2	1	3	0.12	2	0.25
ENSCAFG00000013667	ARHGEF10	16	54293435	54347555	0	0	1	0.0454545	2	1	3	0.12	2	0.25
ENSCAFG00000047251		16	54309495	54384467	0	0	1	0.0454545	2	1	3	0.12	2	0.25
ENSCAFG00000008686	CSMD1	16	55143199	56673679	0	0	1	0.0454545	2	1	3	0.12	2	0.25
ENSCAFG00000008577	MCPH1	16	58295280	58529433	0	0	1	0.0454545	2	1	3	0.12	2	0.25
ENSCAFG00000008597	ANGPT2	16	58405259	58457701	0	0	1	0.0454545	2	1	3	0.12	2	0.25
ENSCAFG00000008568	AGPAT5	16	58755735	58795704	0	0	1	0.0454545	2	1	3	0.12	2	0.25
ENSCAFG00000008558	SPAG11B	16	59006110	59012037	1	1	0	0	2	1	3	0.12	2	0.25
ENSCAFG00000048656		16	59024571	59024974	1	1	0	0	2	1	3	0.12	2	0.25
ENSCAFG00000048080		16	59041501	59045431	1	1	1	0.0454545	1	0.5	3	0.12	2	0.25
ENSCAFG00000043543		16	59066769	59068376	1	1	1	0.0454545	1	0.5	3	0.12	2	0.25
ENSCAFG00000049507		16	59384126	59385126	1	1	1	0.0454545	1	0.5	3	0.12	2	0.25
ENSCAFG00000049437		21	14985763	14989578	0	0	2	0.0909091	1	0.5	3	0.12	2	0.25
ENSCAFG00000049460		21	18767002	18768330	0	0	2	0.0909091	1	0.5	3	0.12	2	0.25
ENSCAFG00000004309	SPRYD7	22	1849634	1945276	1	1	1	0.0454545	1	0.5	3	0.12	2	0.25
ENSCAFG00000004308	TRIM13	22	1871181	1910055	1	1	1	0.0454545	1	0.5	3	0.12	2	0.25
ENSCAFG00000030857	LRRC63	22	4941452	4978526	1	1	1	0.0454545	1	0.5	3	0.12	2	0.25
ENSCAFG00000004491	LCP1	22	4992347	5059636	1	1	1	0.0454545	1	0.5	3	0.12	2	0.25
ENSCAFG00000029502		22	5062782	5063063	1	1	1	0.0454545	1	0.5	3	0.12	2	0.25
ENSCAFG00000004499	CPB2	22	5074816	5126170	1	1	1	0.0454545	1	0.5	3	0.12	2	0.25
ENSCAFG00000004511	ZC3H13	22	5133249	5217908	1	1	1	0.0454545	1	0.5	3	0.12	2	0.25
ENSCAFG00000004514	SIAH3	22	5320249	5386508	1	1	1	0.0454545	1	0.5	3	0.12	2	0.25
ENSCAFG00000004526	COG3	22	5405741	5614277	1	1	1	0.0454545	1	0.5	3	0.12	2	0.25
ENSCAFG00000004584	TSC22D1	22	6375577	6505672	1	1	1	0.0454545	1	0.5	3	0.12	2	0.25
ENSCAFG00000004600	SERP2	22	6540050	6561034	1	1	1	0.0454545	1	0.5	3	0.12	2	0.25
ENSCAFG00000045623	SMIM2	22	6741504	6757691	1	1	1	0.0454545	1	0.5	3	0.12	2	0.25
ENSCAFG00000004602		22	6979820	7003007	1	1	1	0.0454545	1	0.5	3	0.12	2	0.25
ENSCAFG00000004607	CCDC122	22	7003850	7046952	1	1	1	0.0454545	1	0.5	3	0.12	2	0.25
ENSCAFG00000004644	ENOX1	22	7259071	7673453	1	1	1	0.0454545	1	0.5	3	0.12	2	0.25
ENSCAFG00000004664		22	7749386	7826054	1	1	1	0.0454545	1	0.5	3	0.12	2	0.25
ENSCAFG00000044274	EPSTI1	22	7862175	8108299	1	1	1	0.0454545	1	0.5	3	0.12	2	0.25
ENSCAFG00000004671	FAM216B	22	8047223	8075320	1	1	1	0.0454545	1	0.5	3	0.12	2	0.25
ENSCAFG00000004675	TNFSF11	22	8227555	8258645	1	1	1	0.0454545	1	0.5	3	0.12	2	0.25
ENSCAFG00000004677	AKAP11	22	8465797	8509955	1	1	1	0.0454545	1	0.5	3	0.12	2	0.25
ENSCAFG00000004733	DGKH	22	8543708	8756878	1	1	1	0.0454545	1	0.5	3	0.12	2	0.25
ENSCAFG00000004764	VWA8	22	8798090	9149296	1	1	1	0.0454545	1	0.5	3	0.12	2	0.25
ENSCAFG00000004778	NAA16	22	9200839	9306238	1	1	1	0.0454545	1	0.5	3	0.12	2	0.25
ENSCAFG00000004795	MTRF1	22	9329406	9376686	1	1	1	0.0454545	1	0.5	3	0.12	2	0.25
ENSCAFG00000004800		22	9382811	9383170	1	1	1	0.0454545	1	0.5	3	0.12	2	0.25
ENSCAFG00000024949	KBTBD7	22	9388832	9390871	1	1	1	0.0454545	1	0.5	3	0.12	2	0.25
ENSCAFG00000004802	KBTBD6	22	9467020	9469152	1	1	1	0.0454545	1	0.5	3	0.12	2	0.25
ENSCAFG00000004805	WBP4	22	9505012	9565208	1	1	1	0.0454545	1	0.5	3	0.12	2	0.25
ENSCAFG00000004817	ELF1	22	9592978	9670271	1	1	1	0.0454545	1	0.5	3	0.12	2	0.25
ENSCAFG00000004823	SUGT1	22	9682169	9722979	1	1	1	0.0454545	1	0.5	3	0.12	2	0.25
ENSCAFG00000004829	CNMD	22	9753441	9759713	1	1	1	0.0454545	1	0.5	3	0.12	2	0.25
ENSCAFG00000004836	PCDH8	22	9860827	9865412	1	1	1	0.0454545	1	0.5	3	0.12	2	0.25
ENSCAFG00000004843	OLFM4	22	9944025	10074722	1	1	1	0.0454545	1	0.5	3	0.12	2	0.25
ENSCAFG00000048415		22	10095943	10168470	1	1	1	0.0454545	1	0.5	3	0.12	2	0.25
ENSCAFG00000024745		22	10211655	10213238	1	1	1	0.0454545	1	0.5	3	0.12	2	0.25
ENSCAFG00000045070		22	10995995	10999300	1	1	1	0.0454545	1	0.5	3	0.12	2	0.25
ENSCAFG00000043820		22	13865013	13868549	1	1	1	0.0454545	1	0.5	3	0.12	2	0.25
ENSCAFG00000004870	PCDH17	22	13865900	13958405	1	1	1	0.0454545	1	0.5	3	0.12	2	0.25
ENSCAFG00000048270		22	13959222	13959512	1	1	1	0.0454545	1	0.5	3	0.12	2	0.25
ENSCAFG00000047273		22	15055198	15056128	1	1	1	0.0454545	1	0.5	3	0.12	2	0.25
ENSCAFG00000004902	DIAPH3	22	15573629	16079031	1	1	1	0.0454545	1	0.5	3	0.12	2	0.25
ENSCAFG00000023746	TDRD3	22	16288473	16444635	1	1	1	0.0454545	1	0.5	3	0.12	2	0.25
ENSCAFG00000049473		22	16322199	16323306	1	1	1	0.0454545	1	0.5	3	0.12	2	0.25
ENSCAFG00000004303		22	16547757	16548149	1	1	1	0.0454545	1	0.5	3	0.12	2	0.25
ENSCAFG00000004924		22	16650490	16651156	1	1	1	0.0454545	1	0.5	3	0.12	2	0.25
ENSCAFG00000009620		22	16756828	16758028	1	1	1	0.0454545	1	0.5	3	0.12	2	0.25
ENSCAFG00000008488		22	18651858	18652163	1	1	1	0.0454545	1	0.5	3	0.12	2	0.25
ENSCAFG00000004942		22	19609618	19612711	1	1	1	0.0454545	1	0.5	3	0.12	2	0.25
ENSCAFG00000046830		22	19626166	19626410	1	1	1	0.0454545	1	0.5	3	0.12	2	0.25
ENSCAFG00000004944	PCDH9	22	21327856	22213083	1	1	1	0.0454545	1	0.5	3	0.12	2	0.25
ENSCAFG00000004962		22	23988749	23990209	1	1	1	0.0454545	1	0.5	3	0.12	2	0.25
ENSCAFG00000004963		22	24007141	24007905	1	1	1	0.0454545	1	0.5	3	0.12	2	0.25
ENSCAFG00000004969	KLHL1	22	24191778	24555120	1	1	1	0.0454545	1	0.5	3	0.12	2	0.25
ENSCAFG00000004978	DACH1	22	25726597	25934550	1	1	1	0.0454545	1	0.5	3	0.12	2	0.25
ENSCAFG00000030611	MZT1	22	26863674	26880126	1	1	1	0.0454545	1	0.5	3	0.12	2	0.25
ENSCAFG00000004981	BORA	22	26879933	26906278	1	1	1	0.0454545	1	0.5	3	0.12	2	0.25
ENSCAFG00000005016	DIS3	22	26909409	26935033	1	1	1	0.0454545	1	0.5	3	0.12	2	0.25
ENSCAFG00000005032	PIBF1	22	26936567	27133308	1	1	1	0.0454545	1	0.5	3	0.12	2	0.25
ENSCAFG00000013617	IDH1	37	16512770	16531219	0	0	1	0.0454545	2	1	3	0.12	2	0.25
ENSCAFG00000013684	PIKFYVE	37	16541562	16619554	0	0	1	0.0454545	2	1	3	0.12	2	0.25
ENSCAFG00000013703	PTH2R	37	16678002	16734220	0	0	1	0.0454545	2	1	3	0.12	2	0.25
ENSCAFG00000028926		37	17125972	17128866	0	0	1	0.0454545	2	1	3	0.12	2	0.25
ENSCAFG00000047473		37	17126535	17126975	0	0	1	0.0454545	2	1	3	0.12	2	0.25
ENSCAFG00000047255	OR6K4	38	23028374	23029330	1	1	2	0.0909091	0	0	3	0.12	2	0.25
ENSCAFG00000024352	OR6K8	38	23033581	23034570	1	1	2	0.0909091	0	0	3	0.12	2	0.25
ENSCAFG00000011678	OR6K2	38	23043721	23044686	1	1	2	0.0909091	0	0	3	0.12	2	0.25
ENSCAFG00000011638	SPTA1	38	23051563	23118966	1	1	2	0.0909091	0	0	3	0.12	2	0.25
ENSCAFG00000025439	OR10Z1	38	23122339	23123280	1	1	2	0.0909091	0	0	3	0.12	2	0.25
ENSCAFG00000011608	OR6P1	38	23158144	23159100	1	1	2	0.0909091	0	0	3	0.12	2	0.25
ENSCAFG00000042508		38	23183281	23219250	1	1	2	0.0909091	0	0	3	0.12	2	0.25
ENSCAFG00000043714		38	23205769	23231158	1	1	2	0.0909091	0	0	3	0.12	2	0.25
ENSCAFG00000023913	OR10K1	38	23236777	23237718	1	1	2	0.0909091	0	0	3	0.12	2	0.25
ENSCAFG00000023872	OR10T1	38	23252755	23253699	1	1	2	0.0909091	0	0	3	0.12	2	0.25
ENSCAFG00000011530	OR10K2	38	23265396	23266340	1	1	2	0.0909091	0	0	3	0.12	2	0.25
ENSCAFG00000011472	OR10T2	38	23283312	23284259	1	1	2	0.0909091	0	0	3	0.12	2	0.25
ENSCAFG00000024030	CD1C	38	23295128	23331613	1	1	2	0.0909091	0	0	3	0.12	2	0.25
ENSCAFG00000023735		38	23346695	23457145	1	1	2	0.0909091	0	0	3	0.12	2	0.25
ENSCAFG00000011401	KIRREL1	38	23530885	23594236	1	1	2	0.0909091	0	0	3	0.12	2	0.25
ENSCAFG00000001635	MLLT3	11	39927517	40203281	0	0	2	0.0909091	1	0.5	3	0.12	1	0.125
ENSCAFG00000025256	FOCAD	11	40265640	40577591	0	0	3	0.136364	0	0	3	0.12	1	0.125
ENSCAFG00000001652	HACD4	11	40586076	40616007	0	0	3	0.136364	0	0	3	0.12	1	0.125
ENSCAFG00000044433		11	40649439	40686331	0	0	3	0.136364	0	0	3	0.12	1	0.125
ENSCAFG00000001653	IFNB1	11	40668295	40668855	0	0	3	0.136364	0	0	3	0.12	1	0.125
ENSCAFG00000048456		11	40697253	40698053	0	0	3	0.136364	0	0	3	0.12	1	0.125
ENSCAFG00000041326	IFNA5	11	40726568	40727131	0	0	3	0.136364	0	0	3	0.12	1	0.125
ENSCAFG00000048590		11	40731546	40732109	0	0	3	0.136364	0	0	3	0.12	1	0.125
ENSCAFG00000048954		11	40742344	40742907	0	0	3	0.136364	0	0	3	0.12	1	0.125
ENSCAFG00000044464		11	40746003	40746566	0	0	3	0.136364	0	0	3	0.12	1	0.125
ENSCAFG00000049819		11	40749660	40750223	0	0	3	0.136364	0	0	3	0.12	1	0.125
ENSCAFG00000045429		11	42262300	42262554	1	1	2	0.0909091	0	0	3	0.12	1	0.125
ENSCAFG00000028528	IZUMO3	11	43191033	43194893	1	1	2	0.0909091	0	0	3	0.12	1	0.125
ENSCAFG00000044209		11	45030412	45033393	1	1	2	0.0909091	0	0	3	0.12	1	0.125
ENSCAFG00000031230	CAAP1	11	45064472	45109672	1	1	2	0.0909091	0	0	3	0.12	1	0.125
ENSCAFG00000001698	PLAA	11	45121588	45159098	1	1	2	0.0909091	0	0	3	0.12	1	0.125
ENSCAFG00000001706	IFT74	11	45161086	45242012	1	1	2	0.0909091	0	0	3	0.12	1	0.125
ENSCAFG00000001712	LRRC19	11	45181602	45186893	1	1	2	0.0909091	0	0	3	0.12	1	0.125
ENSCAFG00000036837		16	1310547	1315763	0	0	1	0.0454545	2	1	3	0.12	1	0.125
ENSCAFG00000029647		16	1499229	1583055	0	0	1	0.0454545	2	1	3	0.12	1	0.125
ENSCAFG00000003136	CCM2	16	10347145	10394594	1	1	0	0	2	1	3	0.12	1	0.125
ENSCAFG00000028992	MTPN	16	12316336	12369387	1	1	0	0	2	1	3	0.12	1	0.125
ENSCAFG00000031014	FAM180A	16	12523467	12535885	1	1	0	0	2	1	3	0.12	1	0.125
ENSCAFG00000003306	SLC13A4	16	12540263	12579949	1	1	0	0	2	1	3	0.12	1	0.125
ENSCAFG00000047077	STMP1	16	12586975	12602256	1	1	0	0	2	1	3	0.12	1	0.125
ENSCAFG00000003235	NUP205	16	12609403	12689136	1	1	0	0	2	1	3	0.12	1	0.125
ENSCAFG00000003223	CNOT4	16	12723346	12859077	1	1	0	0	2	1	3	0.12	1	0.125
ENSCAFG00000003221		16	12888625	12926510	1	1	0	0	2	1	3	0.12	1	0.125
ENSCAFG00000003213	STRA8	16	12929460	12951439	1	1	0	0	2	1	3	0.12	1	0.125
ENSCAFG00000003190	WDR91	16	12965140	12995345	1	1	0	0	2	1	3	0.12	1	0.125
ENSCAFG00000003181	CYREN	16	12994479	12998435	1	1	0	0	2	1	3	0.12	1	0.125
ENSCAFG00000003179	TMEM140	16	12997957	13014294	1	1	0	0	2	1	3	0.12	1	0.125
ENSCAFG00000003177	AGBL3	16	13020927	13077434	1	1	0	0	2	1	3	0.12	1	0.125
ENSCAFG00000003169	CALD1	16	13084109	13279384	1	1	0	0	2	1	3	0.12	1	0.125
ENSCAFG00000041349		16	13087529	13088680	1	1	0	0	2	1	3	0.12	1	0.125
ENSCAFG00000015396		16	13155576	13157791	1	1	0	0	2	1	3	0.12	1	0.125
ENSCAFG00000003165	BPGM	16	13365566	13418432	1	1	0	0	2	1	3	0.12	1	0.125
ENSCAFG00000003160	SH3BP5L	16	13710806	13723482	1	1	0	0	2	1	3	0.12	1	0.125
ENSCAFG00000003152	ZNF672	16	13740839	13744765	1	1	0	0	2	1	3	0.12	1	0.125
ENSCAFG00000003155	ZNF692	16	13746201	13776042	1	1	0	0	2	1	3	0.12	1	0.125
ENSCAFG00000046846		16	13796007	13796625	1	1	0	0	2	1	3	0.12	1	0.125
ENSCAFG00000003149	PGBD2	16	13811208	13822017	1	1	0	0	2	1	3	0.12	1	0.125
ENSCAFG00000043982		16	13829171	13884431	1	1	0	0	2	1	3	0.12	1	0.125
ENSCAFG00000028561		16	13908868	13914638	1	1	0	0	2	1	3	0.12	1	0.125
ENSCAFG00000049312		16	13947830	13948339	1	1	0	0	2	1	3	0.12	1	0.125
ENSCAFG00000004353		16	14082389	14083132	1	1	0	0	2	1	3	0.12	1	0.125
ENSCAFG00000004378	ZNF786	16	14144773	14183696	1	1	0	0	2	1	3	0.12	1	0.125
ENSCAFG00000004429	ZNF398	16	14199489	14228213	1	1	0	0	2	1	3	0.12	1	0.125
ENSCAFG00000004442	ZNF282	16	14239438	14265719	1	1	0	0	2	1	3	0.12	1	0.125
ENSCAFG00000025209	ZNF783	16	14274089	14314094	1	1	0	0	2	1	3	0.12	1	0.125
ENSCAFG00000025145	ZNF777	16	14366062	14388958	1	1	0	0	2	1	3	0.12	1	0.125
ENSCAFG00000004444		16	14407345	14426957	1	1	0	0	2	1	3	0.12	1	0.125
ENSCAFG00000004450	KRBA1	16	14487552	14511207	1	1	0	0	2	1	3	0.12	1	0.125
ENSCAFG00000004465	ZNF467	16	14536854	14544694	1	1	0	0	2	1	3	0.12	1	0.125
ENSCAFG00000004506	SSPO	16	14548097	14599147	1	1	0	0	2	1	3	0.12	1	0.125
ENSCAFG00000004539	ZNF862	16	14604288	14639077	1	1	0	0	2	1	3	0.12	1	0.125
ENSCAFG00000004543	ATP6V0E2	16	14642200	14646145	1	1	0	0	2	1	3	0.12	1	0.125
ENSCAFG00000004548		16	14661169	14664393	1	1	0	0	2	1	3	0.12	1	0.125
ENSCAFG00000029424	REPIN1	16	14669587	14690502	1	1	0	0	2	1	3	0.12	1	0.125
ENSCAFG00000004555	RARRES2	16	14671130	14674926	1	1	0	0	2	1	3	0.12	1	0.125
ENSCAFG00000032636		16	14710151	14711740	1	1	0	0	2	1	3	0.12	1	0.125
ENSCAFG00000041323		16	14721146	14723842	1	1	0	0	2	1	3	0.12	1	0.125
ENSCAFG00000004572	GIMAP8	16	14752620	14764683	1	1	0	0	2	1	3	0.12	1	0.125
ENSCAFG00000004574	GIMAP1	16	14793464	14795732	1	1	0	0	2	1	3	0.12	1	0.125
ENSCAFG00000004579	GIMAP4	16	14811416	14832019	1	1	0	0	2	1	3	0.12	1	0.125
ENSCAFG00000024858		16	14846943	14849516	1	1	0	0	2	1	3	0.12	1	0.125
ENSCAFG00000032359	GIMAP2	16	14868050	14871561	1	1	0	0	2	1	3	0.12	1	0.125
ENSCAFG00000024817		16	14869476	14895545	1	1	0	0	2	1	3	0.12	1	0.125
ENSCAFG00000004585	TMEM176B	16	14919126	14926583	1	1	0	0	2	1	3	0.12	1	0.125
ENSCAFG00000031409	TMEM176A	16	14926805	14931238	1	1	0	0	2	1	3	0.12	1	0.125
ENSCAFG00000004665	AOC1	16	14958658	15036651	1	1	0	0	2	1	3	0.12	1	0.125
ENSCAFG00000025442	KCNH2	16	15009031	15041504	1	1	0	0	2	1	3	0.12	1	0.125
ENSCAFG00000004687	NOS3	16	15011344	15072277	1	1	0	0	2	1	3	0.12	1	0.125
ENSCAFG00000041918	ATG9B	16	15072312	15080397	1	1	0	0	2	1	3	0.12	1	0.125
ENSCAFG00000004698	ABCB8	16	15082917	15096593	1	1	0	0	2	1	3	0.12	1	0.125
ENSCAFG00000004709	ASIC3	16	15099883	15104080	1	1	0	0	2	1	3	0.12	1	0.125
ENSCAFG00000004725	CDK5	16	15101230	15109269	1	1	0	0	2	1	3	0.12	1	0.125
ENSCAFG00000004623	SLC4A2	16	15111116	15126617	1	1	0	0	2	1	3	0.12	1	0.125
ENSCAFG00000004739	FASTK	16	15124704	15130917	1	1	0	0	2	1	3	0.12	1	0.125
ENSCAFG00000004748	TMUB1	16	15131354	15133716	1	1	0	0	2	1	3	0.12	1	0.125
ENSCAFG00000004773	AGAP3	16	15137024	15193538	1	1	0	0	2	1	3	0.12	1	0.125
ENSCAFG00000004801	ASB10	16	15220507	15230134	1	1	0	0	2	1	3	0.12	1	0.125
ENSCAFG00000004812	IQCA1L	16	15232092	15245920	1	1	0	0	2	1	3	0.12	1	0.125
ENSCAFG00000004830		16	15248138	15267120	1	1	0	0	2	1	3	0.12	1	0.125
ENSCAFG00000004853	CHPF2	16	15271805	15280024	1	1	0	0	2	1	3	0.12	1	0.125
ENSCAFG00000004865	SMARCD3	16	15279309	15417027	1	1	0	0	2	1	3	0.12	1	0.125
ENSCAFG00000004876	NUB1	16	15352476	15381095	1	1	0	0	2	1	3	0.12	1	0.125
ENSCAFG00000004878	WDR86	16	15384688	15404743	1	1	0	0	2	1	3	0.12	1	0.125
ENSCAFG00000004885	CRYGN	16	15414814	15422940	1	1	0	0	2	1	3	0.12	1	0.125
ENSCAFG00000004894	RHEB	16	15434111	15483419	1	1	0	0	2	1	3	0.12	1	0.125
ENSCAFG00000004912	PRKAG2	16	15522111	15785854	1	1	0	0	2	1	3	0.12	1	0.125
ENSCAFG00000047299		16	15823243	15824076	1	1	0	0	2	1	3	0.12	1	0.125
ENSCAFG00000004940	GALNTL5	16	15841211	15898199	1	1	0	0	2	1	3	0.12	1	0.125
ENSCAFG00000004932	GALNT11	16	15901406	15951359	1	1	0	0	2	1	3	0.12	1	0.125
ENSCAFG00000004955	KMT2C	16	15963901	16158408	1	1	0	0	2	1	3	0.12	1	0.125
ENSCAFG00000004961	CCT8L2	16	16251061	16252728	1	1	0	0	2	1	3	0.12	1	0.125
ENSCAFG00000004964	XRCC2	16	16402933	16429037	1	1	0	0	2	1	3	0.12	1	0.125
ENSCAFG00000004971	ACTR3B	16	16470853	16555259	1	1	0	0	2	1	3	0.12	1	0.125
ENSCAFG00000043914		16	16832025	16834070	1	1	0	0	2	1	3	0.12	1	0.125
ENSCAFG00000005001		16	16841161	16842685	1	1	0	0	2	1	3	0.12	1	0.125
ENSCAFG00000005036	DPP6	16	17357522	18041822	1	1	0	0	2	1	3	0.12	1	0.125
ENSCAFG00000005062	PAXIP1	16	18066246	18112506	1	1	0	0	2	1	3	0.12	1	0.125
ENSCAFG00000005077	HTR5A	16	18142830	18152442	1	1	0	0	2	1	3	0.12	1	0.125
ENSCAFG00000005081	INSIG1	16	18259935	18271378	1	1	0	0	2	1	3	0.12	1	0.125
ENSCAFG00000029968	SHH	16	18484809	18662903	1	1	0	0	2	1	3	0.12	1	0.125
ENSCAFG00000005086	RBM33	16	18489214	18629302	1	1	0	0	2	1	3	0.12	1	0.125
ENSCAFG00000029350		16	18551636	18552672	1	1	0	0	2	1	3	0.12	1	0.125
ENSCAFG00000005116	RNF32	16	19235972	19280301	1	1	0	0	2	1	3	0.12	1	0.125
ENSCAFG00000005134	LMBR1	16	19296149	19442369	1	1	0	0	2	1	3	0.12	1	0.125
ENSCAFG00000029845	NOM1	16	19476227	19490441	1	1	0	0	2	1	3	0.12	1	0.125
ENSCAFG00000005148	MNX1	16	19499582	19512836	1	1	0	0	2	1	3	0.12	1	0.125
ENSCAFG00000005158	UBE3C	16	19589172	19777260	1	1	0	0	2	1	3	0.12	1	0.125
ENSCAFG00000005174	DNAJB6	16	19768639	19848139	1	1	0	0	2	1	3	0.12	1	0.125
ENSCAFG00000045175		16	19877813	19878106	1	1	0	0	2	1	3	0.12	1	0.125
ENSCAFG00000032520	PTPRN2	16	19905473	20602680	1	1	0	0	2	1	3	0.12	1	0.125
ENSCAFG00000005217	NCAPG2	16	20649489	20712208	1	1	0	0	2	1	3	0.12	1	0.125
ENSCAFG00000005228	ESYT2	16	20718499	20811468	1	1	0	0	2	1	3	0.12	1	0.125
ENSCAFG00000005240	DYNC2I1	16	20810345	20859037	1	1	0	0	2	1	3	0.12	1	0.125
ENSCAFG00000005255	VIPR2	16	20927991	20987785	1	1	0	0	2	1	3	0.12	1	0.125
ENSCAFG00000005301	PSD3	16	21336642	21921460	1	1	0	0	2	1	3	0.12	1	0.125
ENSCAFG00000047837		16	21801948	21804461	1	1	0	0	2	1	3	0.12	1	0.125
ENSCAFG00000005321		16	21903421	21905225	1	1	0	0	2	1	3	0.12	1	0.125
ENSCAFG00000005330	SH2D4A	16	22143602	22209341	1	1	0	0	2	1	3	0.12	1	0.125
ENSCAFG00000005337	CSGALNACT1	16	22219861	22392937	1	1	0	0	2	1	3	0.12	1	0.125
ENSCAFG00000005369	INTS10	16	22423640	22636511	1	1	0	0	2	1	3	0.12	1	0.125
ENSCAFG00000005378	HGSNAT	16	22642289	22683879	1	1	0	0	2	1	3	0.12	1	0.125
ENSCAFG00000049104		16	22695048	22696064	1	1	0	0	2	1	3	0.12	1	0.125
ENSCAFG00000030110	POMK	16	22701736	22719229	1	1	0	0	2	1	3	0.12	1	0.125
ENSCAFG00000005385	FNTA	16	22739079	22767914	1	1	0	0	2	1	3	0.12	1	0.125
ENSCAFG00000005407	HOOK3	16	22784267	22901991	1	1	0	0	2	1	3	0.12	1	0.125
ENSCAFG00000005417	RNF170	16	22900313	22927125	1	1	0	0	2	1	3	0.12	1	0.125
ENSCAFG00000005418	THAP1	16	22940216	22948582	1	1	0	0	2	1	3	0.12	1	0.125
ENSCAFG00000041095		16	22986648	22989804	1	1	0	0	2	1	3	0.12	1	0.125
ENSCAFG00000005444	CHRNA6	16	22990167	23009106	1	1	0	0	2	1	3	0.12	1	0.125
ENSCAFG00000005460	CHRNB3	16	23021645	23048347	1	1	0	0	2	1	3	0.12	1	0.125
ENSCAFG00000032084	SMIM19	16	23153968	23165771	1	1	0	0	2	1	3	0.12	1	0.125
ENSCAFG00000005472	SLC20A2	16	23200798	23267775	1	1	0	0	2	1	3	0.12	1	0.125
ENSCAFG00000005502	VDAC3	16	23276767	23289752	1	1	0	0	2	1	3	0.12	1	0.125
ENSCAFG00000005508	DKK4	16	23302320	23304834	1	1	0	0	2	1	3	0.12	1	0.125
ENSCAFG00000005517	POLB	16	23306367	23335322	1	1	0	0	2	1	3	0.12	1	0.125
ENSCAFG00000005526	IKBKB	16	23359813	23419075	1	1	0	0	2	1	3	0.12	1	0.125
ENSCAFG00000005586	AP3M2	16	23454325	23518193	1	1	0	0	2	1	3	0.12	1	0.125
ENSCAFG00000005575		16	23462966	23495388	1	1	0	0	2	1	3	0.12	1	0.125
ENSCAFG00000004323	RSBN1L	18	17768269	17795197	1	1	1	0.0454545	1	0.5	3	0.12	1	0.125
ENSCAFG00000004324	TMEM60	18	17806128	17806529	1	1	1	0.0454545	1	0.5	3	0.12	1	0.125
ENSCAFG00000007152	PTPRG	20	28778386	29481145	0	0	1	0.0454545	2	1	3	0.12	1	0.125
ENSCAFG00000007181		20	29405058	29405405	0	0	1	0.0454545	2	1	3	0.12	1	0.125
ENSCAFG00000046311		20	29831629	29832102	0	0	1	0.0454545	2	1	3	0.12	1	0.125
ENSCAFG00000050081		22	27004842	27008663	1	1	1	0.0454545	1	0.5	3	0.12	1	0.125
ENSCAFG00000005037	KLF5	22	27162397	27200871	1	1	1	0.0454545	1	0.5	3	0.12	1	0.125
ENSCAFG00000005040	KLF12	22	27704686	28123099	1	1	1	0.0454545	1	0.5	3	0.12	1	0.125
ENSCAFG00000046057		22	28893899	28896544	1	1	1	0.0454545	1	0.5	3	0.12	1	0.125
ENSCAFG00000005044	TBC1D4	22	29110201	29290154	1	1	1	0.0454545	1	0.5	3	0.12	1	0.125
ENSCAFG00000029815	COMMD6	22	29318231	29336062	1	1	1	0.0454545	1	0.5	3	0.12	1	0.125
ENSCAFG00000029050	UCHL3	22	29348706	29407965	1	1	1	0.0454545	1	0.5	3	0.12	1	0.125
ENSCAFG00000005061	LMO7	22	29415337	29618667	1	1	1	0.0454545	1	0.5	3	0.12	1	0.125
ENSCAFG00000044547		22	29545258	29547696	1	1	1	0.0454545	1	0.5	3	0.12	1	0.125
ENSCAFG00000048601		26	33225707	33225946	1	1	0	0	2	1	3	0.12	1	0.125
ENSCAFG00000045947		26	33514086	33517671	1	1	0	0	2	1	3	0.12	1	0.125
ENSCAFG00000008682		32	1696681	1699179	1	1	1	0.0454545	1	0.5	3	0.12	1	0.125
ENSCAFG00000008685	CCNG2	32	1720156	1726842	1	1	1	0.0454545	1	0.5	3	0.12	1	0.125
ENSCAFG00000008692	CXCL13	32	2047315	2052833	1	1	1	0.0454545	1	0.5	3	0.12	1	0.125
ENSCAFG00000008699	CNOT6L	32	2145813	2306229	1	1	1	0.0454545	1	0.5	3	0.12	1	0.125
ENSCAFG00000008862	NAA11	32	3656949	3657638	1	1	1	0.0454545	1	0.5	3	0.12	1	0.125
ENSCAFG00000008864	GK2	32	3731281	3732942	1	1	1	0.0454545	1	0.5	3	0.12	1	0.125
ENSCAFG00000041895		32	3749695	3749976	1	1	1	0.0454545	1	0.5	3	0.12	1	0.125
ENSCAFG00000008871	ANTXR2	32	4148310	4302071	1	1	1	0.0454545	1	0.5	3	0.12	1	0.125
ENSCAFG00000031151		32	4400764	4401024	1	1	1	0.0454545	1	0.5	3	0.12	1	0.125
ENSCAFG00000008881	PRDM8	32	4443289	4451036	1	1	1	0.0454545	1	0.5	3	0.12	1	0.125
ENSCAFG00000008886	FGF5	32	4508217	4528915	1	1	1	0.0454545	1	0.5	3	0.12	1	0.125
ENSCAFG00000031408	CFAP299	32	4569816	5147979	1	1	1	0.0454545	1	0.5	3	0.12	1	0.125
ENSCAFG00000008889	BMP3	32	5207833	5231966	1	1	1	0.0454545	1	0.5	3	0.12	1	0.125
ENSCAFG00000008898	PRKG2	32	5266442	5365396	1	1	1	0.0454545	1	0.5	3	0.12	1	0.125
ENSCAFG00000008919	RASGEF1B	32	5546524	6090764	1	1	1	0.0454545	1	0.5	3	0.12	1	0.125
ENSCAFG00000045182		32	5576344	5578566	1	1	1	0.0454545	1	0.5	3	0.12	1	0.125
ENSCAFG00000045902		32	5648504	5648683	1	1	1	0.0454545	1	0.5	3	0.12	1	0.125
ENSCAFG00000009476	AFF1	32	10430090	10632172	1	1	1	0.0454545	1	0.5	3	0.12	1	0.125
ENSCAFG00000009490	KLHL8	32	10659240	10686998	1	1	1	0.0454545	1	0.5	3	0.12	1	0.125
ENSCAFG00000008805		32	10722628	10723110	1	1	1	0.0454545	1	0.5	3	0.12	1	0.125
ENSCAFG00000009511	HSD17B13	32	10794617	10854193	1	1	1	0.0454545	1	0.5	3	0.12	1	0.125
ENSCAFG00000009529	NUDT9	32	10862527	10886863	1	1	1	0.0454545	1	0.5	3	0.12	1	0.125
ENSCAFG00000009537	SPARCL1	32	10900283	10944449	1	1	1	0.0454545	1	0.5	3	0.12	1	0.125
ENSCAFG00000044575		32	11017195	11021948	1	1	1	0.0454545	1	0.5	3	0.12	1	0.125
ENSCAFG00000009548	DMP1	32	11045508	11053252	1	1	1	0.0454545	1	0.5	3	0.12	1	0.125
ENSCAFG00000009558	IBSP	32	11187160	11200846	1	1	1	0.0454545	1	0.5	3	0.12	1	0.125
ENSCAFG00000047433	MEPE	32	11212531	11222805	1	1	1	0.0454545	1	0.5	3	0.12	1	0.125
ENSCAFG00000009569	SPP1	32	11353953	11362069	1	1	1	0.0454545	1	0.5	3	0.12	1	0.125
ENSCAFG00000009595	PKD2	32	11383424	11435438	1	1	1	0.0454545	1	0.5	3	0.12	1	0.125
ENSCAFG00000043869		32	11437298	11437504	1	1	1	0.0454545	1	0.5	3	0.12	1	0.125
ENSCAFG00000009638	ABCG2	32	11443780	11517674	1	1	1	0.0454545	1	0.5	3	0.12	1	0.125
ENSCAFG00000009605	PPM1K	32	11597814	11623390	1	1	1	0.0454545	1	0.5	3	0.12	1	0.125
ENSCAFG00000009781	HERC6	32	11694963	11750719	1	1	1	0.0454545	1	0.5	3	0.12	1	0.125
ENSCAFG00000009800		32	11757323	11800615	1	1	1	0.0454545	1	0.5	3	0.12	1	0.125
ENSCAFG00000041011		32	11789915	11829076	1	1	1	0.0454545	1	0.5	3	0.12	1	0.125
ENSCAFG00000029755	PYURF	32	11808967	11812640	1	1	1	0.0454545	1	0.5	3	0.12	1	0.125
ENSCAFG00000023804	HERC3	32	11866405	11976442	1	1	1	0.0454545	1	0.5	3	0.12	1	0.125
ENSCAFG00000009805	NAP1L5	32	11958122	11958658	1	1	1	0.0454545	1	0.5	3	0.12	1	0.125
ENSCAFG00000009840	FAM13A	32	11998114	12338803	1	1	1	0.0454545	1	0.5	3	0.12	1	0.125
ENSCAFG00000009844	TIGD2	32	12341225	12342802	1	1	1	0.0454545	1	0.5	3	0.12	1	0.125
ENSCAFG00000042386		32	12419797	12421084	1	1	1	0.0454545	1	0.5	3	0.12	1	0.125
ENSCAFG00000009859	GPRIN3	32	12501577	12503907	1	1	1	0.0454545	1	0.5	3	0.12	1	0.125
ENSCAFG00000009864		32	12690820	12692395	1	1	1	0.0454545	1	0.5	3	0.12	1	0.125
ENSCAFG00000029213		32	12786427	12788404	1	1	1	0.0454545	1	0.5	3	0.12	1	0.125
ENSCAFG00000009880	SNCA	32	12916215	13060383	1	1	1	0.0454545	1	0.5	3	0.12	1	0.125
ENSCAFG00000011706	MNDA	38	22921732	22934286	1	1	2	0.0909091	0	0	3	0.12	1	0.125
ENSCAFG00000011692		38	22958458	22959402	1	1	2	0.0909091	0	0	3	0.12	1	0.125
ENSCAFG00000042870	OR10AA5	38	22968106	22969050	1	1	2	0.0909091	0	0	3	0.12	1	0.125
ENSCAFG00000030413	OR6N2	38	22982050	22983003	1	1	2	0.0909091	0	0	3	0.12	1	0.125
ENSCAFG00000011684	OR6N1	38	22993596	22994546	1	1	2	0.0909091	0	0	3	0.12	1	0.125
ENSCAFG00000011683	OR6K6	38	23003880	23004908	1	1	2	0.0909091	0	0	3	0.12	1	0.125
ENSCAFG00000011679	OR6K5	38	23016698	23017648	1	1	2	0.0909091	0	0	3	0.12	1	0.125
ENSCAFG00000032316		38	23632057	23634654	1	1	2	0.0909091	0	0	3	0.12	1	0.125
ENSCAFG00000011373	SUSD4	38	23639616	23685304	1	1	2	0.0909091	0	0	3	0.12	1	0.125
ENSCAFG00000011368	TLR5	38	23702033	23705314	1	1	2	0.0909091	0	0	3	0.12	1	0.125
ENSCAFG00000011358	DISP1	38	23711780	23871846	1	1	2	0.0909091	0	0	3	0.12	1	0.125
ENSCAFG00000015524	WDR1	3	69305731	69348177	1	1	1	0.0454545	1	0.5	3	0.12	0	0
ENSCAFG00000001713	TEK	11	45278891	45409093	1	1	2	0.0909091	0	0	3	0.12	0	0
ENSCAFG00000029839		11	45378876	45413061	1	1	2	0.0909091	0	0	3	0.12	0	0
ENSCAFG00000049674		11	45425106	45431233	1	1	2	0.0909091	0	0	3	0.12	0	0
ENSCAFG00000001715	MOB3B	11	45460901	45574034	1	1	2	0.0909091	0	0	3	0.12	0	0
ENSCAFG00000001716	IFNK	11	45641627	45642256	1	1	2	0.0909091	0	0	3	0.12	0	0
ENSCAFG00000001731		11	47245178	47246654	0	0	3	0.136364	0	0	3	0.12	0	0
ENSCAFG00000001734		11	47582908	47585492	0	0	3	0.136364	0	0	3	0.12	0	0
ENSCAFG00000014138	SUN3	18	36691	73805	1	1	1	0.0454545	1	0.5	3	0.12	0	0
ENSCAFG00000014131	C18H7orf57	18	81796	94950	1	1	1	0.0454545	1	0.5	3	0.12	0	0
ENSCAFG00000032173		18	100257	129452	1	1	1	0.0454545	1	0.5	3	0.12	0	0
ENSCAFG00000003334	ABCA13	18	135690	352871	1	1	1	0.0454545	1	0.5	3	0.12	0	0
ENSCAFG00000024474		18	990481	992391	1	1	1	0.0454545	1	0.5	3	0.12	0	0
ENSCAFG00000003354	VWC2	18	1257357	1350856	1	1	1	0.0454545	1	0.5	3	0.12	0	0
ENSCAFG00000003356	ZPBP	18	1374331	1461710	1	1	1	0.0454545	1	0.5	3	0.12	0	0
ENSCAFG00000003358		18	1464535	1464954	1	1	1	0.0454545	1	0.5	3	0.12	0	0
ENSCAFG00000003374	IKZF1	18	1661690	1770768	1	1	1	0.0454545	1	0.5	3	0.12	0	0
ENSCAFG00000003379	FIGNL1	18	1788801	1790831	1	1	1	0.0454545	1	0.5	3	0.12	0	0
ENSCAFG00000003400	DDC	18	1803273	1867616	1	1	1	0.0454545	1	0.5	3	0.12	0	0
ENSCAFG00000003438	COBL	18	2208260	2459206	1	1	1	0.0454545	1	0.5	3	0.12	0	0
ENSCAFG00000048617		18	2595469	2598393	1	1	1	0.0454545	1	0.5	3	0.12	0	0
ENSCAFG00000030774		18	2985691	2986030	1	1	1	0.0454545	1	0.5	3	0.12	0	0
ENSCAFG00000003455		18	4871543	4872444	1	1	1	0.0454545	1	0.5	3	0.12	0	0
ENSCAFG00000003456	VSTM2A	18	5345261	5371332	1	1	1	0.0454545	1	0.5	3	0.12	0	0
ENSCAFG00000003459	SEC61G	18	5564401	5570946	1	1	1	0.0454545	1	0.5	3	0.12	0	0
ENSCAFG00000003465	EGFR	18	5982770	6042631	1	1	1	0.0454545	1	0.5	3	0.12	0	0
ENSCAFG00000003470	LANCL2	18	6197989	6234856	1	1	1	0.0454545	1	0.5	3	0.12	0	0
ENSCAFG00000003474	VOPP1	18	6282426	6386703	1	1	1	0.0454545	1	0.5	3	0.12	0	0
ENSCAFG00000003476	BLVRA	18	6426255	6495647	1	1	1	0.0454545	1	0.5	3	0.12	0	0
ENSCAFG00000031110	COA1	18	6505204	6577006	1	1	1	0.0454545	1	0.5	3	0.12	0	0
ENSCAFG00000003480	STK17A	18	6590105	6626245	1	1	1	0.0454545	1	0.5	3	0.12	0	0
ENSCAFG00000003494	HECW1	18	6647658	7084567	1	1	1	0.0454545	1	0.5	3	0.12	0	0
ENSCAFG00000003507	MRPL32	18	7172790	7218036	1	1	1	0.0454545	1	0.5	3	0.12	0	0
ENSCAFG00000044635	PSMA2	18	7218080	7228816	1	1	1	0.0454545	1	0.5	3	0.12	0	0
ENSCAFG00000003519	C7orf25	18	7234687	7235952	1	1	1	0.0454545	1	0.5	3	0.12	0	0
ENSCAFG00000003535	GLI3	18	7801394	8068132	1	1	1	0.0454545	1	0.5	3	0.12	0	0
ENSCAFG00000003550	INHBA	18	8272872	8283794	1	1	1	0.0454545	1	0.5	3	0.12	0	0
ENSCAFG00000003551		18	8957707	8958156	1	1	1	0.0454545	1	0.5	3	0.12	0	0
ENSCAFG00000003556	SUGCT	18	9030745	9766277	1	1	1	0.0454545	1	0.5	3	0.12	0	0
ENSCAFG00000031550	MPLKIP	18	9765972	9768833	1	1	1	0.0454545	1	0.5	3	0.12	0	0
ENSCAFG00000029250	CDK13	18	9803535	9920281	1	1	1	0.0454545	1	0.5	3	0.12	0	0
ENSCAFG00000030906	RALA	18	10024311	10039183	1	1	1	0.0454545	1	0.5	3	0.12	0	0
ENSCAFG00000003569	YAE1	18	10135810	10140949	1	1	1	0.0454545	1	0.5	3	0.12	0	0
ENSCAFG00000003571	POU6F2	18	10238259	10717625	1	1	1	0.0454545	1	0.5	3	0.12	0	0
ENSCAFG00000046613		18	10400482	10400980	1	1	1	0.0454545	1	0.5	3	0.12	0	0
ENSCAFG00000003582	VPS41	18	10788891	10955645	1	1	1	0.0454545	1	0.5	3	0.12	0	0
ENSCAFG00000040998		18	10966245	10968509	1	1	1	0.0454545	1	0.5	3	0.12	0	0
ENSCAFG00000003617	AMPH	18	11143446	11260841	1	1	1	0.0454545	1	0.5	3	0.12	0	0
ENSCAFG00000041010		18	11332642	11567476	1	1	1	0.0454545	1	0.5	3	0.12	0	0
ENSCAFG00000004057	SRPK2	18	14999422	15236393	1	1	1	0.0454545	1	0.5	3	0.12	0	0
ENSCAFG00000004125	KMT2E	18	15239994	15332828	1	1	1	0.0454545	1	0.5	3	0.12	0	0
ENSCAFG00000031463		18	15426831	15596950	1	1	1	0.0454545	1	0.5	3	0.12	0	0
ENSCAFG00000004146	ORC5	18	16088184	16166718	1	1	1	0.0454545	1	0.5	3	0.12	0	0
ENSCAFG00000049733		18	16252298	16253028	1	1	1	0.0454545	1	0.5	3	0.12	0	0
ENSCAFG00000025345	RELN	18	16275837	16773875	1	1	1	0.0454545	1	0.5	3	0.12	0	0
ENSCAFG00000004181	SLC26A5	18	16788759	16839940	1	1	1	0.0454545	1	0.5	3	0.12	0	0
ENSCAFG00000004204	PSMC2	18	16845594	16858911	1	1	1	0.0454545	1	0.5	3	0.12	0	0
ENSCAFG00000046514		18	16864487	16882982	1	1	1	0.0454545	1	0.5	3	0.12	0	0
ENSCAFG00000004235	DNAJC2	18	16887901	16893857	1	1	1	0.0454545	1	0.5	3	0.12	0	0
ENSCAFG00000004166	PMPCB	18	16894276	16906979	1	1	1	0.0454545	1	0.5	3	0.12	0	0
ENSCAFG00000004244	NAPEPLD	18	16945253	17009607	1	1	1	0.0454545	1	0.5	3	0.12	0	0
ENSCAFG00000004247	ARMC10	18	16995079	17020840	1	1	1	0.0454545	1	0.5	3	0.12	0	0
ENSCAFG00000004262	FBXL13	18	17020839	17224939	1	1	1	0.0454545	1	0.5	3	0.12	0	0
ENSCAFG00000004274	LRRC17	18	17104184	17118012	1	1	1	0.0454545	1	0.5	3	0.12	0	0
ENSCAFG00000043986		18	17136712	17138060	1	1	1	0.0454545	1	0.5	3	0.12	0	0
ENSCAFG00000004283	FAM185A	18	17229080	17286366	1	1	1	0.0454545	1	0.5	3	0.12	0	0
ENSCAFG00000004293	CCDC146	18	17304941	17404914	1	1	1	0.0454545	1	0.5	3	0.12	0	0
ENSCAFG00000030025	FGL2	18	17331780	17335401	1	1	1	0.0454545	1	0.5	3	0.12	0	0
ENSCAFG00000004316	GSAP	18	17407532	17484688	1	1	1	0.0454545	1	0.5	3	0.12	0	0
ENSCAFG00000025333	PTPN12	18	17607936	17692219	1	1	1	0.0454545	1	0.5	3	0.12	0	0
ENSCAFG00000048502		18	17715602	17716028	1	1	1	0.0454545	1	0.5	3	0.12	0	0
ENSCAFG00000016413	GNAI1	18	19924235	19951244	1	1	1	0.0454545	1	0.5	3	0.12	0	0
ENSCAFG00000013680	GNAT3	18	20174271	20230271	1	1	1	0.0454545	1	0.5	3	0.12	0	0
ENSCAFG00000006401	CD36	18	20339050	20372639	1	1	1	0.0454545	1	0.5	3	0.12	0	0
ENSCAFG00000006381	SEMA3C	18	20459925	20635276	1	1	1	0.0454545	1	0.5	3	0.12	0	0
ENSCAFG00000006370	HGF	18	21332817	21410263	1	1	1	0.0454545	1	0.5	3	0.12	0	0
ENSCAFG00000006339	CACNA2D1	18	21564676	21949544	1	1	1	0.0454545	1	0.5	3	0.12	0	0
ENSCAFG00000006264	PCLO	18	22385100	22706793	1	1	1	0.0454545	1	0.5	3	0.12	0	0
ENSCAFG00000006247	SEMA3E	18	22881133	23116696	1	1	1	0.0454545	1	0.5	3	0.12	0	0
ENSCAFG00000006212	SEMA3A	18	23414576	23867098	1	1	1	0.0454545	1	0.5	3	0.12	0	0
ENSCAFG00000006128	SEMA3D	18	24262125	24394155	1	1	1	0.0454545	1	0.5	3	0.12	0	0
ENSCAFG00000043528		18	24734604	24735541	1	1	1	0.0454545	1	0.5	3	0.12	0	0
ENSCAFG00000006087	SEPTIN14	18	25121175	25202140	1	1	1	0.0454545	1	0.5	3	0.12	0	0
ENSCAFG00000045496		18	25345364	25354373	1	1	1	0.0454545	1	0.5	3	0.12	0	0
ENSCAFG00000006415		18	25351512	25352892	1	1	1	0.0454545	1	0.5	3	0.12	0	0
ENSCAFG00000006423	ODF3	18	25354394	25357367	1	1	1	0.0454545	1	0.5	3	0.12	0	0
ENSCAFG00000006433	BET1L	18	25360636	25361299	1	1	1	0.0454545	1	0.5	3	0.12	0	0
ENSCAFG00000006439	RIC8A	18	25362875	25368378	1	1	1	0.0454545	1	0.5	3	0.12	0	0
ENSCAFG00000006450	SIRT3	18	25369382	25388118	1	1	1	0.0454545	1	0.5	3	0.12	0	0
ENSCAFG00000006455	PSMD13	18	25388229	25401070	1	1	1	0.0454545	1	0.5	3	0.12	0	0
ENSCAFG00000032118		18	25401348	25403139	1	1	1	0.0454545	1	0.5	3	0.12	0	0
ENSCAFG00000006468	NLRP6	18	25433698	25440740	1	1	1	0.0454545	1	0.5	3	0.12	0	0
ENSCAFG00000006474	PGGHG	18	25443387	25449405	1	1	1	0.0454545	1	0.5	3	0.12	0	0
ENSCAFG00000050027		18	25459469	25460872	1	1	1	0.0454545	1	0.5	3	0.12	0	0
ENSCAFG00000046009		18	25461617	25463721	1	1	1	0.0454545	1	0.5	3	0.12	0	0
ENSCAFG00000006485		18	25484785	25485785	1	1	1	0.0454545	1	0.5	3	0.12	0	0
ENSCAFG00000048887		18	25487470	25488288	1	1	1	0.0454545	1	0.5	3	0.12	0	0
ENSCAFG00000030793		18	25494018	25494958	1	1	1	0.0454545	1	0.5	3	0.12	0	0
ENSCAFG00000006492	B4GALNT4	18	25522852	25532074	1	1	1	0.0454545	1	0.5	3	0.12	0	0
ENSCAFG00000006497	PKP3	18	25540073	25547667	1	1	1	0.0454545	1	0.5	3	0.12	0	0
ENSCAFG00000006505	SIGIRR	18	25548637	25553923	1	1	1	0.0454545	1	0.5	3	0.12	0	0
ENSCAFG00000006512	ANO9	18	25556344	25566407	1	1	1	0.0454545	1	0.5	3	0.12	0	0
ENSCAFG00000006515	PTDSS2	18	25583088	25604213	1	1	1	0.0454545	1	0.5	3	0.12	0	0
ENSCAFG00000024796	RNH1	18	25606029	25614629	1	1	1	0.0454545	1	0.5	3	0.12	0	0
ENSCAFG00000031029	HRAS	18	25642844	25644717	1	1	1	0.0454545	1	0.5	3	0.12	0	0
ENSCAFG00000006523	LRRC56	18	25647882	25664220	1	1	1	0.0454545	1	0.5	3	0.12	0	0
ENSCAFG00000006526	LMNTD2	18	25663814	25668768	1	1	1	0.0454545	1	0.5	3	0.12	0	0
ENSCAFG00000006528	RASSF7	18	25668457	25672651	1	1	1	0.0454545	1	0.5	3	0.12	0	0
ENSCAFG00000006539	PHRF1	18	25680342	25708502	1	1	1	0.0454545	1	0.5	3	0.12	0	0
ENSCAFG00000006557		18	25709049	25709404	1	1	1	0.0454545	1	0.5	3	0.12	0	0
ENSCAFG00000006569	DEAF1	18	25711706	25733069	1	1	1	0.0454545	1	0.5	3	0.12	0	0
ENSCAFG00000025183	EPS8L2	18	25733090	25755658	1	1	1	0.0454545	1	0.5	3	0.12	0	0
ENSCAFG00000029403		18	25764171	25771979	1	1	1	0.0454545	1	0.5	3	0.12	0	0
ENSCAFG00000006633		18	25773736	25777722	1	1	1	0.0454545	1	0.5	3	0.12	0	0
ENSCAFG00000006657	ALKBH3	18	25824877	25899079	1	1	1	0.0454545	1	0.5	3	0.12	0	0
ENSCAFG00000006702	HSD17B12	18	25908555	26061616	1	1	1	0.0454545	1	0.5	3	0.12	0	0
ENSCAFG00000006730	TTC17	18	26201938	26318230	1	1	1	0.0454545	1	0.5	3	0.12	0	0
ENSCAFG00000006761	API5	18	26327920	26355585	1	1	1	0.0454545	1	0.5	3	0.12	0	0
ENSCAFG00000006768	LRRC4C	18	28841164	28843083	1	1	1	0.0454545	1	0.5	3	0.12	0	0
ENSCAFG00000046942		18	29590241	29591320	1	1	1	0.0454545	1	0.5	3	0.12	0	0
ENSCAFG00000006775		18	29652841	29653173	1	1	1	0.0454545	1	0.5	3	0.12	0	0
ENSCAFG00000006799	IFTAP	18	31556023	31618123	1	1	1	0.0454545	1	0.5	3	0.12	0	0
ENSCAFG00000006803	RAG2	18	31618481	31620064	1	1	1	0.0454545	1	0.5	3	0.12	0	0
ENSCAFG00000006808	RAG1	18	31630737	31641660	1	1	1	0.0454545	1	0.5	3	0.12	0	0
ENSCAFG00000006813	TRAF6	18	31675391	31688641	1	1	1	0.0454545	1	0.5	3	0.12	0	0
ENSCAFG00000006825	PRR5L	18	31706546	31849491	1	1	1	0.0454545	1	0.5	3	0.12	0	0
ENSCAFG00000006832	COMMD9	18	31854715	31869487	1	1	1	0.0454545	1	0.5	3	0.12	0	0
ENSCAFG00000006840	LDLRAD3	18	31903095	32061171	1	1	1	0.0454545	1	0.5	3	0.12	0	0
ENSCAFG00000006848	TRIM44	18	32247146	32351648	1	1	1	0.0454545	1	0.5	3	0.12	0	0
ENSCAFG00000006865	PAMR1	18	32356982	32575904	1	1	1	0.0454545	1	0.5	3	0.12	0	0
ENSCAFG00000007514	IMMP1L	18	35880183	35963494	0	0	2	0.0909091	1	0.5	3	0.12	0	0
ENSCAFG00000044049		19	11837236	11839401	1	1	1	0.0454545	1	0.5	3	0.12	0	0
ENSCAFG00000003799	C19H4orf33	19	11925648	12001039	1	1	1	0.0454545	1	0.5	3	0.12	0	0
ENSCAFG00000044907		19	11978763	11982590	1	1	1	0.0454545	1	0.5	3	0.12	0	0
ENSCAFG00000003801	SCLT1	19	12001060	12178680	1	1	1	0.0454545	1	0.5	3	0.12	0	0
ENSCAFG00000003808	JADE1	19	12189281	12250349	1	1	1	0.0454545	1	0.5	3	0.12	0	0
ENSCAFG00000041989		19	12535250	12537763	1	1	1	0.0454545	1	0.5	3	0.12	0	0
ENSCAFG00000030590		19	12626650	12714503	1	1	1	0.0454545	1	0.5	3	0.12	0	0
ENSCAFG00000003822	PGRMC2	19	12715460	12731957	1	1	1	0.0454545	1	0.5	3	0.12	0	0
ENSCAFG00000003831	LARP1B	19	12775821	12894970	1	1	1	0.0454545	1	0.5	3	0.12	0	0
ENSCAFG00000003848	ABHD18	19	12938051	12982259	1	1	1	0.0454545	1	0.5	3	0.12	0	0
ENSCAFG00000003857		19	12963081	12964580	1	1	1	0.0454545	1	0.5	3	0.12	0	0
ENSCAFG00000003860	MFSD8	19	12982394	13020083	1	1	1	0.0454545	1	0.5	3	0.12	0	0
ENSCAFG00000003875	PLK4	19	13041742	13060072	1	1	1	0.0454545	1	0.5	3	0.12	0	0
ENSCAFG00000003896	HSPA4L	19	13106044	13156886	1	1	1	0.0454545	1	0.5	3	0.12	0	0
ENSCAFG00000003934	INTU	19	13164245	13276496	1	1	1	0.0454545	1	0.5	3	0.12	0	0
ENSCAFG00000044294		19	13609129	13609299	1	1	1	0.0454545	1	0.5	3	0.12	0	0
ENSCAFG00000005164		19	13625472	13626034	1	1	1	0.0454545	1	0.5	3	0.12	0	0
ENSCAFG00000049364		19	14035010	14038669	1	1	1	0.0454545	1	0.5	3	0.12	0	0
ENSCAFG00000003951		19	14472810	14473505	1	1	1	0.0454545	1	0.5	3	0.12	0	0
ENSCAFG00000003962	FAT4	19	15158922	15332045	1	1	1	0.0454545	1	0.5	3	0.12	0	0
ENSCAFG00000003966	ANKRD50	19	15876566	15903238	1	1	1	0.0454545	1	0.5	3	0.12	0	0
ENSCAFG00000003969		19	16731174	16731691	1	1	1	0.0454545	1	0.5	3	0.12	0	0
ENSCAFG00000029663		19	16813608	16813850	1	1	1	0.0454545	1	0.5	3	0.12	0	0
ENSCAFG00000003979	SPRY1	19	16970904	16972089	1	1	1	0.0454545	1	0.5	3	0.12	0	0
ENSCAFG00000003988	SPATA5	19	16994661	17463151	1	1	1	0.0454545	1	0.5	3	0.12	0	0
ENSCAFG00000003994	NUDT6	19	17371841	17402911	1	1	1	0.0454545	1	0.5	3	0.12	0	0
ENSCAFG00000003998	BBS12	19	17538346	17540487	1	1	1	0.0454545	1	0.5	3	0.12	0	0
ENSCAFG00000032088		19	17550755	17554704	1	1	1	0.0454545	1	0.5	3	0.12	0	0
ENSCAFG00000004004	IL21	19	17641833	17651266	1	1	1	0.0454545	1	0.5	3	0.12	0	0
ENSCAFG00000004013	ADAD1	19	17728281	17826185	1	1	1	0.0454545	1	0.5	3	0.12	0	0
ENSCAFG00000004008	IL2	19	17750780	17756394	1	1	1	0.0454545	1	0.5	3	0.12	0	0
ENSCAFG00000004022	KIAA1109	19	17841967	18044276	1	1	1	0.0454545	1	0.5	3	0.12	0	0
ENSCAFG00000004110	TRPC3	19	18207417	18271828	1	1	1	0.0454545	1	0.5	3	0.12	0	0
ENSCAFG00000004128	BBS7	19	18280520	18315825	1	1	1	0.0454545	1	0.5	3	0.12	0	0
ENSCAFG00000004133	CCNA2	19	18318004	18323691	1	1	1	0.0454545	1	0.5	3	0.12	0	0
ENSCAFG00000004139	EXOSC9	19	18324119	18336602	1	1	1	0.0454545	1	0.5	3	0.12	0	0
ENSCAFG00000047775	SMIM43	19	18368064	18368255	1	1	1	0.0454545	1	0.5	3	0.12	0	0
ENSCAFG00000004151	ANXA5	19	18407587	18570378	1	1	1	0.0454545	1	0.5	3	0.12	0	0
ENSCAFG00000044920		19	18474615	18474923	1	1	1	0.0454545	1	0.5	3	0.12	0	0
ENSCAFG00000004156	QRFPR	19	18717339	18767061	1	1	1	0.0454545	1	0.5	3	0.12	0	0
ENSCAFG00000004179	PRDM5	19	19129081	19325590	1	1	1	0.0454545	1	0.5	3	0.12	0	0
ENSCAFG00000004189		19	19677369	19678279	1	1	1	0.0454545	1	0.5	3	0.12	0	0
ENSCAFG00000005548	RAD18	20	9163428	9263730	0	0	1	0.0454545	2	1	3	0.12	0	0
ENSCAFG00000049817		20	9345756	9346178	0	0	1	0.0454545	2	1	3	0.12	0	0
ENSCAFG00000005553	OXTR	20	9358916	9378343	0	0	1	0.0454545	2	1	3	0.12	0	0
ENSCAFG00000005557	CAV3	20	9384901	9401196	0	0	1	0.0454545	2	1	3	0.12	0	0
ENSCAFG00000005570	LMCD1	20	9524413	9583529	0	0	1	0.0454545	2	1	3	0.12	0	0
ENSCAFG00000005583	GRM7	20	10230557	11058703	0	0	1	0.0454545	2	1	3	0.12	0	0
ENSCAFG00000005954	SUMF1	20	13092901	13299314	0	0	1	0.0454545	2	1	3	0.12	0	0
ENSCAFG00000046877		20	13132911	13135445	0	0	1	0.0454545	2	1	3	0.12	0	0
ENSCAFG00000047459		20	13157138	13157989	0	0	1	0.0454545	2	1	3	0.12	0	0
ENSCAFG00000005958	SETMAR	20	13214241	13224020	0	0	1	0.0454545	2	1	3	0.12	0	0
ENSCAFG00000049466		20	13320919	13323795	0	0	1	0.0454545	2	1	3	0.12	0	0
ENSCAFG00000005959		20	13344111	13344806	0	0	1	0.0454545	2	1	3	0.12	0	0
ENSCAFG00000049390		20	13504697	13507705	0	0	1	0.0454545	2	1	3	0.12	0	0
ENSCAFG00000005960	LRRN1	20	13617196	13619346	0	0	1	0.0454545	2	1	3	0.12	0	0
ENSCAFG00000029831	CRBN	20	14240804	14274940	0	0	1	0.0454545	2	1	3	0.12	0	0
ENSCAFG00000005985	TRNT1	20	14271966	14296666	0	0	1	0.0454545	2	1	3	0.12	0	0
ENSCAFG00000005991	IL5RA	20	14314227	14343793	0	0	1	0.0454545	2	1	3	0.12	0	0
ENSCAFG00000006013	CNTN4	20	14356710	14954367	0	0	1	0.0454545	2	1	3	0.12	0	0
ENSCAFG00000006061	CNTN6	20	15903591	16175319	0	0	1	0.0454545	2	1	3	0.12	0	0
ENSCAFG00000006327		20	17617135	17618609	0	0	1	0.0454545	2	1	3	0.12	0	0
ENSCAFG00000006357	CNTN3	20	17702492	18030345	0	0	1	0.0454545	2	1	3	0.12	0	0
ENSCAFG00000006777	ADAMTS9	20	26588654	26748604	0	0	1	0.0454545	2	1	3	0.12	0	0
ENSCAFG00000006804	PRICKLE2	20	26809958	27220057	0	0	1	0.0454545	2	1	3	0.12	0	0
ENSCAFG00000006857	ATXN7	20	27224375	27333445	0	0	1	0.0454545	2	1	3	0.12	0	0
ENSCAFG00000006867	THOC7	20	27382568	27390235	0	0	1	0.0454545	2	1	3	0.12	0	0
ENSCAFG00000006876	C20H3orf49	20	27391624	27405145	0	0	1	0.0454545	2	1	3	0.12	0	0
ENSCAFG00000031164	SNTN	20	27533739	27547972	0	0	1	0.0454545	2	1	3	0.12	0	0
ENSCAFG00000029431	SYNPR	20	27572873	27870670	0	0	1	0.0454545	2	1	3	0.12	0	0
ENSCAFG00000041085		20	27671765	27674140	0	0	1	0.0454545	2	1	3	0.12	0	0
ENSCAFG00000007072	CADPS	20	28221843	28680131	0	0	1	0.0454545	2	1	3	0.12	0	0
ENSCAFG00000007121	FEZF2	20	28703623	28708282	0	0	1	0.0454545	2	1	3	0.12	0	0
ENSCAFG00000007123	C20H3orf14	20	28745182	28759397	0	0	1	0.0454545	2	1	3	0.12	0	0
ENSCAFG00000045978		20	28833402	28834219	0	0	1	0.0454545	2	1	3	0.12	0	0
ENSCAFG00000007194	FHIT	20	30356572	31113859	0	0	1	0.0454545	2	1	3	0.12	0	0
ENSCAFG00000007205	CFAP20DC	20	31702930	31946191	0	0	1	0.0454545	2	1	3	0.12	0	0
ENSCAFG00000007216	FAM3D	20	32013974	32040490	0	0	1	0.0454545	2	1	3	0.12	0	0
ENSCAFG00000007225	FAM107A	20	32047625	32097585	0	0	1	0.0454545	2	1	3	0.12	0	0
ENSCAFG00000007261	ACOX2	20	32113217	32141734	0	0	1	0.0454545	2	1	3	0.12	0	0
ENSCAFG00000007317	KCTD6	20	32144957	32146974	0	0	1	0.0454545	2	1	3	0.12	0	0
ENSCAFG00000007340		20	32185495	32191225	0	0	1	0.0454545	2	1	3	0.12	0	0
ENSCAFG00000007367	PXK	20	32193339	32272774	0	0	1	0.0454545	2	1	3	0.12	0	0
ENSCAFG00000007390	RPP14	20	32282449	32289060	0	0	1	0.0454545	2	1	3	0.12	0	0
ENSCAFG00000007394	ABHD6	20	32302104	32330998	0	0	1	0.0454545	2	1	3	0.12	0	0
ENSCAFG00000007419	DNASE1L3	20	32358110	32379245	0	0	1	0.0454545	2	1	3	0.12	0	0
ENSCAFG00000007603	FLNB	20	32396165	32533275	0	0	1	0.0454545	2	1	3	0.12	0	0
ENSCAFG00000007695	SLMAP	20	32594417	32738823	0	0	1	0.0454545	2	1	3	0.12	0	0
ENSCAFG00000007751	DENND6A	20	32780579	32830478	0	0	1	0.0454545	2	1	3	0.12	0	0
ENSCAFG00000029086	ARF4	20	32849757	32870721	0	0	1	0.0454545	2	1	3	0.12	0	0
ENSCAFG00000007792	PDE12	20	32886972	32890890	0	0	1	0.0454545	2	1	3	0.12	0	0
ENSCAFG00000007873	DNAH12	20	32900142	33110339	0	0	1	0.0454545	2	1	3	0.12	0	0
ENSCAFG00000007936	ASB14	20	33110992	33133695	0	0	1	0.0454545	2	1	3	0.12	0	0
ENSCAFG00000007952	APPL1	20	33130723	33166792	0	0	1	0.0454545	2	1	3	0.12	0	0
ENSCAFG00000007995	HESX1	20	33195123	33196601	0	0	1	0.0454545	2	1	3	0.12	0	0
ENSCAFG00000008023	IL17RD	20	33240767	33303404	0	0	1	0.0454545	2	1	3	0.12	0	0
ENSCAFG00000008061	ARHGEF3	20	33311630	33623704	0	0	1	0.0454545	2	1	3	0.12	0	0
ENSCAFG00000044683		20	33430414	33432636	0	0	1	0.0454545	2	1	3	0.12	0	0
ENSCAFG00000008083	TASOR	20	33646000	33712936	0	0	1	0.0454545	2	1	3	0.12	0	0
ENSCAFG00000008112	CCDC66	20	33714224	33758799	0	0	1	0.0454545	2	1	3	0.12	0	0
ENSCAFG00000023201	TLR9	20	37542340	37547114	1	1	0	0	2	1	3	0.12	0	0
ENSCAFG00000023072	POC1A	20	37544186	37681725	1	1	0	0	2	1	3	0.12	0	0
ENSCAFG00000009881	ALAS1	20	37552814	37566638	1	1	0	0	2	1	3	0.12	0	0
ENSCAFG00000006102		20	37727176	37729737	1	1	0	0	2	1	3	0.12	0	0
ENSCAFG00000009917		20	37732265	37744531	1	1	0	0	2	1	3	0.12	0	0
ENSCAFG00000009945	ABHD14B	20	37743939	37747567	1	1	0	0	2	1	3	0.12	0	0
ENSCAFG00000010019	PCBP4	20	37748938	37759073	1	1	0	0	2	1	3	0.12	0	0
ENSCAFG00000010033	GPR62	20	37759803	37760897	1	1	0	0	2	1	3	0.12	0	0
ENSCAFG00000010042	PARP3	20	37767505	37773770	1	1	0	0	2	1	3	0.12	0	0
ENSCAFG00000010060	RRP9	20	37774516	37784191	1	1	0	0	2	1	3	0.12	0	0
ENSCAFG00000010066	IQCF1	20	37797325	37799110	1	1	0	0	2	1	3	0.12	0	0
ENSCAFG00000010073	IQCF5	20	37814697	37816563	1	1	0	0	2	1	3	0.12	0	0
ENSCAFG00000010070	IQCF2	20	37830652	37832858	1	1	0	0	2	1	3	0.12	0	0
ENSCAFG00000024845		20	37843481	37862131	1	1	0	0	2	1	3	0.12	0	0
ENSCAFG00000029207	IQCF6	20	37889145	37889739	1	1	0	0	2	1	3	0.12	0	0
ENSCAFG00000010091	GRM2	20	37915665	37924296	1	1	0	0	2	1	3	0.12	0	0
ENSCAFG00000010100	TEX264	20	37928953	37955993	1	1	0	0	2	1	3	0.12	0	0
ENSCAFG00000010120	RAD54L2	20	37966800	38041086	1	1	0	0	2	1	3	0.12	0	0
ENSCAFG00000010126		20	38048592	38048912	1	1	0	0	2	1	3	0.12	0	0
ENSCAFG00000010183	DCAF1	20	38125078	38187107	1	1	0	0	2	1	3	0.12	0	0
ENSCAFG00000010229	DOCK3	20	38203520	38707254	1	1	1	0.0454545	1	0.5	3	0.12	0	0
ENSCAFG00000010281	MAPKAPK3	20	38732397	38758494	1	1	1	0.0454545	1	0.5	3	0.12	0	0
ENSCAFG00000010293	CISH	20	38762378	38766620	1	1	1	0.0454545	1	0.5	3	0.12	0	0
ENSCAFG00000010296	HEMK1	20	38789722	38798388	1	1	1	0.0454545	1	0.5	3	0.12	0	0
ENSCAFG00000010303	C20H3orf18	20	38803299	38808728	1	1	1	0.0454545	1	0.5	3	0.12	0	0
ENSCAFG00000010431	CACNA2D2	20	38883530	38993273	1	1	1	0.0454545	1	0.5	3	0.12	0	0
ENSCAFG00000018571	ADGRE1	20	53404457	53465243	1	1	0	0	2	1	3	0.12	0	0
ENSCAFG00000018590	VAV1	20	53482498	53531296	1	1	0	0	2	1	3	0.12	0	0
ENSCAFG00000018602	SH2D3A	20	53533721	53546675	1	1	0	0	2	1	3	0.12	0	0
ENSCAFG00000018610	TRIP10	20	53544005	53554270	1	1	0	0	2	1	3	0.12	0	0
ENSCAFG00000018620	GPR108	20	53554445	53565239	1	1	0	0	2	1	3	0.12	0	0
ENSCAFG00000018625	C3	20	53566261	53598761	1	1	0	0	2	1	3	0.12	0	0
ENSCAFG00000018627	TNFSF14	20	53603709	53607522	1	1	0	0	2	1	3	0.12	0	0
ENSCAFG00000030308	CD70	20	53639436	53642319	1	1	0	0	2	1	3	0.12	0	0
ENSCAFG00000030400	TNFSF9	20	53679880	53682706	1	1	0	0	2	1	3	0.12	0	0
ENSCAFG00000018634	TUBB4A	20	53697639	53702349	1	1	0	0	2	1	3	0.12	0	0
ENSCAFG00000018636	DENND1C	20	53708889	53717855	1	1	0	0	2	1	3	0.12	0	0
ENSCAFG00000049307	CRB3	20	53718103	53720381	1	1	0	0	2	1	3	0.12	0	0
ENSCAFG00000018643	SLC25A23	20	53722320	53733331	1	1	0	0	2	1	3	0.12	0	0
ENSCAFG00000018657	SLC25A41	20	53738125	53744262	1	1	0	0	2	1	3	0.12	0	0
ENSCAFG00000018667	KHSRP	20	53745742	53756870	1	1	0	0	2	1	3	0.12	0	0
ENSCAFG00000018676		20	53756505	53770950	1	1	0	0	2	1	3	0.12	0	0
ENSCAFG00000018681	GTF2F1	20	53771325	53780644	1	1	0	0	2	1	3	0.12	0	0
ENSCAFG00000018687	MLLT1	20	53779802	53913651	1	1	0	0	2	1	3	0.12	0	0
ENSCAFG00000018689	PSPN	20	53783171	53783696	1	1	0	0	2	1	3	0.12	0	0
ENSCAFG00000018693	ALKBH7	20	53783993	53785524	1	1	0	0	2	1	3	0.12	0	0
ENSCAFG00000018696	CLPP	20	53788164	53794174	1	1	0	0	2	1	3	0.12	0	0
ENSCAFG00000018699	ACER1	20	53819074	53838438	1	1	0	0	2	1	3	0.12	0	0
ENSCAFG00000029689		20	53916636	53931566	1	1	0	0	2	1	3	0.12	0	0
ENSCAFG00000018708	ACSBG2	20	53952540	53991367	1	1	0	0	2	1	3	0.12	0	0
ENSCAFG00000018728	RFX2	20	54070051	54110220	1	1	0	0	2	1	3	0.12	0	0
ENSCAFG00000018739	RANBP3	20	54122898	54175699	1	1	0	0	2	1	3	0.12	0	0
ENSCAFG00000018746	CAPS	20	54175986	54177889	1	1	0	0	2	1	3	0.12	0	0
ENSCAFG00000018751	VMAC	20	54180902	54182571	1	1	0	0	2	1	3	0.12	0	0
ENSCAFG00000018753		20	54183588	54195511	1	1	0	0	2	1	3	0.12	0	0
ENSCAFG00000018754		20	54208741	54209892	1	1	0	0	2	1	3	0.12	0	0
ENSCAFG00000029745	NRTN	20	54211973	54242398	1	1	0	0	2	1	3	0.12	0	0
ENSCAFG00000018757	FUT5	20	54224789	54225841	1	1	0	0	2	1	3	0.12	0	0
ENSCAFG00000018762	DUS3L	20	54250871	54255995	1	1	0	0	2	1	3	0.12	0	0
ENSCAFG00000024169	PRR22	20	54255609	54258322	1	1	0	0	2	1	3	0.12	0	0
ENSCAFG00000018769	CATSPERD	20	54260046	54312277	1	1	0	0	2	1	3	0.12	0	0
ENSCAFG00000018775	LONP1	20	54312678	54334141	1	1	0	0	2	1	3	0.12	0	0
ENSCAFG00000043193		20	54333293	54335032	1	1	0	0	2	1	3	0.12	0	0
ENSCAFG00000018793	HSD11B1L	20	54336728	54340308	1	1	0	0	2	1	3	0.12	0	0
ENSCAFG00000018796	MICOS13	20	54342007	54343607	1	1	0	0	2	1	3	0.12	0	0
ENSCAFG00000018803	SAFB	20	54346353	54381363	1	1	0	0	2	1	3	0.12	0	0
ENSCAFG00000018814	SAFB2	20	54381378	54414122	1	1	0	0	2	1	3	0.12	0	0
ENSCAFG00000045606	TINCR	20	54428381	54431877	1	1	0	0	2	1	3	0.12	0	0
ENSCAFG00000018819	ZNRF4	20	54493227	54499675	1	1	0	0	2	1	3	0.12	0	0
ENSCAFG00000018859	PTPRS	20	54575895	54672068	1	1	0	0	2	1	3	0.12	0	0
ENSCAFG00000018925	KDM4B	20	54634121	54820816	1	1	0	0	2	1	3	0.12	0	0
ENSCAFG00000018934	UHRF1	20	54859947	54889907	1	1	0	0	2	1	3	0.12	0	0
ENSCAFG00000023027	ARRDC5	20	54893935	54905934	1	1	0	0	2	1	3	0.12	0	0
ENSCAFG00000018942	PLIN3	20	54924149	54938167	1	1	0	0	2	1	3	0.12	0	0
ENSCAFG00000018946	TICAM1	20	54959525	54961780	1	1	0	0	2	1	3	0.12	0	0
ENSCAFG00000048123	FEM1A	20	54973083	54975104	1	1	0	0	2	1	3	0.12	0	0
ENSCAFG00000018991	DPP9	20	55040614	55077542	1	1	0	0	2	1	3	0.12	0	0
ENSCAFG00000019008	MYDGF	20	55084059	55096241	1	1	0	0	2	1	3	0.12	0	0
ENSCAFG00000019011	TNFAIP8L1	20	55099873	55110110	1	1	0	0	2	1	3	0.12	0	0
ENSCAFG00000019014	SEMA6B	20	55161818	55173135	1	1	0	0	2	1	3	0.12	0	0
ENSCAFG00000019015	LRG1	20	55177824	55180369	1	1	0	0	2	1	3	0.12	0	0
ENSCAFG00000019018	PLIN5	20	55181198	55189366	1	1	0	0	2	1	3	0.12	0	0
ENSCAFG00000015323	PLIN4	20	55192559	55203039	1	1	0	0	2	1	3	0.12	0	0
ENSCAFG00000019033	HDGFL2	20	55204868	55224528	1	1	0	0	2	1	3	0.12	0	0
ENSCAFG00000019059	UBXN6	20	55227729	55245940	1	1	0	0	2	1	3	0.12	0	0
ENSCAFG00000019070	CHAF1A	20	55248288	55276900	1	1	0	0	2	1	3	0.12	0	0
ENSCAFG00000019083	SH3GL1	20	55279621	55311536	1	1	0	0	2	1	3	0.12	0	0
ENSCAFG00000019091	MPND	20	55304529	55320196	1	1	0	0	2	1	3	0.12	0	0
ENSCAFG00000019095	STAP2	20	55325486	55336446	1	1	0	0	2	1	3	0.12	0	0
ENSCAFG00000019098	FSD1	20	55333785	55344843	1	1	0	0	2	1	3	0.12	0	0
ENSCAFG00000031109		20	55348201	55350882	1	1	0	0	2	1	3	0.12	0	0
ENSCAFG00000019109	SHD	20	55356169	55361681	1	1	0	0	2	1	3	0.12	0	0
ENSCAFG00000019112	YJU2	20	55368480	55380679	1	1	0	0	2	1	3	0.12	0	0
ENSCAFG00000019114	EBI3	20	55383247	55390336	1	1	0	0	2	1	3	0.12	0	0
ENSCAFG00000019121	ANKRD24	20	55391652	55404544	1	1	0	0	2	1	3	0.12	0	0
ENSCAFG00000019123	SIRT6	20	55412646	55424944	1	1	0	0	2	1	3	0.12	0	0
ENSCAFG00000019126	CREB3L3	20	55426813	55436882	1	1	0	0	2	1	3	0.12	0	0
ENSCAFG00000019138	MAP2K2	20	55465212	55487641	1	1	0	0	2	1	3	0.12	0	0
ENSCAFG00000024335	ZBTB7A	20	55505916	55523736	1	1	0	0	2	1	3	0.12	0	0
ENSCAFG00000019158	EEF2	20	55522213	55586126	1	1	0	0	2	1	3	0.12	0	0
ENSCAFG00000019154	PIAS4	20	55524443	55553525	1	1	0	0	2	1	3	0.12	0	0
ENSCAFG00000019167	DAPK3	20	55590223	55602682	1	1	0	0	2	1	3	0.12	0	0
ENSCAFG00000049277		20	55611527	55612218	1	1	0	0	2	1	3	0.12	0	0
ENSCAFG00000019150	ATCAY	20	55612260	55641832	1	1	0	0	2	1	3	0.12	0	0
ENSCAFG00000019173	ZFR2	20	55648648	55684936	1	1	0	0	2	1	3	0.12	0	0
ENSCAFG00000019187	MATK	20	55698350	55704022	1	1	0	0	2	1	3	0.12	0	0
ENSCAFG00000019191	RAX2	20	55707126	55708225	1	1	0	0	2	1	3	0.12	0	0
ENSCAFG00000019192	MRPL54	20	55710281	55712268	1	1	0	0	2	1	3	0.12	0	0
ENSCAFG00000019193	APBA3	20	55713773	55721655	1	1	0	0	2	1	3	0.12	0	0
ENSCAFG00000019197	TJP3	20	55720632	55746965	1	1	0	0	2	1	3	0.12	0	0
ENSCAFG00000019205	PIP5K1C	20	55751158	55799160	1	1	0	0	2	1	3	0.12	0	0
ENSCAFG00000019208	CACTIN	20	55803530	55816549	1	1	0	0	2	1	3	0.12	0	0
ENSCAFG00000019175	TBXA2R	20	55824410	55828980	1	1	0	0	2	1	3	0.12	0	0
ENSCAFG00000030940		20	55830276	55837585	1	1	0	0	2	1	3	0.12	0	0
ENSCAFG00000019215	HMG20B	20	55841959	55844862	1	1	0	0	2	1	3	0.12	0	0
ENSCAFG00000019217	MFSD12	20	55858687	55862181	1	1	0	0	2	1	3	0.12	0	0
ENSCAFG00000019218	C20H19orf71	20	55863812	55866373	1	1	0	0	2	1	3	0.12	0	0
ENSCAFG00000019222	FZR1	20	55869693	55876936	1	1	0	0	2	1	3	0.12	0	0
ENSCAFG00000019225	DOHH	20	55897382	55906357	1	1	0	0	2	1	3	0.12	0	0
ENSCAFG00000019228	SMIM24	20	55910240	55913985	1	1	0	0	2	1	3	0.12	0	0
ENSCAFG00000019246	NFIC	20	55914855	56014907	1	1	0	0	2	1	3	0.12	0	0
ENSCAFG00000019263	CELF5	20	56029575	56075948	1	1	0	0	2	1	3	0.12	0	0
ENSCAFG00000019272	NCLN	20	56088017	56104723	1	1	0	0	2	1	3	0.12	0	0
ENSCAFG00000019278	S1PR4	20	56109058	56110209	1	1	0	0	2	1	3	0.12	0	0
ENSCAFG00000019279	GNA15	20	56118067	56126502	1	1	0	0	2	1	3	0.12	0	0
ENSCAFG00000019293	TLE2	20	56137746	56157583	1	1	0	0	2	1	3	0.12	0	0
ENSCAFG00000019300		20	56159028	56162637	1	1	0	0	2	1	3	0.12	0	0
ENSCAFG00000031469		20	56209197	56229837	1	1	0	0	2	1	3	0.12	0	0
ENSCAFG00000029454		20	56317437	56320084	1	1	0	0	2	1	3	0.12	0	0
ENSCAFG00000032592	ZNF556	20	56336162	56347541	1	1	0	0	2	1	3	0.12	0	0
ENSCAFG00000031385	ZNF555	20	56363551	56390521	1	1	0	0	2	1	3	0.12	0	0
ENSCAFG00000019378	THOP1	20	56412908	56432446	1	1	0	0	2	1	3	0.12	0	0
ENSCAFG00000019382	SGTA	20	56441724	56450215	1	1	0	0	2	1	3	0.12	0	0
ENSCAFG00000031660	SLC39A3	20	56458035	56463922	1	1	0	0	2	1	3	0.12	0	0
ENSCAFG00000019384	DIRAS1	20	56474105	56474701	1	1	0	0	2	1	3	0.12	0	0
ENSCAFG00000019386	GADD45B	20	56628485	56629730	1	1	0	0	2	1	3	0.12	0	0
ENSCAFG00000019389	LMNB2	20	56652750	56670278	1	1	0	0	2	1	3	0.12	0	0
ENSCAFG00000047222		20	56660708	56661163	1	1	0	0	2	1	3	0.12	0	0
ENSCAFG00000042975		20	56665950	56668418	1	1	0	0	2	1	3	0.12	0	0
ENSCAFG00000019393	TMPRSS9	20	56676936	56686218	1	1	0	0	2	1	3	0.12	0	0
ENSCAFG00000019406	SPPL2B	20	56712390	56757938	1	1	0	0	2	1	3	0.12	0	0
ENSCAFG00000019409	LSM7	20	56730486	56735112	1	1	0	0	2	1	3	0.12	0	0
ENSCAFG00000024487	PEAK3	20	56762791	56767223	1	1	0	0	2	1	3	0.12	0	0
ENSCAFG00000019411	OAZ1	20	56769319	56770930	1	1	0	0	2	1	3	0.12	0	0
ENSCAFG00000019414	SF3A2	20	56788577	56795262	1	1	0	0	2	1	3	0.12	0	0
ENSCAFG00000019420	DOT1L	20	56803242	56852539	1	1	0	0	2	1	3	0.12	0	0
ENSCAFG00000019425	AP3D1	20	56893535	56931830	1	1	0	0	2	1	3	0.12	0	0
ENSCAFG00000019426	IZUMO4	20	56933646	56936163	1	1	0	0	2	1	3	0.12	0	0
ENSCAFG00000019427	MOB3A	20	56940618	56950841	1	1	0	0	2	1	3	0.12	0	0
ENSCAFG00000019429	MKNK2	20	56965800	56974073	1	1	0	0	2	1	3	0.12	0	0
ENSCAFG00000046373		20	56975170	56976771	1	1	0	0	2	1	3	0.12	0	0
ENSCAFG00000019432	BTBD2	20	57000016	57007467	1	1	0	0	2	1	3	0.12	0	0
ENSCAFG00000019435	CSNK1G2	20	57015614	57040694	1	1	0	0	2	1	3	0.12	0	0
ENSCAFG00000029188	SCAMP4	20	57048026	57063245	1	1	0	0	2	1	3	0.12	0	0
ENSCAFG00000019448	ABHD17A	20	57086800	57092001	1	1	0	0	2	1	3	0.12	0	0
ENSCAFG00000043654		20	57106210	57110397	1	1	0	0	2	1	3	0.12	0	0
ENSCAFG00000019455	REXO1	20	57130460	57140889	1	1	0	0	2	1	3	0.12	0	0
ENSCAFG00000019487	TCF3	20	57254384	57283981	1	1	0	0	2	1	3	0.12	0	0
ENSCAFG00000019543	SBNO2	20	57267724	57640750	1	1	0	0	2	1	3	0.12	0	0
ENSCAFG00000019501		20	57289182	57291334	1	1	0	0	2	1	3	0.12	0	0
ENSCAFG00000019503	MBD3	20	57296713	57307110	1	1	0	0	2	1	3	0.12	0	0
ENSCAFG00000023712	MEX3D	20	57321079	57323180	1	1	0	0	2	1	3	0.12	0	0
ENSCAFG00000023709	PLK5	20	57337874	57343945	1	1	0	0	2	1	3	0.12	0	0
ENSCAFG00000019512	ADAMTSL5	20	57351575	57357520	1	1	0	0	2	1	3	0.12	0	0
ENSCAFG00000023645	REEP6	20	57365028	57453488	1	1	0	0	2	1	3	0.12	0	0
ENSCAFG00000019516	PCSK4	20	57369328	57375590	1	1	0	0	2	1	3	0.12	0	0
ENSCAFG00000049675	C19orf25	20	57377059	57379453	1	1	0	0	2	1	3	0.12	0	0
ENSCAFG00000019523	APC2	20	57380460	57395226	1	1	0	0	2	1	3	0.12	0	0
ENSCAFG00000023247	RPS15	20	57406545	57413421	1	1	0	0	2	1	3	0.12	0	0
ENSCAFG00000019528	DAZAP1	20	57411825	57435799	1	1	0	0	2	1	3	0.12	0	0
ENSCAFG00000019529	NDUFS7	20	57443258	57448825	1	1	0	0	2	1	3	0.12	0	0
ENSCAFG00000019531	PWWP3A	20	57452300	57468692	1	1	0	0	2	1	3	0.12	0	0
ENSCAFG00000019506	CIRBP	20	57519119	57526435	1	1	0	0	2	1	3	0.12	0	0
ENSCAFG00000019534	MIDN	20	57536880	57542977	1	1	0	0	2	1	3	0.12	0	0
ENSCAFG00000019536	ATP5F1D	20	57547371	57549722	1	1	0	0	2	1	3	0.12	0	0
ENSCAFG00000023991	CBARP	20	57554032	57559612	1	1	0	0	2	1	3	0.12	0	0
ENSCAFG00000019538	STK11	20	57559424	57579118	1	1	0	0	2	1	3	0.12	0	0
ENSCAFG00000019644	CNN2	20	57637796	57691896	1	1	0	0	2	1	3	0.12	0	0
ENSCAFG00000019546	POLR2E	20	57649868	57654199	1	1	0	0	2	1	3	0.12	0	0
ENSCAFG00000019552	ARHGAP45	20	57657154	57787713	1	1	0	0	2	1	3	0.12	0	0
ENSCAFG00000019617	ABCA7	20	57667706	57677342	1	1	0	0	2	1	3	0.12	0	0
ENSCAFG00000019648	TMEM259	20	57695002	57749891	1	1	0	0	2	1	3	0.12	0	0
ENSCAFG00000019651	WDR18	20	57712740	57718107	1	1	0	0	2	1	3	0.12	0	0
ENSCAFG00000019652	ARID3A	20	57722917	57746622	1	1	0	0	2	1	3	0.12	0	0
ENSCAFG00000019653	KISS1R	20	57756197	57758940	1	1	0	0	2	1	3	0.12	0	0
ENSCAFG00000019665	R3HDM4	20	57760909	57769105	1	1	0	0	2	1	3	0.12	0	0
ENSCAFG00000046669		20	57771475	57868633	1	1	0	0	2	1	3	0.12	0	0
ENSCAFG00000019659	MED16	20	57777827	57782819	1	1	0	0	2	1	3	0.12	0	0
ENSCAFG00000019669	ELANE	20	57788062	57790932	1	1	0	0	2	1	3	0.12	0	0
ENSCAFG00000019679	PLPPR3	20	57800740	57806246	1	1	0	0	2	1	3	0.12	0	0
ENSCAFG00000019693	PTBP1	20	57807826	57818359	1	1	0	0	2	1	3	0.12	0	0
ENSCAFG00000029882	MISP	20	57838731	57843219	1	1	0	0	2	1	3	0.12	0	0
ENSCAFG00000019698	PALM	20	57849081	57868975	1	1	0	0	2	1	3	0.12	0	0
ENSCAFG00000019702	PRSS57	20	57874770	57877888	1	1	0	0	2	1	3	0.12	0	0
ENSCAFG00000023272	FSTL3	20	57879722	57884172	1	1	0	0	2	1	3	0.12	0	0
ENSCAFG00000019704	RNF126	20	57891413	57898863	1	1	0	0	2	1	3	0.12	0	0
ENSCAFG00000019707	FGF22	20	57900416	57903061	1	1	0	0	2	1	3	0.12	0	0
ENSCAFG00000019711	POLRMT	20	57908351	57920027	1	1	0	0	2	1	3	0.12	0	0
ENSCAFG00000019716	HCN2	20	57920740	57938374	1	1	0	0	2	1	3	0.12	0	0
ENSCAFG00000019717	BSG	20	57943276	57951061	1	1	0	0	2	1	3	0.12	0	0
ENSCAFG00000029464	CDC34	20	57960833	57967371	1	1	0	0	2	1	3	0.12	0	0
ENSCAFG00000019719	TPGS1	20	57971704	57977486	1	1	0	0	2	1	3	0.12	0	0
ENSCAFG00000019720	MADCAM1	20	57978185	57981966	1	1	0	0	2	1	3	0.12	0	0
ENSCAFG00000019722	ODF3L2	20	57994545	57999007	1	1	0	0	2	1	3	0.12	0	0
ENSCAFG00000043280		20	58001319	58023057	1	1	0	0	2	1	3	0.12	0	0
ENSCAFG00000019725	C2CD4C	20	58027399	58029105	1	1	0	0	2	1	3	0.12	0	0
ENSCAFG00000019728	THEG	20	58046396	58057407	1	1	0	0	2	1	3	0.12	0	0
ENSCAFG00000019729	MIER2	20	58063449	58083083	1	1	0	0	2	1	3	0.12	0	0
ENSCAFG00000019734	PLPP2	20	58087289	58095421	1	1	0	0	2	1	3	0.12	0	0
ENSCAFG00000030158		25	50731528	50738333	1	1	1	0.0454545	1	0.5	3	0.12	0	0
ENSCAFG00000042242		25	50771221	50945936	1	1	1	0.0454545	1	0.5	3	0.12	0	0
ENSCAFG00000047776		25	50839161	50841227	1	1	1	0.0454545	1	0.5	3	0.12	0	0
ENSCAFG00000012713	KIF1A	25	50858698	50944964	1	1	1	0.0454545	1	0.5	3	0.12	0	0
ENSCAFG00000015421	MAPK1	26	31013607	31132998	1	1	0	0	2	1	3	0.12	0	0
ENSCAFG00000015440	PPM1F	26	31166593	31193587	1	1	0	0	2	1	3	0.12	0	0
ENSCAFG00000015482	TOP3B	26	31198382	31215134	1	1	0	0	2	1	3	0.12	0	0
ENSCAFG00000049465		26	31235813	31238461	1	1	0	0	2	1	3	0.12	0	0
ENSCAFG00000048504		26	31327012	31329660	1	1	0	0	2	1	3	0.12	0	0
ENSCAFG00000044916		26	31367834	31371661	1	1	0	0	2	1	3	0.12	0	0
ENSCAFG00000015521	ZWINT	26	32432406	32453162	1	1	0	0	2	1	3	0.12	0	0
ENSCAFG00000010406	CPNE8	27	14618698	14938046	1	1	1	0.0454545	1	0.5	3	0.12	0	0
ENSCAFG00000009911	FBXW4	28	14219893	14301924	1	1	1	0.0454545	1	0.5	3	0.12	0	0
ENSCAFG00000010473	SH3PXD2A	28	15943097	16117710	1	1	1	0.0454545	1	0.5	3	0.12	0	0
ENSCAFG00000011005	TCF7L2	28	23966073	24163737	1	1	1	0.0454545	1	0.5	3	0.12	0	0
ENSCAFG00000008643	SPRED1	30	5594473	5712040	1	1	1	0.0454545	1	0.5	3	0.12	0	0
ENSCAFG00000042949	TMEM87A	30	9216702	9253700	1	1	1	0.0454545	1	0.5	3	0.12	0	0
ENSCAFG00000010104	GANC	30	9254274	9319407	1	1	1	0.0454545	1	0.5	3	0.12	0	0
ENSCAFG00000001210		32	13349321	13350751	1	1	1	0.0454545	1	0.5	3	0.12	0	0
ENSCAFG00000009949	CCSER1	32	13355503	14697519	1	1	1	0.0454545	1	0.5	3	0.12	0	0
ENSCAFG00000009965		32	15203064	15205089	1	1	1	0.0454545	1	0.5	3	0.12	0	0
ENSCAFG00000024991	GRID2	32	15322738	16753656	1	1	1	0.0454545	1	0.5	3	0.12	0	0
ENSCAFG00000028979		32	16043729	16045161	1	1	1	0.0454545	1	0.5	3	0.12	0	0
ENSCAFG00000024643		32	16642397	16644226	1	1	1	0.0454545	1	0.5	3	0.12	0	0
ENSCAFG00000010016	ATOH1	32	16807336	16808406	1	1	1	0.0454545	1	0.5	3	0.12	0	0
ENSCAFG00000010026	SMARCAD1	32	17090293	17166648	1	1	1	0.0454545	1	0.5	3	0.12	0	0
ENSCAFG00000010032	HPGDS	32	17121968	17196851	1	1	1	0.0454545	1	0.5	3	0.12	0	0
ENSCAFG00000010071	PDLIM5	32	17294073	17502409	1	1	1	0.0454545	1	0.5	3	0.12	0	0
ENSCAFG00000010107	BMPR1B	32	17870904	18016444	1	1	1	0.0454545	1	0.5	3	0.12	0	0
ENSCAFG00000010215	UNC5C	32	17987464	18333602	1	1	1	0.0454545	1	0.5	3	0.12	0	0
ENSCAFG00000010244	STPG2	32	19897256	20431898	1	1	1	0.0454545	1	0.5	3	0.12	0	0
ENSCAFG00000010267	RAP1GDS1	32	20534699	20688950	1	1	1	0.0454545	1	0.5	3	0.12	0	0
ENSCAFG00000010287	TSPAN5	32	20709539	20878426	1	1	1	0.0454545	1	0.5	3	0.12	0	0
ENSCAFG00000010307	EIF4E	32	21065270	21124483	1	1	1	0.0454545	1	0.5	3	0.12	0	0
ENSCAFG00000010317	METAP1	32	21192948	21239996	1	1	1	0.0454545	1	0.5	3	0.12	0	0
ENSCAFG00000013007	ADH5	32	21249739	21265048	1	1	1	0.0454545	1	0.5	3	0.12	0	0
ENSCAFG00000031667	ADH4	32	21282890	21299328	1	1	1	0.0454545	1	0.5	3	0.12	0	0
ENSCAFG00000025260		32	21383367	21397169	1	1	1	0.0454545	1	0.5	3	0.12	0	0
ENSCAFG00000010410		32	21423200	21436908	1	1	1	0.0454545	1	0.5	3	0.12	0	0
ENSCAFG00000010531	C32H4orf17	32	21511737	21544222	1	1	1	0.0454545	1	0.5	3	0.12	0	0
ENSCAFG00000010535	TRMT10A	32	21555045	21570338	1	1	1	0.0454545	1	0.5	3	0.12	0	0
ENSCAFG00000010540	MTTP	32	21570801	21628624	1	1	1	0.0454545	1	0.5	3	0.12	0	0
ENSCAFG00000030753	C32H4orf54	32	21653326	21658740	1	1	1	0.0454545	1	0.5	3	0.12	0	0
ENSCAFG00000010571	DAPP1	32	21766526	21812608	1	1	1	0.0454545	1	0.5	3	0.12	0	0
ENSCAFG00000029975	LAMTOR3	32	21820985	21834351	1	1	1	0.0454545	1	0.5	3	0.12	0	0
ENSCAFG00000010592	DNAJB14	32	21845383	21888297	1	1	1	0.0454545	1	0.5	3	0.12	0	0
ENSCAFG00000010615	H2AZ1	32	21889877	21892102	1	1	1	0.0454545	1	0.5	3	0.12	0	0
ENSCAFG00000029413		32	21934353	21955792	1	1	1	0.0454545	1	0.5	3	0.12	0	0
ENSCAFG00000010626	DDIT4L	32	22064393	22068562	1	1	1	0.0454545	1	0.5	3	0.12	0	0
ENSCAFG00000032716	EMCN	32	22226042	22320063	1	1	1	0.0454545	1	0.5	3	0.12	0	0
ENSCAFG00000010644	PPP3CA	32	22688143	22996688	1	1	1	0.0454545	1	0.5	3	0.12	0	0
ENSCAFG00000010648		32	22975137	22975814	1	1	1	0.0454545	1	0.5	3	0.12	0	0
ENSCAFG00000010666		32	23172945	23173848	1	1	1	0.0454545	1	0.5	3	0.12	0	0
ENSCAFG00000010676	BANK1	32	23323122	23602383	1	1	1	0.0454545	1	0.5	3	0.12	0	0
ENSCAFG00000010689	SLC39A8	32	23729476	23800941	1	1	1	0.0454545	1	0.5	3	0.12	0	0
ENSCAFG00000010730	NFKB1	32	23942954	24040703	1	1	1	0.0454545	1	0.5	3	0.12	0	0
ENSCAFG00000010769	MANBA	32	24038920	24167535	1	1	1	0.0454545	1	0.5	3	0.12	0	0
ENSCAFG00000045628		32	24192628	24221774	1	1	1	0.0454545	1	0.5	3	0.12	0	0
ENSCAFG00000010779	CISD2	32	24257994	24274064	1	1	1	0.0454545	1	0.5	3	0.12	0	0
ENSCAFG00000010790	SLC9B1	32	24272035	24352715	1	1	1	0.0454545	1	0.5	3	0.12	0	0
ENSCAFG00000010801	SLC9B2	32	24360050	24417372	1	1	1	0.0454545	1	0.5	3	0.12	0	0
ENSCAFG00000010813	BDH2	32	24420951	24442384	1	1	1	0.0454545	1	0.5	3	0.12	0	0
ENSCAFG00000010836	CENPE	32	24447358	24530382	1	1	1	0.0454545	1	0.5	3	0.12	0	0
ENSCAFG00000045443		32	24610560	24610982	1	1	1	0.0454545	1	0.5	3	0.12	0	0
ENSCAFG00000010854		32	24755012	24755868	1	1	1	0.0454545	1	0.5	3	0.12	0	0
ENSCAFG00000010855	TACR3	32	24812119	24907580	1	1	1	0.0454545	1	0.5	3	0.12	0	0
ENSCAFG00000010861		32	25066491	25067724	1	1	1	0.0454545	1	0.5	3	0.12	0	0
ENSCAFG00000031237	CXXC4	32	25473758	25492262	1	1	1	0.0454545	1	0.5	3	0.12	0	0
ENSCAFG00000010876	TET2	32	26059693	26143536	1	1	1	0.0454545	1	0.5	3	0.12	0	0
ENSCAFG00000010887	PPA2	32	26233965	26314975	1	1	1	0.0454545	1	0.5	3	0.12	0	0
ENSCAFG00000010897	ARHGEF38	32	26383519	26506435	1	1	1	0.0454545	1	0.5	3	0.12	0	0
ENSCAFG00000010906	INTS12	32	26511750	26531312	1	1	1	0.0454545	1	0.5	3	0.12	0	0
ENSCAFG00000010916	GSTCD	32	26540931	26663260	1	1	1	0.0454545	1	0.5	3	0.12	0	0
ENSCAFG00000009623	REN	38	744614	755012	1	1	1	0.0454545	1	0.5	3	0.12	0	0
ENSCAFG00000028492		38	768585	773382	1	1	1	0.0454545	1	0.5	3	0.12	0	0
ENSCAFG00000009628	GOLT1A	38	774454	789655	1	1	1	0.0454545	1	0.5	3	0.12	0	0
ENSCAFG00000009649	PLEKHA6	38	799918	838835	1	1	1	0.0454545	1	0.5	3	0.12	0	0
ENSCAFG00000009651	PPP1R15B	38	959721	965933	1	1	1	0.0454545	1	0.5	3	0.12	0	0
ENSCAFG00000009661	PIK3C2B	38	975749	1027679	1	1	1	0.0454545	1	0.5	3	0.12	0	0
ENSCAFG00000009669	MDM4	38	1056109	1107166	1	1	1	0.0454545	1	0.5	3	0.12	0	0
ENSCAFG00000009675	LRRN2	38	1164664	1166802	1	1	1	0.0454545	1	0.5	3	0.12	0	0
ENSCAFG00000004486	PICALM	21	13437925	13539616	0	0	1	0.0454545	1	0.5	2	0.08	3	0.375
ENSCAFG00000042014		21	13538970	13539451	0	0	1	0.0454545	1	0.5	2	0.08	3	0.375
ENSCAFG00000004494	CCDC83	21	13555887	13604158	0	0	1	0.0454545	1	0.5	2	0.08	3	0.375
ENSCAFG00000004500	SYTL2	21	13688338	13755414	0	0	1	0.0454545	1	0.5	2	0.08	3	0.375
ENSCAFG00000004512	CCDC89	21	13760958	13762070	0	0	1	0.0454545	1	0.5	2	0.08	3	0.375
ENSCAFG00000043988		21	13764476	13782412	0	0	1	0.0454545	1	0.5	2	0.08	3	0.375
ENSCAFG00000030913	TMEM126A	21	13787123	13795739	0	0	1	0.0454545	1	0.5	2	0.08	3	0.375
ENSCAFG00000028580		21	13801335	13801775	0	0	1	0.0454545	1	0.5	2	0.08	3	0.375
ENSCAFG00000004520	TMEM126B	21	13813783	13820314	0	0	1	0.0454545	1	0.5	2	0.08	3	0.375
ENSCAFG00000004379	FNDC3A	22	2526381	2700780	1	1	0	0	1	0.5	2	0.08	3	0.375
ENSCAFG00000004428	CYSLTR2	22	2917514	2918551	1	1	0	0	1	0.5	2	0.08	3	0.375
ENSCAFG00000004432	RCBTB2	22	3018137	3051269	1	1	0	0	1	0.5	2	0.08	3	0.375
ENSCAFG00000004436	RB1	22	3063239	3257726	1	1	0	0	1	0.5	2	0.08	3	0.375
ENSCAFG00000029700	LPAR6	22	3111462	3112499	1	1	0	0	1	0.5	2	0.08	3	0.375
ENSCAFG00000015536	NAALADL2	34	38750483	39626586	0	0	1	0.0454545	1	0.5	2	0.08	3	0.375
ENSCAFG00000012891	PARD3B	37	13251881	14230765	0	0	1	0.0454545	1	0.5	2	0.08	3	0.375
ENSCAFG00000013191	NRP2	37	14293614	14406949	0	0	1	0.0454545	1	0.5	2	0.08	3	0.375
ENSCAFG00000013389	ZDBF2	37	14871575	14894047	0	0	1	0.0454545	1	0.5	2	0.08	3	0.375
ENSCAFG00000013414	ADAM23	37	14996854	15161008	0	0	1	0.0454545	1	0.5	2	0.08	3	0.375
ENSCAFG00000041399	FAM237A	37	15185950	15193125	0	0	1	0.0454545	1	0.5	2	0.08	3	0.375
ENSCAFG00000024719	DYTN	37	15195536	15244937	0	0	1	0.0454545	1	0.5	2	0.08	3	0.375
ENSCAFG00000013438	MDH1B	37	15256507	15287341	0	0	1	0.0454545	1	0.5	2	0.08	3	0.375
ENSCAFG00000006410	WRN	16	33167364	33304625	1	1	0	0	1	0.5	2	0.08	2	0.25
ENSCAFG00000006442	PURG	16	33305477	33341371	1	1	0	0	1	0.5	2	0.08	2	0.25
ENSCAFG00000006448	TEX15	16	33423876	33515452	1	1	0	0	1	0.5	2	0.08	2	0.25
ENSCAFG00000006453	PPP2CB	16	33532958	33566640	1	1	0	0	1	0.5	2	0.08	2	0.25
ENSCAFG00000006462	UBXN8	16	33591273	33679673	1	1	0	0	1	0.5	2	0.08	2	0.25
ENSCAFG00000006478	GSR	16	33633968	33679752	1	1	0	0	1	0.5	2	0.08	2	0.25
ENSCAFG00000007750	CASP3	16	45920071	45940505	0	0	0	0	2	1	2	0.08	2	0.25
ENSCAFG00000007761	IRF2	16	46053206	46130781	0	0	0	0	2	1	2	0.08	2	0.25
ENSCAFG00000007793	ENPP6	16	46247541	46356579	0	0	0	0	2	1	2	0.08	2	0.25
ENSCAFG00000007807	STOX2	16	46428213	46637959	0	0	0	0	2	1	2	0.08	2	0.25
ENSCAFG00000007825	TRAPPC11	16	46687516	46733001	0	0	0	0	2	1	2	0.08	2	0.25
ENSCAFG00000007880	RWDD4	16	46736137	46750880	0	0	0	0	2	1	2	0.08	2	0.25
ENSCAFG00000007884	ING2	16	46845289	46850637	0	0	0	0	2	1	2	0.08	2	0.25
ENSCAFG00000007890	CDKN2AIP	16	46900521	46903339	0	0	0	0	2	1	2	0.08	2	0.25
ENSCAFG00000032135		16	47010183	47010845	0	0	0	0	2	1	2	0.08	2	0.25
ENSCAFG00000030597		16	47012375	47013037	0	0	0	0	2	1	2	0.08	2	0.25
ENSCAFG00000007906	WWC2	16	47013943	47185500	0	0	0	0	2	1	2	0.08	2	0.25
ENSCAFG00000031175	DCTD	16	47350357	47375127	0	0	0	0	2	1	2	0.08	2	0.25
ENSCAFG00000049167		16	47378689	47379273	0	0	0	0	2	1	2	0.08	2	0.25
ENSCAFG00000008123	TENM3	16	47441348	48044322	0	0	0	0	2	1	2	0.08	2	0.25
ENSCAFG00000045161		16	51579875	51581396	0	0	0	0	2	1	2	0.08	2	0.25
ENSCAFG00000042260		16	51882337	51882555	0	0	0	0	2	1	2	0.08	2	0.25
ENSCAFG00000008381	AGA	16	52314535	52324894	0	0	0	0	2	1	2	0.08	2	0.25
ENSCAFG00000008392	NEIL3	16	52387389	52436173	0	0	0	0	2	1	2	0.08	2	0.25
ENSCAFG00000008409	VEGFC	16	52883139	52987563	0	0	0	0	2	1	2	0.08	2	0.25
ENSCAFG00000025347	SPCS3	16	53258714	53267034	0	0	0	0	2	1	2	0.08	2	0.25
ENSCAFG00000008421	ASB5	16	53298516	53349421	0	0	0	0	2	1	2	0.08	2	0.25
ENSCAFG00000030173	SPATA4	16	53358371	53369452	0	0	0	0	2	1	2	0.08	2	0.25
ENSCAFG00000008450	WDR17	16	53359549	53476469	0	0	0	0	2	1	2	0.08	2	0.25
ENSCAFG00000008497	GPM6A	16	53698043	53845259	0	0	0	0	2	1	2	0.08	2	0.25
ENSCAFG00000047267		16	53896651	53904177	0	0	0	0	2	1	2	0.08	2	0.25
ENSCAFG00000048458		16	53915828	53930447	0	0	0	0	2	1	2	0.08	2	0.25
ENSCAFG00000043922		16	53938220	53944223	0	0	0	0	2	1	2	0.08	2	0.25
ENSCAFG00000031506		16	53966258	53982964	0	0	0	0	2	1	2	0.08	2	0.25
ENSCAFG00000008535		16	53999677	54001062	0	0	0	0	2	1	2	0.08	2	0.25
ENSCAFG00000041932		16	58831081	58832656	0	0	0	0	2	1	2	0.08	2	0.25
ENSCAFG00000030332	XKR5	16	58841135	58852668	0	0	0	0	2	1	2	0.08	2	0.25
ENSCAFG00000025075	DEFB1	16	58871018	58881592	0	0	0	0	2	1	2	0.08	2	0.25
ENSCAFG00000046329		16	58930278	58931154	0	0	0	0	2	1	2	0.08	2	0.25
ENSCAFG00000047383		16	58941456	58944320	0	0	0	0	2	1	2	0.08	2	0.25
ENSCAFG00000024964	DEFB4A	16	58953916	58956407	0	0	0	0	2	1	2	0.08	2	0.25
ENSCAFG00000032247	CBD103	16	58965216	58967712	0	0	0	0	2	1	2	0.08	2	0.25
ENSCAFG00000024886	SPAG11E	16	58993963	58995731	0	0	0	0	2	1	2	0.08	2	0.25
ENSCAFG00000005403	LRP1B	19	42609684	44427262	1	1	1	0.0454545	0	0	2	0.08	2	0.25
ENSCAFG00000004325	KPNA3	22	2064731	2108414	1	1	0	0	1	0.5	2	0.08	2	0.25
ENSCAFG00000004337	EBPL	22	2116131	2182633	1	1	0	0	1	0.5	2	0.08	2	0.25
ENSCAFG00000010362		22	2153236	2155915	1	1	0	0	1	0.5	2	0.08	2	0.25
ENSCAFG00000004345	RCBTB1	22	2198185	2229485	1	1	0	0	1	0.5	2	0.08	2	0.25
ENSCAFG00000004341	SETDB2	22	2244507	2319158	1	1	0	0	1	0.5	2	0.08	2	0.25
ENSCAFG00000004408	CAB39L	22	2354884	2460857	1	1	0	0	1	0.5	2	0.08	2	0.25
ENSCAFG00000004421	CDADC1	22	2436206	2489016	1	1	0	0	1	0.5	2	0.08	2	0.25
ENSCAFG00000031043	MLNR	22	2513218	2515380	1	1	0	0	1	0.5	2	0.08	2	0.25
ENSCAFG00000004447	ITM2B	22	3255631	3261433	1	1	0	0	1	0.5	2	0.08	2	0.25
ENSCAFG00000004451	MED4	22	3396267	3410608	1	1	0	0	1	0.5	2	0.08	2	0.25
ENSCAFG00000004452	NUDT15	22	3416578	3424409	1	1	0	0	1	0.5	2	0.08	2	0.25
ENSCAFG00000004454	SUCLA2	22	3440923	3478683	1	1	0	0	1	0.5	2	0.08	2	0.25
ENSCAFG00000004456	NDUFB6	22	3526115	3526501	1	1	0	0	1	0.5	2	0.08	2	0.25
ENSCAFG00000044227		22	3570173	3573994	1	1	0	0	1	0.5	2	0.08	2	0.25
ENSCAFG00000030375		22	3586713	3587132	1	1	0	0	1	0.5	2	0.08	2	0.25
ENSCAFG00000004458		22	3652991	3654551	1	1	0	0	1	0.5	2	0.08	2	0.25
ENSCAFG00000028871	HTR2A	22	4453715	4511037	1	1	0	0	1	0.5	2	0.08	2	0.25
ENSCAFG00000004473	ESD	22	4544719	4569983	1	1	0	0	1	0.5	2	0.08	2	0.25
ENSCAFG00000004478	LRCH1	22	4578733	4771753	1	1	0	0	1	0.5	2	0.08	2	0.25
ENSCAFG00000048106		22	4612170	4615997	1	1	0	0	1	0.5	2	0.08	2	0.25
ENSCAFG00000004480	RUBCNL	22	4874575	4903033	1	1	0	0	1	0.5	2	0.08	2	0.25
ENSCAFG00000004523	ERICH6B	22	5485891	5542216	1	1	0	0	1	0.5	2	0.08	2	0.25
ENSCAFG00000004531	SLC25A30	22	5638583	5658025	1	1	0	0	1	0.5	2	0.08	2	0.25
ENSCAFG00000004533	TPT1	22	5711071	5715069	1	1	0	0	1	0.5	2	0.08	2	0.25
ENSCAFG00000004540	GTF2F2	22	5757960	5904814	1	1	1	0.0454545	0	0	2	0.08	2	0.25
ENSCAFG00000004547	KCTD4	22	5830982	5831758	1	1	1	0.0454545	0	0	2	0.08	2	0.25
ENSCAFG00000004557	GPALPP1	22	5989957	6036589	1	1	1	0.0454545	0	0	2	0.08	2	0.25
ENSCAFG00000049630		22	6030120	6032471	1	1	1	0.0454545	0	0	2	0.08	2	0.25
ENSCAFG00000004564	NUFIP1	22	6036817	6082031	1	1	1	0.0454545	0	0	2	0.08	2	0.25
ENSCAFG00000050063		22	12430004	12430363	1	1	0	0	1	0.5	2	0.08	2	0.25
ENSCAFG00000048196		22	17021501	17025061	1	1	0	0	1	0.5	2	0.08	2	0.25
ENSCAFG00000004935	PCDH20	22	17151913	17155892	1	1	0	0	1	0.5	2	0.08	2	0.25
ENSCAFG00000013524	CRYGS	34	19157109	19163349	1	1	0	0	1	0.5	2	0.08	2	0.25
ENSCAFG00000013533	TBCCD1	34	19166025	19184786	1	1	0	0	1	0.5	2	0.08	2	0.25
ENSCAFG00000013546	DNAJB11	34	19182400	19202238	1	1	0	0	1	0.5	2	0.08	2	0.25
ENSCAFG00000013568	AHSG	34	19221107	19228716	1	1	0	0	1	0.5	2	0.08	2	0.25
ENSCAFG00000013591	FETUB	34	19259357	19273030	1	1	0	0	1	0.5	2	0.08	2	0.25
ENSCAFG00000013599	HRG	34	19276549	19286537	1	1	0	0	1	0.5	2	0.08	2	0.25
ENSCAFG00000013625	KNG1	34	19287109	19318081	1	1	0	0	1	0.5	2	0.08	2	0.25
ENSCAFG00000048366		34	19317852	19354870	1	1	0	0	1	0.5	2	0.08	2	0.25
ENSCAFG00000013659	EIF4A2	34	19354825	19409844	1	1	0	0	1	0.5	2	0.08	2	0.25
ENSCAFG00000013689	RFC4	34	19361044	19377294	1	1	0	0	1	0.5	2	0.08	2	0.25
ENSCAFG00000013698	ST6GAL1	34	19497922	19586427	1	1	0	0	1	0.5	2	0.08	2	0.25
ENSCAFG00000013704	RTP1	34	19674096	19679890	1	1	0	0	1	0.5	2	0.08	2	0.25
ENSCAFG00000013838	MASP1	34	19691630	19750587	1	1	0	0	1	0.5	2	0.08	2	0.25
ENSCAFG00000013889	RTP4	34	19828988	19831943	1	1	0	0	1	0.5	2	0.08	2	0.25
ENSCAFG00000013891	SST	34	20063090	20064557	1	1	0	0	1	0.5	2	0.08	2	0.25
ENSCAFG00000045834	RTP2	34	20087226	20115428	1	1	0	0	1	0.5	2	0.08	2	0.25
ENSCAFG00000013904	BCL6	34	20113322	20124704	1	1	0	0	1	0.5	2	0.08	2	0.25
ENSCAFG00000045746		34	20135390	20135503	1	1	0	0	1	0.5	2	0.08	2	0.25
ENSCAFG00000013919	LPP	34	20632193	21142914	1	1	0	0	1	0.5	2	0.08	2	0.25
ENSCAFG00000013931	TPRG1	34	21419564	21528718	1	1	0	0	1	0.5	2	0.08	2	0.25
ENSCAFG00000013961	TP63	34	21766496	21983046	1	1	0	0	1	0.5	2	0.08	2	0.25
ENSCAFG00000013985	P3H2	34	22023068	22185026	1	1	0	0	1	0.5	2	0.08	2	0.25
ENSCAFG00000029313	CLDN1	34	22303850	22319033	1	1	0	0	1	0.5	2	0.08	2	0.25
ENSCAFG00000014009	CLDN16	34	22317474	22412665	1	1	0	0	1	0.5	2	0.08	2	0.25
ENSCAFG00000030759	TMEM207	34	22393266	22442497	1	1	0	0	1	0.5	2	0.08	2	0.25
ENSCAFG00000014029	IL1RAP	34	22546899	22623544	1	1	0	0	1	0.5	2	0.08	2	0.25
ENSCAFG00000023671	GMNC	34	22790972	22800852	1	1	0	0	1	0.5	2	0.08	2	0.25
ENSCAFG00000014032	OSTN	34	23076910	23104912	1	1	0	0	1	0.5	2	0.08	2	0.25
ENSCAFG00000014036	UTS2B	34	23079737	23139506	1	1	0	0	1	0.5	2	0.08	2	0.25
ENSCAFG00000014058	CCDC50	34	23168525	23258497	1	1	0	0	1	0.5	2	0.08	2	0.25
ENSCAFG00000031187	FGF12	34	23819686	24357373	1	1	0	0	1	0.5	2	0.08	2	0.25
ENSCAFG00000014075	MB21D2	34	24413832	24415384	1	1	0	0	1	0.5	2	0.08	2	0.25
ENSCAFG00000046138		34	29336280	29337381	1	1	0	0	1	0.5	2	0.08	2	0.25
ENSCAFG00000014397	SI	34	30284858	30373780	1	1	0	0	1	0.5	2	0.08	2	0.25
ENSCAFG00000014440	SLITRK3	34	30447659	30450598	1	1	0	0	1	0.5	2	0.08	2	0.25
ENSCAFG00000014473	BCHE	34	30912632	30977583	1	1	0	0	1	0.5	2	0.08	2	0.25
ENSCAFG00000014970		34	31489462	31490301	1	1	0	0	1	0.5	2	0.08	2	0.25
ENSCAFG00000014517	ZBBX	34	32076431	32277394	1	1	0	0	1	0.5	2	0.08	2	0.25
ENSCAFG00000013740	MAP2	37	17466678	17607803	0	0	1	0.0454545	1	0.5	2	0.08	2	0.25
ENSCAFG00000013772	UNC80	37	17649104	17861277	0	0	1	0.0454545	1	0.5	2	0.08	2	0.25
ENSCAFG00000045788		37	17691415	17693361	0	0	1	0.0454545	1	0.5	2	0.08	2	0.25
ENSCAFG00000013811		37	17866680	17882436	0	0	1	0.0454545	1	0.5	2	0.08	2	0.25
ENSCAFG00000013836	KANSL1L	37	17885457	18013634	0	0	1	0.0454545	1	0.5	2	0.08	2	0.25
ENSCAFG00000013856	ACADL	37	18017087	18073862	0	0	1	0.0454545	1	0.5	2	0.08	2	0.25
ENSCAFG00000049451		37	18098532	18100643	0	0	1	0.0454545	1	0.5	2	0.08	2	0.25
ENSCAFG00000013875	MYL1	37	18143673	18168187	0	0	1	0.0454545	1	0.5	2	0.08	2	0.25
ENSCAFG00000013966	CPS1	37	18143986	18427697	0	0	1	0.0454545	1	0.5	2	0.08	2	0.25
ENSCAFG00000014027	LANCL1	37	18212137	18246354	0	0	1	0.0454545	1	0.5	2	0.08	2	0.25
ENSCAFG00000014087		37	18724547	18725454	0	0	1	0.0454545	1	0.5	2	0.08	2	0.25
ENSCAFG00000023258	ERBB4	37	19037217	20134426	0	0	1	0.0454545	1	0.5	2	0.08	2	0.25
ENSCAFG00000024931	OR6Y1	38	23168069	23169046	1	1	1	0.0454545	0	0	2	0.08	2	0.25
ENSCAFG00000029621	ACER2	11	39190115	39219776	0	0	2	0.0909091	0	0	2	0.08	1	0.125
ENSCAFG00000001623	SLC24A2	11	39278370	39519222	0	0	2	0.0909091	0	0	2	0.08	1	0.125
ENSCAFG00000041291		11	39385487	39389314	0	0	2	0.0909091	0	0	2	0.08	1	0.125
ENSCAFG00000046901		11	40762091	40762654	0	0	2	0.0909091	0	0	2	0.08	1	0.125
ENSCAFG00000049301		11	40765733	40766296	0	0	2	0.0909091	0	0	2	0.08	1	0.125
ENSCAFG00000002280	THSD7A	14	26349465	26769457	1	1	1	0.0454545	0	0	2	0.08	1	0.125
ENSCAFG00000047584		14	26535487	26535828	1	1	1	0.0454545	0	0	2	0.08	1	0.125
ENSCAFG00000012249	ADCY1	16	1037162	1167094	0	0	0	0	2	1	2	0.08	1	0.125
ENSCAFG00000047681		16	1665255	1703638	0	0	0	0	2	1	2	0.08	1	0.125
ENSCAFG00000003392		16	1708645	1710688	0	0	0	0	2	1	2	0.08	1	0.125
ENSCAFG00000049999		16	1757818	1763033	0	0	0	0	2	1	2	0.08	1	0.125
ENSCAFG00000003403	PDIA4	16	1797552	1818251	0	0	0	0	2	1	2	0.08	1	0.125
ENSCAFG00000049113		16	1807908	1808793	0	0	0	0	2	1	2	0.08	1	0.125
ENSCAFG00000003411	EZH2	16	1925956	1991838	0	0	0	0	2	1	2	0.08	1	0.125
ENSCAFG00000003440	CUL1	16	1995960	2052864	0	0	0	0	2	1	2	0.08	1	0.125
ENSCAFG00000003479	CNTNAP2	16	2243918	4208416	0	0	0	0	2	1	2	0.08	1	0.125
ENSCAFG00000043413		16	2633461	2634106	0	0	0	0	2	1	2	0.08	1	0.125
ENSCAFG00000025529	TPK1	16	5257205	5636153	0	0	0	0	2	1	2	0.08	1	0.125
ENSCAFG00000003503	ARHGEF5	16	5649944	5673568	0	0	0	0	2	1	2	0.08	1	0.125
ENSCAFG00000046337	OR2A9B	16	5692476	5693408	0	0	0	0	2	1	2	0.08	1	0.125
ENSCAFG00000046148	OR2A9	16	5712223	5713164	0	0	0	0	2	1	2	0.08	1	0.125
ENSCAFG00000030583	OR2A7	16	5725751	5726683	0	0	0	0	2	1	2	0.08	1	0.125
ENSCAFG00000046405	OR2A2	16	5750580	5782316	0	0	0	0	2	1	2	0.08	1	0.125
ENSCAFG00000032151	OR2A37	16	5790121	5791053	0	0	0	0	2	1	2	0.08	1	0.125
ENSCAFG00000030879	OR2A14	16	5795755	5796841	0	0	0	0	2	1	2	0.08	1	0.125
ENSCAFG00000029932	OR2A12	16	5809669	5810601	0	0	0	0	2	1	2	0.08	1	0.125
ENSCAFG00000030916	OR2A25	16	5826282	5827214	0	0	0	0	2	1	2	0.08	1	0.125
ENSCAFG00000030970	OR2A5	16	5842189	5843121	0	0	0	0	2	1	2	0.08	1	0.125
ENSCAFG00000045802		16	5849808	5850045	0	0	0	0	2	1	2	0.08	1	0.125
ENSCAFG00000003517	OR6B1	16	5884854	5885780	0	0	0	0	2	1	2	0.08	1	0.125
ENSCAFG00000041649		16	5903769	5919853	0	0	0	0	2	1	2	0.08	1	0.125
ENSCAFG00000029411	OR2F1D	16	5942879	5943832	0	0	0	0	2	1	2	0.08	1	0.125
ENSCAFG00000030191	OR2F1	16	5966896	5967849	0	0	0	0	2	1	2	0.08	1	0.125
ENSCAFG00000029291	OR2F1C	16	5992676	5993629	0	0	0	0	2	1	2	0.08	1	0.125
ENSCAFG00000003528	TCAF1	16	6046328	6095854	0	0	0	0	2	1	2	0.08	1	0.125
ENSCAFG00000003530		16	6110115	6130024	0	0	0	0	2	1	2	0.08	1	0.125
ENSCAFG00000003534		16	6165478	6166134	0	0	0	0	2	1	2	0.08	1	0.125
ENSCAFG00000049407	OR10AC1	16	6188460	6189240	0	0	0	0	2	1	2	0.08	1	0.125
ENSCAFG00000003537	OR2R1	16	6214126	6215067	0	0	0	0	2	1	2	0.08	1	0.125
ENSCAFG00000024759	TAS2R41	16	6230851	6231777	0	0	0	0	2	1	2	0.08	1	0.125
ENSCAFG00000032612		16	6261540	6262445	0	0	0	0	2	1	2	0.08	1	0.125
ENSCAFG00000003578	EPHA1	16	6287910	6304090	0	0	0	0	2	1	2	0.08	1	0.125
ENSCAFG00000003615	ZYX	16	6304477	6311825	0	0	0	0	2	1	2	0.08	1	0.125
ENSCAFG00000003616	FAM131B	16	6335785	6341338	0	0	0	0	2	1	2	0.08	1	0.125
ENSCAFG00000003619	CLCN1	16	6342772	6373580	0	0	0	0	2	1	2	0.08	1	0.125
ENSCAFG00000003623	CASP2	16	6379913	6396646	0	0	0	0	2	1	2	0.08	1	0.125
ENSCAFG00000028852	TMEM139	16	6380778	6399579	0	0	0	0	2	1	2	0.08	1	0.125
ENSCAFG00000029004		16	6411761	6416070	0	0	0	0	2	1	2	0.08	1	0.125
ENSCAFG00000024884	TAS2R40	16	6439097	6440017	0	0	0	0	2	1	2	0.08	1	0.125
ENSCAFG00000003540	TAS2R39	16	6465643	6466605	0	0	0	0	2	1	2	0.08	1	0.125
ENSCAFG00000003648	PIP	16	6491424	6498133	0	0	0	0	2	1	2	0.08	1	0.125
ENSCAFG00000003650	OR6W1	16	6558867	6559814	0	0	0	0	2	1	2	0.08	1	0.125
ENSCAFG00000003654	OR6V1	16	6567623	6568645	0	0	0	0	2	1	2	0.08	1	0.125
ENSCAFG00000045667	OR9A8	16	6578449	6579390	0	0	0	0	2	1	2	0.08	1	0.125
ENSCAFG00000003658	KEL	16	6623824	6645094	0	0	0	0	2	1	2	0.08	1	0.125
ENSCAFG00000029907	LLCFC1	16	6645734	6646781	0	0	0	0	2	1	2	0.08	1	0.125
ENSCAFG00000003670	TRPV5	16	6650574	6676963	0	0	0	0	2	1	2	0.08	1	0.125
ENSCAFG00000003889	WEE2	16	7467266	7499130	1	1	0	0	1	0.5	2	0.08	1	0.125
ENSCAFG00000003890	DENND11	16	7531078	7554543	1	1	0	0	1	0.5	2	0.08	1	0.125
ENSCAFG00000003893	AGK	16	7561305	7637015	1	1	0	0	1	0.5	2	0.08	1	0.125
ENSCAFG00000028628	TMEM178B	16	7707656	8042085	1	1	0	0	1	0.5	2	0.08	1	0.125
ENSCAFG00000029671		16	8087977	8092185	1	1	0	0	1	0.5	2	0.08	1	0.125
ENSCAFG00000003930	NDUFB2	16	8265104	8341252	1	1	0	0	1	0.5	2	0.08	1	0.125
ENSCAFG00000003933	ADCK2	16	8346169	8364353	1	1	0	0	1	0.5	2	0.08	1	0.125
ENSCAFG00000003945	DENND2A	16	8376316	8478890	1	1	0	0	1	0.5	2	0.08	1	0.125
ENSCAFG00000003953		16	8508186	8528741	1	1	0	0	1	0.5	2	0.08	1	0.125
ENSCAFG00000003959	RAB19	16	8544804	8562346	1	1	0	0	1	0.5	2	0.08	1	0.125
ENSCAFG00000003973	SLC37A3	16	8575001	8615971	1	1	0	0	1	0.5	2	0.08	1	0.125
ENSCAFG00000003990	KDM7A	16	8740492	8814402	1	1	0	0	1	0.5	2	0.08	1	0.125
ENSCAFG00000003997	PARP12	16	8828047	8866812	1	1	0	0	1	0.5	2	0.08	1	0.125
ENSCAFG00000004011	TBXAS1	16	8870284	9023462	1	1	0	0	1	0.5	2	0.08	1	0.125
ENSCAFG00000004038	HIPK2	16	9066970	9244526	1	1	0	0	1	0.5	2	0.08	1	0.125
ENSCAFG00000032271	CLEC2L	16	9263450	9270531	1	1	0	0	1	0.5	2	0.08	1	0.125
ENSCAFG00000004069	LUC7L2	16	9342894	9404797	1	1	0	0	1	0.5	2	0.08	1	0.125
ENSCAFG00000047437	FMC1	16	9413359	9418791	1	1	0	0	1	0.5	2	0.08	1	0.125
ENSCAFG00000004086	UBN2	16	9446345	9510625	1	1	0	0	1	0.5	2	0.08	1	0.125
ENSCAFG00000004096	TTC26	16	9530445	9580839	1	1	0	0	1	0.5	2	0.08	1	0.125
ENSCAFG00000004102	ZC3HAV1	16	9598405	9664569	1	1	0	0	1	0.5	2	0.08	1	0.125
ENSCAFG00000025152	ZC3HAV1L	16	9669503	9675773	1	1	0	0	1	0.5	2	0.08	1	0.125
ENSCAFG00000004115	KIAA1549	16	9696913	9834548	1	1	0	0	1	0.5	2	0.08	1	0.125
ENSCAFG00000004120	TMEM213	16	9834213	9865053	1	1	0	0	1	0.5	2	0.08	1	0.125
ENSCAFG00000004236	ATP6V0A4	16	9885149	9949708	1	1	0	0	1	0.5	2	0.08	1	0.125
ENSCAFG00000004319	SVOPL	16	9963536	10024502	1	1	0	0	1	0.5	2	0.08	1	0.125
ENSCAFG00000024739	TRIM24	16	10034390	10133435	1	1	0	0	1	0.5	2	0.08	1	0.125
ENSCAFG00000024751		16	10449353	10450970	1	1	0	0	1	0.5	2	0.08	1	0.125
ENSCAFG00000003373	DGKI	16	10682935	11248029	1	1	0	0	1	0.5	2	0.08	1	0.125
ENSCAFG00000003369	PTN	16	11283077	11382814	1	1	0	0	1	0.5	2	0.08	1	0.125
ENSCAFG00000003363	CHRM2	16	11515426	11664977	1	1	0	0	1	0.5	2	0.08	1	0.125
ENSCAFG00000041062		16	11555834	11559661	1	1	0	0	1	0.5	2	0.08	1	0.125
ENSCAFG00000003164	OR2Z2	16	13547355	13548239	1	1	0	0	1	0.5	2	0.08	1	0.125
ENSCAFG00000045241		16	13574919	13577294	1	1	0	0	1	0.5	2	0.08	1	0.125
ENSCAFG00000028887		16	13598289	13604469	1	1	0	0	1	0.5	2	0.08	1	0.125
ENSCAFG00000003163	LYPD8	16	13633949	13644130	1	1	0	0	1	0.5	2	0.08	1	0.125
ENSCAFG00000046117		16	13991368	13992180	1	1	0	0	1	0.5	2	0.08	1	0.125
ENSCAFG00000032319		16	14002066	14046567	1	1	0	0	1	0.5	2	0.08	1	0.125
ENSCAFG00000031531		19	43215049	43216263	1	1	1	0.0454545	0	0	2	0.08	1	0.125
ENSCAFG00000047397		19	44046884	44049106	1	1	1	0.0454545	0	0	2	0.08	1	0.125
ENSCAFG00000005466	KYNU	19	45022072	45149339	1	1	1	0.0454545	0	0	2	0.08	1	0.125
ENSCAFG00000005473	ARHGAP15	19	45208671	45831652	1	1	1	0.0454545	0	0	2	0.08	1	0.125
ENSCAFG00000025502	GTDC1	19	45973109	46365143	1	1	1	0.0454545	0	0	2	0.08	1	0.125
ENSCAFG00000049972		19	46423431	46423828	1	1	1	0.0454545	0	0	2	0.08	1	0.125
ENSCAFG00000005497	ZEB2	19	46423998	46542122	1	1	1	0.0454545	0	0	2	0.08	1	0.125
ENSCAFG00000041137		21	18419279	18421360	0	0	1	0.0454545	1	0.5	2	0.08	1	0.125
ENSCAFG00000004291		22	881820	921500	1	1	0	0	1	0.5	2	0.08	1	0.125
ENSCAFG00000004295	RNASEH2B	22	931751	991223	1	1	0	0	1	0.5	2	0.08	1	0.125
ENSCAFG00000005068	KCTD12	22	30503932	30508632	1	1	0	0	1	0.5	2	0.08	1	0.125
ENSCAFG00000005070	ACOD1	22	30547271	30555510	1	1	0	0	1	0.5	2	0.08	1	0.125
ENSCAFG00000005071	CLN5	22	30568572	30575890	1	1	0	0	1	0.5	2	0.08	1	0.125
ENSCAFG00000005072	FBXL3	22	30581474	30598886	1	1	0	0	1	0.5	2	0.08	1	0.125
ENSCAFG00000005105	MYCBP2	22	30615369	30874370	1	1	0	0	1	0.5	2	0.08	1	0.125
ENSCAFG00000005175	SCEL	22	31045878	31171033	1	1	0	0	1	0.5	2	0.08	1	0.125
ENSCAFG00000005183	SLAIN1	22	31199533	31258021	1	1	0	0	1	0.5	2	0.08	1	0.125
ENSCAFG00000005187	EDNRB	22	31417308	31437587	1	1	0	0	1	0.5	2	0.08	1	0.125
ENSCAFG00000031900	OBI1	22	32007210	32047527	1	1	0	0	1	0.5	2	0.08	1	0.125
ENSCAFG00000005242	RBM26	22	32581825	32664714	1	1	0	0	1	0.5	2	0.08	1	0.125
ENSCAFG00000005256	NDFIP2	22	32704437	32787151	1	1	0	0	1	0.5	2	0.08	1	0.125
ENSCAFG00000044553		22	33052786	33055722	1	1	0	0	1	0.5	2	0.08	1	0.125
ENSCAFG00000005289	SLITRK6	22	37912612	37925177	1	1	0	0	1	0.5	2	0.08	1	0.125
ENSCAFG00000005290		22	38319487	38319933	1	1	0	0	1	0.5	2	0.08	1	0.125
ENSCAFG00000005292		22	38783604	38785646	1	1	0	0	1	0.5	2	0.08	1	0.125
ENSCAFG00000005293	SLITRK5	22	39384666	39387542	1	1	0	0	1	0.5	2	0.08	1	0.125
ENSCAFG00000005298		22	40763717	40765562	1	1	0	0	1	0.5	2	0.08	1	0.125
ENSCAFG00000042810		22	41160463	41161925	1	1	0	0	1	0.5	2	0.08	1	0.125
ENSCAFG00000005303		22	41185667	41186185	1	1	0	0	1	0.5	2	0.08	1	0.125
ENSCAFG00000005311	GPC5	22	42526054	43870405	1	1	0	0	1	0.5	2	0.08	1	0.125
ENSCAFG00000046079		22	43060110	43060800	1	1	0	0	1	0.5	2	0.08	1	0.125
ENSCAFG00000030307	GPC6	22	44154944	45233549	1	1	0	0	1	0.5	2	0.08	1	0.125
ENSCAFG00000005323	DCT	22	45271709	45305346	1	1	0	0	1	0.5	2	0.08	1	0.125
ENSCAFG00000007130	NSMAF	29	9371446	9428149	1	1	1	0.0454545	0	0	2	0.08	1	0.125
ENSCAFG00000007137	TOX	29	9544561	9842034	1	1	1	0.0454545	0	0	2	0.08	1	0.125
ENSCAFG00000007141	CA8	29	10679038	10764193	1	1	1	0.0454545	0	0	2	0.08	1	0.125
ENSCAFG00000007190	CLVS1	29	11638024	11812396	1	1	1	0.0454545	0	0	2	0.08	1	0.125
ENSCAFG00000007197	ASPH	29	11814554	12022680	1	1	1	0.0454545	0	0	2	0.08	1	0.125
ENSCAFG00000047599	NKAIN3	29	12503407	13120451	1	1	1	0.0454545	0	0	2	0.08	1	0.125
ENSCAFG00000049529		29	12693758	12695869	1	1	1	0.0454545	0	0	2	0.08	1	0.125
ENSCAFG00000007203	GGH	29	13134232	13165028	1	1	1	0.0454545	0	0	2	0.08	1	0.125
ENSCAFG00000028514	TTPA	29	13182308	13192553	1	1	1	0.0454545	0	0	2	0.08	1	0.125
ENSCAFG00000007215	YTHDF3	29	13239966	13277051	1	1	1	0.0454545	0	0	2	0.08	1	0.125
ENSCAFG00000041820		29	14253619	14255166	1	1	1	0.0454545	0	0	2	0.08	1	0.125
ENSCAFG00000007246	CYP7B1	29	14444853	14613755	1	1	1	0.0454545	0	0	2	0.08	1	0.125
ENSCAFG00000007253	ARMC1	29	15277020	15314695	1	1	1	0.0454545	0	0	2	0.08	1	0.125
ENSCAFG00000007260	MTFR1	29	15315069	15389458	1	1	1	0.0454545	0	0	2	0.08	1	0.125
ENSCAFG00000007279	PDE7A	29	15400522	15467917	1	1	1	0.0454545	0	0	2	0.08	1	0.125
ENSCAFG00000047135		29	15587021	15590848	1	1	1	0.0454545	0	0	2	0.08	1	0.125
ENSCAFG00000025445	DNAJC5B	29	15673873	15762082	1	1	1	0.0454545	0	0	2	0.08	1	0.125
ENSCAFG00000045130		29	15697374	15700382	1	1	1	0.0454545	0	0	2	0.08	1	0.125
ENSCAFG00000007299	TRIM55	29	15786433	15830402	1	1	1	0.0454545	0	0	2	0.08	1	0.125
ENSCAFG00000030126	CRH	29	15831944	15834384	1	1	1	0.0454545	0	0	2	0.08	1	0.125
ENSCAFG00000043452		29	15910504	15913539	1	1	1	0.0454545	0	0	2	0.08	1	0.125
ENSCAFG00000007313	RRS1	29	16016189	16017286	1	1	1	0.0454545	0	0	2	0.08	1	0.125
ENSCAFG00000007326	ADHFE1	29	16019246	16050535	1	1	1	0.0454545	0	0	2	0.08	1	0.125
ENSCAFG00000025392	VXN	29	16078658	16099606	1	1	1	0.0454545	0	0	2	0.08	1	0.125
ENSCAFG00000007344	MYBL1	29	16157821	16192808	1	1	1	0.0454545	0	0	2	0.08	1	0.125
ENSCAFG00000007346	VCPIP1	29	16209353	16235586	1	1	1	0.0454545	0	0	2	0.08	1	0.125
ENSCAFG00000007353	SGK3	29	16274352	16415598	1	1	1	0.0454545	0	0	2	0.08	1	0.125
ENSCAFG00000007371	MCMDC2	29	16426318	16460599	1	1	1	0.0454545	0	0	2	0.08	1	0.125
ENSCAFG00000029615	TCF24	29	16482749	16491273	1	1	1	0.0454545	0	0	2	0.08	1	0.125
ENSCAFG00000007382	PPP1R42	29	16492392	16549320	1	1	1	0.0454545	0	0	2	0.08	1	0.125
ENSCAFG00000007386	COPS5	29	16562234	16578847	1	1	1	0.0454545	0	0	2	0.08	1	0.125
ENSCAFG00000007411	CSPP1	29	16580562	16761901	1	1	1	0.0454545	0	0	2	0.08	1	0.125
ENSCAFG00000007516	ARFGEF1	29	16708820	16852844	1	1	1	0.0454545	0	0	2	0.08	1	0.125
ENSCAFG00000007568	CPA6	29	16914985	17244350	1	1	1	0.0454545	0	0	2	0.08	1	0.125
ENSCAFG00000007620	PREX2	29	17458281	17735170	1	1	1	0.0454545	0	0	2	0.08	1	0.125
ENSCAFG00000007656	C29H8orf34	29	17817952	18197607	1	1	1	0.0454545	0	0	2	0.08	1	0.125
ENSCAFG00000008119		29	22307207	22409660	0	0	1	0.0454545	1	0.5	2	0.08	1	0.125
ENSCAFG00000015890	UNC13C	30	19518232	20095094	1	1	1	0.0454545	0	0	2	0.08	1	0.125
ENSCAFG00000032536	RCHY1	32	67509	93987	1	1	0	0	1	0.5	2	0.08	1	0.125
ENSCAFG00000008331	THAP6	32	94162	114744	1	1	0	0	1	0.5	2	0.08	1	0.125
ENSCAFG00000008335	ODAPH	32	133816	140958	1	1	0	0	1	0.5	2	0.08	1	0.125
ENSCAFG00000008338		32	142955	144952	1	1	0	0	1	0.5	2	0.08	1	0.125
ENSCAFG00000008344	CDKL2	32	159332	202617	1	1	0	0	1	0.5	2	0.08	1	0.125
ENSCAFG00000008371	G3BP2	32	220439	252593	1	1	0	0	1	0.5	2	0.08	1	0.125
ENSCAFG00000008449	USO1	32	305935	394896	1	1	0	0	1	0.5	2	0.08	1	0.125
ENSCAFG00000044239		32	465775	471812	1	1	0	0	1	0.5	2	0.08	1	0.125
ENSCAFG00000049707		32	514677	519932	1	1	0	0	1	0.5	2	0.08	1	0.125
ENSCAFG00000008521	SDAD1	32	514697	538140	1	1	0	0	1	0.5	2	0.08	1	0.125
ENSCAFG00000008589	ART3	32	537603	742292	1	1	0	0	1	0.5	2	0.08	1	0.125
ENSCAFG00000008584	CXCL10	32	597987	599979	1	1	0	0	1	0.5	2	0.08	1	0.125
ENSCAFG00000045518	CXCL11	32	631478	632868	1	1	0	0	1	0.5	2	0.08	1	0.125
ENSCAFG00000008595	NUP54	32	751982	782314	1	1	0	0	1	0.5	2	0.08	1	0.125
ENSCAFG00000008611	SCARB2	32	790379	865502	1	1	0	0	1	0.5	2	0.08	1	0.125
ENSCAFG00000008622		32	907893	920821	1	1	0	0	1	0.5	2	0.08	1	0.125
ENSCAFG00000008624	STBD1	32	951698	952897	1	1	0	0	1	0.5	2	0.08	1	0.125
ENSCAFG00000008634	CCDC158	32	957402	1060813	1	1	0	0	1	0.5	2	0.08	1	0.125
ENSCAFG00000024041		32	1153437	1153941	1	1	0	0	1	0.5	2	0.08	1	0.125
ENSCAFG00000008652	SHROOM3	32	1271392	1391798	1	1	0	0	1	0.5	2	0.08	1	0.125
ENSCAFG00000008663	SOWAHB	32	1474316	1476535	1	1	0	0	1	0.5	2	0.08	1	0.125
ENSCAFG00000008668	SEPTIN11	32	1475748	1607107	1	1	0	0	1	0.5	2	0.08	1	0.125
ENSCAFG00000008666		32	1504826	1505724	1	1	0	0	1	0.5	2	0.08	1	0.125
ENSCAFG00000008678	CCNI	32	1608330	1645352	1	1	0	0	1	0.5	2	0.08	1	0.125
ENSCAFG00000043918		32	2331113	2333272	1	1	0	0	1	0.5	2	0.08	1	0.125
ENSCAFG00000008710	MRPL1	32	2363454	2496034	1	1	0	0	1	0.5	2	0.08	1	0.125
ENSCAFG00000041746		32	2451213	2453897	1	1	0	0	1	0.5	2	0.08	1	0.125
ENSCAFG00000008752	FRAS1	32	2558354	2991063	1	1	0	0	1	0.5	2	0.08	1	0.125
ENSCAFG00000015533		32	2598637	2599119	1	1	0	0	1	0.5	2	0.08	1	0.125
ENSCAFG00000008809		32	2613604	2613984	1	1	0	0	1	0.5	2	0.08	1	0.125
ENSCAFG00000008837	ANXA3	32	3005788	3049049	1	1	0	0	1	0.5	2	0.08	1	0.125
ENSCAFG00000023995		32	3069674	3069955	1	1	0	0	1	0.5	2	0.08	1	0.125
ENSCAFG00000008858	BMP2K	32	3178460	3288926	1	1	0	0	1	0.5	2	0.08	1	0.125
ENSCAFG00000008860	PAQR3	32	3288645	3316965	1	1	0	0	1	0.5	2	0.08	1	0.125
ENSCAFG00000025045	HNRNPD	32	6323469	6341166	1	1	0	0	1	0.5	2	0.08	1	0.125
ENSCAFG00000008940	HNRNPDL	32	6402762	6407845	1	1	0	0	1	0.5	2	0.08	1	0.125
ENSCAFG00000008974	ENOPH1	32	6407460	6450790	1	1	0	0	1	0.5	2	0.08	1	0.125
ENSCAFG00000008979	TMEM150C	32	6466035	6539078	1	1	0	0	1	0.5	2	0.08	1	0.125
ENSCAFG00000048213		32	6503014	6504112	1	1	0	0	1	0.5	2	0.08	1	0.125
ENSCAFG00000028708	SCD5	32	6595424	6745308	1	1	0	0	1	0.5	2	0.08	1	0.125
ENSCAFG00000009021	SEC31A	32	6761289	6840709	1	1	0	0	1	0.5	2	0.08	1	0.125
ENSCAFG00000009050	THAP9	32	6852116	6870696	1	1	0	0	1	0.5	2	0.08	1	0.125
ENSCAFG00000009052	LIN54	32	6878187	6941268	1	1	0	0	1	0.5	2	0.08	1	0.125
ENSCAFG00000009064	COPS4	32	6957390	6997180	1	1	0	0	1	0.5	2	0.08	1	0.125
ENSCAFG00000042755		32	6998612	6999562	1	1	0	0	1	0.5	2	0.08	1	0.125
ENSCAFG00000047810	PLAC8	32	7007753	7029140	1	1	0	0	1	0.5	2	0.08	1	0.125
ENSCAFG00000024769	PLAC8A	32	7065046	7091689	1	1	0	0	1	0.5	2	0.08	1	0.125
ENSCAFG00000009085		32	7137834	7138555	1	1	0	0	1	0.5	2	0.08	1	0.125
ENSCAFG00000009090	COQ2	32	7139126	7162764	1	1	0	0	1	0.5	2	0.08	1	0.125
ENSCAFG00000009094	HPSE	32	7167856	7199665	1	1	0	0	1	0.5	2	0.08	1	0.125
ENSCAFG00000009108	HELQ	32	7245230	7290014	1	1	0	0	1	0.5	2	0.08	1	0.125
ENSCAFG00000043229	MRPS18C	32	7290584	7298989	1	1	0	0	1	0.5	2	0.08	1	0.125
ENSCAFG00000009119	ABRAXAS1	32	7298790	7317001	1	1	0	0	1	0.5	2	0.08	1	0.125
ENSCAFG00000009133	GPAT3	32	7353965	7414493	1	1	0	0	1	0.5	2	0.08	1	0.125
ENSCAFG00000009155		32	8222983	8224208	1	1	0	0	1	0.5	2	0.08	1	0.125
ENSCAFG00000009157	NKX6-1	32	8256254	8262004	1	1	0	0	1	0.5	2	0.08	1	0.125
ENSCAFG00000009166	CDS1	32	8349027	8415295	1	1	0	0	1	0.5	2	0.08	1	0.125
ENSCAFG00000009247	WDFY3	32	8433080	8695859	1	1	0	0	1	0.5	2	0.08	1	0.125
ENSCAFG00000048071		32	8886918	8889140	1	1	0	0	1	0.5	2	0.08	1	0.125
ENSCAFG00000009320	ARHGAP24	32	9073260	9579472	1	1	0	0	1	0.5	2	0.08	1	0.125
ENSCAFG00000041751		32	9144526	9145719	1	1	0	0	1	0.5	2	0.08	1	0.125
ENSCAFG00000009396	MAPK10	32	9575492	9884325	1	1	0	0	1	0.5	2	0.08	1	0.125
ENSCAFG00000009406		32	9993278	9995230	1	1	0	0	1	0.5	2	0.08	1	0.125
ENSCAFG00000009427	PTPN13	32	10125441	10328757	1	1	0	0	1	0.5	2	0.08	1	0.125
ENSCAFG00000009448	SLC10A6	32	10279831	10386298	1	1	0	0	1	0.5	2	0.08	1	0.125
ENSCAFG00000030276	C32H4orf36	32	10335528	10392170	1	1	0	0	1	0.5	2	0.08	1	0.125
ENSCAFG00000014774	GPR160	34	34657234	34658250	1	1	0	0	1	0.5	2	0.08	1	0.125
ENSCAFG00000014786	PHC3	34	34668040	34739882	1	1	0	0	1	0.5	2	0.08	1	0.125
ENSCAFG00000014823	PRKCI	34	34766801	34837605	1	1	0	0	1	0.5	2	0.08	1	0.125
ENSCAFG00000014846	SKIL	34	34871574	34894854	1	1	0	0	1	0.5	2	0.08	1	0.125
ENSCAFG00000014851	CLDN11	34	34912449	34928433	1	1	0	0	1	0.5	2	0.08	1	0.125
ENSCAFG00000014912	SLC7A14	34	34958156	35012544	1	1	0	0	1	0.5	2	0.08	1	0.125
ENSCAFG00000024887		34	35173492	35174511	1	1	0	0	1	0.5	2	0.08	1	0.125
ENSCAFG00000014952		34	35283382	35285338	1	1	0	0	1	0.5	2	0.08	1	0.125
ENSCAFG00000014955	RPL22L1	34	35298907	35302688	1	1	0	0	1	0.5	2	0.08	1	0.125
ENSCAFG00000029203	EIF5A2	34	35314172	35322392	1	1	0	0	1	0.5	2	0.08	1	0.125
ENSCAFG00000048492		34	35336441	35337855	1	1	0	0	1	0.5	2	0.08	1	0.125
ENSCAFG00000014983	SLC2A2	34	35370192	35400409	1	1	0	0	1	0.5	2	0.08	1	0.125
ENSCAFG00000041689		34	35409116	35409930	1	1	0	0	1	0.5	2	0.08	1	0.125
ENSCAFG00000015157	TNIK	34	35427217	35807059	1	1	0	0	1	0.5	2	0.08	1	0.125
ENSCAFG00000041774		34	35712162	35715989	1	1	0	0	1	0.5	2	0.08	1	0.125
ENSCAFG00000015246	PLD1	34	35921058	36121631	1	1	0	0	1	0.5	2	0.08	1	0.125
ENSCAFG00000010839	LYPLAL1	38	14100698	14268481	1	1	1	0.0454545	0	0	2	0.08	1	0.125
ENSCAFG00000010842	SLC30A10	38	14709866	14747540	1	1	1	0.0454545	0	0	2	0.08	1	0.125
ENSCAFG00000010873	EPRS1	38	14754632	14823621	1	1	1	0.0454545	0	0	2	0.08	1	0.125
ENSCAFG00000010927	BPNT1	38	14834643	14857227	1	1	1	0.0454545	0	0	2	0.08	1	0.125
ENSCAFG00000046841		38	14858329	14858574	1	1	1	0.0454545	0	0	2	0.08	1	0.125
ENSCAFG00000010952	IARS2	38	14863998	14925635	1	1	1	0.0454545	0	0	2	0.08	1	0.125
ENSCAFG00000011125	RAB3GAP2	38	14928628	15025865	1	1	1	0.0454545	0	0	2	0.08	1	0.125
ENSCAFG00000011166		38	15234581	15234895	1	1	1	0.0454545	0	0	2	0.08	1	0.125
ENSCAFG00000011275	MARK1	38	15273004	15340448	1	1	1	0.0454545	0	0	2	0.08	1	0.125
ENSCAFG00000031609		38	15375722	15376395	1	1	1	0.0454545	0	0	2	0.08	1	0.125
ENSCAFG00000011325		38	15378673	15379580	1	1	1	0.0454545	0	0	2	0.08	1	0.125
ENSCAFG00000011332	MTARC2	38	15426666	15451136	1	1	1	0.0454545	0	0	2	0.08	1	0.125
ENSCAFG00000011336	MTARC1	38	15463548	15532241	1	1	1	0.0454545	0	0	2	0.08	1	0.125
ENSCAFG00000011340	HLX	38	15539029	15542152	1	1	1	0.0454545	0	0	2	0.08	1	0.125
ENSCAFG00000048001		38	16051756	16053002	1	1	1	0.0454545	0	0	2	0.08	1	0.125
ENSCAFG00000013641	DUSP10	38	16196635	16231315	1	1	1	0.0454545	0	0	2	0.08	1	0.125
ENSCAFG00000013627	HHIPL2	38	16791695	16818411	1	1	1	0.0454545	0	0	2	0.08	1	0.125
ENSCAFG00000013620	TAF1A	38	16828205	16858432	1	1	1	0.0454545	0	0	2	0.08	1	0.125
ENSCAFG00000013601	MIA3	38	16879740	16935844	1	1	1	0.0454545	0	0	2	0.08	1	0.125
ENSCAFG00000013540	AIDA	38	16939556	16971200	1	1	1	0.0454545	0	0	2	0.08	1	0.125
ENSCAFG00000013516	BROX	38	16971504	16990372	1	1	1	0.0454545	0	0	2	0.08	1	0.125
ENSCAFG00000013509	FAM177B	38	17001892	17005401	1	1	1	0.0454545	0	0	2	0.08	1	0.125
ENSCAFG00000013502		38	17044610	17062313	1	1	1	0.0454545	0	0	2	0.08	1	0.125
ENSCAFG00000013491	FAM78B	38	17292327	17378403	1	1	1	0.0454545	0	0	2	0.08	1	0.125
ENSCAFG00000013489	UCK2	38	17479558	17579675	1	1	1	0.0454545	0	0	2	0.08	1	0.125
ENSCAFG00000013472	TMCO1	38	17579607	17630283	1	1	1	0.0454545	0	0	2	0.08	1	0.125
ENSCAFG00000013422	ALDH9A1	38	17644459	17663886	1	1	1	0.0454545	0	0	2	0.08	1	0.125
ENSCAFG00000013353	MGST3	38	17668752	17718704	1	1	1	0.0454545	0	0	2	0.08	1	0.125
ENSCAFG00000013346	LRRC52	38	17755382	17776016	1	1	1	0.0454545	0	0	2	0.08	1	0.125
ENSCAFG00000013336	RXRG	38	17867182	17920085	1	1	1	0.0454545	0	0	2	0.08	1	0.125
ENSCAFG00000013317	LMX1A	38	17956961	18109049	1	1	1	0.0454545	0	0	2	0.08	1	0.125
ENSCAFG00000042553		38	18305999	18308605	1	1	1	0.0454545	0	0	2	0.08	1	0.125
ENSCAFG00000013289	PBX1	38	18418093	18703497	1	1	1	0.0454545	0	0	2	0.08	1	0.125
ENSCAFG00000047895		38	18529177	18530067	1	1	1	0.0454545	0	0	2	0.08	1	0.125
ENSCAFG00000013259	NUF2	38	19574125	19599064	1	1	1	0.0454545	0	0	2	0.08	1	0.125
ENSCAFG00000013250	RGS5	38	19683485	19725778	1	1	1	0.0454545	0	0	2	0.08	1	0.125
ENSCAFG00000029969	RGS4	38	19771441	19779190	1	1	1	0.0454545	0	0	2	0.08	1	0.125
ENSCAFG00000013223	CCDC190	38	19942089	19950955	1	1	1	0.0454545	0	0	2	0.08	1	0.125
ENSCAFG00000013211	HSD17B7	38	19977086	19999010	1	1	1	0.0454545	0	0	2	0.08	1	0.125
ENSCAFG00000013180	DDR2	38	20008057	20152275	1	1	1	0.0454545	0	0	2	0.08	1	0.125
ENSCAFG00000013117	UAP1	38	20190375	20277923	1	1	1	0.0454545	0	0	2	0.08	1	0.125
ENSCAFG00000041152		38	20277093	20277991	1	1	1	0.0454545	0	0	2	0.08	1	0.125
ENSCAFG00000013091	SPATA46	38	20303709	20346812	1	1	1	0.0454545	0	0	2	0.08	1	0.125
ENSCAFG00000013093	SH2D1B	38	20303709	20321761	1	1	1	0.0454545	0	0	2	0.08	1	0.125
ENSCAFG00000013086		38	20336275	20614690	1	1	1	0.0454545	0	0	2	0.08	1	0.125
ENSCAFG00000013079	OLFML2B	38	20658158	20693250	1	1	1	0.0454545	0	0	2	0.08	1	0.125
ENSCAFG00000013068	ATF6	38	20709038	20903814	1	1	1	0.0454545	0	0	2	0.08	1	0.125
ENSCAFG00000013058	DUSP12	38	20912546	20921125	1	1	1	0.0454545	0	0	2	0.08	1	0.125
ENSCAFG00000043048		38	20920820	20922069	1	1	1	0.0454545	0	0	2	0.08	1	0.125
ENSCAFG00000013048	FCRLA	38	20955944	20962646	1	1	1	0.0454545	0	0	2	0.08	1	0.125
ENSCAFG00000013035		38	20980814	20994292	1	1	1	0.0454545	0	0	2	0.08	1	0.125
ENSCAFG00000041579		38	21009330	21009581	1	1	1	0.0454545	0	0	2	0.08	1	0.125
ENSCAFG00000013015		38	21054885	21060144	1	1	1	0.0454545	0	0	2	0.08	1	0.125
ENSCAFG00000012997	CFAP126	38	21158108	21161261	1	1	1	0.0454545	0	0	2	0.08	1	0.125
ENSCAFG00000012992	SDHC	38	21162421	21200333	1	1	1	0.0454545	0	0	2	0.08	1	0.125
ENSCAFG00000012964	MPZ	38	21205107	21210451	1	1	1	0.0454545	0	0	2	0.08	1	0.125
ENSCAFG00000031225	PCP4L1	38	21222253	21243195	1	1	1	0.0454545	0	0	2	0.08	1	0.125
ENSCAFG00000012921	NR1I3	38	21253089	21258827	1	1	1	0.0454545	0	0	2	0.08	1	0.125
ENSCAFG00000012902	TOMM40L	38	21257006	21261356	1	1	1	0.0454545	0	0	2	0.08	1	0.125
ENSCAFG00000012886	APOA2	38	21262789	21265887	1	1	1	0.0454545	0	0	2	0.08	1	0.125
ENSCAFG00000012878	FCER1G	38	21268001	21270940	1	1	1	0.0454545	0	0	2	0.08	1	0.125
ENSCAFG00000012850	NDUFS2	38	21271675	21285279	1	1	1	0.0454545	0	0	2	0.08	1	0.125
ENSCAFG00000012836	ADAMTS4	38	21284330	21292437	1	1	1	0.0454545	0	0	2	0.08	1	0.125
ENSCAFG00000031128	B4GALT3	38	21302003	21312958	1	1	1	0.0454545	0	0	2	0.08	1	0.125
ENSCAFG00000012811	PPOX	38	21306974	21311012	1	1	1	0.0454545	0	0	2	0.08	1	0.125
ENSCAFG00000012773	USP21	38	21311859	21320106	1	1	1	0.0454545	0	0	2	0.08	1	0.125
ENSCAFG00000012754	UFC1	38	21319054	21340211	1	1	1	0.0454545	0	0	2	0.08	1	0.125
ENSCAFG00000012746	DEDD	38	21342534	21351972	1	1	1	0.0454545	0	0	2	0.08	1	0.125
ENSCAFG00000012736	NIT1	38	21348486	21356260	1	1	1	0.0454545	0	0	2	0.08	1	0.125
ENSCAFG00000012733	PFDN2	38	21355678	21367619	1	1	1	0.0454545	0	0	2	0.08	1	0.125
ENSCAFG00000012732	KLHDC9	38	21366194	21370328	1	1	1	0.0454545	0	0	2	0.08	1	0.125
ENSCAFG00000012722	NECTIN4	38	21375556	21392632	1	1	1	0.0454545	0	0	2	0.08	1	0.125
ENSCAFG00000012716	ARHGAP30	38	21395373	21412047	1	1	1	0.0454545	0	0	2	0.08	1	0.125
ENSCAFG00000012689	USF1	38	21413050	21418569	1	1	1	0.0454545	0	0	2	0.08	1	0.125
ENSCAFG00000012683	TSTD1	38	21419346	21421427	1	1	1	0.0454545	0	0	2	0.08	1	0.125
ENSCAFG00000012666	F11R	38	21451952	21454959	1	1	1	0.0454545	0	0	2	0.08	1	0.125
ENSCAFG00000025115		38	22874425	22892297	1	1	1	0.0454545	0	0	2	0.08	1	0.125
ENSCAFG00000046012		38	23821194	23821364	1	1	1	0.0454545	0	0	2	0.08	1	0.125
ENSCAFG00000006149	DIAPH1	2	36485571	36581320	1	1	1	0.0454545	0	0	2	0.08	0	0
ENSCAFG00000009486	RPGRIP1L	2	62080080	62178284	1	1	1	0.0454545	0	0	2	0.08	0	0
ENSCAFG00000008064	FAM172A	3	15281448	15694715	0	0	1	0.0454545	1	0.5	2	0.08	0	0
ENSCAFG00000047196	NR2F1	3	15707640	15716875	0	0	1	0.0454545	1	0.5	2	0.08	0	0
ENSCAFG00000008302	MEF2C	3	19779007	19943852	0	0	2	0.0909091	0	0	2	0.08	0	0
ENSCAFG00000008707	CKMT2	3	26011263	26026991	0	0	1	0.0454545	1	0.5	2	0.08	0	0
ENSCAFG00000010911	NR2F2	3	44136463	44148524	0	0	1	0.0454545	1	0.5	2	0.08	0	0
ENSCAFG00000010973	RGMA	3	47061910	47089294	0	0	1	0.0454545	1	0.5	2	0.08	0	0
ENSCAFG00000010998	CHD2	3	47105046	47221385	0	0	1	0.0454545	1	0.5	2	0.08	0	0
ENSCAFG00000015298	CD38	3	64529721	64578099	1	1	1	0.0454545	0	0	2	0.08	0	0
ENSCAFG00000015321	FBXL5	3	64575348	64726931	1	1	1	0.0454545	0	0	2	0.08	0	0
ENSCAFG00000015312	BST1	3	64618740	64641038	1	1	1	0.0454545	0	0	2	0.08	0	0
ENSCAFG00000035589	FAM200B	3	64646051	64648027	1	1	1	0.0454545	0	0	2	0.08	0	0
ENSCAFG00000015345	CC2D2A	3	64731171	64867547	1	1	1	0.0454545	0	0	2	0.08	0	0
ENSCAFG00000020296		3	64874557	64875259	1	1	1	0.0454545	0	0	2	0.08	0	0
ENSCAFG00000031380	C1QTNF7	3	64891589	64995370	1	1	1	0.0454545	0	0	2	0.08	0	0
ENSCAFG00000015372	CPEB2	3	65203759	65267967	1	1	1	0.0454545	0	0	2	0.08	0	0
ENSCAFG00000015402	BOD1L1	3	66474570	66519777	1	1	1	0.0454545	0	0	2	0.08	0	0
ENSCAFG00000015412	NKX3-2	3	66543046	66545580	1	1	1	0.0454545	0	0	2	0.08	0	0
ENSCAFG00000028741		3	66601609	66712661	1	1	1	0.0454545	0	0	2	0.08	0	0
ENSCAFG00000041436		3	66665327	66665711	1	1	1	0.0454545	0	0	2	0.08	0	0
ENSCAFG00000015458	CLNK	3	68881358	69080263	1	1	1	0.0454545	0	0	2	0.08	0	0
ENSCAFG00000015463	ZNF518B	3	69109123	69124651	1	1	1	0.0454545	0	0	2	0.08	0	0
ENSCAFG00000015634	SLC2A9	3	69394152	69595802	1	1	1	0.0454545	0	0	2	0.08	0	0
ENSCAFG00000016395	SMIM20	3	84481901	84494833	1	1	1	0.0454545	0	0	2	0.08	0	0
ENSCAFG00000016402	SEL1L3	3	84546536	84646417	1	1	1	0.0454545	0	0	2	0.08	0	0
ENSCAFG00000016417	SLC34A2	3	84686425	84742038	1	1	1	0.0454545	0	0	2	0.08	0	0
ENSCAFG00000016439	ANAPC4	3	84878693	84914882	1	1	1	0.0454545	0	0	2	0.08	0	0
ENSCAFG00000016448	ZCCHC4	3	84915841	84967222	1	1	1	0.0454545	0	0	2	0.08	0	0
ENSCAFG00000016452	PI4K2B	3	84983899	84999771	1	1	1	0.0454545	0	0	2	0.08	0	0
ENSCAFG00000016468	SEPSECS	3	85069742	85102347	1	1	1	0.0454545	0	0	2	0.08	0	0
ENSCAFG00000016480	LGI2	3	85182657	85211357	1	1	1	0.0454545	0	0	2	0.08	0	0
ENSCAFG00000016494	CCDC149	3	85273916	85373659	1	1	1	0.0454545	0	0	2	0.08	0	0
ENSCAFG00000016498	SOD3	3	85382484	85387455	1	1	1	0.0454545	0	0	2	0.08	0	0
ENSCAFG00000016505	DHX15	3	85549981	85609612	1	1	1	0.0454545	0	0	2	0.08	0	0
ENSCAFG00000016519	PPARGC1A	3	86016140	86281269	1	1	1	0.0454545	0	0	2	0.08	0	0
ENSCAFG00000042828		3	86921272	86924577	1	1	1	0.0454545	0	0	2	0.08	0	0
ENSCAFG00000016529	GBA3	3	87081134	87190987	1	1	1	0.0454545	0	0	2	0.08	0	0
ENSCAFG00000016531	ADGRA3	3	87321872	87435312	1	1	1	0.0454545	0	0	2	0.08	0	0
ENSCAFG00000016537	KCNIP4	3	87771875	88894884	1	1	1	0.0454545	0	0	2	0.08	0	0
ENSCAFG00000016544	PACRGL	3	88897264	88918168	1	1	1	0.0454545	0	0	2	0.08	0	0
ENSCAFG00000028724		3	88924793	88925363	1	1	1	0.0454545	0	0	2	0.08	0	0
ENSCAFG00000016608	SLIT2	3	88966232	89312955	1	1	1	0.0454545	0	0	2	0.08	0	0
ENSCAFG00000016664		3	90746295	90746522	1	1	1	0.0454545	0	0	2	0.08	0	0
ENSCAFG00000016672	LCORL	3	91132373	91271686	1	1	1	0.0454545	0	0	2	0.08	0	0
ENSCAFG00000016677	NCAPG	3	91281077	91322803	1	1	1	0.0454545	0	0	2	0.08	0	0
ENSCAFG00000041249	DCAF16	3	91332502	91333152	1	1	1	0.0454545	0	0	2	0.08	0	0
ENSCAFG00000041311		3	91332912	91333085	1	1	1	0.0454545	0	0	2	0.08	0	0
ENSCAFG00000016687	CTBP1	3	91379049	91400656	1	1	1	0.0454545	0	0	2	0.08	0	0
ENSCAFG00000044061		3	91433848	91434947	1	1	1	0.0454545	0	0	2	0.08	0	0
ENSCAFG00000016696	TMED11	3	91435697	91452352	1	1	1	0.0454545	0	0	2	0.08	0	0
ENSCAFG00000032095	RNF212	3	91453367	91474547	1	1	1	0.0454545	0	0	2	0.08	0	0
ENSCAFG00000016706	SLC26A1	3	91485270	91534115	1	1	1	0.0454545	0	0	2	0.08	0	0
ENSCAFG00000016699	FGFRL1	3	91499763	91502650	1	1	1	0.0454545	0	0	2	0.08	0	0
ENSCAFG00000016701	IDUA	3	91522035	91534593	1	1	1	0.0454545	0	0	2	0.08	0	0
ENSCAFG00000016708	DGKQ	3	91544219	91554565	1	1	1	0.0454545	0	0	2	0.08	0	0
ENSCAFG00000016710	TMEM175	3	91553778	91670930	1	1	1	0.0454545	0	0	2	0.08	0	0
ENSCAFG00000016743	GAK	3	91574751	91630663	1	1	1	0.0454545	0	0	2	0.08	0	0
ENSCAFG00000016757	CPLX1	3	91638515	91656737	1	1	1	0.0454545	0	0	2	0.08	0	0
ENSCAFG00000016762	PCGF3	3	91676496	91708754	1	1	1	0.0454545	0	0	2	0.08	0	0
ENSCAFG00000016764	SLC49A3	3	91731437	91737753	1	1	1	0.0454545	0	0	2	0.08	0	0
ENSCAFG00000016772	MYL5	3	91738523	91744297	1	1	1	0.0454545	0	0	2	0.08	0	0
ENSCAFG00000016782	PDE6B	3	91746571	91775372	1	1	1	0.0454545	0	0	2	0.08	0	0
ENSCAFG00000016795	PIGG	3	91812875	91849446	1	1	1	0.0454545	0	0	2	0.08	0	0
ENSCAFG00000016912	NPM1	4	40756465	40770175	0	0	1	0.0454545	1	0.5	2	0.08	0	0
ENSCAFG00000031117		11	10930114	10947823	0	0	2	0.0909091	0	0	2	0.08	0	0
ENSCAFG00000031532		11	10930806	11022177	0	0	2	0.0909091	0	0	2	0.08	0	0
ENSCAFG00000043327		11	33281616	33284753	0	0	2	0.0909091	0	0	2	0.08	0	0
ENSCAFG00000032608	LURAP1L	11	33388633	33436246	0	0	2	0.0909091	0	0	2	0.08	0	0
ENSCAFG00000001498	MPDZ	11	33692296	33826437	0	0	2	0.0909091	0	0	2	0.08	0	0
ENSCAFG00000001520	NFIB	11	34579431	34901322	0	0	2	0.0909091	0	0	2	0.08	0	0
ENSCAFG00000001720	C11H9orf72	11	45666293	45688780	0	0	2	0.0909091	0	0	2	0.08	0	0
ENSCAFG00000001727	LINGO2	11	45998249	46000069	0	0	2	0.0909091	0	0	2	0.08	0	0
ENSCAFG00000047734		11	46788781	46895420	0	0	2	0.0909091	0	0	2	0.08	0	0
ENSCAFG00000001786	ACO1	11	49699109	49923257	0	0	2	0.0909091	0	0	2	0.08	0	0
ENSCAFG00000001807	DDX58	11	49764267	49799527	0	0	2	0.0909091	0	0	2	0.08	0	0
ENSCAFG00000001809	TOPORS	11	49809465	49821075	0	0	2	0.0909091	0	0	2	0.08	0	0
ENSCAFG00000042570		11	49820839	49821453	0	0	2	0.0909091	0	0	2	0.08	0	0
ENSCAFG00000001812	APTX	11	50113073	50132284	0	0	2	0.0909091	0	0	2	0.08	0	0
ENSCAFG00000001818	DNAJA1	11	50156089	50167536	0	0	2	0.0909091	0	0	2	0.08	0	0
ENSCAFG00000001836	SMU1	11	50174153	50195644	0	0	2	0.0909091	0	0	2	0.08	0	0
ENSCAFG00000001840	B4GALT1	11	50226242	50276730	0	0	2	0.0909091	0	0	2	0.08	0	0
ENSCAFG00000001843	SPINK4	11	50340145	50345777	0	0	2	0.0909091	0	0	2	0.08	0	0
ENSCAFG00000001844	BAG1	11	50350999	50363581	0	0	2	0.0909091	0	0	2	0.08	0	0
ENSCAFG00000001846		11	50362813	50376161	0	0	2	0.0909091	0	0	2	0.08	0	0
ENSCAFG00000001848	NFX1	11	50387883	50462428	0	0	2	0.0909091	0	0	2	0.08	0	0
ENSCAFG00000001854		11	50474020	50525131	0	0	2	0.0909091	0	0	2	0.08	0	0
ENSCAFG00000046326		11	51389907	51392628	1	1	1	0.0454545	0	0	2	0.08	0	0
ENSCAFG00000028944	FAM205A	11	51430091	51435019	1	1	1	0.0454545	0	0	2	0.08	0	0
ENSCAFG00000020055		11	51442474	51443675	1	1	1	0.0454545	0	0	2	0.08	0	0
ENSCAFG00000025056		11	51471796	51483841	1	1	1	0.0454545	0	0	2	0.08	0	0
ENSCAFG00000001962	PHF24	11	51569770	51577059	1	1	1	0.0454545	0	0	2	0.08	0	0
ENSCAFG00000001965	DNAJB5	11	51587295	51595839	1	1	1	0.0454545	0	0	2	0.08	0	0
ENSCAFG00000044987		11	51625048	51625311	1	1	1	0.0454545	0	0	2	0.08	0	0
ENSCAFG00000001967	C11H9orf131	11	51625604	51629131	1	1	1	0.0454545	0	0	2	0.08	0	0
ENSCAFG00000001976	VCP	11	51637411	51651714	1	1	1	0.0454545	0	0	2	0.08	0	0
ENSCAFG00000001995	FANCG	11	51652944	51659751	1	1	1	0.0454545	0	0	2	0.08	0	0
ENSCAFG00000002000	PIGO	11	51663577	51671178	1	1	1	0.0454545	0	0	2	0.08	0	0
ENSCAFG00000048026	STOML2	11	51675963	51679199	1	1	1	0.0454545	0	0	2	0.08	0	0
ENSCAFG00000002017	FAM214B	11	51681329	51683969	1	1	1	0.0454545	0	0	2	0.08	0	0
ENSCAFG00000002030	UNC13B	11	51708302	51940955	1	1	1	0.0454545	0	0	2	0.08	0	0
ENSCAFG00000002045		11	51997310	52065156	1	1	1	0.0454545	0	0	2	0.08	0	0
ENSCAFG00000018740		11	52047550	52048026	1	1	1	0.0454545	0	0	2	0.08	0	0
ENSCAFG00000002049	RUSC2	11	52120179	52144356	1	1	1	0.0454545	0	0	2	0.08	0	0
ENSCAFG00000002055	FAM166B	11	52144801	52146823	1	1	1	0.0454545	0	0	2	0.08	0	0
ENSCAFG00000002058	TESK1	11	52166276	52170309	1	1	1	0.0454545	0	0	2	0.08	0	0
ENSCAFG00000002061	CD72	11	52170893	52178301	1	1	1	0.0454545	0	0	2	0.08	0	0
ENSCAFG00000002063	SIT1	11	52190215	52191308	1	1	1	0.0454545	0	0	2	0.08	0	0
ENSCAFG00000002066	CCDC107	11	52194293	52196815	1	1	1	0.0454545	0	0	2	0.08	0	0
ENSCAFG00000002073	ARHGEF39	11	52196462	52200778	1	1	1	0.0454545	0	0	2	0.08	0	0
ENSCAFG00000002077	CA9	11	52205668	52211267	1	1	1	0.0454545	0	0	2	0.08	0	0
ENSCAFG00000002086	TPM2	11	52212401	52219923	1	1	1	0.0454545	0	0	2	0.08	0	0
ENSCAFG00000002154	TLN1	11	52227611	52259915	1	1	1	0.0454545	0	0	2	0.08	0	0
ENSCAFG00000002203	CREB3	11	52260420	52266515	1	1	1	0.0454545	0	0	2	0.08	0	0
ENSCAFG00000030134	GBA2	11	52265070	52277213	1	1	1	0.0454545	0	0	2	0.08	0	0
ENSCAFG00000002225	RGP1	11	52277189	52281639	1	1	1	0.0454545	0	0	2	0.08	0	0
ENSCAFG00000030766	MSMP	11	52280528	52281541	1	1	1	0.0454545	0	0	2	0.08	0	0
ENSCAFG00000002233	NPR2	11	52321590	52339249	1	1	1	0.0454545	0	0	2	0.08	0	0
ENSCAFG00000029463	SPAG8	11	52339339	52341522	1	1	1	0.0454545	0	0	2	0.08	0	0
ENSCAFG00000002240	HINT2	11	52342567	52344947	1	1	1	0.0454545	0	0	2	0.08	0	0
ENSCAFG00000002242	FAM221B	11	52348231	52356719	1	1	1	0.0454545	0	0	2	0.08	0	0
ENSCAFG00000002250	TMEM8B	11	52355933	52386466	1	1	1	0.0454545	0	0	2	0.08	0	0
ENSCAFG00000048742	OR13E1	11	52389312	52390385	1	1	1	0.0454545	0	0	2	0.08	0	0
ENSCAFG00000023939	OR13J1	11	52399129	52400067	1	1	1	0.0454545	0	0	2	0.08	0	0
ENSCAFG00000029080	HRCT1	11	52420011	52420629	1	1	1	0.0454545	0	0	2	0.08	0	0
ENSCAFG00000045785	SPAAR	11	52426076	52426303	1	1	1	0.0454545	0	0	2	0.08	0	0
ENSCAFG00000031872		11	52449404	52450363	1	1	1	0.0454545	0	0	2	0.08	0	0
ENSCAFG00000032008	OR13C7F	11	52461702	52462661	1	1	1	0.0454545	0	0	2	0.08	0	0
ENSCAFG00000031114		11	52470623	52471582	1	1	1	0.0454545	0	0	2	0.08	0	0
ENSCAFG00000031867	OR13C7H	11	52485039	52485992	1	1	1	0.0454545	0	0	2	0.08	0	0
ENSCAFG00000029096	OR13C7G	11	52491722	52492678	1	1	1	0.0454545	0	0	2	0.08	0	0
ENSCAFG00000032491		11	52503297	52504953	1	1	1	0.0454545	0	0	2	0.08	0	0
ENSCAFG00000002281	RECK	11	52519317	52607217	1	1	1	0.0454545	0	0	2	0.08	0	0
ENSCAFG00000043784		11	74325261	74341705	0	0	2	0.0909091	0	0	2	0.08	0	0
ENSCAFG00000003697		11	74353251	74369768	0	0	2	0.0909091	0	0	2	0.08	0	0
ENSCAFG00000041305		18	32981	35295	1	1	0	0	1	0.5	2	0.08	0	0
ENSCAFG00000044110		18	11446224	11475118	1	1	0	0	1	0.5	2	0.08	0	0
ENSCAFG00000030206		18	11603795	11622506	1	1	0	0	1	0.5	2	0.08	0	0
ENSCAFG00000047785		18	11636906	11639914	1	1	0	0	1	0.5	2	0.08	0	0
ENSCAFG00000003641		18	11665444	11667577	1	1	0	0	1	0.5	2	0.08	0	0
ENSCAFG00000003642		18	11674734	11679866	1	1	0	0	1	0.5	2	0.08	0	0
ENSCAFG00000032048		18	11694378	11729445	1	1	0	0	1	0.5	2	0.08	0	0
ENSCAFG00000003644	STARD3NL	18	11733368	11784248	1	1	0	0	1	0.5	2	0.08	0	0
ENSCAFG00000031158	EPDR1	18	11990936	11992596	1	1	0	0	1	0.5	2	0.08	0	0
ENSCAFG00000003646	SFRP4	18	12017978	12027788	1	1	0	0	1	0.5	2	0.08	0	0
ENSCAFG00000003652	NME8	18	12038450	12087626	1	1	0	0	1	0.5	2	0.08	0	0
ENSCAFG00000029421		18	12107476	12126633	1	1	0	0	1	0.5	2	0.08	0	0
ENSCAFG00000003661	PNPLA8	18	12141830	12179974	1	1	0	0	1	0.5	2	0.08	0	0
ENSCAFG00000003720	NRCAM	18	12264063	12475230	1	1	0	0	1	0.5	2	0.08	0	0
ENSCAFG00000003786	LAMB4	18	12509774	12608862	1	1	0	0	1	0.5	2	0.08	0	0
ENSCAFG00000025057	LAMB1	18	12630554	12700308	1	1	0	0	1	0.5	2	0.08	0	0
ENSCAFG00000003837	DLD	18	12703341	12734479	1	1	0	0	1	0.5	2	0.08	0	0
ENSCAFG00000003853	SLC26A3	18	12808806	12843076	1	1	0	0	1	0.5	2	0.08	0	0
ENSCAFG00000031990	CBLL1	18	12851360	12868850	1	1	0	0	1	0.5	2	0.08	0	0
ENSCAFG00000003891	SLC26A4	18	12894669	12943212	1	1	0	0	1	0.5	2	0.08	0	0
ENSCAFG00000003912	BCAP29	18	12970411	13022022	1	1	0	0	1	0.5	2	0.08	0	0
ENSCAFG00000003919	DUS4L	18	13023744	13039817	1	1	0	0	1	0.5	2	0.08	0	0
ENSCAFG00000003929	COG5	18	13039889	13338538	1	1	0	0	1	0.5	2	0.08	0	0
ENSCAFG00000046617		18	13097404	13101015	1	1	0	0	1	0.5	2	0.08	0	0
ENSCAFG00000003937	GPR22	18	13126050	13127351	1	1	0	0	1	0.5	2	0.08	0	0
ENSCAFG00000003939	HBP1	18	13340287	13367915	1	1	0	0	1	0.5	2	0.08	0	0
ENSCAFG00000003952	PRKAR2B	18	13376425	13468038	1	1	0	0	1	0.5	2	0.08	0	0
ENSCAFG00000003977	PIK3CG	18	13570999	13611141	1	1	0	0	1	0.5	2	0.08	0	0
ENSCAFG00000003992	NAMPT	18	13993022	14208657	1	1	0	0	1	0.5	2	0.08	0	0
ENSCAFG00000004000	SYPL1	18	14371040	14379546	1	1	0	0	1	0.5	2	0.08	0	0
ENSCAFG00000004007	CDHR3	18	14437751	14497646	1	1	0	0	1	0.5	2	0.08	0	0
ENSCAFG00000004012	ATXN7L1	18	14661497	14816575	1	1	0	0	1	0.5	2	0.08	0	0
ENSCAFG00000047111	EFCAB10	18	14833472	14845956	1	1	0	0	1	0.5	2	0.08	0	0
ENSCAFG00000004024	RINT1	18	14843829	14877607	1	1	0	0	1	0.5	2	0.08	0	0
ENSCAFG00000004035	PUS7	18	14878034	14938537	1	1	0	0	1	0.5	2	0.08	0	0
ENSCAFG00000006881	SLC1A2	18	32565258	32709225	0	0	1	0.0454545	1	0.5	2	0.08	0	0
ENSCAFG00000044405		18	32631200	32631760	0	0	1	0.0454545	1	0.5	2	0.08	0	0
ENSCAFG00000006889	CD44	18	32737907	32827107	0	0	1	0.0454545	1	0.5	2	0.08	0	0
ENSCAFG00000006898	PDHX	18	32917858	33011819	0	0	1	0.0454545	1	0.5	2	0.08	0	0
ENSCAFG00000006910	APIP	18	33011121	33033435	0	0	1	0.0454545	1	0.5	2	0.08	0	0
ENSCAFG00000043125		18	33115950	33140457	0	0	1	0.0454545	1	0.5	2	0.08	0	0
ENSCAFG00000031582	EHF	18	33195526	33233665	0	0	1	0.0454545	1	0.5	2	0.08	0	0
ENSCAFG00000006935	ELF5	18	33332324	33374828	0	0	1	0.0454545	1	0.5	2	0.08	0	0
ENSCAFG00000006941	CAT	18	33383005	33422447	0	0	1	0.0454545	1	0.5	2	0.08	0	0
ENSCAFG00000006977	ABTB2	18	33483862	33650327	0	0	1	0.0454545	1	0.5	2	0.08	0	0
ENSCAFG00000007028	NAT10	18	33655311	33689923	0	0	1	0.0454545	1	0.5	2	0.08	0	0
ENSCAFG00000007104	CAPRIN1	18	33695371	33733688	0	0	1	0.0454545	1	0.5	2	0.08	0	0
ENSCAFG00000007127	LMO2	18	33876774	33885902	0	0	1	0.0454545	1	0.5	2	0.08	0	0
ENSCAFG00000007148	FBXO3	18	33944451	33973968	0	0	1	0.0454545	1	0.5	2	0.08	0	0
ENSCAFG00000028508	CD59	18	33977480	33998329	0	0	1	0.0454545	1	0.5	2	0.08	0	0
ENSCAFG00000029988	C18H11orf91	18	34008138	34010864	0	0	1	0.0454545	1	0.5	2	0.08	0	0
ENSCAFG00000007196	KIAA1549L	18	34028430	34286589	0	0	1	0.0454545	1	0.5	2	0.08	0	0
ENSCAFG00000047794		18	34240669	34240935	0	0	1	0.0454545	1	0.5	2	0.08	0	0
ENSCAFG00000007235	HIPK3	18	34308584	34397511	0	0	1	0.0454545	1	0.5	2	0.08	0	0
ENSCAFG00000007264	CSTF3	18	34493980	34568326	0	0	1	0.0454545	1	0.5	2	0.08	0	0
ENSCAFG00000007298	TCP11L1	18	34570501	34601648	0	0	1	0.0454545	1	0.5	2	0.08	0	0
ENSCAFG00000005307		18	34585605	34587250	0	0	1	0.0454545	1	0.5	2	0.08	0	0
ENSCAFG00000007308	DEPDC7	18	34611239	34630449	0	0	1	0.0454545	1	0.5	2	0.08	0	0
ENSCAFG00000007315	QSER1	18	34659663	34729415	0	0	1	0.0454545	1	0.5	2	0.08	0	0
ENSCAFG00000007325	PRRG4	18	34756080	34772917	0	0	1	0.0454545	1	0.5	2	0.08	0	0
ENSCAFG00000007335	CCDC73	18	34806198	34943810	0	0	1	0.0454545	1	0.5	2	0.08	0	0
ENSCAFG00000007368	EIF3M	18	34944181	35033541	0	0	1	0.0454545	1	0.5	2	0.08	0	0
ENSCAFG00000007426	WT1	18	35103934	35148000	0	0	1	0.0454545	1	0.5	2	0.08	0	0
ENSCAFG00000041881		18	35256448	35366351	0	0	1	0.0454545	1	0.5	2	0.08	0	0
ENSCAFG00000007455	RCN1	18	35374116	35395528	0	0	1	0.0454545	1	0.5	2	0.08	0	0
ENSCAFG00000007510	ELP4	18	35639011	36024005	0	0	1	0.0454545	1	0.5	2	0.08	0	0
ENSCAFG00000007521	DCDC1	18	36024107	36480774	0	0	1	0.0454545	1	0.5	2	0.08	0	0
ENSCAFG00000007604	OSBP	18	37159576	37189731	0	0	1	0.0454545	1	0.5	2	0.08	0	0
ENSCAFG00000030249	OR4D9D	18	37214518	37215453	0	0	1	0.0454545	1	0.5	2	0.08	0	0
ENSCAFG00000029808	OR4D9	18	37224676	37226079	0	0	1	0.0454545	1	0.5	2	0.08	0	0
ENSCAFG00000031594	OR4D11	18	37235626	37236561	0	0	1	0.0454545	1	0.5	2	0.08	0	0
ENSCAFG00000029148	OR4D9C	18	37249661	37250596	0	0	1	0.0454545	1	0.5	2	0.08	0	0
ENSCAFG00000031974	OR4D9B	18	37266586	37267521	0	0	1	0.0454545	1	0.5	2	0.08	0	0
ENSCAFG00000031533	OR4D6	18	37275086	37276021	0	0	1	0.0454545	1	0.5	2	0.08	0	0
ENSCAFG00000007632	OR5A1	18	37290621	37291580	0	0	1	0.0454545	1	0.5	2	0.08	0	0
ENSCAFG00000048827	OR5A2	18	37313921	37315366	0	0	1	0.0454545	1	0.5	2	0.08	0	0
ENSCAFG00000044533	OR5AN1	18	37329690	37330744	0	0	1	0.0454545	1	0.5	2	0.08	0	0
ENSCAFG00000047612	OR5AN1E	18	37358094	37359032	0	0	1	0.0454545	1	0.5	2	0.08	0	0
ENSCAFG00000043754	OR5A2B	18	37392199	37393663	0	0	1	0.0454545	1	0.5	2	0.08	0	0
ENSCAFG00000048104	OR5AN2	18	37474234	37475718	0	0	1	0.0454545	1	0.5	2	0.08	0	0
ENSCAFG00000047091	OR5AN6	18	37496829	37497785	0	0	1	0.0454545	1	0.5	2	0.08	0	0
ENSCAFG00000007646	OR5A3	18	37513548	37514510	0	0	1	0.0454545	1	0.5	2	0.08	0	0
ENSCAFG00000007649	MPEG1	18	37531032	37533179	0	0	1	0.0454545	1	0.5	2	0.08	0	0
ENSCAFG00000007651	DTX4	18	37538342	37591589	0	0	1	0.0454545	1	0.5	2	0.08	0	0
ENSCAFG00000025213	FAM111B	18	37612044	37622515	0	0	1	0.0454545	1	0.5	2	0.08	0	0
ENSCAFG00000007663	GLYAT	18	37656675	37715063	0	0	1	0.0454545	1	0.5	2	0.08	0	0
ENSCAFG00000007675		18	37758573	37809011	0	0	1	0.0454545	1	0.5	2	0.08	0	0
ENSCAFG00000007693	LPXN	18	37810007	37847306	0	0	1	0.0454545	1	0.5	2	0.08	0	0
ENSCAFG00000007697	OR5B21	18	37867183	37868142	0	0	1	0.0454545	1	0.5	2	0.08	0	0
ENSCAFG00000048555	OR5B12	18	37892221	37893165	0	0	1	0.0454545	1	0.5	2	0.08	0	0
ENSCAFG00000046246		18	37925044	37962613	0	0	1	0.0454545	1	0.5	2	0.08	0	0
ENSCAFG00000032566	OR5B3B	18	37955778	37956716	0	0	1	0.0454545	1	0.5	2	0.08	0	0
ENSCAFG00000030519	OR5B2B	18	37968092	37969036	0	0	1	0.0454545	1	0.5	2	0.08	0	0
ENSCAFG00000032726	OR5B2	18	37994324	37995268	0	0	1	0.0454545	1	0.5	2	0.08	0	0
ENSCAFG00000030124	OR5B3	18	38021824	38022762	0	0	1	0.0454545	1	0.5	2	0.08	0	0
ENSCAFG00000046264	OR5B17	18	38041418	38042362	0	0	1	0.0454545	1	0.5	2	0.08	0	0
ENSCAFG00000029997	OR5B35	18	38058133	38059077	0	0	1	0.0454545	1	0.5	2	0.08	0	0
ENSCAFG00000043255	OR5B32	18	38085574	38086922	0	0	1	0.0454545	1	0.5	2	0.08	0	0
ENSCAFG00000007714	OR10Q2	18	38098986	38099945	0	0	1	0.0454545	1	0.5	2	0.08	0	0
ENSCAFG00000007715	OR10W1	18	38111132	38112049	0	0	1	0.0454545	1	0.5	2	0.08	0	0
ENSCAFG00000025503	OR10Q1	18	38127332	38128291	0	0	1	0.0454545	1	0.5	2	0.08	0	0
ENSCAFG00000007722	OR9Q3	18	38151622	38152566	0	0	1	0.0454545	1	0.5	2	0.08	0	0
ENSCAFG00000007726	OR9Q4	18	38162447	38163382	0	0	1	0.0454545	1	0.5	2	0.08	0	0
ENSCAFG00000007727	OR9I2	18	38209651	38219289	0	0	1	0.0454545	1	0.5	2	0.08	0	0
ENSCAFG00000007729	OR9I1	18	38240309	38241253	0	0	1	0.0454545	1	0.5	2	0.08	0	0
ENSCAFG00000007734	OR6Q1	18	38284202	38285155	0	0	1	0.0454545	1	0.5	2	0.08	0	0
ENSCAFG00000047002		18	38362910	38363182	0	0	1	0.0454545	1	0.5	2	0.08	0	0
ENSCAFG00000049902	OR5BA1	18	38374006	38375115	0	0	1	0.0454545	1	0.5	2	0.08	0	0
ENSCAFG00000007767	CTNND1	18	38417701	38462216	0	0	1	0.0454545	1	0.5	2	0.08	0	0
ENSCAFG00000028691	BTBD18	18	38471214	38478068	0	0	1	0.0454545	1	0.5	2	0.08	0	0
ENSCAFG00000025148	TMX2	18	38481264	38490326	0	0	1	0.0454545	1	0.5	2	0.08	0	0
ENSCAFG00000007795	MED19	18	38490714	38496314	0	0	1	0.0454545	1	0.5	2	0.08	0	0
ENSCAFG00000042658	ZDHHC5	18	38497657	38517964	0	0	1	0.0454545	1	0.5	2	0.08	0	0
ENSCAFG00000007815	CLP1	18	38528621	38530846	0	0	1	0.0454545	1	0.5	2	0.08	0	0
ENSCAFG00000007821	YPEL4	18	38539190	38540303	0	0	1	0.0454545	1	0.5	2	0.08	0	0
ENSCAFG00000007838	SERPING1	18	38570607	38581665	0	0	1	0.0454545	1	0.5	2	0.08	0	0
ENSCAFG00000007839	UBE2L6	18	38604198	38618993	0	0	1	0.0454545	1	0.5	2	0.08	0	0
ENSCAFG00000007843	SMTNL1	18	38621066	38628762	0	0	1	0.0454545	1	0.5	2	0.08	0	0
ENSCAFG00000007847	TIMM10	18	38638696	38641623	0	0	1	0.0454545	1	0.5	2	0.08	0	0
ENSCAFG00000007862	SLC43A1	18	38653036	38674513	0	0	1	0.0454545	1	0.5	2	0.08	0	0
ENSCAFG00000030969	RTN4RL2	18	38689025	38690234	0	0	1	0.0454545	1	0.5	2	0.08	0	0
ENSCAFG00000007878	SLC43A3	18	38723534	38744636	0	0	1	0.0454545	1	0.5	2	0.08	0	0
ENSCAFG00000043222		18	38758251	38760653	0	0	1	0.0454545	1	0.5	2	0.08	0	0
ENSCAFG00000007892	PRG3	18	38766095	38769711	0	0	1	0.0454545	1	0.5	2	0.08	0	0
ENSCAFG00000007910	P2RX3	18	38772529	38802057	0	0	1	0.0454545	1	0.5	2	0.08	0	0
ENSCAFG00000007947	SSRP1	18	38802619	38812131	0	0	1	0.0454545	1	0.5	2	0.08	0	0
ENSCAFG00000007954	TNKS1BP1	18	38816323	38838192	0	0	1	0.0454545	1	0.5	2	0.08	0	0
ENSCAFG00000007958	APLNR	18	38878947	38886206	0	0	1	0.0454545	1	0.5	2	0.08	0	0
ENSCAFG00000031241	LRRC55	18	38925660	38931357	0	0	1	0.0454545	1	0.5	2	0.08	0	0
ENSCAFG00000047769	OR5AK6	18	39017521	39018450	0	0	1	0.0454545	1	0.5	2	0.08	0	0
ENSCAFG00000042258	OR5AK8	18	39025537	39026466	0	0	1	0.0454545	1	0.5	2	0.08	0	0
ENSCAFG00000044531	OR5AK7	18	39037714	39038878	0	0	1	0.0454545	1	0.5	2	0.08	0	0
ENSCAFG00000043344	OR5G3	18	39139414	39140364	0	0	1	0.0454545	1	0.5	2	0.08	0	0
ENSCAFG00000041303	OR5G5	18	39168192	39169136	0	0	1	0.0454545	1	0.5	2	0.08	0	0
ENSCAFG00000007993	OR5G1B	18	39181765	39182709	0	0	1	0.0454545	1	0.5	2	0.08	0	0
ENSCAFG00000007996	OR5G1	18	39198595	39199824	0	0	1	0.0454545	1	0.5	2	0.08	0	0
ENSCAFG00000029823	OR9G10	18	39226510	39227445	0	0	1	0.0454545	1	0.5	2	0.08	0	0
ENSCAFG00000008001	OR9G4	18	39241055	39241993	0	0	1	0.0454545	1	0.5	2	0.08	0	0
ENSCAFG00000031871	OR9G3	18	39243793	39245251	0	0	1	0.0454545	1	0.5	2	0.08	0	0
ENSCAFG00000031855		18	39275076	39276008	0	0	1	0.0454545	1	0.5	2	0.08	0	0
ENSCAFG00000029735	OR9G1	18	39295827	39296744	0	0	1	0.0454545	1	0.5	2	0.08	0	0
ENSCAFG00000031617	OR2AH1B	18	39326662	39327594	0	0	1	0.0454545	1	0.5	2	0.08	0	0
ENSCAFG00000008017	OR5AR1	18	39337259	39338191	0	0	1	0.0454545	1	0.5	2	0.08	0	0
ENSCAFG00000008020	OR5AP2	18	39349885	39350835	0	0	1	0.0454545	1	0.5	2	0.08	0	0
ENSCAFG00000008025		18	39356970	39358858	0	0	1	0.0454545	1	0.5	2	0.08	0	0
ENSCAFG00000008035		18	39387176	39506550	0	0	1	0.0454545	1	0.5	2	0.08	0	0
ENSCAFG00000024602	OR5M8	18	39449750	39450670	0	0	1	0.0454545	1	0.5	2	0.08	0	0
ENSCAFG00000031836	OR5M3C	18	39458538	39459470	0	0	1	0.0454545	1	0.5	2	0.08	0	0
ENSCAFG00000047664	OR5M3	18	39465504	39466427	0	0	1	0.0454545	1	0.5	2	0.08	0	0
ENSCAFG00000043375		18	39471348	39472277	0	0	1	0.0454545	1	0.5	2	0.08	0	0
ENSCAFG00000024481	OR8U3	18	39498517	39499476	0	0	1	0.0454545	1	0.5	2	0.08	0	0
ENSCAFG00000008049	OR5AL2	18	39515818	39516759	0	0	1	0.0454545	1	0.5	2	0.08	0	0
ENSCAFG00000008050	OR8U9	18	39527363	39528322	0	0	1	0.0454545	1	0.5	2	0.08	0	0
ENSCAFG00000008052	OR8U8	18	39534869	39535816	0	0	1	0.0454545	1	0.5	2	0.08	0	0
ENSCAFG00000043030	OR8J3	18	39543985	39544914	0	0	1	0.0454545	1	0.5	2	0.08	0	0
ENSCAFG00000028823	OR8K1	18	39559281	39560240	0	0	1	0.0454545	1	0.5	2	0.08	0	0
ENSCAFG00000030998	OR5J2	18	39577430	39578368	0	0	1	0.0454545	1	0.5	2	0.08	0	0
ENSCAFG00000031814	OR5J2B	18	39586132	39587070	0	0	1	0.0454545	1	0.5	2	0.08	0	0
ENSCAFG00000045346	OR8K54	18	39594728	39595669	0	0	1	0.0454545	1	0.5	2	0.08	0	0
ENSCAFG00000008060		18	39600475	39602249	0	0	1	0.0454545	1	0.5	2	0.08	0	0
ENSCAFG00000043179	OR8K86	18	39606585	39607517	0	0	1	0.0454545	1	0.5	2	0.08	0	0
ENSCAFG00000045506	OR8K7	18	39621923	39622864	0	0	1	0.0454545	1	0.5	2	0.08	0	0
ENSCAFG00000043857		18	39635678	39636452	0	0	1	0.0454545	1	0.5	2	0.08	0	0
ENSCAFG00000050043		18	39640463	39641055	0	0	1	0.0454545	1	0.5	2	0.08	0	0
ENSCAFG00000043943	OR8J2B	18	39648933	39649880	0	0	1	0.0454545	1	0.5	2	0.08	0	0
ENSCAFG00000045492	OR8K71	18	39660198	39661331	0	0	1	0.0454545	1	0.5	2	0.08	0	0
ENSCAFG00000041081	OR8J2	18	39678834	39679781	0	0	1	0.0454545	1	0.5	2	0.08	0	0
ENSCAFG00000047145	OR8K52	18	39690184	39692054	0	0	1	0.0454545	1	0.5	2	0.08	0	0
ENSCAFG00000044917		18	39711361	39713182	0	0	1	0.0454545	1	0.5	2	0.08	0	0
ENSCAFG00000046319	OR5T1	18	39732423	39734357	0	0	1	0.0454545	1	0.5	2	0.08	0	0
ENSCAFG00000047543		18	39740880	39777370	0	0	1	0.0454545	1	0.5	2	0.08	0	0
ENSCAFG00000046653	OR5T2B	18	39751159	39753108	0	0	1	0.0454545	1	0.5	2	0.08	0	0
ENSCAFG00000031163	OR5J1	18	39798479	39799417	0	0	1	0.0454545	1	0.5	2	0.08	0	0
ENSCAFG00000008094	OR5AQ1	18	39813073	39814005	0	0	1	0.0454545	1	0.5	2	0.08	0	0
ENSCAFG00000008097	OR5AS1	18	39827651	39828589	0	0	1	0.0454545	1	0.5	2	0.08	0	0
ENSCAFG00000008100	OR5F2	18	39846318	39847289	0	0	1	0.0454545	1	0.5	2	0.08	0	0
ENSCAFG00000042617	OR10AG63	18	39859981	39860937	0	0	1	0.0454545	1	0.5	2	0.08	0	0
ENSCAFG00000045819	OR5T8	18	39866537	39867511	0	0	1	0.0454545	1	0.5	2	0.08	0	0
ENSCAFG00000042816	OR10AG64	18	39885340	39886880	0	0	1	0.0454545	1	0.5	2	0.08	0	0
ENSCAFG00000029527	OR10AG1	18	39895033	39895938	0	0	1	0.0454545	1	0.5	2	0.08	0	0
ENSCAFG00000049295	OR10AG65	18	39914721	39915686	0	0	1	0.0454545	1	0.5	2	0.08	0	0
ENSCAFG00000047857	OR10AG68	18	39924685	39925647	0	0	1	0.0454545	1	0.5	2	0.08	0	0
ENSCAFG00000048341	OR10AG66	18	39941582	39942664	0	0	1	0.0454545	1	0.5	2	0.08	0	0
ENSCAFG00000029770	OR5I1	18	39968639	39969574	0	0	1	0.0454545	1	0.5	2	0.08	0	0
ENSCAFG00000046423	OR10AG67	18	39980198	39981133	0	0	1	0.0454545	1	0.5	2	0.08	0	0
ENSCAFG00000032270		18	39999907	40000851	0	0	1	0.0454545	1	0.5	2	0.08	0	0
ENSCAFG00000041299	OR5W2B	18	40007739	40008671	0	0	1	0.0454545	1	0.5	2	0.08	0	0
ENSCAFG00000041830		18	40017360	40018295	0	0	1	0.0454545	1	0.5	2	0.08	0	0
ENSCAFG00000008128	OR5W2	18	40028989	40029921	0	0	1	0.0454545	1	0.5	2	0.08	0	0
ENSCAFG00000046475	OR5W6	18	40038233	40039237	0	0	1	0.0454545	1	0.5	2	0.08	0	0
ENSCAFG00000008132		18	40059477	40060415	0	0	1	0.0454545	1	0.5	2	0.08	0	0
ENSCAFG00000008134		18	40065359	40066291	0	0	1	0.0454545	1	0.5	2	0.08	0	0
ENSCAFG00000044613	OR5L1B	18	40078774	40079703	0	0	1	0.0454545	1	0.5	2	0.08	0	0
ENSCAFG00000049789	OR5L1C	18	40086167	40087102	0	0	1	0.0454545	1	0.5	2	0.08	0	0
ENSCAFG00000031080	OR5L1	18	40096518	40097453	0	0	1	0.0454545	1	0.5	2	0.08	0	0
ENSCAFG00000008139	OR5D18	18	40105455	40106399	0	0	1	0.0454545	1	0.5	2	0.08	0	0
ENSCAFG00000008142	OR5D14	18	40114899	40115843	0	0	1	0.0454545	1	0.5	2	0.08	0	0
ENSCAFG00000049634	OR5D15	18	40123349	40124490	0	0	1	0.0454545	1	0.5	2	0.08	0	0
ENSCAFG00000046406	OR5D13	18	40131141	40132922	0	0	1	0.0454545	1	0.5	2	0.08	0	0
ENSCAFG00000008145	OR5D17	18	40144912	40145880	0	0	1	0.0454545	1	0.5	2	0.08	0	0
ENSCAFG00000048971	OR5D3	18	40154670	40155611	0	0	1	0.0454545	1	0.5	2	0.08	0	0
ENSCAFG00000032486	OR4P7	18	40176964	40177896	0	0	1	0.0454545	1	0.5	2	0.08	0	0
ENSCAFG00000031173	OR4P6	18	40198774	40199712	0	0	1	0.0454545	1	0.5	2	0.08	0	0
ENSCAFG00000047392	OR4P11	18	40203217	40204158	0	0	1	0.0454545	1	0.5	2	0.08	0	0
ENSCAFG00000048720		18	40216238	40217221	0	0	1	0.0454545	1	0.5	2	0.08	0	0
ENSCAFG00000045704	OR4P4	18	40239345	40240274	0	0	1	0.0454545	1	0.5	2	0.08	0	0
ENSCAFG00000031864	OR4P32	18	40257698	40258633	0	0	1	0.0454545	1	0.5	2	0.08	0	0
ENSCAFG00000025571	OR4P30	18	40269770	40293591	0	0	1	0.0454545	1	0.5	2	0.08	0	0
ENSCAFG00000043465	OR4C10F	18	40284436	40285365	0	0	1	0.0454545	1	0.5	2	0.08	0	0
ENSCAFG00000041629		18	40341886	40342818	0	0	1	0.0454545	1	0.5	2	0.08	0	0
ENSCAFG00000048482	OR4C11I	18	40355259	40363905	0	0	1	0.0454545	1	0.5	2	0.08	0	0
ENSCAFG00000048770		18	40390964	40391896	0	0	1	0.0454545	1	0.5	2	0.08	0	0
ENSCAFG00000045699	OR4C10E	18	40415007	40415936	0	0	1	0.0454545	1	0.5	2	0.08	0	0
ENSCAFG00000041162		18	40499425	40500354	0	0	1	0.0454545	1	0.5	2	0.08	0	0
ENSCAFG00000047910	OR4C11J	18	40520711	40521643	0	0	1	0.0454545	1	0.5	2	0.08	0	0
ENSCAFG00000041372	OR4C11K	18	40532738	40533670	0	0	1	0.0454545	1	0.5	2	0.08	0	0
ENSCAFG00000015171	OR4S2	18	40689144	40690079	0	0	1	0.0454545	1	0.5	2	0.08	0	0
ENSCAFG00000041058	OR4C146	18	40710931	40711863	0	0	1	0.0454545	1	0.5	2	0.08	0	0
ENSCAFG00000049330	OR4C137	18	40723795	40724727	0	0	1	0.0454545	1	0.5	2	0.08	0	0
ENSCAFG00000042213	OR4C138	18	40755753	40756667	0	0	1	0.0454545	1	0.5	2	0.08	0	0
ENSCAFG00000044632		18	40775586	40794895	0	0	1	0.0454545	1	0.5	2	0.08	0	0
ENSCAFG00000008217	OR4C6	18	40828545	40829471	0	0	1	0.0454545	1	0.5	2	0.08	0	0
ENSCAFG00000041634		18	40966633	40971570	0	0	1	0.0454545	1	0.5	2	0.08	0	0
ENSCAFG00000043321	OR4C31	18	40992043	41021012	0	0	1	0.0454545	1	0.5	2	0.08	0	0
ENSCAFG00000008213	OR4C15	18	41010650	41021680	0	0	1	0.0454545	1	0.5	2	0.08	0	0
ENSCAFG00000043912	OR4C59	18	41031334	41032278	0	0	1	0.0454545	1	0.5	2	0.08	0	0
ENSCAFG00000045863	OR4C1	18	41041593	41042516	0	0	1	0.0454545	1	0.5	2	0.08	0	0
ENSCAFG00000024611	OR4C136	18	41048647	41049564	0	0	1	0.0454545	1	0.5	2	0.08	0	0
ENSCAFG00000031374	OR4A15	18	41058814	41059767	0	0	1	0.0454545	1	0.5	2	0.08	0	0
ENSCAFG00000049843	OR4A39	18	41074110	41075036	0	0	1	0.0454545	1	0.5	2	0.08	0	0
ENSCAFG00000032324	OR4A2	18	41088247	41089164	0	0	1	0.0454545	1	0.5	2	0.08	0	0
ENSCAFG00000031819	OR4A47	18	41100902	41101831	0	0	1	0.0454545	1	0.5	2	0.08	0	0
ENSCAFG00000047922	OR4A47B	18	41123148	41124212	0	0	1	0.0454545	1	0.5	2	0.08	0	0
ENSCAFG00000044255		18	41133209	41134138	0	0	1	0.0454545	1	0.5	2	0.08	0	0
ENSCAFG00000008234	DLA-79	18	41142307	41170100	0	0	1	0.0454545	1	0.5	2	0.08	0	0
ENSCAFG00000044270	OR4A47C	18	41152679	41153608	0	0	1	0.0454545	1	0.5	2	0.08	0	0
ENSCAFG00000049580	OR4C58	18	41188389	41189294	0	0	1	0.0454545	1	0.5	2	0.08	0	0
ENSCAFG00000029720	OR4C5	18	41227991	41229992	0	0	1	0.0454545	1	0.5	2	0.08	0	0
ENSCAFG00000028894	OR4C45	18	41241123	41242043	0	0	1	0.0454545	1	0.5	2	0.08	0	0
ENSCAFG00000030743	OR4C3	18	41248987	41249895	0	0	1	0.0454545	1	0.5	2	0.08	0	0
ENSCAFG00000049336		18	41266924	41267622	0	0	1	0.0454545	1	0.5	2	0.08	0	0
ENSCAFG00000041700		18	41313399	41314353	0	0	1	0.0454545	1	0.5	2	0.08	0	0
ENSCAFG00000045401	OR4C21	18	41357844	41358749	0	0	1	0.0454545	1	0.5	2	0.08	0	0
ENSCAFG00000032072	OR4C10	18	41376440	41377369	0	0	1	0.0454545	1	0.5	2	0.08	0	0
ENSCAFG00000030834	OR4C12C	18	41384209	41385138	0	0	1	0.0454545	1	0.5	2	0.08	0	0
ENSCAFG00000029194	OR4C45B	18	41400474	41401394	0	0	1	0.0454545	1	0.5	2	0.08	0	0
ENSCAFG00000043513	OR4C3B	18	41421537	41422316	0	0	1	0.0454545	1	0.5	2	0.08	0	0
ENSCAFG00000008258	OR4S1	18	41445053	41445982	0	0	1	0.0454545	1	0.5	2	0.08	0	0
ENSCAFG00000008255		18	41454212	41455321	0	0	1	0.0454545	1	0.5	2	0.08	0	0
ENSCAFG00000008267	OR4S7	18	41570757	41571773	0	0	1	0.0454545	1	0.5	2	0.08	0	0
ENSCAFG00000008279	PTPRJ	18	41586112	41635308	0	0	1	0.0454545	1	0.5	2	0.08	0	0
ENSCAFG00000014572	FKBP2	18	52816760	52818959	0	0	1	0.0454545	1	0.5	2	0.08	0	0
ENSCAFG00000003613	GAB1	19	12616	156694	1	1	0	0	1	0.5	2	0.08	0	0
ENSCAFG00000003622	USP38	19	210388	238384	1	1	0	0	1	0.5	2	0.08	0	0
ENSCAFG00000042079		19	588893	590289	1	1	0	0	1	0.5	2	0.08	0	0
ENSCAFG00000003624	INPP4B	19	850784	1186498	1	1	0	0	1	0.5	2	0.08	0	0
ENSCAFG00000003626	IL15	19	1339967	1364762	1	1	0	0	1	0.5	2	0.08	0	0
ENSCAFG00000003628		19	1566329	1566712	1	1	0	0	1	0.5	2	0.08	0	0
ENSCAFG00000003630	ZNF330	19	1731641	1752772	1	1	0	0	1	0.5	2	0.08	0	0
ENSCAFG00000028804	RNF150	19	1817164	2053846	1	1	0	0	1	0.5	2	0.08	0	0
ENSCAFG00000003662	TBC1D9	19	2143045	2256576	1	1	0	0	1	0.5	2	0.08	0	0
ENSCAFG00000003684		19	2280554	2289902	1	1	0	0	1	0.5	2	0.08	0	0
ENSCAFG00000029846	ELMOD2	19	2297847	2327500	1	1	0	0	1	0.5	2	0.08	0	0
ENSCAFG00000031714	MGAT4D	19	2339749	2391188	1	1	0	0	1	0.5	2	0.08	0	0
ENSCAFG00000003696	CLGN	19	2397125	2455448	1	1	0	0	1	0.5	2	0.08	0	0
ENSCAFG00000003699	SCOC	19	2452707	2494034	1	1	0	0	1	0.5	2	0.08	0	0
ENSCAFG00000003700	MAML3	19	2656370	3060769	1	1	0	0	1	0.5	2	0.08	0	0
ENSCAFG00000003703	SETD7	19	3186906	3224113	1	1	0	0	1	0.5	2	0.08	0	0
ENSCAFG00000003706	RAB33B	19	3259119	3274153	1	1	0	0	1	0.5	2	0.08	0	0
ENSCAFG00000003716	NAA15	19	3309259	3362059	1	1	0	0	1	0.5	2	0.08	0	0
ENSCAFG00000047391		19	3396538	3402793	1	1	0	0	1	0.5	2	0.08	0	0
ENSCAFG00000003727	MGARP	19	3411778	3423330	1	1	0	0	1	0.5	2	0.08	0	0
ENSCAFG00000003733	ELF2	19	3483542	3578870	1	1	0	0	1	0.5	2	0.08	0	0
ENSCAFG00000003725	NOCT	19	3588695	3609307	1	1	0	0	1	0.5	2	0.08	0	0
ENSCAFG00000003749	SLC7A11	19	4289850	4389048	1	1	0	0	1	0.5	2	0.08	0	0
ENSCAFG00000044610		19	4317639	4320260	1	1	0	0	1	0.5	2	0.08	0	0
ENSCAFG00000003755		19	4865304	4865567	1	1	0	0	1	0.5	2	0.08	0	0
ENSCAFG00000003758	PCDH18	19	4967925	4982468	1	1	0	0	1	0.5	2	0.08	0	0
ENSCAFG00000048960		19	5341713	5343929	1	1	0	0	1	0.5	2	0.08	0	0
ENSCAFG00000047338		19	5579272	5579910	1	1	0	0	1	0.5	2	0.08	0	0
ENSCAFG00000047613		19	12278638	12278847	1	1	0	0	1	0.5	2	0.08	0	0
ENSCAFG00000004160	TNIP3	19	18853168	18960760	1	1	0	0	1	0.5	2	0.08	0	0
ENSCAFG00000004165	NDNF	19	19036372	19049937	1	1	0	0	1	0.5	2	0.08	0	0
ENSCAFG00000004167		19	19114448	19114921	1	1	0	0	1	0.5	2	0.08	0	0
ENSCAFG00000012482		19	19855013	19935019	1	1	1	0.0454545	0	0	2	0.08	0	0
ENSCAFG00000024065		19	20375159	20384390	1	1	0	0	1	0.5	2	0.08	0	0
ENSCAFG00000004206	AMER3	19	20450384	20452789	1	1	0	0	1	0.5	2	0.08	0	0
ENSCAFG00000004213	ARHGEF4	19	20618492	20734162	1	1	0	0	1	0.5	2	0.08	0	0
ENSCAFG00000037999		19	20618492	20634255	1	1	0	0	1	0.5	2	0.08	0	0
ENSCAFG00000004222	FAM168B	19	20738223	20775792	1	1	0	0	1	0.5	2	0.08	0	0
ENSCAFG00000004224	PLEKHB2	19	20809763	20914010	1	1	0	0	1	0.5	2	0.08	0	0
ENSCAFG00000046394		19	21177735	21178208	1	1	0	0	1	0.5	2	0.08	0	0
ENSCAFG00000044474		19	21259925	21260878	1	1	0	0	1	0.5	2	0.08	0	0
ENSCAFG00000004229		19	21387335	21389006	1	1	0	0	1	0.5	2	0.08	0	0
ENSCAFG00000004232	HS6ST1	19	22368942	22369652	1	1	0	0	1	0.5	2	0.08	0	0
ENSCAFG00000004253	UGGT1	19	22419460	22538866	1	1	0	0	1	0.5	2	0.08	0	0
ENSCAFG00000004290	SAP130	19	22590682	22672829	1	1	0	0	1	0.5	2	0.08	0	0
ENSCAFG00000004306	AMMECR1L	19	22726419	22744432	1	1	0	0	1	0.5	2	0.08	0	0
ENSCAFG00000004311	POLR2D	19	22754141	22774231	1	1	0	0	1	0.5	2	0.08	0	0
ENSCAFG00000004326	WDR33	19	22788508	23024378	1	1	0	0	1	0.5	2	0.08	0	0
ENSCAFG00000004355	LIMS2	19	22931779	22982765	1	1	0	0	1	0.5	2	0.08	0	0
ENSCAFG00000004362	GPR17	19	22963363	22964382	1	1	0	0	1	0.5	2	0.08	0	0
ENSCAFG00000004404	MYO7B	19	22979074	23050834	1	1	0	0	1	0.5	2	0.08	0	0
ENSCAFG00000004475	IWS1	19	23082096	23122618	1	1	0	0	1	0.5	2	0.08	0	0
ENSCAFG00000004493	PROC	19	23173635	23183563	1	1	0	0	1	0.5	2	0.08	0	0
ENSCAFG00000004528	MAP3K2	19	23210714	23294586	1	1	0	0	1	0.5	2	0.08	0	0
ENSCAFG00000004497	ERCC3	19	23310986	23337683	1	1	0	0	1	0.5	2	0.08	0	0
ENSCAFG00000047380		19	23354692	23358519	1	1	0	0	1	0.5	2	0.08	0	0
ENSCAFG00000004606	BIN1	19	23375363	23534303	1	1	0	0	1	0.5	2	0.08	0	0
ENSCAFG00000039104		19	23697851	23700984	1	1	0	0	1	0.5	2	0.08	0	0
[truncated: 18,221 more rows]

## Sheet: Literature_comparison_SVs_DEL
Ensembl ID	Gene name	chr	start	end	Gardner, et al. (n=24)		Chu, et al. (n=2)		Total (n=26)		Megquier, et al. (n=8)
[truncated: 20,200 more rows]

[truncated: 4 more sheets: Literature_comparison_SVs_BND, Literature_comparison_SVs_DUP, Literature_comparison_SVs_INS, Literature_comparison_SVs_INV]
