# Supplementary material for: The genomic landscape of canine osteosarcoma cell lines reveals conserved structural complexity and pathway alterations
Source: PLoS One. 2022 Sep 13;17(9):e0274383. doi: 10.1371/journal.pone.0274383 (PMC9469990; doi:10.1371/journal.pone.0274383)
Supplement: S7 Table — Structural variants called by Manta in each cell line. (XLSX) [file pone.0274383.s012.xlsx]

## Sheet: All_SVs_snpsift
Cell line	CHROM	ID	POS	REF	ALT	SVTYPE	ANN[*].GENE	ANN[*].GENEID	ANN[*].EFFECT	ANN[*].FEATUREID	ANN[*].HGVS_C	ANN[*].HGVS_P
Abrams	chr1	MantaBND:0:13187:38608:0:1:0:1_Abrams	2467713	T	]CHR2:25798642]CTT	BND	.	.	feature_fusion	ENSCAFG00000042561-ENSCAFG00000047846	t(1;2)(;)(n.2467713)	.
Abrams	chr1	MantaBND:0:24585:24587:0:0:0:1_Abrams	5236751	T	]CHR15:54468563]T	BND	GLRB	ENSCAFG00000008617	transcript_ablation	ENSCAFT00000013690.4	t(1;15)(;)(c.-49193043)	t(1;15)(;ENSCAFT00000013690:Met1_Met99)
Abrams	chr1	MantaBND:0:24585:24587:0:0:0:1_Abrams	5236751	T	]CHR15:54468563]T	BND	GLRB	ENSCAFG00000008617	transcript_ablation	ENSCAFT00000074742.1	t(1;15)(;)(c.-49193043)	t(1;15)(;ENSCAFT00000074742:Met1_Met99)
Abrams	chr1	MantaBND:0:11490:26662:0:0:0:0_Abrams	5274984	C	C[CHR7:9441503[	BND	KCNH1	ENSCAFG00000012077	transcript_ablation	ENSCAFT00000019169.5	t(1;7)(;)(c.*3977504)	t(1;7)(;ENSCAFT00000019169:Met1_Ser488)
Abrams	chr1	MantaBND:0:10095:10098:0:4:0:0_Abrams	8518701	T	]CHR18:7344668]T	BND	DOK6&ENSCAFG00000033721	ENSCAFG00000000039&ENSCAFG00000033721	bidirectional_gene_fusion	ENSCAFT00000036237.3	t(1;18)(;)(c.790+3209)	t(1;18)(ENSCAFT00000036237:Ile1_Gly264;ENSCAFT00000091561:null)
Abrams	chr1	MantaBND:0:10095:10098:0:4:0:0_Abrams	8518701	T	]CHR18:7344668]T	BND	DOK6&ENSCAFG00000033721	ENSCAFG00000000039&ENSCAFG00000033721	bidirectional_gene_fusion	ENSCAFT00000036237.3	t(1;18)(;)(c.790+3209)	t(1;18)(ENSCAFT00000036237:Ile1_Gly264;ENSCAFT00000057754:null)
Abrams	chr1	MantaBND:0:10095:10098:0:4:0:0_Abrams	8518701	T	]CHR18:7344668]T	BND	DOK6&ENSCAFG00000033721	ENSCAFG00000000039&ENSCAFG00000033721	bidirectional_gene_fusion	ENSCAFT00000036237.3	t(1;18)(;)(c.790+3209)	t(1;18)(ENSCAFT00000036237:Ile1_Gly264;ENSCAFT00000092285:null)
Abrams	chr1	MantaINS:248330:0:0:0:3:0_Abrams	10304843	A	<INS>	INS	.	.	.	.	.	.
Abrams	chr1	MantaBND:0:40969:40970:0:1:0:0_Abrams	11630938	G	G[CHR7:79264124[	BND	RPL17-C18orf32	ENSCAFG00000019044	transcript_ablation	ENSCAFT00000066895.1	t(1;7)(;)(c.-67633262)	t(1;7)(;ENSCAFT00000066895:Met1_Ter196)
Abrams	chr1	MantaBND:0:40969:40970:0:1:0:0_Abrams	11630938	G	G[CHR7:79264124[	BND	RPL17-C18orf32	ENSCAFG00000019044	transcript_ablation	ENSCAFT00000030248.4	t(1;7)(;)(c.-67633262)	t(1;7)(;ENSCAFT00000030248:Met1_Ter185)
Abrams	chr1	MantaBND:0:40969:40970:0:1:0:0_Abrams	11630938	G	G[CHR7:79264124[	BND	RPL17-C18orf32	ENSCAFG00000019044	transcript_ablation	ENSCAFT00000091821.1	t(1;7)(;)(c.-67633736)	t(1;7)(;ENSCAFT00000091821:Ile1_Ter175)
Abrams	chr1	MantaBND:0:40969:40970:0:1:0:0_Abrams	11630938	G	G[CHR7:79264124[	BND	.	.	feature_fusion	ENSCAFG00000049554-ENSCAFG00000000056	t(1;7)(;)(n.11630938)	.
Abrams	chr1	MantaBND:41726:3:8:0:0:0:1_Abrams	14244144	A	AC[CHR24:25887493[	BND	RPN2	ENSCAFG00000008737	transcript_ablation	ENSCAFT00000069404.1	t(1;24)(;)(c.-11583498)	t(1;24)(;ENSCAFT00000069404:Arg628_Ter706)
Abrams	chr1	MantaBND:41726:3:8:0:0:0:1_Abrams	14244144	A	AC[CHR24:25887493[	BND	RPN2	ENSCAFG00000008737	transcript_ablation	ENSCAFT00000076771.1	t(1;24)(;)(c.-11583498)	t(1;24)(;ENSCAFT00000076771:Met1_Ter660)
Abrams	chr1	MantaBND:41726:3:8:0:0:0:1_Abrams	14244144	A	AC[CHR24:25887493[	BND	RPN2	ENSCAFG00000008737	transcript_ablation	ENSCAFT00000082067.1	t(1;24)(;)(c.-11583498)	t(1;24)(;ENSCAFT00000082067:Met1_Ter645)
Abrams	chr1	MantaBND:41726:3:8:0:0:0:1_Abrams	14244144	A	AC[CHR24:25887493[	BND	RPN2	ENSCAFG00000008737	transcript_ablation	ENSCAFT00000038258.4	t(1;24)(;)(c.-11583498)	t(1;24)(;ENSCAFT00000038258:Met1_Ter616)
Abrams	chr1	MantaBND:41726:3:8:0:0:0:1_Abrams	14244144	A	AC[CHR24:25887493[	BND	RPN2	ENSCAFG00000008737	transcript_ablation	ENSCAFT00000013898.4	t(1;24)(;)(c.-11583498)	t(1;24)(;ENSCAFT00000013898:Met1_Ter632)
Abrams	chr1	MantaBND:41726:3:8:0:0:0:1_Abrams	14244144	A	AC[CHR24:25887493[	BND	RPN2	ENSCAFG00000008737	transcript_ablation	ENSCAFT00000076124.1	t(1;24)(;)(c.-11583498)	t(1;24)(;ENSCAFT00000076124:Met1_Ter665)
Abrams	chr1	MantaBND:41726:3:8:0:0:0:1_Abrams	14244144	A	AC[CHR24:25887493[	BND	RPN2	ENSCAFG00000008737	transcript_ablation	ENSCAFT00000081077.1	t(1;24)(;)(c.-11583498)	t(1;24)(;ENSCAFT00000081077:Met1_Ter669)
Abrams	chr1	MantaBND:41726:3:8:0:0:0:1_Abrams	14244144	A	AC[CHR24:25887493[	BND	.	.	feature_fusion	ENSCAFG00000000070-ENSCAFG00000000073	t(1;24)(;)(n.14244144)	.
Abrams	chr1	MantaDEL:248934:0:1:0:0:0_Abrams	15437318	TTGATCTCAGGGTCCCAGGATCATGACCTGAGCCAAAGGCAGATGCTTAACCAACAGAGCCACTCAGGCACCCTATGATCTAGTATTAAAAGTTATTTTTTTCAGGGCACCTGAGTGGTTAGTCAGTTAAGCATCTGCCTTCGGCTCAGGTCA	T	DEL	CDH20-U6	ENSCAFG00000000086-ENSCAFG00000022274	intergenic_region	ENSCAFG00000000086-ENSCAFG00000022274	n.15437319_15437470del	.
Abrams	chr1	MantaBND:137694:0:1:0:1:0:1_Abrams	17083859	C	[CHR24:3539874[C	BND	ENSCAFG00000000101&RIN2	ENSCAFG00000000101&ENSCAFG00000005363	bidirectional_gene_fusion	ENSCAFT00000000160.3	t(1;24)(;)(c.1432-782)	t(1;24)(ENSCAFT00000000160:Met1_Arg477;ENSCAFT00000008627:Met1)
Abrams	chr1	MantaBND:137694:0:1:0:1:0:1_Abrams	17083859	C	[CHR24:3539874[C	BND	ENSCAFG00000000101&RIN2	ENSCAFG00000000101&ENSCAFG00000005363	bidirectional_gene_fusion	ENSCAFT00000000160.3	t(1;24)(;)(c.1432-782)	t(1;24)(ENSCAFT00000000160:Met1_Arg477;ENSCAFT00000091881:Met1)
Abrams	chr1	MantaBND:137694:0:1:0:1:0:1_Abrams	17083859	C	[CHR24:3539874[C	BND	ENSCAFG00000000101&RIN2	ENSCAFG00000000101&ENSCAFG00000005363	bidirectional_gene_fusion	ENSCAFT00000000160.3	t(1;24)(;)(c.1432-782)	t(1;24)(ENSCAFT00000000160:Met1_Arg477;ENSCAFT00000049150:Met1)
Abrams	chr1	MantaBND:137694:0:1:0:1:0:1_Abrams	17083859	C	[CHR24:3539874[C	BND	ENSCAFG00000000101&RIN2	ENSCAFG00000000101&ENSCAFG00000005363	bidirectional_gene_fusion	ENSCAFT00000000160.3	t(1;24)(;)(c.1432-782)	t(1;24)(ENSCAFT00000000160:Met1_Arg477;ENSCAFT00000046468:Met1)
Abrams	chr1	MantaBND:137694:0:1:0:1:0:1_Abrams	17083859	C	[CHR24:3539874[C	BND	ENSCAFG00000000101&RIN2	ENSCAFG00000000101&ENSCAFG00000005363	bidirectional_gene_fusion	ENSCAFT00000000160.3	t(1;24)(;)(c.1432-782)	t(1;24)(ENSCAFT00000000160:Met1_Arg477;ENSCAFT00000064272:Met1)
Abrams	chr1	MantaBND:137694:0:1:0:1:0:1_Abrams	17083859	C	[CHR24:3539874[C	BND	ENSCAFG00000000101&RIN2	ENSCAFG00000000101&ENSCAFG00000005363	bidirectional_gene_fusion	ENSCAFT00000000160.3	t(1;24)(;)(c.1432-782)	t(1;24)(ENSCAFT00000000160:Met1_Arg477;ENSCAFT00000078357:Met1)
Abrams	chr1	MantaBND:60038:0:1:0:2:0:0_Abrams	17632842	T	[CHR10:44401415[TTTTTTTTTTTTTTTTTTTTTTTTTTTTTTTT	BND	VWA3B	ENSCAFG00000002358	transcript_ablation	ENSCAFT00000043749.3	t(1;10)(;)(c.*26672581)	t(1;10)(;ENSCAFT00000043749:Met1_Gln612)
Abrams	chr1	MantaBND:60038:0:1:0:2:0:0_Abrams	17632842	T	[CHR10:44401415[TTTTTTTTTTTTTTTTTTTTTTTTTTTTTTTT	BND	VWA3B	ENSCAFG00000002358	transcript_ablation	ENSCAFT00000003702.4	t(1;10)(;)(c.*26673032)	t(1;10)(;ENSCAFT00000003702:Met1)
Abrams	chr1	MantaDEL:0:41063:41063:0:0:0_Abrams	17638983	AACCTGGACAAAAAAAAAAGAACAAAGCTGGAGTGGGGCTTCGAGGAAAGGAGAGAAGGTGAGCGGGCACACCCGGGGGGAGCCGGGGACACCCTCGCCGCCTCCCAGACAGGATGAGGAGCTGCCCTTGGGAGCGGCCAGGGGCCCGCTCAGCCTCAGGGCATGGGCTCCACGACGCTGCAAACGGGACGCAGAAGTGCAGCCTTCCAGCCGAGGCCTGCAGCACCCACACAACGCTACTTTGGGGTGCGGGGGAATGAGACGCGACCACTAACACGCAGGGCACAGAGTGATGTTGGTCCTAGCATCTTGGTGAGCACCGTACAAGGAGTCTGTGTCCTGGGGGGTACGGAGTCCTCCGAGACACACCAAAATAGAAGACAAGGAAAACAGAAAAGA…	A	DEL	NEDD4L	ENSCAFG00000000116	frameshift_variant&splice_acceptor_variant&splice_region_variant&intron_variant	ENSCAFT00000080661.1	c.2872+3_2874del	p.Gly958fs
Abrams	chr1	MantaDEL:0:41063:41063:0:0:0_Abrams	17638983	AACCTGGACAAAAAAAAAAGAACAAAGCTGGAGTGGGGCTTCGAGGAAAGGAGAGAAGGTGAGCGGGCACACCCGGGGGGAGCCGGGGACACCCTCGCCGCCTCCCAGACAGGATGAGGAGCTGCCCTTGGGAGCGGCCAGGGGCCCGCTCAGCCTCAGGGCATGGGCTCCACGACGCTGCAAACGGGACGCAGAAGTGCAGCCTTCCAGCCGAGGCCTGCAGCACCCACACAACGCTACTTTGGGGTGCGGGGGAATGAGACGCGACCACTAACACGCAGGGCACAGAGTGATGTTGGTCCTAGCATCTTGGTGAGCACCGTACAAGGAGTCTGTGTCCTGGGGGGTACGGAGTCCTCCGAGACACACCAAAATAGAAGACAAGGAAAACAGAAAAGA…	A	DEL	NEDD4L	ENSCAFG00000000116	frameshift_variant&splice_acceptor_variant&splice_region_variant&intron_variant	ENSCAFT00000045031.3	c.2389+3_2391del	p.Gly797fs
Abrams	chr1	MantaDEL:0:41063:41063:0:0:0_Abrams	17638983	AACCTGGACAAAAAAAAAAGAACAAAGCTGGAGTGGGGCTTCGAGGAAAGGAGAGAAGGTGAGCGGGCACACCCGGGGGGAGCCGGGGACACCCTCGCCGCCTCCCAGACAGGATGAGGAGCTGCCCTTGGGAGCGGCCAGGGGCCCGCTCAGCCTCAGGGCATGGGCTCCACGACGCTGCAAACGGGACGCAGAAGTGCAGCCTTCCAGCCGAGGCCTGCAGCACCCACACAACGCTACTTTGGGGTGCGGGGGAATGAGACGCGACCACTAACACGCAGGGCACAGAGTGATGTTGGTCCTAGCATCTTGGTGAGCACCGTACAAGGAGTCTGTGTCCTGGGGGGTACGGAGTCCTCCGAGACACACCAAAATAGAAGACAAGGAAAACAGAAAAGA…	A	DEL	NEDD4L	ENSCAFG00000000116	frameshift_variant&splice_acceptor_variant&splice_region_variant&intron_variant	ENSCAFT00000079043.1	c.2416+3_2418del	p.Gly806fs
Abrams	chr1	MantaDEL:0:41063:41063:0:0:0_Abrams	17638983	AACCTGGACAAAAAAAAAAGAACAAAGCTGGAGTGGGGCTTCGAGGAAAGGAGAGAAGGTGAGCGGGCACACCCGGGGGGAGCCGGGGACACCCTCGCCGCCTCCCAGACAGGATGAGGAGCTGCCCTTGGGAGCGGCCAGGGGCCCGCTCAGCCTCAGGGCATGGGCTCCACGACGCTGCAAACGGGACGCAGAAGTGCAGCCTTCCAGCCGAGGCCTGCAGCACCCACACAACGCTACTTTGGGGTGCGGGGGAATGAGACGCGACCACTAACACGCAGGGCACAGAGTGATGTTGGTCCTAGCATCTTGGTGAGCACCGTACAAGGAGTCTGTGTCCTGGGGGGTACGGAGTCCTCCGAGACACACCAAAATAGAAGACAAGGAAAACAGAAAAGA…	A	DEL	NEDD4L	ENSCAFG00000000116	frameshift_variant&splice_acceptor_variant&splice_region_variant&intron_variant	ENSCAFT00000000200.4	c.2512+3_2514del	p.Gly838fs
Abrams	chr1	MantaDEL:0:41063:41063:0:0:0_Abrams	17638983	AACCTGGACAAAAAAAAAAGAACAAAGCTGGAGTGGGGCTTCGAGGAAAGGAGAGAAGGTGAGCGGGCACACCCGGGGGGAGCCGGGGACACCCTCGCCGCCTCCCAGACAGGATGAGGAGCTGCCCTTGGGAGCGGCCAGGGGCCCGCTCAGCCTCAGGGCATGGGCTCCACGACGCTGCAAACGGGACGCAGAAGTGCAGCCTTCCAGCCGAGGCCTGCAGCACCCACACAACGCTACTTTGGGGTGCGGGGGAATGAGACGCGACCACTAACACGCAGGGCACAGAGTGATGTTGGTCCTAGCATCTTGGTGAGCACCGTACAAGGAGTCTGTGTCCTGGGGGGTACGGAGTCCTCCGAGACACACCAAAATAGAAGACAAGGAAAACAGAAAAGA…	A	DEL	NEDD4L	ENSCAFG00000000116	frameshift_variant&splice_acceptor_variant&splice_region_variant&intron_variant	ENSCAFT00000092784.1	c.2392+3_2394del	p.Gly798fs
Abrams	chr1	MantaDEL:0:41063:41063:0:0:0_Abrams	17638983	AACCTGGACAAAAAAAAAAGAACAAAGCTGGAGTGGGGCTTCGAGGAAAGGAGAGAAGGTGAGCGGGCACACCCGGGGGGAGCCGGGGACACCCTCGCCGCCTCCCAGACAGGATGAGGAGCTGCCCTTGGGAGCGGCCAGGGGCCCGCTCAGCCTCAGGGCATGGGCTCCACGACGCTGCAAACGGGACGCAGAAGTGCAGCCTTCCAGCCGAGGCCTGCAGCACCCACACAACGCTACTTTGGGGTGCGGGGGAATGAGACGCGACCACTAACACGCAGGGCACAGAGTGATGTTGGTCCTAGCATCTTGGTGAGCACCGTACAAGGAGTCTGTGTCCTGGGGGGTACGGAGTCCTCCGAGACACACCAAAATAGAAGACAAGGAAAACAGAAAAGA…	A	DEL	NEDD4L	ENSCAFG00000000116	frameshift_variant&splice_acceptor_variant&splice_region_variant&intron_variant	ENSCAFT00000059889.1	c.2620+3_2622del	p.Gly874fs
Abrams	chr1	MantaDEL:0:41063:41063:0:0:0_Abrams	17638983	AACCTGGACAAAAAAAAAAGAACAAAGCTGGAGTGGGGCTTCGAGGAAAGGAGAGAAGGTGAGCGGGCACACCCGGGGGGAGCCGGGGACACCCTCGCCGCCTCCCAGACAGGATGAGGAGCTGCCCTTGGGAGCGGCCAGGGGCCCGCTCAGCCTCAGGGCATGGGCTCCACGACGCTGCAAACGGGACGCAGAAGTGCAGCCTTCCAGCCGAGGCCTGCAGCACCCACACAACGCTACTTTGGGGTGCGGGGGAATGAGACGCGACCACTAACACGCAGGGCACAGAGTGATGTTGGTCCTAGCATCTTGGTGAGCACCGTACAAGGAGTCTGTGTCCTGGGGGGTACGGAGTCCTCCGAGACACACCAAAATAGAAGACAAGGAAAACAGAAAAGA…	A	DEL	NEDD4L	ENSCAFG00000000116	frameshift_variant&splice_acceptor_variant&splice_region_variant&intron_variant	ENSCAFT00000077530.1	c.2197+3_2199del	p.Gly733fs
Abrams	chr1	MantaDEL:0:41063:41063:0:0:0_Abrams	17638983	AACCTGGACAAAAAAAAAAGAACAAAGCTGGAGTGGGGCTTCGAGGAAAGGAGAGAAGGTGAGCGGGCACACCCGGGGGGAGCCGGGGACACCCTCGCCGCCTCCCAGACAGGATGAGGAGCTGCCCTTGGGAGCGGCCAGGGGCCCGCTCAGCCTCAGGGCATGGGCTCCACGACGCTGCAAACGGGACGCAGAAGTGCAGCCTTCCAGCCGAGGCCTGCAGCACCCACACAACGCTACTTTGGGGTGCGGGGGAATGAGACGCGACCACTAACACGCAGGGCACAGAGTGATGTTGGTCCTAGCATCTTGGTGAGCACCGTACAAGGAGTCTGTGTCCTGGGGGGTACGGAGTCCTCCGAGACACACCAAAATAGAAGACAAGGAAAACAGAAAAGA…	A	DEL	NEDD4L	ENSCAFG00000000116	frameshift_variant&splice_acceptor_variant&splice_region_variant&intron_variant	ENSCAFT00000078814.1	c.2449+3_2451del	p.Gly817fs
Abrams	chr1	MantaDEL:0:41063:41063:0:0:0_Abrams	17638983	AACCTGGACAAAAAAAAAAGAACAAAGCTGGAGTGGGGCTTCGAGGAAAGGAGAGAAGGTGAGCGGGCACACCCGGGGGGAGCCGGGGACACCCTCGCCGCCTCCCAGACAGGATGAGGAGCTGCCCTTGGGAGCGGCCAGGGGCCCGCTCAGCCTCAGGGCATGGGCTCCACGACGCTGCAAACGGGACGCAGAAGTGCAGCCTTCCAGCCGAGGCCTGCAGCACCCACACAACGCTACTTTGGGGTGCGGGGGAATGAGACGCGACCACTAACACGCAGGGCACAGAGTGATGTTGGTCCTAGCATCTTGGTGAGCACCGTACAAGGAGTCTGTGTCCTGGGGGGTACGGAGTCCTCCGAGACACACCAAAATAGAAGACAAGGAAAACAGAAAAGA…	A	DEL	NEDD4L	ENSCAFG00000000116	frameshift_variant&splice_acceptor_variant&splice_region_variant&intron_variant	ENSCAFT00000088503.1	c.2470+3_2472del	p.Gly824fs
Abrams	chr1	MantaDEL:0:41061:41067:0:0:0_Abrams	17639681	G	<DEL>	DEL	NEDD4L	ENSCAFG00000000116	frameshift_variant&splice_acceptor_variant&splice_donor_variant&splice_region_variant&intron_variant	ENSCAFT00000080661.1	c.2775+2_2776del	p.Ala926fs
Abrams	chr1	MantaDEL:0:41061:41067:0:0:0_Abrams	17639681	G	<DEL>	DEL	NEDD4L	ENSCAFG00000000116	frameshift_variant&splice_acceptor_variant&splice_donor_variant&splice_region_variant&intron_variant	ENSCAFT00000045031.3	c.2292+2_2293del	p.Ala765fs
Abrams	chr1	MantaDEL:0:41061:41067:0:0:0_Abrams	17639681	G	<DEL>	DEL	NEDD4L	ENSCAFG00000000116	frameshift_variant&splice_acceptor_variant&splice_donor_variant&splice_region_variant&intron_variant	ENSCAFT00000079043.1	c.2319+2_2320del	p.Ala774fs
Abrams	chr1	MantaDEL:0:41061:41067:0:0:0_Abrams	17639681	G	<DEL>	DEL	NEDD4L	ENSCAFG00000000116	frameshift_variant&splice_acceptor_variant&splice_donor_variant&splice_region_variant&intron_variant	ENSCAFT00000000200.4	c.2415+2_2416del	p.Ala806fs
Abrams	chr1	MantaDEL:0:41061:41067:0:0:0_Abrams	17639681	G	<DEL>	DEL	NEDD4L	ENSCAFG00000000116	frameshift_variant&splice_acceptor_variant&splice_donor_variant&splice_region_variant&intron_variant	ENSCAFT00000092784.1	c.2295+2_2296del	p.Ala766fs
Abrams	chr1	MantaDEL:0:41061:41067:0:0:0_Abrams	17639681	G	<DEL>	DEL	NEDD4L	ENSCAFG00000000116	frameshift_variant&splice_acceptor_variant&splice_donor_variant&splice_region_variant&intron_variant	ENSCAFT00000059889.1	c.2523+2_2524del	p.Ala842fs
Abrams	chr1	MantaDEL:0:41061:41067:0:0:0_Abrams	17639681	G	<DEL>	DEL	NEDD4L	ENSCAFG00000000116	frameshift_variant&splice_acceptor_variant&splice_donor_variant&splice_region_variant&intron_variant	ENSCAFT00000077530.1	c.2100+2_2101del	p.Ala701fs
Abrams	chr1	MantaDEL:0:41061:41067:0:0:0_Abrams	17639681	G	<DEL>	DEL	NEDD4L	ENSCAFG00000000116	frameshift_variant&splice_acceptor_variant&splice_donor_variant&splice_region_variant&intron_variant	ENSCAFT00000078814.1	c.2352+2_2353del	p.Ala785fs
Abrams	chr1	MantaDEL:0:41061:41067:0:0:0_Abrams	17639681	G	<DEL>	DEL	NEDD4L	ENSCAFG00000000116	frameshift_variant&splice_acceptor_variant&splice_donor_variant&splice_region_variant&intron_variant	ENSCAFT00000088503.1	c.2373+2_2374del	p.Ala792fs
Abrams	chr1	MantaDEL:0:41066:41070:0:0:0_Abrams	17646980	T	<DEL>	DEL	NEDD4L	ENSCAFG00000000116	splice_acceptor_variant&splice_donor_variant&splice_region_variant&intron_variant	ENSCAFT00000080661.1	c.2472+1_2473-1del	.
Abrams	chr1	MantaDEL:0:41066:41070:0:0:0_Abrams	17646980	T	<DEL>	DEL	NEDD4L	ENSCAFG00000000116	splice_acceptor_variant&splice_donor_variant&splice_region_variant&intron_variant	ENSCAFT00000045031.3	c.1989+1_1990-1del	.
Abrams	chr1	MantaDEL:0:41066:41070:0:0:0_Abrams	17646980	T	<DEL>	DEL	NEDD4L	ENSCAFG00000000116	splice_acceptor_variant&splice_donor_variant&splice_region_variant&intron_variant	ENSCAFT00000079043.1	c.2016+1_2017-1del	.
Abrams	chr1	MantaDEL:0:41066:41070:0:0:0_Abrams	17646980	T	<DEL>	DEL	NEDD4L	ENSCAFG00000000116	splice_acceptor_variant&splice_donor_variant&splice_region_variant&intron_variant	ENSCAFT00000000200.4	c.2112+1_2113-1del	.
Abrams	chr1	MantaDEL:0:41066:41070:0:0:0_Abrams	17646980	T	<DEL>	DEL	NEDD4L	ENSCAFG00000000116	splice_acceptor_variant&splice_donor_variant&splice_region_variant&intron_variant	ENSCAFT00000092784.1	c.1992+1_1993-1del	.
Abrams	chr1	MantaDEL:0:41066:41070:0:0:0_Abrams	17646980	T	<DEL>	DEL	NEDD4L	ENSCAFG00000000116	splice_acceptor_variant&splice_donor_variant&splice_region_variant&intron_variant	ENSCAFT00000059889.1	c.2220+1_2221-1del	.
Abrams	chr1	MantaDEL:0:41066:41070:0:0:0_Abrams	17646980	T	<DEL>	DEL	NEDD4L	ENSCAFG00000000116	splice_acceptor_variant&splice_donor_variant&splice_region_variant&intron_variant	ENSCAFT00000077530.1	c.1797+1_1798-1del	.
Abrams	chr1	MantaDEL:0:41066:41070:0:0:0_Abrams	17646980	T	<DEL>	DEL	NEDD4L	ENSCAFG00000000116	splice_acceptor_variant&splice_donor_variant&splice_region_variant&intron_variant	ENSCAFT00000078814.1	c.2049+1_2050-1del	.
Abrams	chr1	MantaDEL:0:41066:41070:0:0:0_Abrams	17646980	T	<DEL>	DEL	NEDD4L	ENSCAFG00000000116	splice_acceptor_variant&splice_donor_variant&splice_region_variant&intron_variant	ENSCAFT00000088503.1	c.2070+1_2071-1del	.
Abrams	chr1	MantaDEL:0:41068:41073:0:0:0_Abrams	17655687	A	<DEL>	DEL	NEDD4L	ENSCAFG00000000116	frameshift_variant&splice_acceptor_variant&splice_region_variant&intron_variant	ENSCAFT00000080661.1	c.2305+3_2307del	p.Gly769fs
Abrams	chr1	MantaDEL:0:41068:41073:0:0:0_Abrams	17655687	A	<DEL>	DEL	NEDD4L	ENSCAFG00000000116	frameshift_variant&splice_acceptor_variant&splice_region_variant&intron_variant	ENSCAFT00000045031.3	c.1822+3_1824del	p.Gly608fs
Abrams	chr1	MantaDEL:0:41068:41073:0:0:0_Abrams	17655687	A	<DEL>	DEL	NEDD4L	ENSCAFG00000000116	frameshift_variant&splice_acceptor_variant&splice_region_variant&intron_variant	ENSCAFT00000079043.1	c.1849+3_1851del	p.Gly617fs
Abrams	chr1	MantaDEL:0:41068:41073:0:0:0_Abrams	17655687	A	<DEL>	DEL	NEDD4L	ENSCAFG00000000116	frameshift_variant&splice_acceptor_variant&splice_region_variant&intron_variant	ENSCAFT00000000200.4	c.1945+3_1947del	p.Gly649fs
Abrams	chr1	MantaDEL:0:41068:41073:0:0:0_Abrams	17655687	A	<DEL>	DEL	NEDD4L	ENSCAFG00000000116	frameshift_variant&splice_acceptor_variant&splice_region_variant&intron_variant	ENSCAFT00000092784.1	c.1825+3_1827del	p.Gly609fs
Abrams	chr1	MantaDEL:0:41068:41073:0:0:0_Abrams	17655687	A	<DEL>	DEL	NEDD4L	ENSCAFG00000000116	frameshift_variant&splice_acceptor_variant&splice_region_variant&intron_variant	ENSCAFT00000059889.1	c.2053+3_2055del	p.Gly685fs
Abrams	chr1	MantaDEL:0:41068:41073:0:0:0_Abrams	17655687	A	<DEL>	DEL	NEDD4L	ENSCAFG00000000116	frameshift_variant&splice_acceptor_variant&splice_region_variant&intron_variant	ENSCAFT00000077530.1	c.1630+3_1632del	p.Gly544fs
Abrams	chr1	MantaDEL:0:41068:41073:0:0:0_Abrams	17655687	A	<DEL>	DEL	NEDD4L	ENSCAFG00000000116	frameshift_variant&splice_acceptor_variant&splice_region_variant&intron_variant	ENSCAFT00000078814.1	c.1882+3_1884del	p.Gly628fs
Abrams	chr1	MantaDEL:0:41068:41073:0:0:0_Abrams	17655687	A	<DEL>	DEL	NEDD4L	ENSCAFG00000000116	frameshift_variant&splice_acceptor_variant&splice_region_variant&intron_variant	ENSCAFT00000088503.1	c.1903+3_1905del	p.Gly635fs
Abrams	chr1	MantaDEL:0:41071:41075:0:0:0_Abrams	17658317	C	<DEL>	DEL	NEDD4L	ENSCAFG00000000116	frameshift_variant&splice_acceptor_variant&splice_donor_variant&splice_region_variant&intron_variant	ENSCAFT00000080661.1	c.2183+2_2184del	p.Asp729fs
Abrams	chr1	MantaDEL:0:41071:41075:0:0:0_Abrams	17658317	C	<DEL>	DEL	NEDD4L	ENSCAFG00000000116	frameshift_variant&splice_acceptor_variant&splice_donor_variant&splice_region_variant&intron_variant	ENSCAFT00000045031.3	c.1700+2_1701del	p.Asp568fs
Abrams	chr1	MantaDEL:0:41071:41075:0:0:0_Abrams	17658317	C	<DEL>	DEL	NEDD4L	ENSCAFG00000000116	frameshift_variant&splice_acceptor_variant&splice_donor_variant&splice_region_variant&intron_variant	ENSCAFT00000079043.1	c.1727+2_1728del	p.Asp577fs
Abrams	chr1	MantaDEL:0:41071:41075:0:0:0_Abrams	17658317	C	<DEL>	DEL	NEDD4L	ENSCAFG00000000116	frameshift_variant&splice_acceptor_variant&splice_donor_variant&splice_region_variant&intron_variant	ENSCAFT00000000200.4	c.1823+2_1824del	p.Asp609fs
Abrams	chr1	MantaDEL:0:41071:41075:0:0:0_Abrams	17658317	C	<DEL>	DEL	NEDD4L	ENSCAFG00000000116	frameshift_variant&splice_acceptor_variant&splice_donor_variant&splice_region_variant&intron_variant	ENSCAFT00000092784.1	c.1703+2_1704del	p.Asp569fs
Abrams	chr1	MantaDEL:0:41071:41075:0:0:0_Abrams	17658317	C	<DEL>	DEL	NEDD4L	ENSCAFG00000000116	frameshift_variant&splice_acceptor_variant&splice_donor_variant&splice_region_variant&intron_variant	ENSCAFT00000059889.1	c.1931+2_1932del	p.Asp645fs
Abrams	chr1	MantaDEL:0:41071:41075:0:0:0_Abrams	17658317	C	<DEL>	DEL	NEDD4L	ENSCAFG00000000116	frameshift_variant&splice_acceptor_variant&splice_donor_variant&splice_region_variant&intron_variant	ENSCAFT00000077530.1	c.1508+2_1509del	p.Asp504fs
Abrams	chr1	MantaDEL:0:41071:41075:0:0:0_Abrams	17658317	C	<DEL>	DEL	NEDD4L	ENSCAFG00000000116	frameshift_variant&splice_acceptor_variant&splice_donor_variant&splice_region_variant&intron_variant	ENSCAFT00000078814.1	c.1760+2_1761del	p.Asp588fs
Abrams	chr1	MantaDEL:0:41071:41075:0:0:0_Abrams	17658317	C	<DEL>	DEL	NEDD4L	ENSCAFG00000000116	frameshift_variant&splice_acceptor_variant&splice_donor_variant&splice_region_variant&intron_variant	ENSCAFT00000088503.1	c.1781+2_1782del	p.Asp595fs
Abrams	chr1	MantaDEL:0:41080:41085:0:0:0_Abrams	17676058	T	<DEL>	DEL	NEDD4L	ENSCAFG00000000116	frameshift_variant&splice_acceptor_variant&splice_donor_variant&splice_region_variant&intron_variant	ENSCAFT00000080661.1	c.1695+2_1696del	p.Glu566fs
Abrams	chr1	MantaDEL:0:41080:41085:0:0:0_Abrams	17676058	T	<DEL>	DEL	NEDD4L	ENSCAFG00000000116	frameshift_variant&splice_acceptor_variant&splice_donor_variant&splice_region_variant&intron_variant	ENSCAFT00000045031.3	c.1212+2_1213del	p.Glu405fs
Abrams	chr1	MantaDEL:0:41080:41085:0:0:0_Abrams	17676058	T	<DEL>	DEL	NEDD4L	ENSCAFG00000000116	frameshift_variant&splice_acceptor_variant&splice_donor_variant&splice_region_variant&intron_variant	ENSCAFT00000079043.1	c.1239+2_1240del	p.Glu414fs
Abrams	chr1	MantaDEL:0:41080:41085:0:0:0_Abrams	17676058	T	<DEL>	DEL	NEDD4L	ENSCAFG00000000116	frameshift_variant&splice_acceptor_variant&splice_donor_variant&splice_region_variant&intron_variant	ENSCAFT00000000200.4	c.1335+2_1336del	p.Glu446fs
Abrams	chr1	MantaDEL:0:41080:41085:0:0:0_Abrams	17676058	T	<DEL>	DEL	NEDD4L	ENSCAFG00000000116	frameshift_variant&splice_acceptor_variant&splice_donor_variant&splice_region_variant&intron_variant	ENSCAFT00000092784.1	c.1215+2_1216del	p.Glu406fs
Abrams	chr1	MantaDEL:0:41080:41085:0:0:0_Abrams	17676058	T	<DEL>	DEL	NEDD4L	ENSCAFG00000000116	frameshift_variant&splice_acceptor_variant&splice_donor_variant&splice_region_variant&intron_variant	ENSCAFT00000059889.1	c.1443+2_1444del	p.Glu482fs
Abrams	chr1	MantaDEL:0:41080:41085:0:0:0_Abrams	17676058	T	<DEL>	DEL	NEDD4L	ENSCAFG00000000116	frameshift_variant&splice_acceptor_variant&splice_region_variant&intron_variant	ENSCAFT00000077530.1	c.1021-5455_1021del	p.Glu341fs
Abrams	chr1	MantaDEL:0:41080:41085:0:0:0_Abrams	17676058	T	<DEL>	DEL	NEDD4L	ENSCAFG00000000116	frameshift_variant&splice_acceptor_variant&splice_region_variant&intron_variant	ENSCAFT00000078814.1	c.1272+1280_1273del	p.Glu425fs
Abrams	chr1	MantaDEL:0:41080:41085:0:0:0_Abrams	17676058	T	<DEL>	DEL	NEDD4L	ENSCAFG00000000116	frameshift_variant&splice_acceptor_variant&splice_donor_variant&splice_region_variant&intron_variant	ENSCAFT00000088503.1	c.1293+2_1294del	p.Glu432fs
Abrams	chr1	MantaDEL:0:41086:41087:0:0:0_Abrams	17681712	C	<DEL>	DEL	NEDD4L	ENSCAFG00000000116	frameshift_variant&splice_acceptor_variant&splice_donor_variant&splice_region_variant&intron_variant	ENSCAFT00000080661.1	c.1497+2_1498del	p.Gly500fs
Abrams	chr1	MantaDEL:0:41086:41087:0:0:0_Abrams	17681712	C	<DEL>	DEL	NEDD4L	ENSCAFG00000000116	frameshift_variant&splice_acceptor_variant&splice_donor_variant&splice_region_variant&intron_variant	ENSCAFT00000045031.3	c.1014+2_1015del	p.Gly339fs
Abrams	chr1	MantaDEL:0:41086:41087:0:0:0_Abrams	17681712	C	<DEL>	DEL	NEDD4L	ENSCAFG00000000116	frameshift_variant&splice_acceptor_variant&splice_donor_variant&splice_region_variant&intron_variant	ENSCAFT00000079043.1	c.1041+2_1042del	p.Gly348fs
Abrams	chr1	MantaDEL:0:41086:41087:0:0:0_Abrams	17681712	C	<DEL>	DEL	NEDD4L	ENSCAFG00000000116	frameshift_variant&splice_acceptor_variant&splice_donor_variant&splice_region_variant&intron_variant	ENSCAFT00000000200.4	c.1137+2_1138del	p.Gly380fs
Abrams	chr1	MantaDEL:0:41086:41087:0:0:0_Abrams	17681712	C	<DEL>	DEL	NEDD4L	ENSCAFG00000000116	frameshift_variant&splice_acceptor_variant&splice_region_variant&intron_variant	ENSCAFT00000092784.1	c.1018-1079_1018del	p.Gly340fs
Abrams	chr1	MantaDEL:0:41086:41087:0:0:0_Abrams	17681712	C	<DEL>	DEL	NEDD4L	ENSCAFG00000000116	frameshift_variant&splice_acceptor_variant&splice_donor_variant&splice_region_variant&intron_variant	ENSCAFT00000059889.1	c.1245+2_1246del	p.Gly416fs
Abrams	chr1	MantaDEL:0:41086:41087:0:0:0_Abrams	17681712	C	<DEL>	DEL	NEDD4L	ENSCAFG00000000116	frameshift_variant&splice_acceptor_variant&splice_donor_variant&splice_region_variant&intron_variant	ENSCAFT00000088503.1	c.1095+2_1096del	p.Gly366fs
Abrams	chr1	MantaDEL:0:41086:41087:0:0:0_Abrams	17681712	C	<DEL>	DEL	NEDD4L	ENSCAFG00000000116	splice_donor_variant&splice_region_variant&intron_variant	ENSCAFT00000078814.1	c.1272+2_1272+1081del	.
Abrams	chr1	MantaDEL:0:41086:41087:0:0:0_Abrams	17681712	C	<DEL>	DEL	NEDD4L	ENSCAFG00000000116	intron_variant	ENSCAFT00000077530.1	c.1021-6733_1021-5654del	.
Abrams	chr1	MantaDEL:0:41084:41084:1:0:0_Abrams	17682913	GCTATTTCGGAGGCAAAAACAAGTTAGCTTGGCAGGAGGAGGACTCCTGTGCGAGTGATGAGGAGCGTGGACCCAAACAACGTAAGCCAGCAATAATAAGAGGGCTGGCCTATTTCAAGCGTGGAGGAAAATGATTAAACATAATAATGGGGGCAACGATCGAGAAGTACAGTCAAAGGAAATAGAAATGAATCACTAGCCCAGCGTAAACGTCAGCCTCAGAAATCAAGGGAGAGAAGCTCCACCCTGGGACGGGCTCCCTAAACCGTGTCTAGGGGTGGACTGGCTTGAGGACCGAATTCTTCCTCCGGCAAATACTAGGCTTAGAGTTCCCATCTTCTCTGTGAGAAACATGATCTTAAACACGGGTTCTTTCAGAACAATACATTCACCTCGGGA…	G	DEL	NEDD4L	ENSCAFG00000000116	splice_acceptor_variant&splice_donor_variant&splice_region_variant&intron_variant	ENSCAFT00000080661.1	c.1377+1_1378-1del	.
Abrams	chr1	MantaDEL:0:41084:41084:1:0:0_Abrams	17682913	GCTATTTCGGAGGCAAAAACAAGTTAGCTTGGCAGGAGGAGGACTCCTGTGCGAGTGATGAGGAGCGTGGACCCAAACAACGTAAGCCAGCAATAATAAGAGGGCTGGCCTATTTCAAGCGTGGAGGAAAATGATTAAACATAATAATGGGGGCAACGATCGAGAAGTACAGTCAAAGGAAATAGAAATGAATCACTAGCCCAGCGTAAACGTCAGCCTCAGAAATCAAGGGAGAGAAGCTCCACCCTGGGACGGGCTCCCTAAACCGTGTCTAGGGGTGGACTGGCTTGAGGACCGAATTCTTCCTCCGGCAAATACTAGGCTTAGAGTTCCCATCTTCTCTGTGAGAAACATGATCTTAAACACGGGTTCTTTCAGAACAATACATTCACCTCGGGA…	G	DEL	NEDD4L	ENSCAFG00000000116	splice_acceptor_variant&splice_donor_variant&splice_region_variant&intron_variant	ENSCAFT00000045031.3	c.894+1_895-1del	.
Abrams	chr1	MantaDEL:0:41084:41084:1:0:0_Abrams	17682913	GCTATTTCGGAGGCAAAAACAAGTTAGCTTGGCAGGAGGAGGACTCCTGTGCGAGTGATGAGGAGCGTGGACCCAAACAACGTAAGCCAGCAATAATAAGAGGGCTGGCCTATTTCAAGCGTGGAGGAAAATGATTAAACATAATAATGGGGGCAACGATCGAGAAGTACAGTCAAAGGAAATAGAAATGAATCACTAGCCCAGCGTAAACGTCAGCCTCAGAAATCAAGGGAGAGAAGCTCCACCCTGGGACGGGCTCCCTAAACCGTGTCTAGGGGTGGACTGGCTTGAGGACCGAATTCTTCCTCCGGCAAATACTAGGCTTAGAGTTCCCATCTTCTCTGTGAGAAACATGATCTTAAACACGGGTTCTTTCAGAACAATACATTCACCTCGGGA…	G	DEL	NEDD4L	ENSCAFG00000000116	splice_acceptor_variant&splice_donor_variant&splice_region_variant&intron_variant	ENSCAFT00000079043.1	c.921+1_922-1del	.
Abrams	chr1	MantaDEL:0:41084:41084:1:0:0_Abrams	17682913	GCTATTTCGGAGGCAAAAACAAGTTAGCTTGGCAGGAGGAGGACTCCTGTGCGAGTGATGAGGAGCGTGGACCCAAACAACGTAAGCCAGCAATAATAAGAGGGCTGGCCTATTTCAAGCGTGGAGGAAAATGATTAAACATAATAATGGGGGCAACGATCGAGAAGTACAGTCAAAGGAAATAGAAATGAATCACTAGCCCAGCGTAAACGTCAGCCTCAGAAATCAAGGGAGAGAAGCTCCACCCTGGGACGGGCTCCCTAAACCGTGTCTAGGGGTGGACTGGCTTGAGGACCGAATTCTTCCTCCGGCAAATACTAGGCTTAGAGTTCCCATCTTCTCTGTGAGAAACATGATCTTAAACACGGGTTCTTTCAGAACAATACATTCACCTCGGGA…	G	DEL	NEDD4L	ENSCAFG00000000116	splice_acceptor_variant&splice_region_variant&intron_variant	ENSCAFT00000000200.4	c.1018-465_1018-1del	.
Abrams	chr1	MantaDEL:0:41084:41084:1:0:0_Abrams	17682913	GCTATTTCGGAGGCAAAAACAAGTTAGCTTGGCAGGAGGAGGACTCCTGTGCGAGTGATGAGGAGCGTGGACCCAAACAACGTAAGCCAGCAATAATAAGAGGGCTGGCCTATTTCAAGCGTGGAGGAAAATGATTAAACATAATAATGGGGGCAACGATCGAGAAGTACAGTCAAAGGAAATAGAAATGAATCACTAGCCCAGCGTAAACGTCAGCCTCAGAAATCAAGGGAGAGAAGCTCCACCCTGGGACGGGCTCCCTAAACCGTGTCTAGGGGTGGACTGGCTTGAGGACCGAATTCTTCCTCCGGCAAATACTAGGCTTAGAGTTCCCATCTTCTCTGTGAGAAACATGATCTTAAACACGGGTTCTTTCAGAACAATACATTCACCTCGGGA…	G	DEL	NEDD4L	ENSCAFG00000000116	splice_acceptor_variant&splice_donor_variant&splice_region_variant&intron_variant	ENSCAFT00000059889.1	c.1125+1_1126-1del	.
Abrams	chr1	MantaDEL:0:41084:41084:1:0:0_Abrams	17682913	GCTATTTCGGAGGCAAAAACAAGTTAGCTTGGCAGGAGGAGGACTCCTGTGCGAGTGATGAGGAGCGTGGACCCAAACAACGTAAGCCAGCAATAATAAGAGGGCTGGCCTATTTCAAGCGTGGAGGAAAATGATTAAACATAATAATGGGGGCAACGATCGAGAAGTACAGTCAAAGGAAATAGAAATGAATCACTAGCCCAGCGTAAACGTCAGCCTCAGAAATCAAGGGAGAGAAGCTCCACCCTGGGACGGGCTCCCTAAACCGTGTCTAGGGGTGGACTGGCTTGAGGACCGAATTCTTCCTCCGGCAAATACTAGGCTTAGAGTTCCCATCTTCTCTGTGAGAAACATGATCTTAAACACGGGTTCTTTCAGAACAATACATTCACCTCGGGA…	G	DEL	NEDD4L	ENSCAFG00000000116	splice_acceptor_variant&splice_donor_variant&splice_region_variant&intron_variant	ENSCAFT00000078814.1	c.1152+1_1153-1del	.
Abrams	chr1	MantaDEL:0:41084:41084:1:0:0_Abrams	17682913	GCTATTTCGGAGGCAAAAACAAGTTAGCTTGGCAGGAGGAGGACTCCTGTGCGAGTGATGAGGAGCGTGGACCCAAACAACGTAAGCCAGCAATAATAAGAGGGCTGGCCTATTTCAAGCGTGGAGGAAAATGATTAAACATAATAATGGGGGCAACGATCGAGAAGTACAGTCAAAGGAAATAGAAATGAATCACTAGCCCAGCGTAAACGTCAGCCTCAGAAATCAAGGGAGAGAAGCTCCACCCTGGGACGGGCTCCCTAAACCGTGTCTAGGGGTGGACTGGCTTGAGGACCGAATTCTTCCTCCGGCAAATACTAGGCTTAGAGTTCCCATCTTCTCTGTGAGAAACATGATCTTAAACACGGGTTCTTTCAGAACAATACATTCACCTCGGGA…	G	DEL	NEDD4L	ENSCAFG00000000116	splice_acceptor_variant&splice_donor_variant&splice_region_variant&intron_variant	ENSCAFT00000088503.1	c.975+1_976-1del	.
Abrams	chr1	MantaDEL:0:41084:41084:1:0:0_Abrams	17682913	GCTATTTCGGAGGCAAAAACAAGTTAGCTTGGCAGGAGGAGGACTCCTGTGCGAGTGATGAGGAGCGTGGACCCAAACAACGTAAGCCAGCAATAATAAGAGGGCTGGCCTATTTCAAGCGTGGAGGAAAATGATTAAACATAATAATGGGGGCAACGATCGAGAAGTACAGTCAAAGGAAATAGAAATGAATCACTAGCCCAGCGTAAACGTCAGCCTCAGAAATCAAGGGAGAGAAGCTCCACCCTGGGACGGGCTCCCTAAACCGTGTCTAGGGGTGGACTGGCTTGAGGACCGAATTCTTCCTCCGGCAAATACTAGGCTTAGAGTTCCCATCTTCTCTGTGAGAAACATGATCTTAAACACGGGTTCTTTCAGAACAATACATTCACCTCGGGA…	G	DEL	NEDD4L	ENSCAFG00000000116	intron_variant	ENSCAFT00000092784.1	c.1018-1665_1018-1201del	.
Abrams	chr1	MantaDEL:0:41084:41084:1:0:0_Abrams	17682913	GCTATTTCGGAGGCAAAAACAAGTTAGCTTGGCAGGAGGAGGACTCCTGTGCGAGTGATGAGGAGCGTGGACCCAAACAACGTAAGCCAGCAATAATAAGAGGGCTGGCCTATTTCAAGCGTGGAGGAAAATGATTAAACATAATAATGGGGGCAACGATCGAGAAGTACAGTCAAAGGAAATAGAAATGAATCACTAGCCCAGCGTAAACGTCAGCCTCAGAAATCAAGGGAGAGAAGCTCCACCCTGGGACGGGCTCCCTAAACCGTGTCTAGGGGTGGACTGGCTTGAGGACCGAATTCTTCCTCCGGCAAATACTAGGCTTAGAGTTCCCATCTTCTCTGTGAGAAACATGATCTTAAACACGGGTTCTTTCAGAACAATACATTCACCTCGGGA…	G	DEL	NEDD4L	ENSCAFG00000000116	intron_variant	ENSCAFT00000077530.1	c.1020+6876_1021-6855del	.
Abrams	chr1	MantaDEL:0:41089:41090:0:0:0_Abrams	17683510	G	<DEL>	DEL	NEDD4L	ENSCAFG00000000116	exon_loss_variant&splice_acceptor_variant&splice_donor_variant&splice_region_variant&intron_variant	ENSCAFT00000045031.3	c.702+1_763-1del	.
Abrams	chr1	MantaDEL:0:41089:41090:0:0:0_Abrams	17683510	G	<DEL>	DEL	NEDD4L	ENSCAFG00000000116	splice_acceptor_variant&splice_donor_variant&splice_region_variant&intron_variant	ENSCAFT00000080661.1	c.1245+1_1246-1del	.
Abrams	chr1	MantaDEL:0:41089:41090:0:0:0_Abrams	17683510	G	<DEL>	DEL	NEDD4L	ENSCAFG00000000116	splice_acceptor_variant&splice_donor_variant&splice_region_variant&intron_variant	ENSCAFT00000079043.1	c.789+1_790-1del	.
Abrams	chr1	MantaDEL:0:41089:41090:0:0:0_Abrams	17683510	G	<DEL>	DEL	NEDD4L	ENSCAFG00000000116	splice_acceptor_variant&splice_donor_variant&splice_region_variant&intron_variant	ENSCAFT00000059889.1	c.993+1_994-1del	.
Abrams	chr1	MantaDEL:0:41089:41090:0:0:0_Abrams	17683510	G	<DEL>	DEL	NEDD4L	ENSCAFG00000000116	splice_acceptor_variant&splice_donor_variant&splice_region_variant&intron_variant	ENSCAFT00000078814.1	c.1020+1_1021-1del	.
Abrams	chr1	MantaDEL:0:41089:41090:0:0:0_Abrams	17683510	G	<DEL>	DEL	NEDD4L	ENSCAFG00000000116	splice_acceptor_variant&splice_donor_variant&splice_region_variant&intron_variant	ENSCAFT00000088503.1	c.843+1_844-1del	.
Abrams	chr1	MantaDEL:0:41089:41090:0:0:0_Abrams	17683510	G	<DEL>	DEL	NEDD4L	ENSCAFG00000000116	splice_donor_variant&splice_region_variant&intron_variant	ENSCAFT00000000200.4	c.1017+1_1018-598del	.
Abrams	chr1	MantaDEL:0:41089:41090:0:0:0_Abrams	17683510	G	<DEL>	DEL	NEDD4L	ENSCAFG00000000116	splice_donor_variant&splice_region_variant&intron_variant	ENSCAFT00000092784.1	c.1017+1_1018-1798del	.
Abrams	chr1	MantaDEL:0:41089:41090:0:0:0_Abrams	17683510	G	<DEL>	DEL	NEDD4L	ENSCAFG00000000116	splice_donor_variant&splice_region_variant&intron_variant	ENSCAFT00000077530.1	c.1020+1_1020+6743del	.
Abrams	chr1	MantaDEL:0:41084:41088:0:1:0_Abrams	17683511	C	<DEL>	DEL	NEDD4L	ENSCAFG00000000116	exon_loss_variant&splice_acceptor_variant&splice_donor_variant&splice_region_variant&intron_variant	ENSCAFT00000080661.1	c.1170+1_1246-2del	.
Abrams	chr1	MantaDEL:0:41084:41088:0:1:0_Abrams	17683511	C	<DEL>	DEL	NEDD4L	ENSCAFG00000000116	exon_loss_variant	ENSCAFT00000045031.3	c.627+1_763-2del	.
Abrams	chr1	MantaDEL:0:41084:41088:0:1:0_Abrams	17683511	C	<DEL>	DEL	NEDD4L	ENSCAFG00000000116	exon_loss_variant	ENSCAFT00000045031.3	c.627+1_763-2del	.
Abrams	chr1	MantaDEL:0:41084:41088:0:1:0_Abrams	17683511	C	<DEL>	DEL	NEDD4L	ENSCAFG00000000116	exon_loss_variant&splice_acceptor_variant&splice_donor_variant&splice_region_variant&intron_variant	ENSCAFT00000079043.1	c.714+1491_790-2del	.
Abrams	chr1	MantaDEL:0:41084:41088:0:1:0_Abrams	17683511	C	<DEL>	DEL	NEDD4L	ENSCAFG00000000116	exon_loss_variant&splice_acceptor_variant&splice_donor_variant&splice_region_variant&intron_variant	ENSCAFT00000000200.4	c.942+1_1018-599del	.
Abrams	chr1	MantaDEL:0:41084:41088:0:1:0_Abrams	17683511	C	<DEL>	DEL	NEDD4L	ENSCAFG00000000116	exon_loss_variant&splice_acceptor_variant&splice_donor_variant&splice_region_variant&intron_variant	ENSCAFT00000092784.1	c.942+1_1018-1799del	.
Abrams	chr1	MantaDEL:0:41084:41088:0:1:0_Abrams	17683511	C	<DEL>	DEL	NEDD4L	ENSCAFG00000000116	exon_loss_variant&splice_acceptor_variant&splice_donor_variant&splice_region_variant&intron_variant	ENSCAFT00000059889.1	c.918+1491_994-2del	.
Abrams	chr1	MantaDEL:0:41084:41088:0:1:0_Abrams	17683511	C	<DEL>	DEL	NEDD4L	ENSCAFG00000000116	exon_loss_variant&splice_acceptor_variant&splice_donor_variant&splice_region_variant&intron_variant	ENSCAFT00000077530.1	c.945+1_1020+6742del	.
Abrams	chr1	MantaDEL:0:41084:41088:0:1:0_Abrams	17683511	C	<DEL>	DEL	NEDD4L	ENSCAFG00000000116	exon_loss_variant&splice_acceptor_variant&splice_donor_variant&splice_region_variant&intron_variant	ENSCAFT00000078814.1	c.945+1_1021-2del	.
Abrams	chr1	MantaDEL:0:41084:41088:0:1:0_Abrams	17683511	C	<DEL>	DEL	NEDD4L	ENSCAFG00000000116	exon_loss_variant&splice_acceptor_variant&splice_donor_variant&splice_region_variant&intron_variant	ENSCAFT00000088503.1	c.768+1491_844-2del	.
Abrams	chr1	MantaDEL:0:41088:41093:0:0:0_Abrams	17690328	G	<DEL>	DEL	NEDD4L	ENSCAFG00000000116	splice_acceptor_variant&splice_donor_variant&splice_region_variant&intron_variant	ENSCAFT00000080661.1	c.1170+1_1171-1del	.
Abrams	chr1	MantaDEL:0:41088:41093:0:0:0_Abrams	17690328	G	<DEL>	DEL	NEDD4L	ENSCAFG00000000116	splice_acceptor_variant&splice_donor_variant&splice_region_variant&intron_variant	ENSCAFT00000045031.3	c.627+1_628-1del	.
Abrams	chr1	MantaDEL:0:41088:41093:0:0:0_Abrams	17690328	G	<DEL>	DEL	NEDD4L	ENSCAFG00000000116	splice_acceptor_variant&splice_region_variant&intron_variant	ENSCAFT00000079043.1	c.714+1491_715-1del	.
Abrams	chr1	MantaDEL:0:41088:41093:0:0:0_Abrams	17690328	G	<DEL>	DEL	NEDD4L	ENSCAFG00000000116	splice_acceptor_variant&splice_donor_variant&splice_region_variant&intron_variant	ENSCAFT00000000200.4	c.942+1_943-1del	.
Abrams	chr1	MantaDEL:0:41088:41093:0:0:0_Abrams	17690328	G	<DEL>	DEL	NEDD4L	ENSCAFG00000000116	splice_acceptor_variant&splice_donor_variant&splice_region_variant&intron_variant	ENSCAFT00000092784.1	c.942+1_943-1del	.
Abrams	chr1	MantaDEL:0:41088:41093:0:0:0_Abrams	17690328	G	<DEL>	DEL	NEDD4L	ENSCAFG00000000116	splice_acceptor_variant&splice_region_variant&intron_variant	ENSCAFT00000059889.1	c.918+1491_919-1del	.
Abrams	chr1	MantaDEL:0:41088:41093:0:0:0_Abrams	17690328	G	<DEL>	DEL	NEDD4L	ENSCAFG00000000116	splice_acceptor_variant&splice_donor_variant&splice_region_variant&intron_variant	ENSCAFT00000077530.1	c.945+1_946-1del	.
Abrams	chr1	MantaDEL:0:41088:41093:0:0:0_Abrams	17690328	G	<DEL>	DEL	NEDD4L	ENSCAFG00000000116	splice_acceptor_variant&splice_donor_variant&splice_region_variant&intron_variant	ENSCAFT00000078814.1	c.945+1_946-1del	.
Abrams	chr1	MantaDEL:0:41088:41093:0:0:0_Abrams	17690328	G	<DEL>	DEL	NEDD4L	ENSCAFG00000000116	splice_acceptor_variant&splice_region_variant&intron_variant	ENSCAFT00000088503.1	c.768+1491_769-1del	.
Abrams	chr1	MantaDEL:0:41092:41094:0:0:0_Abrams	17692957	G	<DEL>	DEL	NEDD4L	ENSCAFG00000000116	splice_acceptor_variant&splice_donor_variant&splice_region_variant&intron_variant	ENSCAFT00000080661.1	c.993+1_994-1del	.
Abrams	chr1	MantaDEL:0:41092:41094:0:0:0_Abrams	17692957	G	<DEL>	DEL	NEDD4L	ENSCAFG00000000116	splice_acceptor_variant&splice_donor_variant&splice_region_variant&intron_variant	ENSCAFT00000045031.3	c.450+1_451-1del	.
Abrams	chr1	MantaDEL:0:41092:41094:0:0:0_Abrams	17692957	G	<DEL>	DEL	NEDD4L	ENSCAFG00000000116	splice_acceptor_variant&splice_donor_variant&splice_region_variant&intron_variant	ENSCAFT00000000200.4	c.765+1_766-1del	.
Abrams	chr1	MantaDEL:0:41092:41094:0:0:0_Abrams	17692957	G	<DEL>	DEL	NEDD4L	ENSCAFG00000000116	splice_acceptor_variant&splice_donor_variant&splice_region_variant&intron_variant	ENSCAFT00000092784.1	c.765+1_766-1del	.
Abrams	chr1	MantaDEL:0:41092:41094:0:0:0_Abrams	17692957	G	<DEL>	DEL	NEDD4L	ENSCAFG00000000116	splice_acceptor_variant&splice_donor_variant&splice_region_variant&intron_variant	ENSCAFT00000077530.1	c.768+1_769-1del	.
Abrams	chr1	MantaDEL:0:41092:41094:0:0:0_Abrams	17692957	G	<DEL>	DEL	NEDD4L	ENSCAFG00000000116	splice_acceptor_variant&splice_donor_variant&splice_region_variant&intron_variant	ENSCAFT00000078814.1	c.768+1_769-1del	.
Abrams	chr1	MantaDEL:0:41092:41094:0:0:0_Abrams	17692957	G	<DEL>	DEL	NEDD4L	ENSCAFG00000000116	splice_donor_variant&splice_region_variant&intron_variant	ENSCAFT00000079043.1	c.714+1_714+1313del	.
Abrams	chr1	MantaDEL:0:41092:41094:0:0:0_Abrams	17692957	G	<DEL>	DEL	NEDD4L	ENSCAFG00000000116	splice_donor_variant&splice_region_variant&intron_variant	ENSCAFT00000059889.1	c.918+1_918+1313del	.
Abrams	chr1	MantaDEL:0:41092:41094:0:0:0_Abrams	17692957	G	<DEL>	DEL	NEDD4L	ENSCAFG00000000116	splice_donor_variant&splice_region_variant&intron_variant	ENSCAFT00000088503.1	c.768+1_768+1313del	.
Abrams	chr1	MantaDEL:0:41091:41094:0:0:0_Abrams	17692959	T	<DEL>	DEL	NEDD4L	ENSCAFG00000000116	exon_loss_variant&splice_acceptor_variant&splice_donor_variant&splice_region_variant&intron_variant	ENSCAFT00000080661.1	c.860+2_994-3del	.
Abrams	chr1	MantaDEL:0:41091:41094:0:0:0_Abrams	17692959	T	<DEL>	DEL	NEDD4L	ENSCAFG00000000116	exon_loss_variant&splice_acceptor_variant&splice_donor_variant&splice_region_variant&intron_variant	ENSCAFT00000045031.3	c.317+2_451-3del	.
Abrams	chr1	MantaDEL:0:41091:41094:0:0:0_Abrams	17692959	T	<DEL>	DEL	NEDD4L	ENSCAFG00000000116	exon_loss_variant&splice_acceptor_variant&splice_donor_variant&splice_region_variant&intron_variant	ENSCAFT00000079043.1	c.581+2_714+1311del	.
Abrams	chr1	MantaDEL:0:41091:41094:0:0:0_Abrams	17692959	T	<DEL>	DEL	NEDD4L	ENSCAFG00000000116	exon_loss_variant&splice_acceptor_variant&splice_donor_variant&splice_region_variant&intron_variant	ENSCAFT00000000200.4	c.632+2_766-3del	.
Abrams	chr1	MantaDEL:0:41091:41094:0:0:0_Abrams	17692959	T	<DEL>	DEL	NEDD4L	ENSCAFG00000000116	exon_loss_variant&splice_acceptor_variant&splice_donor_variant&splice_region_variant&intron_variant	ENSCAFT00000092784.1	c.632+2_766-3del	.
Abrams	chr1	MantaDEL:0:41091:41094:0:0:0_Abrams	17692959	T	<DEL>	DEL	NEDD4L	ENSCAFG00000000116	exon_loss_variant&splice_acceptor_variant&splice_donor_variant&splice_region_variant&intron_variant	ENSCAFT00000059889.1	c.785+2_918+1311del	.
Abrams	chr1	MantaDEL:0:41091:41094:0:0:0_Abrams	17692959	T	<DEL>	DEL	NEDD4L	ENSCAFG00000000116	exon_loss_variant&splice_acceptor_variant&splice_donor_variant&splice_region_variant&intron_variant	ENSCAFT00000077530.1	c.635+2_769-3del	.
Abrams	chr1	MantaDEL:0:41091:41094:0:0:0_Abrams	17692959	T	<DEL>	DEL	NEDD4L	ENSCAFG00000000116	exon_loss_variant&splice_acceptor_variant&splice_donor_variant&splice_region_variant&intron_variant	ENSCAFT00000078814.1	c.635+2_769-3del	.
Abrams	chr1	MantaDEL:0:41091:41094:0:0:0_Abrams	17692959	T	<DEL>	DEL	NEDD4L	ENSCAFG00000000116	exon_loss_variant&splice_acceptor_variant&splice_donor_variant&splice_region_variant&intron_variant	ENSCAFT00000088503.1	c.635+2_768+1311del	.
Abrams	chr1	MantaDEL:0:41091:41096:0:0:0_Abrams	17694402	C	<DEL>	DEL	NEDD4L	ENSCAFG00000000116	frameshift_variant&splice_acceptor_variant&splice_donor_variant&splice_region_variant&intron_variant	ENSCAFT00000080661.1	c.860+2_861del	p.Asp288fs
Abrams	chr1	MantaDEL:0:41091:41096:0:0:0_Abrams	17694402	C	<DEL>	DEL	NEDD4L	ENSCAFG00000000116	frameshift_variant&splice_acceptor_variant&splice_donor_variant&splice_region_variant&intron_variant	ENSCAFT00000045031.3	c.317+2_318del	p.Asp107fs
Abrams	chr1	MantaDEL:0:41091:41096:0:0:0_Abrams	17694402	C	<DEL>	DEL	NEDD4L	ENSCAFG00000000116	frameshift_variant&splice_acceptor_variant&splice_donor_variant&splice_region_variant&intron_variant	ENSCAFT00000079043.1	c.581+2_582del	p.Asp195fs
Abrams	chr1	MantaDEL:0:41091:41096:0:0:0_Abrams	17694402	C	<DEL>	DEL	NEDD4L	ENSCAFG00000000116	frameshift_variant&splice_acceptor_variant&splice_donor_variant&splice_region_variant&intron_variant	ENSCAFT00000000200.4	c.632+2_633del	p.Asp212fs
Abrams	chr1	MantaDEL:0:41091:41096:0:0:0_Abrams	17694402	C	<DEL>	DEL	NEDD4L	ENSCAFG00000000116	frameshift_variant&splice_acceptor_variant&splice_donor_variant&splice_region_variant&intron_variant	ENSCAFT00000092784.1	c.632+2_633del	p.Asp212fs
Abrams	chr1	MantaDEL:0:41091:41096:0:0:0_Abrams	17694402	C	<DEL>	DEL	NEDD4L	ENSCAFG00000000116	frameshift_variant&splice_acceptor_variant&splice_donor_variant&splice_region_variant&intron_variant	ENSCAFT00000059889.1	c.785+2_786del	p.Asp263fs
Abrams	chr1	MantaDEL:0:41091:41096:0:0:0_Abrams	17694402	C	<DEL>	DEL	NEDD4L	ENSCAFG00000000116	frameshift_variant&splice_acceptor_variant&splice_donor_variant&splice_region_variant&intron_variant	ENSCAFT00000077530.1	c.635+2_636del	p.Asp213fs
Abrams	chr1	MantaDEL:0:41091:41096:0:0:0_Abrams	17694402	C	<DEL>	DEL	NEDD4L	ENSCAFG00000000116	frameshift_variant&splice_acceptor_variant&splice_donor_variant&splice_region_variant&intron_variant	ENSCAFT00000078814.1	c.635+2_636del	p.Asp213fs
Abrams	chr1	MantaDEL:0:41091:41096:0:0:0_Abrams	17694402	C	<DEL>	DEL	NEDD4L	ENSCAFG00000000116	frameshift_variant&splice_acceptor_variant&splice_donor_variant&splice_region_variant&intron_variant	ENSCAFT00000088503.1	c.635+2_636del	p.Asp213fs
Abrams	chr1	MantaDEL:0:41095:41097:0:0:0_Abrams	17700615	G	<DEL>	DEL	NEDD4L	ENSCAFG00000000116	splice_acceptor_variant&splice_donor_variant&splice_region_variant&intron_variant	ENSCAFT00000080661.1	c.693+1_694-1del	.
Abrams	chr1	MantaDEL:0:41095:41097:0:0:0_Abrams	17700615	G	<DEL>	DEL	NEDD4L	ENSCAFG00000000116	splice_acceptor_variant&splice_donor_variant&splice_region_variant&intron_variant	ENSCAFT00000045031.3	c.150+1_151-1del	.
Abrams	chr1	MantaDEL:0:41095:41097:0:0:0_Abrams	17700615	G	<DEL>	DEL	NEDD4L	ENSCAFG00000000116	splice_acceptor_variant&splice_donor_variant&splice_region_variant&intron_variant	ENSCAFT00000079043.1	c.414+1_415-1del	.
Abrams	chr1	MantaDEL:0:41095:41097:0:0:0_Abrams	17700615	G	<DEL>	DEL	NEDD4L	ENSCAFG00000000116	splice_acceptor_variant&splice_donor_variant&splice_region_variant&intron_variant	ENSCAFT00000000200.4	c.465+1_466-1del	.
Abrams	chr1	MantaDEL:0:41095:41097:0:0:0_Abrams	17700615	G	<DEL>	DEL	NEDD4L	ENSCAFG00000000116	splice_acceptor_variant&splice_donor_variant&splice_region_variant&intron_variant	ENSCAFT00000092784.1	c.465+1_466-1del	.
Abrams	chr1	MantaDEL:0:41095:41097:0:0:0_Abrams	17700615	G	<DEL>	DEL	NEDD4L	ENSCAFG00000000116	splice_acceptor_variant&splice_donor_variant&splice_region_variant&intron_variant	ENSCAFT00000059889.1	c.618+1_619-1del	.
Abrams	chr1	MantaDEL:0:41095:41097:0:0:0_Abrams	17700615	G	<DEL>	DEL	NEDD4L	ENSCAFG00000000116	splice_acceptor_variant&splice_donor_variant&splice_region_variant&intron_variant	ENSCAFT00000077530.1	c.468+1_469-1del	.
Abrams	chr1	MantaDEL:0:41095:41097:0:0:0_Abrams	17700615	G	<DEL>	DEL	NEDD4L	ENSCAFG00000000116	splice_acceptor_variant&splice_donor_variant&splice_region_variant&intron_variant	ENSCAFT00000078814.1	c.468+1_469-1del	.
Abrams	chr1	MantaDEL:0:41095:41097:0:0:0_Abrams	17700615	G	<DEL>	DEL	NEDD4L	ENSCAFG00000000116	splice_acceptor_variant&splice_donor_variant&splice_region_variant&intron_variant	ENSCAFT00000088503.1	c.468+1_469-1del	.
Abrams	chr1	MantaBND:27399:1:2:0:0:0:0_Abrams	26263150	A	ATTTTTA[CHR19:30313374[	BND	.	.	feature_fusion	ENSCAFG00000048211-ENSCAFG00000000196	t(1;19)(;)(n.26263150)	.
Abrams	chr1	MantaBND:0:41542:41543:0:0:0:0_Abrams	32836634	A	A[CHR16:54795899[	BND	.	.	feature_fusion	ENSCAFG00000041026-ENSCAFG00000045790	t(1;16)(;)(n.32836634)	.
Abrams	chr1	MantaBND:0:41543:41544:0:0:0:0_Abrams	32836638	A	A[CHR7:38864160[	BND	SDE2	ENSCAFG00000016123	transcript_ablation	ENSCAFT00000025576.4	t(1;7)(;)(c.-6020651)	t(1;7)(;ENSCAFT00000025576:Gly80_Ter454)
Abrams	chr1	MantaDEL:58149:4:5:0:0:0_Abrams	32937087	G	<DEL>	DEL	.	.	chromosome_number_variation	1	n.32937088_107266304del	.
Abrams	chr1	MantaDEL:58149:4:5:0:0:0_Abrams	32937087	G	<DEL>	DEL	ENSCAFG00000045790	ENSCAFG00000045790	feature_ablation	ENSCAFG00000045790	n.107266304_32937088del	.
Abrams	chr1	MantaDEL:58149:4:5:0:0:0_Abrams	32937087	G	<DEL>	DEL	ENSCAFG00000041613	ENSCAFG00000041613	feature_ablation	ENSCAFG00000041613	n.107266304_32937088del	.
Abrams	chr1	MantaDEL:58149:4:5:0:0:0_Abrams	32937087	G	<DEL>	DEL	NMBR	ENSCAFG00000000294	feature_ablation	ENSCAFG00000000294	n.107266304_32937088del	.
Abrams	chr1	MantaDEL:58149:4:5:0:0:0_Abrams	32937087	G	<DEL>	DEL	GJE1	ENSCAFG00000030263	feature_ablation	ENSCAFG00000030263	n.32937088_107266304del	.
Abrams	chr1	MantaDEL:58149:4:5:0:0:0_Abrams	32937087	G	<DEL>	DEL	VTA1	ENSCAFG00000000295	feature_ablation	ENSCAFG00000000295	n.32937088_107266304del	.
Abrams	chr1	MantaDEL:58149:4:5:0:0:0_Abrams	32937087	G	<DEL>	DEL	ADGRG6	ENSCAFG00000000296	feature_ablation	ENSCAFG00000000296	n.32937088_107266304del	.
Abrams	chr1	MantaDEL:58149:4:5:0:0:0_Abrams	32937087	G	<DEL>	DEL	ENSCAFG00000045567	ENSCAFG00000045567	feature_ablation	ENSCAFG00000045567	n.32937088_107266304del	.
Abrams	chr1	MantaDEL:58149:4:5:0:0:0_Abrams	32937087	G	<DEL>	DEL	HIVEP2	ENSCAFG00000000300	feature_ablation	ENSCAFG00000000300	n.107266304_32937088del	.
Abrams	chr1	MantaDEL:58149:4:5:0:0:0_Abrams	32937087	G	<DEL>	DEL	ENSCAFG00000041687	ENSCAFG00000041687	feature_ablation	ENSCAFG00000041687	n.32937088_107266304del	.
Abrams	chr1	MantaDEL:58149:4:5:0:0:0_Abrams	32937087	G	<DEL>	DEL	ENSCAFG00000044604	ENSCAFG00000044604	feature_ablation	ENSCAFG00000044604	n.32937088_107266304del	.
Abrams	chr1	MantaDEL:58149:4:5:0:0:0_Abrams	32937087	G	<DEL>	DEL	AIG1	ENSCAFG00000000303	feature_ablation	ENSCAFG00000000303	n.32937088_107266304del	.
Abrams	chr1	MantaDEL:58149:4:5:0:0:0_Abrams	32937087	G	<DEL>	DEL	ENSCAFG00000000304	ENSCAFG00000000304	feature_ablation	ENSCAFG00000000304	n.32937088_107266304del	.
Abrams	chr1	MantaDEL:58149:4:5:0:0:0_Abrams	32937087	G	<DEL>	DEL	ADAT2	ENSCAFG00000000305	feature_ablation	ENSCAFG00000000305	n.107266304_32937088del	.
Abrams	chr1	MantaDEL:58149:4:5:0:0:0_Abrams	32937087	G	<DEL>	DEL	ENSCAFG00000049903	ENSCAFG00000049903	feature_ablation	ENSCAFG00000049903	n.32937088_107266304del	.
Abrams	chr1	MantaDEL:58149:4:5:0:0:0_Abrams	32937087	G	<DEL>	DEL	PEX3	ENSCAFG00000000307	feature_ablation	ENSCAFG00000000307	n.32937088_107266304del	.
Abrams	chr1	MantaDEL:58149:4:5:0:0:0_Abrams	32937087	G	<DEL>	DEL	FUCA2	ENSCAFG00000000309	feature_ablation	ENSCAFG00000000309	n.107266304_32937088del	.
Abrams	chr1	MantaDEL:58149:4:5:0:0:0_Abrams	32937087	G	<DEL>	DEL	PHACTR2	ENSCAFG00000000312	feature_ablation	ENSCAFG00000000312	n.32937088_107266304del	.
Abrams	chr1	MantaDEL:58149:4:5:0:0:0_Abrams	32937087	G	<DEL>	DEL	ENSCAFG00000048936	ENSCAFG00000048936	feature_ablation	ENSCAFG00000048936	n.32937088_107266304del	.
Abrams	chr1	MantaDEL:58149:4:5:0:0:0_Abrams	32937087	G	<DEL>	DEL	ENSCAFG00000000314	ENSCAFG00000000314	feature_ablation	ENSCAFG00000000314	n.32937088_107266304del	.
Abrams	chr1	MantaDEL:58149:4:5:0:0:0_Abrams	32937087	G	<DEL>	DEL	ENSCAFG00000048963	ENSCAFG00000048963	feature_ablation	ENSCAFG00000048963	n.107266304_32937088del	.
Abrams	chr1	MantaDEL:58149:4:5:0:0:0_Abrams	32937087	G	<DEL>	DEL	ZC2HC1B	ENSCAFG00000000317	feature_ablation	ENSCAFG00000000317	n.32937088_107266304del	.
Abrams	chr1	MantaDEL:58149:4:5:0:0:0_Abrams	32937087	G	<DEL>	DEL	PLAGL1	ENSCAFG00000000318	feature_ablation	ENSCAFG00000000318	n.107266304_32937088del	.
Abrams	chr1	MantaDEL:58149:4:5:0:0:0_Abrams	32937087	G	<DEL>	DEL	ENSCAFG00000049233	ENSCAFG00000049233	feature_ablation	ENSCAFG00000049233	n.32937088_107266304del	.
Abrams	chr1	MantaDEL:58149:4:5:0:0:0_Abrams	32937087	G	<DEL>	DEL	SF3B5	ENSCAFG00000032495	feature_ablation	ENSCAFG00000032495	n.107266304_32937088del	.
Abrams	chr1	MantaDEL:58149:4:5:0:0:0_Abrams	32937087	G	<DEL>	DEL	STX11	ENSCAFG00000000322	feature_ablation	ENSCAFG00000000322	n.32937088_107266304del	.
Abrams	chr1	MantaDEL:58149:4:5:0:0:0_Abrams	32937087	G	<DEL>	DEL	UTRN	ENSCAFG00000000326	feature_ablation	ENSCAFG00000000326	n.32937088_107266304del	.
Abrams	chr1	MantaDEL:58149:4:5:0:0:0_Abrams	32937087	G	<DEL>	DEL	ENSCAFG00000046068	ENSCAFG00000046068	feature_ablation	ENSCAFG00000046068	n.107266304_32937088del	.
Abrams	chr1	MantaDEL:58149:4:5:0:0:0_Abrams	32937087	G	<DEL>	DEL	U4	ENSCAFG00000020774	feature_ablation	ENSCAFG00000020774	n.107266304_32937088del	.
Abrams	chr1	MantaDEL:58149:4:5:0:0:0_Abrams	32937087	G	<DEL>	DEL	U6	ENSCAFG00000032616	feature_ablation	ENSCAFG00000032616	n.32937088_107266304del	.
Abrams	chr1	MantaDEL:58149:4:5:0:0:0_Abrams	32937087	G	<DEL>	DEL	ENSCAFG00000042935	ENSCAFG00000042935	feature_ablation	ENSCAFG00000042935	n.32937088_107266304del	.
Abrams	chr1	MantaDEL:58149:4:5:0:0:0_Abrams	32937087	G	<DEL>	DEL	ENSCAFG00000044383	ENSCAFG00000044383	feature_ablation	ENSCAFG00000044383	n.32937088_107266304del	.
Abrams	chr1	MantaDEL:58149:4:5:0:0:0_Abrams	32937087	G	<DEL>	DEL	ENSCAFG00000047986	ENSCAFG00000047986	feature_ablation	ENSCAFG00000047986	n.107266304_32937088del	.
Abrams	chr1	MantaDEL:58149:4:5:0:0:0_Abrams	32937087	G	<DEL>	DEL	ENSCAFG00000000327	ENSCAFG00000000327	feature_ablation	ENSCAFG00000000327	n.32937088_107266304del	.
Abrams	chr1	MantaDEL:58149:4:5:0:0:0_Abrams	32937087	G	<DEL>	DEL	ENSCAFG00000035509	ENSCAFG00000035509	feature_ablation	ENSCAFG00000035509	n.107266304_32937088del	.
Abrams	chr1	MantaDEL:58149:4:5:0:0:0_Abrams	32937087	G	<DEL>	DEL	EPM2A	ENSCAFG00000000329	feature_ablation	ENSCAFG00000000329	n.107266304_32937088del	.
Abrams	chr1	MantaDEL:58149:4:5:0:0:0_Abrams	32937087	G	<DEL>	DEL	ENSCAFG00000041307	ENSCAFG00000041307	feature_ablation	ENSCAFG00000041307	n.107266304_32937088del	.
Abrams	chr1	MantaDEL:58149:4:5:0:0:0_Abrams	32937087	G	<DEL>	DEL	FBXO30	ENSCAFG00000000330	feature_ablation	ENSCAFG00000000330	n.107266304_32937088del	.
Abrams	chr1	MantaDEL:58149:4:5:0:0:0_Abrams	32937087	G	<DEL>	DEL	ENSCAFG00000000331	ENSCAFG00000000331	feature_ablation	ENSCAFG00000000331	n.107266304_32937088del	.
Abrams	chr1	MantaDEL:58149:4:5:0:0:0_Abrams	32937087	G	<DEL>	DEL	SHPRH	ENSCAFG00000000335	feature_ablation	ENSCAFG00000000335	n.107266304_32937088del	.
Abrams	chr1	MantaDEL:58149:4:5:0:0:0_Abrams	32937087	G	<DEL>	DEL	GRM1	ENSCAFG00000000338	feature_ablation	ENSCAFG00000000338	n.32937088_107266304del	.
Abrams	chr1	MantaDEL:58149:4:5:0:0:0_Abrams	32937087	G	<DEL>	DEL	RAB32	ENSCAFG00000030384	feature_ablation	ENSCAFG00000030384	n.32937088_107266304del	.
Abrams	chr1	MantaDEL:58149:4:5:0:0:0_Abrams	32937087	G	<DEL>	DEL	ADGB	ENSCAFG00000023693	feature_ablation	ENSCAFG00000023693	n.32937088_107266304del	.
Abrams	chr1	MantaDEL:58149:4:5:0:0:0_Abrams	32937087	G	<DEL>	DEL	ENSCAFG00000041477	ENSCAFG00000041477	feature_ablation	ENSCAFG00000041477	n.107266304_32937088del	.
Abrams	chr1	MantaDEL:58149:4:5:0:0:0_Abrams	32937087	G	<DEL>	DEL	ENSCAFG00000039644	ENSCAFG00000039644	feature_ablation	ENSCAFG00000039644	n.32937088_107266304del	.
Abrams	chr1	MantaDEL:58149:4:5:0:0:0_Abrams	32937087	G	<DEL>	DEL	ENSCAFG00000029107	ENSCAFG00000029107	feature_ablation	ENSCAFG00000029107	n.107266304_32937088del	.
Abrams	chr1	MantaDEL:58149:4:5:0:0:0_Abrams	32937087	G	<DEL>	DEL	ENSCAFG00000047138	ENSCAFG00000047138	feature_ablation	ENSCAFG00000047138	n.107266304_32937088del	.
Abrams	chr1	MantaDEL:58149:4:5:0:0:0_Abrams	32937087	G	<DEL>	DEL	STXBP5	ENSCAFG00000000353	feature_ablation	ENSCAFG00000000353	n.32937088_107266304del	.
Abrams	chr1	MantaDEL:58149:4:5:0:0:0_Abrams	32937087	G	<DEL>	DEL	ENSCAFG00000038339	ENSCAFG00000038339	feature_ablation	ENSCAFG00000038339	n.32937088_107266304del	.
Abrams	chr1	MantaDEL:58149:4:5:0:0:0_Abrams	32937087	G	<DEL>	DEL	ENSCAFG00000047931	ENSCAFG00000047931	feature_ablation	ENSCAFG00000047931	n.32937088_107266304del	.
Abrams	chr1	MantaDEL:58149:4:5:0:0:0_Abrams	32937087	G	<DEL>	DEL	SASH1	ENSCAFG00000000366	feature_ablation	ENSCAFG00000000366	n.32937088_107266304del	.
Abrams	chr1	MantaDEL:58149:4:5:0:0:0_Abrams	32937087	G	<DEL>	DEL	UST	ENSCAFG00000000372	feature_ablation	ENSCAFG00000000372	n.32937088_107266304del	.
Abrams	chr1	MantaDEL:58149:4:5:0:0:0_Abrams	32937087	G	<DEL>	DEL	ENSCAFG00000038160	ENSCAFG00000038160	feature_ablation	ENSCAFG00000038160	n.107266304_32937088del	.
Abrams	chr1	MantaDEL:58149:4:5:0:0:0_Abrams	32937087	G	<DEL>	DEL	ENSCAFG00000043668	ENSCAFG00000043668	feature_ablation	ENSCAFG00000043668	n.32937088_107266304del	.
Abrams	chr1	MantaDEL:58149:4:5:0:0:0_Abrams	32937087	G	<DEL>	DEL	ENSCAFG00000047372	ENSCAFG00000047372	feature_ablation	ENSCAFG00000047372	n.107266304_32937088del	.
Abrams	chr1	MantaDEL:58149:4:5:0:0:0_Abrams	32937087	G	<DEL>	DEL	ENSCAFG00000044926	ENSCAFG00000044926	feature_ablation	ENSCAFG00000044926	n.107266304_32937088del	.
Abrams	chr1	MantaDEL:58149:4:5:0:0:0_Abrams	32937087	G	<DEL>	DEL	ENSCAFG00000046379	ENSCAFG00000046379	feature_ablation	ENSCAFG00000046379	n.32937088_107266304del	.
Abrams	chr1	MantaDEL:58149:4:5:0:0:0_Abrams	32937087	G	<DEL>	DEL	TAB2	ENSCAFG00000000373	feature_ablation	ENSCAFG00000000373	n.32937088_107266304del	.
Abrams	chr1	MantaDEL:58149:4:5:0:0:0_Abrams	32937087	G	<DEL>	DEL	ENSCAFG00000047889	ENSCAFG00000047889	feature_ablation	ENSCAFG00000047889	n.107266304_32937088del	.
Abrams	chr1	MantaDEL:58149:4:5:0:0:0_Abrams	32937087	G	<DEL>	DEL	ZC3H12D	ENSCAFG00000000375	feature_ablation	ENSCAFG00000000375	n.107266304_32937088del	.
Abrams	chr1	MantaDEL:58149:4:5:0:0:0_Abrams	32937087	G	<DEL>	DEL	LATS1	ENSCAFG00000000387	feature_ablation	ENSCAFG00000000387	n.107266304_32937088del	.
Abrams	chr1	MantaDEL:58149:4:5:0:0:0_Abrams	32937087	G	<DEL>	DEL	PPIL4	ENSCAFG00000000379	feature_ablation	ENSCAFG00000000379	n.107266304_32937088del	.
Abrams	chr1	MantaDEL:58149:4:5:0:0:0_Abrams	32937087	G	<DEL>	DEL	GINM1	ENSCAFG00000032487	feature_ablation	ENSCAFG00000032487	n.32937088_107266304del	.
Abrams	chr1	MantaDEL:58149:4:5:0:0:0_Abrams	32937087	G	<DEL>	DEL	KATNA1	ENSCAFG00000000385	feature_ablation	ENSCAFG00000000385	n.107266304_32937088del	.
Abrams	chr1	MantaDEL:58149:4:5:0:0:0_Abrams	32937087	G	<DEL>	DEL	NUP43	ENSCAFG00000000390	feature_ablation	ENSCAFG00000000390	n.107266304_32937088del	.
Abrams	chr1	MantaDEL:58149:4:5:0:0:0_Abrams	32937087	G	<DEL>	DEL	PCMT1	ENSCAFG00000000393	feature_ablation	ENSCAFG00000000393	n.32937088_107266304del	.
Abrams	chr1	MantaDEL:58149:4:5:0:0:0_Abrams	32937087	G	<DEL>	DEL	LRP11	ENSCAFG00000000398	feature_ablation	ENSCAFG00000000398	n.107266304_32937088del	.
Abrams	chr1	MantaDEL:58149:4:5:0:0:0_Abrams	32937087	G	<DEL>	DEL	ENSCAFG00000024105	ENSCAFG00000024105	feature_ablation	ENSCAFG00000024105	n.107266304_32937088del	.
Abrams	chr1	MantaDEL:58149:4:5:0:0:0_Abrams	32937087	G	<DEL>	DEL	ATP5MD	ENSCAFG00000030921	feature_ablation	ENSCAFG00000030921	n.32937088_107266304del	.
Abrams	chr1	MantaDEL:58149:4:5:0:0:0_Abrams	32937087	G	<DEL>	DEL	ENSCAFG00000000399	ENSCAFG00000000399	feature_ablation	ENSCAFG00000000399	n.32937088_107266304del	.
Abrams	chr1	MantaDEL:58149:4:5:0:0:0_Abrams	32937087	G	<DEL>	DEL	U6	ENSCAFG00000028377	feature_ablation	ENSCAFG00000028377	n.32937088_107266304del	.
Abrams	chr1	MantaDEL:58149:4:5:0:0:0_Abrams	32937087	G	<DEL>	DEL	ENSCAFG00000046472	ENSCAFG00000046472	feature_ablation	ENSCAFG00000046472	n.107266304_32937088del	.
Abrams	chr1	MantaDEL:58149:4:5:0:0:0_Abrams	32937087	G	<DEL>	DEL	ENSCAFG00000041487	ENSCAFG00000041487	feature_ablation	ENSCAFG00000041487	n.32937088_107266304del	.
Abrams	chr1	MantaDEL:58149:4:5:0:0:0_Abrams	32937087	G	<DEL>	DEL	ENSCAFG00000043475	ENSCAFG00000043475	feature_ablation	ENSCAFG00000043475	n.107266304_32937088del	.
Abrams	chr1	MantaDEL:58149:4:5:0:0:0_Abrams	32937087	G	<DEL>	DEL	PPP1R14C	ENSCAFG00000000402	feature_ablation	ENSCAFG00000000402	n.32937088_107266304del	.
Abrams	chr1	MantaDEL:58149:4:5:0:0:0_Abrams	32937087	G	<DEL>	DEL	U4	ENSCAFG00000027597	feature_ablation	ENSCAFG00000027597	n.107266304_32937088del	.
Abrams	chr1	MantaDEL:58149:4:5:0:0:0_Abrams	32937087	G	<DEL>	DEL	IYD	ENSCAFG00000000404	feature_ablation	ENSCAFG00000000404	n.32937088_107266304del	.
Abrams	chr1	MantaDEL:58149:4:5:0:0:0_Abrams	32937087	G	<DEL>	DEL	ENSCAFG00000047219	ENSCAFG00000047219	feature_ablation	ENSCAFG00000047219	n.32937088_107266304del	.
Abrams	chr1	MantaDEL:58149:4:5:0:0:0_Abrams	32937087	G	<DEL>	DEL	PLEKHG1	ENSCAFG00000000405	feature_ablation	ENSCAFG00000000405	n.32937088_107266304del	.
Abrams	chr1	MantaDEL:58149:4:5:0:0:0_Abrams	32937087	G	<DEL>	DEL	MTHFD1L	ENSCAFG00000000413	feature_ablation	ENSCAFG00000000413	n.32937088_107266304del	.
Abrams	chr1	MantaDEL:58149:4:5:0:0:0_Abrams	32937087	G	<DEL>	DEL	AKAP12	ENSCAFG00000000419	feature_ablation	ENSCAFG00000000419	n.32937088_107266304del	.
Abrams	chr1	MantaDEL:58149:4:5:0:0:0_Abrams	32937087	G	<DEL>	DEL	ZBTB2	ENSCAFG00000000422	feature_ablation	ENSCAFG00000000422	n.107266304_32937088del	.
Abrams	chr1	MantaDEL:58149:4:5:0:0:0_Abrams	32937087	G	<DEL>	DEL	RMND1	ENSCAFG00000000423	feature_ablation	ENSCAFG00000000423	n.107266304_32937088del	.
Abrams	chr1	MantaDEL:58149:4:5:0:0:0_Abrams	32937087	G	<DEL>	DEL	U4	ENSCAFG00000044401	feature_ablation	ENSCAFG00000044401	n.107266304_32937088del	.
Abrams	chr1	MantaDEL:58149:4:5:0:0:0_Abrams	32937087	G	<DEL>	DEL	ARMT1	ENSCAFG00000000425	feature_ablation	ENSCAFG00000000425	n.32937088_107266304del	.
Abrams	chr1	MantaDEL:58149:4:5:0:0:0_Abrams	32937087	G	<DEL>	DEL	CCDC170	ENSCAFG00000000429	feature_ablation	ENSCAFG00000000429	n.32937088_107266304del	.
Abrams	chr1	MantaDEL:58149:4:5:0:0:0_Abrams	32937087	G	<DEL>	DEL	ESR1	ENSCAFG00000000430	feature_ablation	ENSCAFG00000000430	n.32937088_107266304del	.
Abrams	chr1	MantaDEL:58149:4:5:0:0:0_Abrams	32937087	G	<DEL>	DEL	ENSCAFG00000041458	ENSCAFG00000041458	feature_ablation	ENSCAFG00000041458	n.107266304_32937088del	.
Abrams	chr1	MantaDEL:58149:4:5:0:0:0_Abrams	32937087	G	<DEL>	DEL	SYNE1	ENSCAFG00000000445	feature_ablation	ENSCAFG00000000445	n.107266304_32937088del	.
Abrams	chr1	MantaDEL:58149:4:5:0:0:0_Abrams	32937087	G	<DEL>	DEL	MYCT1	ENSCAFG00000000535	feature_ablation	ENSCAFG00000000535	n.32937088_107266304del	.
Abrams	chr1	MantaDEL:58149:4:5:0:0:0_Abrams	32937087	G	<DEL>	DEL	ENSCAFG00000003424	ENSCAFG00000003424	feature_ablation	ENSCAFG00000003424	n.32937088_107266304del	.
Abrams	chr1	MantaDEL:58149:4:5:0:0:0_Abrams	32937087	G	<DEL>	DEL	VIP	ENSCAFG00000000538	feature_ablation	ENSCAFG00000000538	n.32937088_107266304del	.
Abrams	chr1	MantaDEL:58149:4:5:0:0:0_Abrams	32937087	G	<DEL>	DEL	ENSCAFG00000000540	ENSCAFG00000000540	feature_ablation	ENSCAFG00000000540	n.107266304_32937088del	.
Abrams	chr1	MantaDEL:58149:4:5:0:0:0_Abrams	32937087	G	<DEL>	DEL	FBXO5	ENSCAFG00000000547	feature_ablation	ENSCAFG00000000547	n.107266304_32937088del	.
Abrams	chr1	MantaDEL:58149:4:5:0:0:0_Abrams	32937087	G	<DEL>	DEL	MTRF1L	ENSCAFG00000000549	feature_ablation	ENSCAFG00000000549	n.107266304_32937088del	.
Abrams	chr1	MantaDEL:58149:4:5:0:0:0_Abrams	32937087	G	<DEL>	DEL	RGS17	ENSCAFG00000000550	feature_ablation	ENSCAFG00000000550	n.107266304_32937088del	.
Abrams	chr1	MantaDEL:58149:4:5:0:0:0_Abrams	32937087	G	<DEL>	DEL	ENSCAFG00000049691	ENSCAFG00000049691	feature_ablation	ENSCAFG00000049691	n.32937088_107266304del	.
Abrams	chr1	MantaDEL:58149:4:5:0:0:0_Abrams	32937087	G	<DEL>	DEL	OPRM1	ENSCAFG00000040985	feature_ablation	ENSCAFG00000040985	n.32937088_107266304del	.
Abrams	chr1	MantaDEL:58149:4:5:0:0:0_Abrams	32937087	G	<DEL>	DEL	CNKSR3	ENSCAFG00000000562	feature_ablation	ENSCAFG00000000562	n.107266304_32937088del	.
Abrams	chr1	MantaDEL:58149:4:5:0:0:0_Abrams	32937087	G	<DEL>	DEL	U6	ENSCAFG00000027747	feature_ablation	ENSCAFG00000027747	n.107266304_32937088del	.
Abrams	chr1	MantaDEL:58149:4:5:0:0:0_Abrams	32937087	G	<DEL>	DEL	U6	ENSCAFG00000028230	feature_ablation	ENSCAFG00000028230	n.107266304_32937088del	.
Abrams	chr1	MantaDEL:58149:4:5:0:0:0_Abrams	32937087	G	<DEL>	DEL	ENSCAFG00000042109	ENSCAFG00000042109	feature_ablation	ENSCAFG00000042109	n.107266304_32937088del	.
Abrams	chr1	MantaDEL:58149:4:5:0:0:0_Abrams	32937087	G	<DEL>	DEL	cfa-mir-8873b	ENSCAFG00000046426	feature_ablation	ENSCAFG00000046426	n.107266304_32937088del	.
Abrams	chr1	MantaDEL:58149:4:5:0:0:0_Abrams	32937087	G	<DEL>	DEL	ENSCAFG00000044283	ENSCAFG00000044283	feature_ablation	ENSCAFG00000044283	n.32937088_107266304del	.
Abrams	chr1	MantaDEL:58149:4:5:0:0:0_Abrams	32937087	G	<DEL>	DEL	ENSCAFG00000048224	ENSCAFG00000048224	feature_ablation	ENSCAFG00000048224	n.32937088_107266304del	.
Abrams	chr1	MantaDEL:58149:4:5:0:0:0_Abrams	32937087	G	<DEL>	DEL	SCAF8	ENSCAFG00000000570	feature_ablation	ENSCAFG00000000570	n.32937088_107266304del	.
Abrams	chr1	MantaDEL:58149:4:5:0:0:0_Abrams	32937087	G	<DEL>	DEL	TIAM2	ENSCAFG00000000577	feature_ablation	ENSCAFG00000000577	n.32937088_107266304del	.
Abrams	chr1	MantaDEL:58149:4:5:0:0:0_Abrams	32937087	G	<DEL>	DEL	TFB1M	ENSCAFG00000000581	feature_ablation	ENSCAFG00000000581	n.107266304_32937088del	.
Abrams	chr1	MantaDEL:58149:4:5:0:0:0_Abrams	32937087	G	<DEL>	DEL	CLDN20	ENSCAFG00000000583	feature_ablation	ENSCAFG00000000583	n.32937088_107266304del	.
Abrams	chr1	MantaDEL:58149:4:5:0:0:0_Abrams	32937087	G	<DEL>	DEL	ENSCAFG00000049869	ENSCAFG00000049869	feature_ablation	ENSCAFG00000049869	n.107266304_32937088del	.
Abrams	chr1	MantaDEL:58149:4:5:0:0:0_Abrams	32937087	G	<DEL>	DEL	NOX3	ENSCAFG00000000589	feature_ablation	ENSCAFG00000000589	n.107266304_32937088del	.
Abrams	chr1	MantaDEL:58149:4:5:0:0:0_Abrams	32937087	G	<DEL>	DEL	ENSCAFG00000040090	ENSCAFG00000040090	feature_ablation	ENSCAFG00000040090	n.32937088_107266304del	.
Abrams	chr1	MantaDEL:58149:4:5:0:0:0_Abrams	32937087	G	<DEL>	DEL	ENSCAFG00000048185	ENSCAFG00000048185	feature_ablation	ENSCAFG00000048185	n.107266304_32937088del	.
Abrams	chr1	MantaDEL:58149:4:5:0:0:0_Abrams	32937087	G	<DEL>	DEL	ENSCAFG00000049764	ENSCAFG00000049764	feature_ablation	ENSCAFG00000049764	n.32937088_107266304del	.
Abrams	chr1	MantaDEL:58149:4:5:0:0:0_Abrams	32937087	G	<DEL>	DEL	ENSCAFG00000050015	ENSCAFG00000050015	feature_ablation	ENSCAFG00000050015	n.32937088_107266304del	.
Abrams	chr1	MantaDEL:58149:4:5:0:0:0_Abrams	32937087	G	<DEL>	DEL	ENSCAFG00000044298	ENSCAFG00000044298	feature_ablation	ENSCAFG00000044298	n.107266304_32937088del	.
Abrams	chr1	MantaDEL:58149:4:5:0:0:0_Abrams	32937087	G	<DEL>	DEL	ENSCAFG00000044586	ENSCAFG00000044586	feature_ablation	ENSCAFG00000044586	n.107266304_32937088del	.
Abrams	chr1	MantaDEL:58149:4:5:0:0:0_Abrams	32937087	G	<DEL>	DEL	ENSCAFG00000046622	ENSCAFG00000046622	feature_ablation	ENSCAFG00000046622	n.107266304_32937088del	.
Abrams	chr1	MantaDEL:58149:4:5:0:0:0_Abrams	32937087	G	<DEL>	DEL	U6	ENSCAFG00000027284	feature_ablation	ENSCAFG00000027284	n.32937088_107266304del	.
Abrams	chr1	MantaDEL:58149:4:5:0:0:0_Abrams	32937087	G	<DEL>	DEL	ENSCAFG00000043652	ENSCAFG00000043652	feature_ablation	ENSCAFG00000043652	n.107266304_32937088del	.
Abrams	chr1	MantaDEL:58149:4:5:0:0:0_Abrams	32937087	G	<DEL>	DEL	ARID1B	ENSCAFG00000000608	feature_ablation	ENSCAFG00000000608	n.32937088_107266304del	.
Abrams	chr1	MantaDEL:58149:4:5:0:0:0_Abrams	32937087	G	<DEL>	DEL	ENSCAFG00000033408	ENSCAFG00000033408	feature_ablation	ENSCAFG00000033408	n.107266304_32937088del	.
Abrams	chr1	MantaDEL:58149:4:5:0:0:0_Abrams	32937087	G	<DEL>	DEL	TMEM242	ENSCAFG00000000616	feature_ablation	ENSCAFG00000000616	n.107266304_32937088del	.
Abrams	chr1	MantaDEL:58149:4:5:0:0:0_Abrams	32937087	G	<DEL>	DEL	ENSCAFG00000028896	ENSCAFG00000028896	feature_ablation	ENSCAFG00000028896	n.107266304_32937088del	.
Abrams	chr1	MantaDEL:58149:4:5:0:0:0_Abrams	32937087	G	<DEL>	DEL	ZDHHC14	ENSCAFG00000000618	feature_ablation	ENSCAFG00000000618	n.32937088_107266304del	.
Abrams	chr1	MantaDEL:58149:4:5:0:0:0_Abrams	32937087	G	<DEL>	DEL	ENSCAFG00000043445	ENSCAFG00000043445	feature_ablation	ENSCAFG00000043445	n.107266304_32937088del	.
Abrams	chr1	MantaDEL:58149:4:5:0:0:0_Abrams	32937087	G	<DEL>	DEL	ENSCAFG00000000624	ENSCAFG00000000624	feature_ablation	ENSCAFG00000000624	n.32937088_107266304del	.
Abrams	chr1	MantaDEL:58149:4:5:0:0:0_Abrams	32937087	G	<DEL>	DEL	SNX9	ENSCAFG00000000627	feature_ablation	ENSCAFG00000000627	n.32937088_107266304del	.
Abrams	chr1	MantaDEL:58149:4:5:0:0:0_Abrams	32937087	G	<DEL>	DEL	ENSCAFG00000043390	ENSCAFG00000043390	feature_ablation	ENSCAFG00000043390	n.107266304_32937088del	.
Abrams	chr1	MantaDEL:58149:4:5:0:0:0_Abrams	32937087	G	<DEL>	DEL	SYNJ2	ENSCAFG00000000644	feature_ablation	ENSCAFG00000000644	n.32937088_107266304del	.
Abrams	chr1	MantaDEL:58149:4:5:0:0:0_Abrams	32937087	G	<DEL>	DEL	SERAC1	ENSCAFG00000000647	feature_ablation	ENSCAFG00000000647	n.107266304_32937088del	.
Abrams	chr1	MantaDEL:58149:4:5:0:0:0_Abrams	32937087	G	<DEL>	DEL	GTF2H5	ENSCAFG00000032740	feature_ablation	ENSCAFG00000032740	n.32937088_107266304del	.
Abrams	chr1	MantaDEL:58149:4:5:0:0:0_Abrams	32937087	G	<DEL>	DEL	ENSCAFG00000047021	ENSCAFG00000047021	feature_ablation	ENSCAFG00000047021	n.107266304_32937088del	.
Abrams	chr1	MantaDEL:58149:4:5:0:0:0_Abrams	32937087	G	<DEL>	DEL	TULP4	ENSCAFG00000000652	feature_ablation	ENSCAFG00000000652	n.32937088_107266304del	.
Abrams	chr1	MantaDEL:58149:4:5:0:0:0_Abrams	32937087	G	<DEL>	DEL	U6	ENSCAFG00000028188	feature_ablation	ENSCAFG00000028188	n.32937088_107266304del	.
Abrams	chr1	MantaDEL:58149:4:5:0:0:0_Abrams	32937087	G	<DEL>	DEL	ENSCAFG00000046744	ENSCAFG00000046744	feature_ablation	ENSCAFG00000046744	n.32937088_107266304del	.
Abrams	chr1	MantaDEL:58149:4:5:0:0:0_Abrams	32937087	G	<DEL>	DEL	ENSCAFG00000042458	ENSCAFG00000042458	feature_ablation	ENSCAFG00000042458	n.32937088_107266304del	.
Abrams	chr1	MantaDEL:58149:4:5:0:0:0_Abrams	32937087	G	<DEL>	DEL	TMEM181	ENSCAFG00000000655	feature_ablation	ENSCAFG00000000655	n.32937088_107266304del	.
Abrams	chr1	MantaDEL:58149:4:5:0:0:0_Abrams	32937087	G	<DEL>	DEL	DYNLT1	ENSCAFG00000000657	feature_ablation	ENSCAFG00000000657	n.107266304_32937088del	.
Abrams	chr1	MantaDEL:58149:4:5:0:0:0_Abrams	32937087	G	<DEL>	DEL	SYTL3	ENSCAFG00000000659	feature_ablation	ENSCAFG00000000659	n.32937088_107266304del	.
Abrams	chr1	MantaDEL:58149:4:5:0:0:0_Abrams	32937087	G	<DEL>	DEL	EZR	ENSCAFG00000000661	feature_ablation	ENSCAFG00000000661	n.107266304_32937088del	.
Abrams	chr1	MantaDEL:58149:4:5:0:0:0_Abrams	32937087	G	<DEL>	DEL	ENSCAFG00000040711	ENSCAFG00000040711	feature_ablation	ENSCAFG00000040711	n.32937088_107266304del	.
Abrams	chr1	MantaDEL:58149:4:5:0:0:0_Abrams	32937087	G	<DEL>	DEL	ENSCAFG00000041223	ENSCAFG00000041223	feature_ablation	ENSCAFG00000041223	n.107266304_32937088del	.
Abrams	chr1	MantaDEL:58149:4:5:0:0:0_Abrams	32937087	G	<DEL>	DEL	ENSCAFG00000049267	ENSCAFG00000049267	feature_ablation	ENSCAFG00000049267	n.32937088_107266304del	.
Abrams	chr1	MantaDEL:58149:4:5:0:0:0_Abrams	32937087	G	<DEL>	DEL	RSPH3	ENSCAFG00000000664	feature_ablation	ENSCAFG00000000664	n.107266304_32937088del	.
Abrams	chr1	MantaDEL:58149:4:5:0:0:0_Abrams	32937087	G	<DEL>	DEL	U6	ENSCAFG00000027615	feature_ablation	ENSCAFG00000027615	n.107266304_32937088del	.
Abrams	chr1	MantaDEL:58149:4:5:0:0:0_Abrams	32937087	G	<DEL>	DEL	ENSCAFG00000048437	ENSCAFG00000048437	feature_ablation	ENSCAFG00000048437	n.32937088_107266304del	.
Abrams	chr1	MantaDEL:58149:4:5:0:0:0_Abrams	32937087	G	<DEL>	DEL	TAGAP	ENSCAFG00000000665	feature_ablation	ENSCAFG00000000665	n.107266304_32937088del	.
Abrams	chr1	MantaDEL:58149:4:5:0:0:0_Abrams	32937087	G	<DEL>	DEL	FNDC1	ENSCAFG00000000667	feature_ablation	ENSCAFG00000000667	n.32937088_107266304del	.
Abrams	chr1	MantaDEL:58149:4:5:0:0:0_Abrams	32937087	G	<DEL>	DEL	ENSCAFG00000048723	ENSCAFG00000048723	feature_ablation	ENSCAFG00000048723	n.107266304_32937088del	.
Abrams	chr1	MantaDEL:58149:4:5:0:0:0_Abrams	32937087	G	<DEL>	DEL	U6	ENSCAFG00000030075	feature_ablation	ENSCAFG00000030075	n.32937088_107266304del	.
Abrams	chr1	MantaDEL:58149:4:5:0:0:0_Abrams	32937087	G	<DEL>	DEL	ENSCAFG00000042939	ENSCAFG00000042939	feature_ablation	ENSCAFG00000042939	n.107266304_32937088del	.
Abrams	chr1	MantaDEL:58149:4:5:0:0:0_Abrams	32937087	G	<DEL>	DEL	ENSCAFG00000046665	ENSCAFG00000046665	feature_ablation	ENSCAFG00000046665	n.107266304_32937088del	.
Abrams	chr1	MantaDEL:58149:4:5:0:0:0_Abrams	32937087	G	<DEL>	DEL	SOD2	ENSCAFG00000000671	feature_ablation	ENSCAFG00000000671	n.107266304_32937088del	.
Abrams	chr1	MantaDEL:58149:4:5:0:0:0_Abrams	32937087	G	<DEL>	DEL	WTAP	ENSCAFG00000023207	feature_ablation	ENSCAFG00000023207	n.32937088_107266304del	.
Abrams	chr1	MantaDEL:58149:4:5:0:0:0_Abrams	32937087	G	<DEL>	DEL	ENSCAFG00000026733	ENSCAFG00000026733	feature_ablation	ENSCAFG00000026733	n.107266304_32937088del	.
Abrams	chr1	MantaDEL:58149:4:5:0:0:0_Abrams	32937087	G	<DEL>	DEL	ACAT2	ENSCAFG00000000720	feature_ablation	ENSCAFG00000000720	n.32937088_107266304del	.
Abrams	chr1	MantaDEL:58149:4:5:0:0:0_Abrams	32937087	G	<DEL>	DEL	TCP1	ENSCAFG00000000732	feature_ablation	ENSCAFG00000000732	n.107266304_32937088del	.
Abrams	chr1	MantaDEL:58149:4:5:0:0:0_Abrams	32937087	G	<DEL>	DEL	ENSCAFG00000028099	ENSCAFG00000028099	feature_ablation	ENSCAFG00000028099	n.107266304_32937088del	.
Abrams	chr1	MantaDEL:58149:4:5:0:0:0_Abrams	32937087	G	<DEL>	DEL	cfa-mir-1836	ENSCAFG00000044350	feature_ablation	ENSCAFG00000044350	n.107266304_32937088del	.
Abrams	chr1	MantaDEL:58149:4:5:0:0:0_Abrams	32937087	G	<DEL>	DEL	SNORA29	ENSCAFG00000021329	feature_ablation	ENSCAFG00000021329	n.107266304_32937088del	.
Abrams	chr1	MantaDEL:58149:4:5:0:0:0_Abrams	32937087	G	<DEL>	DEL	MRPL18	ENSCAFG00000031434	feature_ablation	ENSCAFG00000031434	n.32937088_107266304del	.
Abrams	chr1	MantaDEL:58149:4:5:0:0:0_Abrams	32937087	G	<DEL>	DEL	PNLDC1	ENSCAFG00000000740	feature_ablation	ENSCAFG00000000740	n.32937088_107266304del	.
Abrams	chr1	MantaDEL:58149:4:5:0:0:0_Abrams	32937087	G	<DEL>	DEL	MAS1	ENSCAFG00000000742	feature_ablation	ENSCAFG00000000742	n.32937088_107266304del	.
Abrams	chr1	MantaDEL:58149:4:5:0:0:0_Abrams	32937087	G	<DEL>	DEL	IGF2R	ENSCAFG00000000691	feature_ablation	ENSCAFG00000000691	n.32937088_107266304del	.
Abrams	chr1	MantaDEL:58149:4:5:0:0:0_Abrams	32937087	G	<DEL>	DEL	ENSCAFG00000049337	ENSCAFG00000049337	feature_ablation	ENSCAFG00000049337	n.32937088_107266304del	.
Abrams	chr1	MantaDEL:58149:4:5:0:0:0_Abrams	32937087	G	<DEL>	DEL	ENSCAFG00000044281	ENSCAFG00000044281	feature_ablation	ENSCAFG00000044281	n.107266304_32937088del	.
Abrams	chr1	MantaDEL:58149:4:5:0:0:0_Abrams	32937087	G	<DEL>	DEL	ENSCAFG00000043036	ENSCAFG00000043036	feature_ablation	ENSCAFG00000043036	n.32937088_107266304del	.
Abrams	chr1	MantaDEL:58149:4:5:0:0:0_Abrams	32937087	G	<DEL>	DEL	SLC22A2	ENSCAFG00000000757	feature_ablation	ENSCAFG00000000757	n.107266304_32937088del	.
Abrams	chr1	MantaDEL:58149:4:5:0:0:0_Abrams	32937087	G	<DEL>	DEL	SLC22A3	ENSCAFG00000023358	feature_ablation	ENSCAFG00000023358	n.32937088_107266304del	.
Abrams	chr1	MantaDEL:58149:4:5:0:0:0_Abrams	32937087	G	<DEL>	DEL	PLG	ENSCAFG00000000758	feature_ablation	ENSCAFG00000000758	n.107266304_32937088del	.
Abrams	chr1	MantaDEL:58149:4:5:0:0:0_Abrams	32937087	G	<DEL>	DEL	ENSCAFG00000046512	ENSCAFG00000046512	feature_ablation	ENSCAFG00000046512	n.32937088_107266304del	.
Abrams	chr1	MantaDEL:58149:4:5:0:0:0_Abrams	32937087	G	<DEL>	DEL	MAP3K4	ENSCAFG00000000760	feature_ablation	ENSCAFG00000000760	n.32937088_107266304del	.
Abrams	chr1	MantaDEL:58149:4:5:0:0:0_Abrams	32937087	G	<DEL>	DEL	U2	ENSCAFG00000041213	feature_ablation	ENSCAFG00000041213	n.107266304_32937088del	.
Abrams	chr1	MantaDEL:58149:4:5:0:0:0_Abrams	32937087	G	<DEL>	DEL	AGPAT4	ENSCAFG00000000765	feature_ablation	ENSCAFG00000000765	n.107266304_32937088del	.
Abrams	chr1	MantaDEL:58149:4:5:0:0:0_Abrams	32937087	G	<DEL>	DEL	PRKN	ENSCAFG00000000769	feature_ablation	ENSCAFG00000000769	n.107266304_32937088del	.
Abrams	chr1	MantaDEL:58149:4:5:0:0:0_Abrams	32937087	G	<DEL>	DEL	ENSCAFG00000046559	ENSCAFG00000046559	feature_ablation	ENSCAFG00000046559	n.32937088_107266304del	.
Abrams	chr1	MantaDEL:58149:4:5:0:0:0_Abrams	32937087	G	<DEL>	DEL	ENSCAFG00000047498	ENSCAFG00000047498	feature_ablation	ENSCAFG00000047498	n.32937088_107266304del	.
Abrams	chr1	MantaDEL:58149:4:5:0:0:0_Abrams	32937087	G	<DEL>	DEL	PACRG	ENSCAFG00000000770	feature_ablation	ENSCAFG00000000770	n.32937088_107266304del	.
Abrams	chr1	MantaDEL:58149:4:5:0:0:0_Abrams	32937087	G	<DEL>	DEL	QKI	ENSCAFG00000000772	feature_ablation	ENSCAFG00000000772	n.32937088_107266304del	.
Abrams	chr1	MantaDEL:58149:4:5:0:0:0_Abrams	32937087	G	<DEL>	DEL	ENSCAFG00000049658	ENSCAFG00000049658	feature_ablation	ENSCAFG00000049658	n.32937088_107266304del	.
Abrams	chr1	MantaDEL:58149:4:5:0:0:0_Abrams	32937087	G	<DEL>	DEL	ENSCAFG00000043717	ENSCAFG00000043717	feature_ablation	ENSCAFG00000043717	n.107266304_32937088del	.
Abrams	chr1	MantaDEL:58149:4:5:0:0:0_Abrams	32937087	G	<DEL>	DEL	ENSCAFG00000036893	ENSCAFG00000036893	feature_ablation	ENSCAFG00000036893	n.107266304_32937088del	.
Abrams	chr1	MantaDEL:58149:4:5:0:0:0_Abrams	32937087	G	<DEL>	DEL	ENSCAFG00000042593	ENSCAFG00000042593	feature_ablation	ENSCAFG00000042593	n.32937088_107266304del	.
Abrams	chr1	MantaDEL:58149:4:5:0:0:0_Abrams	32937087	G	<DEL>	DEL	ENSCAFG00000040714	ENSCAFG00000040714	feature_ablation	ENSCAFG00000040714	n.32937088_107266304del	.
Abrams	chr1	MantaDEL:58149:4:5:0:0:0_Abrams	32937087	G	<DEL>	DEL	ENSCAFG00000045220	ENSCAFG00000045220	feature_ablation	ENSCAFG00000045220	n.107266304_32937088del	.
Abrams	chr1	MantaDEL:58149:4:5:0:0:0_Abrams	32937087	G	<DEL>	DEL	ENSCAFG00000000776	ENSCAFG00000000776	feature_ablation	ENSCAFG00000000776	n.107266304_32937088del	.
Abrams	chr1	MantaDEL:58149:4:5:0:0:0_Abrams	32937087	G	<DEL>	DEL	ENSCAFG00000048457	ENSCAFG00000048457	feature_ablation	ENSCAFG00000048457	n.32937088_107266304del	.
Abrams	chr1	MantaDEL:58149:4:5:0:0:0_Abrams	32937087	G	<DEL>	DEL	C1H6orf118	ENSCAFG00000000781	feature_ablation	ENSCAFG00000000781	n.107266304_32937088del	.
Abrams	chr1	MantaDEL:58149:4:5:0:0:0_Abrams	32937087	G	<DEL>	DEL	PDE10A	ENSCAFG00000000795	feature_ablation	ENSCAFG00000000795	n.107266304_32937088del	.
Abrams	chr1	MantaDEL:58149:4:5:0:0:0_Abrams	32937087	G	<DEL>	DEL	ENSCAFG00000023764	ENSCAFG00000023764	feature_ablation	ENSCAFG00000023764	n.107266304_32937088del	.
Abrams	chr1	MantaDEL:58149:4:5:0:0:0_Abrams	32937087	G	<DEL>	DEL	ENSCAFG00000047341	ENSCAFG00000047341	feature_ablation	ENSCAFG00000047341	n.32937088_107266304del	.
Abrams	chr1	MantaDEL:58149:4:5:0:0:0_Abrams	32937087	G	<DEL>	DEL	ENSCAFG00000041795	ENSCAFG00000041795	feature_ablation	ENSCAFG00000041795	n.107266304_32937088del	.
Abrams	chr1	MantaDEL:58149:4:5:0:0:0_Abrams	32937087	G	<DEL>	DEL	TBXT	ENSCAFG00000000807	feature_ablation	ENSCAFG00000000807	n.107266304_32937088del	.
Abrams	chr1	MantaDEL:58149:4:5:0:0:0_Abrams	32937087	G	<DEL>	DEL	ENSCAFG00000008616	ENSCAFG00000008616	feature_ablation	ENSCAFG00000008616	n.32937088_107266304del	.
Abrams	chr1	MantaDEL:58149:4:5:0:0:0_Abrams	32937087	G	<DEL>	DEL	U1	ENSCAFG00000021991	feature_ablation	ENSCAFG00000021991	n.32937088_107266304del	.
Abrams	chr1	MantaDEL:58149:4:5:0:0:0_Abrams	32937087	G	<DEL>	DEL	SFT2D1	ENSCAFG00000000811	feature_ablation	ENSCAFG00000000811	n.107266304_32937088del	.
Abrams	chr1	MantaDEL:58149:4:5:0:0:0_Abrams	32937087	G	<DEL>	DEL	ENSCAFG00000044113	ENSCAFG00000044113	feature_ablation	ENSCAFG00000044113	n.107266304_32937088del	.
Abrams	chr1	MantaDEL:58149:4:5:0:0:0_Abrams	32937087	G	<DEL>	DEL	ENSCAFG00000041860	ENSCAFG00000041860	feature_ablation	ENSCAFG00000041860	n.107266304_32937088del	.
Abrams	chr1	MantaDEL:58149:4:5:0:0:0_Abrams	32937087	G	<DEL>	DEL	RPS6KA2	ENSCAFG00000000828	feature_ablation	ENSCAFG00000000828	n.107266304_32937088del	.
Abrams	chr1	MantaDEL:58149:4:5:0:0:0_Abrams	32937087	G	<DEL>	DEL	ENSCAFG00000000842	ENSCAFG00000000842	feature_ablation	ENSCAFG00000000842	n.107266304_32937088del	.
Abrams	chr1	MantaDEL:58149:4:5:0:0:0_Abrams	32937087	G	<DEL>	DEL	FGFR1OP	ENSCAFG00000000847	feature_ablation	ENSCAFG00000000847	n.32937088_107266304del	.
Abrams	chr1	MantaDEL:58149:4:5:0:0:0_Abrams	32937087	G	<DEL>	DEL	ENSCAFG00000047444	ENSCAFG00000047444	feature_ablation	ENSCAFG00000047444	n.32937088_107266304del	.
Abrams	chr1	MantaDEL:58149:4:5:0:0:0_Abrams	32937087	G	<DEL>	DEL	ENSCAFG00000039218	ENSCAFG00000039218	feature_ablation	ENSCAFG00000039218	n.107266304_32937088del	.
Abrams	chr1	MantaDEL:58149:4:5:0:0:0_Abrams	32937087	G	<DEL>	DEL	CCR6	ENSCAFG00000030966	feature_ablation	ENSCAFG00000030966	n.32937088_107266304del	.
Abrams	chr1	MantaDEL:58149:4:5:0:0:0_Abrams	32937087	G	<DEL>	DEL	GPR31	ENSCAFG00000000853	feature_ablation	ENSCAFG00000000853	n.107266304_32937088del	.
Abrams	chr1	MantaDEL:58149:4:5:0:0:0_Abrams	32937087	G	<DEL>	DEL	ENSCAFG00000000854	ENSCAFG00000000854	feature_ablation	ENSCAFG00000000854	n.32937088_107266304del	.
Abrams	chr1	MantaDEL:58149:4:5:0:0:0_Abrams	32937087	G	<DEL>	DEL	ENSCAFG00000042715	ENSCAFG00000042715	feature_ablation	ENSCAFG00000042715	n.32937088_107266304del	.
Abrams	chr1	MantaDEL:58149:4:5:0:0:0_Abrams	32937087	G	<DEL>	DEL	TTLL2	ENSCAFG00000023119	feature_ablation	ENSCAFG00000023119	n.107266304_32937088del	.
Abrams	chr1	MantaDEL:58149:4:5:0:0:0_Abrams	32937087	G	<DEL>	DEL	UNC93A	ENSCAFG00000000858	feature_ablation	ENSCAFG00000000858	n.107266304_32937088del	.
Abrams	chr1	MantaDEL:58149:4:5:0:0:0_Abrams	32937087	G	<DEL>	DEL	ENSCAFG00000045923	ENSCAFG00000045923	feature_ablation	ENSCAFG00000045923	n.32937088_107266304del	.
Abrams	chr1	MantaDEL:58149:4:5:0:0:0_Abrams	32937087	G	<DEL>	DEL	ENSCAFG00000049399	ENSCAFG00000049399	feature_ablation	ENSCAFG00000049399	n.32937088_107266304del	.
Abrams	chr1	MantaDEL:58149:4:5:0:0:0_Abrams	32937087	G	<DEL>	DEL	ENSCAFG00000048114	ENSCAFG00000048114	feature_ablation	ENSCAFG00000048114	n.107266304_32937088del	.
Abrams	chr1	MantaDEL:58149:4:5:0:0:0_Abrams	32937087	G	<DEL>	DEL	ENSCAFG00000038962	ENSCAFG00000038962	feature_ablation	ENSCAFG00000038962	n.107266304_32937088del	.
Abrams	chr1	MantaDEL:58149:4:5:0:0:0_Abrams	32937087	G	<DEL>	DEL	ENSCAFG00000036642	ENSCAFG00000036642	feature_ablation	ENSCAFG00000036642	n.32937088_107266304del	.
Abrams	chr1	MantaDEL:58149:4:5:0:0:0_Abrams	32937087	G	<DEL>	DEL	ENSCAFG00000037188	ENSCAFG00000037188	feature_ablation	ENSCAFG00000037188	n.32937088_107266304del	.
Abrams	chr1	MantaDEL:58149:4:5:0:0:0_Abrams	32937087	G	<DEL>	DEL	ENSCAFG00000033946	ENSCAFG00000033946	feature_ablation	ENSCAFG00000033946	n.107266304_32937088del	.
Abrams	chr1	MantaDEL:58149:4:5:0:0:0_Abrams	32937087	G	<DEL>	DEL	ENSCAFG00000041449	ENSCAFG00000041449	feature_ablation	ENSCAFG00000041449	n.32937088_107266304del	.
Abrams	chr1	MantaDEL:58149:4:5:0:0:0_Abrams	32937087	G	<DEL>	DEL	ENSCAFG00000048880	ENSCAFG00000048880	feature_ablation	ENSCAFG00000048880	n.32937088_107266304del	.
Abrams	chr1	MantaDEL:58149:4:5:0:0:0_Abrams	32937087	G	<DEL>	DEL	ENSCAFG00000046407	ENSCAFG00000046407	feature_ablation	ENSCAFG00000046407	n.32937088_107266304del	.
Abrams	chr1	MantaDEL:58149:4:5:0:0:0_Abrams	32937087	G	<DEL>	DEL	ENSCAFG00000048979	ENSCAFG00000048979	feature_ablation	ENSCAFG00000048979	n.107266304_32937088del	.
Abrams	chr1	MantaDEL:58149:4:5:0:0:0_Abrams	32937087	G	<DEL>	DEL	ENSCAFG00000035737	ENSCAFG00000035737	feature_ablation	ENSCAFG00000035737	n.107266304_32937088del	.
Abrams	chr1	MantaDEL:58149:4:5:0:0:0_Abrams	32937087	G	<DEL>	DEL	AFDN	ENSCAFG00000000860	feature_ablation	ENSCAFG00000000860	n.32937088_107266304del	.
Abrams	chr1	MantaDEL:58149:4:5:0:0:0_Abrams	32937087	G	<DEL>	DEL	KIF25	ENSCAFG00000000863	feature_ablation	ENSCAFG00000000863	n.32937088_107266304del	.
Abrams	chr1	MantaDEL:58149:4:5:0:0:0_Abrams	32937087	G	<DEL>	DEL	ENSCAFG00000048783	ENSCAFG00000048783	feature_ablation	ENSCAFG00000048783	n.107266304_32937088del	.
Abrams	chr1	MantaDEL:58149:4:5:0:0:0_Abrams	32937087	G	<DEL>	DEL	ENSCAFG00000032080	ENSCAFG00000032080	feature_ablation	ENSCAFG00000032080	n.107266304_32937088del	.
Abrams	chr1	MantaDEL:58149:4:5:0:0:0_Abrams	32937087	G	<DEL>	DEL	ENSCAFG00000047049	ENSCAFG00000047049	feature_ablation	ENSCAFG00000047049	n.107266304_32937088del	.
Abrams	chr1	MantaDEL:58149:4:5:0:0:0_Abrams	32937087	G	<DEL>	DEL	ENSCAFG00000043164	ENSCAFG00000043164	feature_ablation	ENSCAFG00000043164	n.32937088_107266304del	.
Abrams	chr1	MantaDEL:58149:4:5:0:0:0_Abrams	32937087	G	<DEL>	DEL	ENSCAFG00000044996	ENSCAFG00000044996	feature_ablation	ENSCAFG00000044996	n.107266304_32937088del	.
Abrams	chr1	MantaDEL:58149:4:5:0:0:0_Abrams	32937087	G	<DEL>	DEL	DACT2	ENSCAFG00000000866	feature_ablation	ENSCAFG00000000866	n.107266304_32937088del	.
Abrams	chr1	MantaDEL:58149:4:5:0:0:0_Abrams	32937087	G	<DEL>	DEL	ENSCAFG00000036293	ENSCAFG00000036293	feature_ablation	ENSCAFG00000036293	n.32937088_107266304del	.
Abrams	chr1	MantaDEL:58149:4:5:0:0:0_Abrams	32937087	G	<DEL>	DEL	ENSCAFG00000046147	ENSCAFG00000046147	feature_ablation	ENSCAFG00000046147	n.107266304_32937088del	.
Abrams	chr1	MantaDEL:58149:4:5:0:0:0_Abrams	32937087	G	<DEL>	DEL	SMOC2	ENSCAFG00000000868	feature_ablation	ENSCAFG00000000868	n.32937088_107266304del	.
Abrams	chr1	MantaDEL:58149:4:5:0:0:0_Abrams	32937087	G	<DEL>	DEL	ENSCAFG00000047254	ENSCAFG00000047254	feature_ablation	ENSCAFG00000047254	n.107266304_32937088del	.
Abrams	chr1	MantaDEL:58149:4:5:0:0:0_Abrams	32937087	G	<DEL>	DEL	ENSCAFG00000046156	ENSCAFG00000046156	feature_ablation	ENSCAFG00000046156	n.107266304_32937088del	.
Abrams	chr1	MantaDEL:58149:4:5:0:0:0_Abrams	32937087	G	<DEL>	DEL	ENSCAFG00000044035	ENSCAFG00000044035	feature_ablation	ENSCAFG00000044035	n.107266304_32937088del	.
Abrams	chr1	MantaDEL:58149:4:5:0:0:0_Abrams	32937087	G	<DEL>	DEL	ENSCAFG00000046455	ENSCAFG00000046455	feature_ablation	ENSCAFG00000046455	n.32937088_107266304del	.
Abrams	chr1	MantaDEL:58149:4:5:0:0:0_Abrams	32937087	G	<DEL>	DEL	THBS2	ENSCAFG00000000874	feature_ablation	ENSCAFG00000000874	n.107266304_32937088del	.
Abrams	chr1	MantaDEL:58149:4:5:0:0:0_Abrams	32937087	G	<DEL>	DEL	ENSCAFG00000049888	ENSCAFG00000049888	feature_ablation	ENSCAFG00000049888	n.107266304_32937088del	.
Abrams	chr1	MantaDEL:58149:4:5:0:0:0_Abrams	32937087	G	<DEL>	DEL	WDR27	ENSCAFG00000000884	feature_ablation	ENSCAFG00000000884	n.107266304_32937088del	.
Abrams	chr1	MantaDEL:58149:4:5:0:0:0_Abrams	32937087	G	<DEL>	DEL	DSE	ENSCAFG00000000886	feature_ablation	ENSCAFG00000000886	n.32937088_107266304del	.
Abrams	chr1	MantaDEL:58149:4:5:0:0:0_Abrams	32937087	G	<DEL>	DEL	ENSCAFG00000045683	ENSCAFG00000045683	feature_ablation	ENSCAFG00000045683	n.107266304_32937088del	.
Abrams	chr1	MantaDEL:58149:4:5:0:0:0_Abrams	32937087	G	<DEL>	DEL	CALHM6	ENSCAFG00000023345	feature_ablation	ENSCAFG00000023345	n.32937088_107266304del	.
Abrams	chr1	MantaDEL:58149:4:5:0:0:0_Abrams	32937087	G	<DEL>	DEL	TRAPPC3L	ENSCAFG00000032020	feature_ablation	ENSCAFG00000032020	n.107266304_32937088del	.
Abrams	chr1	MantaDEL:58149:4:5:0:0:0_Abrams	32937087	G	<DEL>	DEL	CALHM5	ENSCAFG00000000889	feature_ablation	ENSCAFG00000000889	n.32937088_107266304del	.
Abrams	chr1	MantaDEL:58149:4:5:0:0:0_Abrams	32937087	G	<DEL>	DEL	ENSCAFG00000048666	ENSCAFG00000048666	feature_ablation	ENSCAFG00000048666	n.107266304_32937088del	.
Abrams	chr1	MantaDEL:58149:4:5:0:0:0_Abrams	32937087	G	<DEL>	DEL	CALHM4	ENSCAFG00000000891	feature_ablation	ENSCAFG00000000891	n.32937088_107266304del	.
Abrams	chr1	MantaDEL:58149:4:5:0:0:0_Abrams	32937087	G	<DEL>	DEL	RWDD1	ENSCAFG00000031480	feature_ablation	ENSCAFG00000031480	n.32937088_107266304del	.
Abrams	chr1	MantaDEL:58149:4:5:0:0:0_Abrams	32937087	G	<DEL>	DEL	ENSCAFG00000000894	ENSCAFG00000000894	feature_ablation	ENSCAFG00000000894	n.32937088_107266304del	.
Abrams	chr1	MantaDEL:58149:4:5:0:0:0_Abrams	32937087	G	<DEL>	DEL	RSPH4A	ENSCAFG00000000897	feature_ablation	ENSCAFG00000000897	n.32937088_107266304del	.
Abrams	chr1	MantaDEL:58149:4:5:0:0:0_Abrams	32937087	G	<DEL>	DEL	ZUP1	ENSCAFG00000000901	feature_ablation	ENSCAFG00000000901	n.107266304_32937088del	.
Abrams	chr1	MantaDEL:58149:4:5:0:0:0_Abrams	32937087	G	<DEL>	DEL	KPNA5	ENSCAFG00000000905	feature_ablation	ENSCAFG00000000905	n.32937088_107266304del	.
Abrams	chr1	MantaDEL:58149:4:5:0:0:0_Abrams	32937087	G	<DEL>	DEL	FAM162B	ENSCAFG00000000908	feature_ablation	ENSCAFG00000000908	n.107266304_32937088del	.
Abrams	chr1	MantaDEL:58149:4:5:0:0:0_Abrams	32937087	G	<DEL>	DEL	GPRC6A	ENSCAFG00000000911	feature_ablation	ENSCAFG00000000911	n.107266304_32937088del	.
Abrams	chr1	MantaDEL:58149:4:5:0:0:0_Abrams	32937087	G	<DEL>	DEL	RFX6	ENSCAFG00000000915	feature_ablation	ENSCAFG00000000915	n.32937088_107266304del	.
Abrams	chr1	MantaDEL:58149:4:5:0:0:0_Abrams	32937087	G	<DEL>	DEL	VGLL2	ENSCAFG00000000920	feature_ablation	ENSCAFG00000000920	n.32937088_107266304del	.
Abrams	chr1	MantaDEL:58149:4:5:0:0:0_Abrams	32937087	G	<DEL>	DEL	ROS1	ENSCAFG00000000923	feature_ablation	ENSCAFG00000000923	n.107266304_32937088del	.
Abrams	chr1	MantaDEL:58149:4:5:0:0:0_Abrams	32937087	G	<DEL>	DEL	DCBLD1	ENSCAFG00000000925	feature_ablation	ENSCAFG00000000925	n.32937088_107266304del	.
Abrams	chr1	MantaDEL:58149:4:5:0:0:0_Abrams	32937087	G	<DEL>	DEL	GOPC	ENSCAFG00000000928	feature_ablation	ENSCAFG00000000928	n.107266304_32937088del	.
Abrams	chr1	MantaDEL:58149:4:5:0:0:0_Abrams	32937087	G	<DEL>	DEL	ENSCAFG00000000929	ENSCAFG00000000929	feature_ablation	ENSCAFG00000000929	n.32937088_107266304del	.
Abrams	chr1	MantaDEL:58149:4:5:0:0:0_Abrams	32937087	G	<DEL>	DEL	NUS1	ENSCAFG00000000931	feature_ablation	ENSCAFG00000000931	n.32937088_107266304del	.
Abrams	chr1	MantaDEL:58149:4:5:0:0:0_Abrams	32937087	G	<DEL>	DEL	ENSCAFG00000041154	ENSCAFG00000041154	feature_ablation	ENSCAFG00000041154	n.32937088_107266304del	.
Abrams	chr1	MantaDEL:58149:4:5:0:0:0_Abrams	32937087	G	<DEL>	DEL	SLC35F1	ENSCAFG00000000932	feature_ablation	ENSCAFG00000000932	n.32937088_107266304del	.
Abrams	chr1	MantaDEL:58149:4:5:0:0:0_Abrams	32937087	G	<DEL>	DEL	ENSCAFG00000043515	ENSCAFG00000043515	feature_ablation	ENSCAFG00000043515	n.107266304_32937088del	.
Abrams	chr1	MantaDEL:58149:4:5:0:0:0_Abrams	32937087	G	<DEL>	DEL	ENSCAFG00000049103	ENSCAFG00000049103	feature_ablation	ENSCAFG00000049103	n.107266304_32937088del	.
Abrams	chr1	MantaDEL:58149:4:5:0:0:0_Abrams	32937087	G	<DEL>	DEL	ENSCAFG00000036610	ENSCAFG00000036610	feature_ablation	ENSCAFG00000036610	n.107266304_32937088del	.
Abrams	chr1	MantaDEL:58149:4:5:0:0:0_Abrams	32937087	G	<DEL>	DEL	ENSCAFG00000035234	ENSCAFG00000035234	feature_ablation	ENSCAFG00000035234	n.107266304_32937088del	.
Abrams	chr1	MantaDEL:58149:4:5:0:0:0_Abrams	32937087	G	<DEL>	DEL	ENSCAFG00000042454	ENSCAFG00000042454	feature_ablation	ENSCAFG00000042454	n.107266304_32937088del	.
Abrams	chr1	MantaDEL:58149:4:5:0:0:0_Abrams	32937087	G	<DEL>	DEL	CEP85L	ENSCAFG00000000935	feature_ablation	ENSCAFG00000000935	n.107266304_32937088del	.
Abrams	chr1	MantaDEL:58149:4:5:0:0:0_Abrams	32937087	G	<DEL>	DEL	PLN	ENSCAFG00000049711	feature_ablation	ENSCAFG00000049711	n.32937088_107266304del	.
Abrams	chr1	MantaDEL:58149:4:5:0:0:0_Abrams	32937087	G	<DEL>	DEL	ENSCAFG00000037865	ENSCAFG00000037865	feature_ablation	ENSCAFG00000037865	n.107266304_32937088del	.
Abrams	chr1	MantaDEL:58149:4:5:0:0:0_Abrams	32937087	G	<DEL>	DEL	MCM9	ENSCAFG00000000938	feature_ablation	ENSCAFG00000000938	n.107266304_32937088del	.
Abrams	chr1	MantaDEL:58149:4:5:0:0:0_Abrams	32937087	G	<DEL>	DEL	U4	ENSCAFG00000027622	feature_ablation	ENSCAFG00000027622	n.107266304_32937088del	.
Abrams	chr1	MantaDEL:58149:4:5:0:0:0_Abrams	32937087	G	<DEL>	DEL	ASF1A	ENSCAFG00000000939	feature_ablation	ENSCAFG00000000939	n.32937088_107266304del	.
Abrams	chr1	MantaDEL:58149:4:5:0:0:0_Abrams	32937087	G	<DEL>	DEL	FAM184A	ENSCAFG00000000942	feature_ablation	ENSCAFG00000000942	n.107266304_32937088del	.
Abrams	chr1	MantaDEL:58149:4:5:0:0:0_Abrams	32937087	G	<DEL>	DEL	ENSCAFG00000043769	ENSCAFG00000043769	feature_ablation	ENSCAFG00000043769	n.107266304_32937088del	.
Abrams	chr1	MantaDEL:58149:4:5:0:0:0_Abrams	32937087	G	<DEL>	DEL	ENSCAFG00000042979	ENSCAFG00000042979	feature_ablation	ENSCAFG00000042979	n.32937088_107266304del	.
Abrams	chr1	MantaDEL:58149:4:5:0:0:0_Abrams	32937087	G	<DEL>	DEL	MAN1A1	ENSCAFG00000000945	feature_ablation	ENSCAFG00000000945	n.107266304_32937088del	.
Abrams	chr1	MantaDEL:58149:4:5:0:0:0_Abrams	32937087	G	<DEL>	DEL	SNORA72	ENSCAFG00000026263	feature_ablation	ENSCAFG00000026263	n.107266304_32937088del	.
Abrams	chr1	MantaDEL:58149:4:5:0:0:0_Abrams	32937087	G	<DEL>	DEL	ENSCAFG00000044248	ENSCAFG00000044248	feature_ablation	ENSCAFG00000044248	n.107266304_32937088del	.
Abrams	chr1	MantaDEL:58149:4:5:0:0:0_Abrams	32937087	G	<DEL>	DEL	U4	ENSCAFG00000022670	feature_ablation	ENSCAFG00000022670	n.32937088_107266304del	.
Abrams	chr1	MantaDEL:58149:4:5:0:0:0_Abrams	32937087	G	<DEL>	DEL	ENSCAFG00000030746	ENSCAFG00000030746	feature_ablation	ENSCAFG00000030746	n.107266304_32937088del	.
Abrams	chr1	MantaDEL:58149:4:5:0:0:0_Abrams	32937087	G	<DEL>	DEL	ENSCAFG00000041995	ENSCAFG00000041995	feature_ablation	ENSCAFG00000041995	n.32937088_107266304del	.
Abrams	chr1	MantaDEL:58149:4:5:0:0:0_Abrams	32937087	G	<DEL>	DEL	U6	ENSCAFG00000027630	feature_ablation	ENSCAFG00000027630	n.32937088_107266304del	.
Abrams	chr1	MantaDEL:58149:4:5:0:0:0_Abrams	32937087	G	<DEL>	DEL	TBC1D32	ENSCAFG00000000955	feature_ablation	ENSCAFG00000000955	n.107266304_32937088del	.
Abrams	chr1	MantaDEL:58149:4:5:0:0:0_Abrams	32937087	G	<DEL>	DEL	ENSCAFG00000047611	ENSCAFG00000047611	feature_ablation	ENSCAFG00000047611	n.32937088_107266304del	.
Abrams	chr1	MantaDEL:58149:4:5:0:0:0_Abrams	32937087	G	<DEL>	DEL	GJA1	ENSCAFG00000000958	feature_ablation	ENSCAFG00000000958	n.32937088_107266304del	.
Abrams	chr1	MantaDEL:58149:4:5:0:0:0_Abrams	32937087	G	<DEL>	DEL	ENSCAFG00000038372	ENSCAFG00000038372	feature_ablation	ENSCAFG00000038372	n.107266304_32937088del	.
Abrams	chr1	MantaDEL:58149:4:5:0:0:0_Abrams	32937087	G	<DEL>	DEL	ENSCAFG00000043885	ENSCAFG00000043885	feature_ablation	ENSCAFG00000043885	n.107266304_32937088del	.
Abrams	chr1	MantaDEL:58149:4:5:0:0:0_Abrams	32937087	G	<DEL>	DEL	ENSCAFG00000040286	ENSCAFG00000040286	feature_ablation	ENSCAFG00000040286	n.32937088_107266304del	.
Abrams	chr1	MantaDEL:58149:4:5:0:0:0_Abrams	32937087	G	<DEL>	DEL	U2	ENSCAFG00000045356	feature_ablation	ENSCAFG00000045356	n.107266304_32937088del	.
Abrams	chr1	MantaDEL:58149:4:5:0:0:0_Abrams	32937087	G	<DEL>	DEL	U6	ENSCAFG00000028093	feature_ablation	ENSCAFG00000028093	n.32937088_107266304del	.
Abrams	chr1	MantaDEL:58149:4:5:0:0:0_Abrams	32937087	G	<DEL>	DEL	SERINC1	ENSCAFG00000000989	feature_ablation	ENSCAFG00000000989	n.107266304_32937088del	.
Abrams	chr1	MantaDEL:58149:4:5:0:0:0_Abrams	32937087	G	<DEL>	DEL	HSF2	ENSCAFG00000000969	feature_ablation	ENSCAFG00000000969	n.32937088_107266304del	.
Abrams	chr1	MantaDEL:58149:4:5:0:0:0_Abrams	32937087	G	<DEL>	DEL	PKIB	ENSCAFG00000029950	feature_ablation	ENSCAFG00000029950	n.32937088_107266304del	.
Abrams	chr1	MantaDEL:58149:4:5:0:0:0_Abrams	32937087	G	<DEL>	DEL	SMPDL3A	ENSCAFG00000001002	feature_ablation	ENSCAFG00000001002	n.32937088_107266304del	.
Abrams	chr1	MantaDEL:58149:4:5:0:0:0_Abrams	32937087	G	<DEL>	DEL	CLVS2	ENSCAFG00000001006	feature_ablation	ENSCAFG00000001006	n.32937088_107266304del	.
Abrams	chr1	MantaDEL:58149:4:5:0:0:0_Abrams	32937087	G	<DEL>	DEL	TRDN	ENSCAFG00000001016	feature_ablation	ENSCAFG00000001016	n.107266304_32937088del	.
Abrams	chr1	MantaDEL:58149:4:5:0:0:0_Abrams	32937087	G	<DEL>	DEL	NKAIN2	ENSCAFG00000041364	feature_ablation	ENSCAFG00000041364	n.32937088_107266304del	.
Abrams	chr1	MantaDEL:58149:4:5:0:0:0_Abrams	32937087	G	<DEL>	DEL	RNF217	ENSCAFG00000001028	feature_ablation	ENSCAFG00000001028	n.32937088_107266304del	.
Abrams	chr1	MantaDEL:58149:4:5:0:0:0_Abrams	32937087	G	<DEL>	DEL	TPD52L1	ENSCAFG00000001029	feature_ablation	ENSCAFG00000001029	n.32937088_107266304del	.
Abrams	chr1	MantaDEL:58149:4:5:0:0:0_Abrams	32937087	G	<DEL>	DEL	HDDC2	ENSCAFG00000001030	feature_ablation	ENSCAFG00000001030	n.107266304_32937088del	.
Abrams	chr1	MantaDEL:58149:4:5:0:0:0_Abrams	32937087	G	<DEL>	DEL	U6	ENSCAFG00000027742	feature_ablation	ENSCAFG00000027742	n.107266304_32937088del	.
Abrams	chr1	MantaDEL:58149:4:5:0:0:0_Abrams	32937087	G	<DEL>	DEL	U2	ENSCAFG00000042187	feature_ablation	ENSCAFG00000042187	n.32937088_107266304del	.
Abrams	chr1	MantaDEL:58149:4:5:0:0:0_Abrams	32937087	G	<DEL>	DEL	ENSCAFG00000035397	ENSCAFG00000035397	feature_ablation	ENSCAFG00000035397	n.107266304_32937088del	.
Abrams	chr1	MantaDEL:58149:4:5:0:0:0_Abrams	32937087	G	<DEL>	DEL	ENSCAFG00000044225	ENSCAFG00000044225	feature_ablation	ENSCAFG00000044225	n.32937088_107266304del	.
Abrams	chr1	MantaDEL:58149:4:5:0:0:0_Abrams	32937087	G	<DEL>	DEL	ENSCAFG00000041132	ENSCAFG00000041132	feature_ablation	ENSCAFG00000041132	n.32937088_107266304del	.
Abrams	chr1	MantaDEL:58149:4:5:0:0:0_Abrams	32937087	G	<DEL>	DEL	ENSCAFG00000043863	ENSCAFG00000043863	feature_ablation	ENSCAFG00000043863	n.32937088_107266304del	.
Abrams	chr1	MantaDEL:58149:4:5:0:0:0_Abrams	32937087	G	<DEL>	DEL	ENSCAFG00000038120	ENSCAFG00000038120	feature_ablation	ENSCAFG00000038120	n.32937088_107266304del	.
Abrams	chr1	MantaDEL:58149:4:5:0:0:0_Abrams	32937087	G	<DEL>	DEL	NCOA7	ENSCAFG00000001047	feature_ablation	ENSCAFG00000001047	n.32937088_107266304del	.
Abrams	chr1	MantaDEL:58149:4:5:0:0:0_Abrams	32937087	G	<DEL>	DEL	TRMT11	ENSCAFG00000001057	feature_ablation	ENSCAFG00000001057	n.32937088_107266304del	.
Abrams	chr1	MantaDEL:58149:4:5:0:0:0_Abrams	32937087	G	<DEL>	DEL	U4	ENSCAFG00000041111	feature_ablation	ENSCAFG00000041111	n.107266304_32937088del	.
Abrams	chr1	MantaDEL:58149:4:5:0:0:0_Abrams	32937087	G	<DEL>	DEL	CENPW	ENSCAFG00000029836	feature_ablation	ENSCAFG00000029836	n.32937088_107266304del	.
Abrams	chr1	MantaDEL:58149:4:5:0:0:0_Abrams	32937087	G	<DEL>	DEL	U6	ENSCAFG00000027262	feature_ablation	ENSCAFG00000027262	n.32937088_107266304del	.
Abrams	chr1	MantaDEL:58149:4:5:0:0:0_Abrams	32937087	G	<DEL>	DEL	U6	ENSCAFG00000028105	feature_ablation	ENSCAFG00000028105	n.32937088_107266304del	.
Abrams	chr1	MantaDEL:58149:4:5:0:0:0_Abrams	32937087	G	<DEL>	DEL	ENSCAFG00000047826	ENSCAFG00000047826	feature_ablation	ENSCAFG00000047826	n.107266304_32937088del	.
Abrams	chr1	MantaDEL:58149:4:5:0:0:0_Abrams	32937087	G	<DEL>	DEL	ENSCAFG00000044564	ENSCAFG00000044564	feature_ablation	ENSCAFG00000044564	n.32937088_107266304del	.
Abrams	chr1	MantaDEL:58149:4:5:0:0:0_Abrams	32937087	G	<DEL>	DEL	ENSCAFG00000046370	ENSCAFG00000046370	feature_ablation	ENSCAFG00000046370	n.32937088_107266304del	.
Abrams	chr1	MantaDEL:58149:4:5:0:0:0_Abrams	32937087	G	<DEL>	DEL	ENSCAFG00000044841	ENSCAFG00000044841	feature_ablation	ENSCAFG00000044841	n.107266304_32937088del	.
Abrams	chr1	MantaDEL:58149:4:5:0:0:0_Abrams	32937087	G	<DEL>	DEL	ENSCAFG00000041968	ENSCAFG00000041968	feature_ablation	ENSCAFG00000041968	n.32937088_107266304del	.
Abrams	chr1	MantaDEL:58149:4:5:0:0:0_Abrams	32937087	G	<DEL>	DEL	ENSCAFG00000047896	ENSCAFG00000047896	feature_ablation	ENSCAFG00000047896	n.107266304_32937088del	.
Abrams	chr1	MantaDEL:58149:4:5:0:0:0_Abrams	32937087	G	<DEL>	DEL	ENSCAFG00000001064	ENSCAFG00000001064	feature_ablation	ENSCAFG00000001064	n.32937088_107266304del	.
Abrams	chr1	MantaDEL:58149:4:5:0:0:0_Abrams	32937087	G	<DEL>	DEL	ENSCAFG00000035228	ENSCAFG00000035228	feature_ablation	ENSCAFG00000035228	n.107266304_32937088del	.
Abrams	chr1	MantaDEL:58149:4:5:0:0:0_Abrams	32937087	G	<DEL>	DEL	ENSCAFG00000001066	ENSCAFG00000001066	feature_ablation	ENSCAFG00000001066	n.107266304_32937088del	.
Abrams	chr1	MantaDEL:58149:4:5:0:0:0_Abrams	32937087	G	<DEL>	DEL	RSPO3	ENSCAFG00000001067	feature_ablation	ENSCAFG00000001067	n.32937088_107266304del	.
Abrams	chr1	MantaDEL:58149:4:5:0:0:0_Abrams	32937087	G	<DEL>	DEL	ENSCAFG00000046746	ENSCAFG00000046746	feature_ablation	ENSCAFG00000046746	n.107266304_32937088del	.
Abrams	chr1	MantaDEL:58149:4:5:0:0:0_Abrams	32937087	G	<DEL>	DEL	RNF146	ENSCAFG00000001068	feature_ablation	ENSCAFG00000001068	n.32937088_107266304del	.
Abrams	chr1	MantaDEL:58149:4:5:0:0:0_Abrams	32937087	G	<DEL>	DEL	ECHDC1	ENSCAFG00000001069	feature_ablation	ENSCAFG00000001069	n.107266304_32937088del	.
Abrams	chr1	MantaDEL:58149:4:5:0:0:0_Abrams	32937087	G	<DEL>	DEL	ENSCAFG00000001071	ENSCAFG00000001071	feature_ablation	ENSCAFG00000001071	n.107266304_32937088del	.
Abrams	chr1	MantaDEL:58149:4:5:0:0:0_Abrams	32937087	G	<DEL>	DEL	C6orf58	ENSCAFG00000001072	feature_ablation	ENSCAFG00000001072	n.32937088_107266304del	.
Abrams	chr1	MantaDEL:58149:4:5:0:0:0_Abrams	32937087	G	<DEL>	DEL	ENSCAFG00000001074	ENSCAFG00000001074	feature_ablation	ENSCAFG00000001074	n.107266304_32937088del	.
Abrams	chr1	MantaDEL:58149:4:5:0:0:0_Abrams	32937087	G	<DEL>	DEL	THEMIS	ENSCAFG00000001078	feature_ablation	ENSCAFG00000001078	n.107266304_32937088del	.
Abrams	chr1	MantaDEL:58149:4:5:0:0:0_Abrams	32937087	G	<DEL>	DEL	U6	ENSCAFG00000020818	feature_ablation	ENSCAFG00000020818	n.32937088_107266304del	.
Abrams	chr1	MantaDEL:58149:4:5:0:0:0_Abrams	32937087	G	<DEL>	DEL	ENSCAFG00000049051	ENSCAFG00000049051	feature_ablation	ENSCAFG00000049051	n.32937088_107266304del	.
Abrams	chr1	MantaDEL:58149:4:5:0:0:0_Abrams	32937087	G	<DEL>	DEL	PTPRK	ENSCAFG00000001101	feature_ablation	ENSCAFG00000001101	n.107266304_32937088del	.
Abrams	chr1	MantaDEL:58149:4:5:0:0:0_Abrams	32937087	G	<DEL>	DEL	ENSCAFG00000041675	ENSCAFG00000041675	feature_ablation	ENSCAFG00000041675	n.32937088_107266304del	.
Abrams	chr1	MantaDEL:58149:4:5:0:0:0_Abrams	32937087	G	<DEL>	DEL	ENSCAFG00000041075	ENSCAFG00000041075	feature_ablation	ENSCAFG00000041075	n.32937088_107266304del	.
Abrams	chr1	MantaDEL:58149:4:5:0:0:0_Abrams	32937087	G	<DEL>	DEL	ENSCAFG00000045490	ENSCAFG00000045490	feature_ablation	ENSCAFG00000045490	n.32937088_107266304del	.
Abrams	chr1	MantaDEL:58149:4:5:0:0:0_Abrams	32937087	G	<DEL>	DEL	ENSCAFG00000043789	ENSCAFG00000043789	feature_ablation	ENSCAFG00000043789	n.32937088_107266304del	.
Abrams	chr1	MantaDEL:58149:4:5:0:0:0_Abrams	32937087	G	<DEL>	DEL	LAMA2	ENSCAFG00000001106	feature_ablation	ENSCAFG00000001106	n.32937088_107266304del	.
Abrams	chr1	MantaDEL:58149:4:5:0:0:0_Abrams	32937087	G	<DEL>	DEL	ENSCAFG00000042084	ENSCAFG00000042084	feature_ablation	ENSCAFG00000042084	n.107266304_32937088del	.
Abrams	chr1	MantaDEL:58149:4:5:0:0:0_Abrams	32937087	G	<DEL>	DEL	ENSCAFG00000048149	ENSCAFG00000048149	feature_ablation	ENSCAFG00000048149	n.32937088_107266304del	.
Abrams	chr1	MantaDEL:58149:4:5:0:0:0_Abrams	32937087	G	<DEL>	DEL	ENSCAFG00000045123	ENSCAFG00000045123	feature_ablation	ENSCAFG00000045123	n.32937088_107266304del	.
Abrams	chr1	MantaDEL:58149:4:5:0:0:0_Abrams	32937087	G	<DEL>	DEL	ARHGAP18	ENSCAFG00000001114	feature_ablation	ENSCAFG00000001114	n.107266304_32937088del	.
Abrams	chr1	MantaDEL:58149:4:5:0:0:0_Abrams	32937087	G	<DEL>	DEL	ENSCAFG00000048325	ENSCAFG00000048325	feature_ablation	ENSCAFG00000048325	n.107266304_32937088del	.
Abrams	chr1	MantaDEL:58149:4:5:0:0:0_Abrams	32937087	G	<DEL>	DEL	ENSCAFG00000034667	ENSCAFG00000034667	feature_ablation	ENSCAFG00000034667	n.107266304_32937088del	.
Abrams	chr1	MantaDEL:58149:4:5:0:0:0_Abrams	32937087	G	<DEL>	DEL	ENSCAFG00000046375	ENSCAFG00000046375	feature_ablation	ENSCAFG00000046375	n.107266304_32937088del	.
Abrams	chr1	MantaDEL:58149:4:5:0:0:0_Abrams	32937087	G	<DEL>	DEL	L3MBTL3	ENSCAFG00000001115	feature_ablation	ENSCAFG00000001115	n.32937088_107266304del	.
Abrams	chr1	MantaDEL:58149:4:5:0:0:0_Abrams	32937087	G	<DEL>	DEL	SAMD3	ENSCAFG00000001116	feature_ablation	ENSCAFG00000001116	n.107266304_32937088del	.
Abrams	chr1	MantaDEL:58149:4:5:0:0:0_Abrams	32937087	G	<DEL>	DEL	ENSCAFG00000043329	ENSCAFG00000043329	feature_ablation	ENSCAFG00000043329	n.32937088_107266304del	.
Abrams	chr1	MantaDEL:58149:4:5:0:0:0_Abrams	32937087	G	<DEL>	DEL	ENSCAFG00000044136	ENSCAFG00000044136	feature_ablation	ENSCAFG00000044136	n.107266304_32937088del	.
Abrams	chr1	MantaDEL:58149:4:5:0:0:0_Abrams	32937087	G	<DEL>	DEL	TMEM200A	ENSCAFG00000001117	feature_ablation	ENSCAFG00000001117	n.32937088_107266304del	.
Abrams	chr1	MantaDEL:58149:4:5:0:0:0_Abrams	32937087	G	<DEL>	DEL	ENSCAFG00000043532	ENSCAFG00000043532	feature_ablation	ENSCAFG00000043532	n.32937088_107266304del	.
Abrams	chr1	MantaDEL:58149:4:5:0:0:0_Abrams	32937087	G	<DEL>	DEL	ENSCAFG00000046145	ENSCAFG00000046145	feature_ablation	ENSCAFG00000046145	n.107266304_32937088del	.
Abrams	chr1	MantaDEL:58149:4:5:0:0:0_Abrams	32937087	G	<DEL>	DEL	ENSCAFG00000044447	ENSCAFG00000044447	feature_ablation	ENSCAFG00000044447	n.32937088_107266304del	.
Abrams	chr1	MantaDEL:58149:4:5:0:0:0_Abrams	32937087	G	<DEL>	DEL	ENSCAFG00000044826	ENSCAFG00000044826	feature_ablation	ENSCAFG00000044826	n.107266304_32937088del	.
Abrams	chr1	MantaDEL:58149:4:5:0:0:0_Abrams	32937087	G	<DEL>	DEL	ENSCAFG00000040965	ENSCAFG00000040965	feature_ablation	ENSCAFG00000040965	n.107266304_32937088del	.
Abrams	chr1	MantaDEL:58149:4:5:0:0:0_Abrams	32937087	G	<DEL>	DEL	EPB41L2	ENSCAFG00000001136	feature_ablation	ENSCAFG00000001136	n.107266304_32937088del	.
Abrams	chr1	MantaDEL:58149:4:5:0:0:0_Abrams	32937087	G	<DEL>	DEL	ENSCAFG00000001144	ENSCAFG00000001144	feature_ablation	ENSCAFG00000001144	n.32937088_107266304del	.
Abrams	chr1	MantaDEL:58149:4:5:0:0:0_Abrams	32937087	G	<DEL>	DEL	AKAP7	ENSCAFG00000001147	feature_ablation	ENSCAFG00000001147	n.32937088_107266304del	.
Abrams	chr1	MantaDEL:58149:4:5:0:0:0_Abrams	32937087	G	<DEL>	DEL	ENSCAFG00000037048	ENSCAFG00000037048	feature_ablation	ENSCAFG00000037048	n.107266304_32937088del	.
Abrams	chr1	MantaDEL:58149:4:5:0:0:0_Abrams	32937087	G	<DEL>	DEL	ENSCAFG00000013574	ENSCAFG00000013574	feature_ablation	ENSCAFG00000013574	n.32937088_107266304del	.
Abrams	chr1	MantaDEL:58149:4:5:0:0:0_Abrams	32937087	G	<DEL>	DEL	U6	ENSCAFG00000027436	feature_ablation	ENSCAFG00000027436	n.107266304_32937088del	.
Abrams	chr1	MantaDEL:58149:4:5:0:0:0_Abrams	32937087	G	<DEL>	DEL	ENSCAFG00000001149	ENSCAFG00000001149	feature_ablation	ENSCAFG00000001149	n.32937088_107266304del	.
Abrams	chr1	MantaDEL:58149:4:5:0:0:0_Abrams	32937087	G	<DEL>	DEL	U6	ENSCAFG00000022487	feature_ablation	ENSCAFG00000022487	n.107266304_32937088del	.
Abrams	chr1	MantaDEL:58149:4:5:0:0:0_Abrams	32937087	G	<DEL>	DEL	ZNF782	ENSCAFG00000030584	feature_ablation	ENSCAFG00000030584	n.32937088_107266304del	.
Abrams	chr1	MantaDEL:58149:4:5:0:0:0_Abrams	32937087	G	<DEL>	DEL	ZNF510	ENSCAFG00000029119	feature_ablation	ENSCAFG00000029119	n.32937088_107266304del	.
Abrams	chr1	MantaDEL:58149:4:5:0:0:0_Abrams	32937087	G	<DEL>	DEL	PRXL2C	ENSCAFG00000001198	feature_ablation	ENSCAFG00000001198	n.32937088_107266304del	.
Abrams	chr1	MantaDEL:58149:4:5:0:0:0_Abrams	32937087	G	<DEL>	DEL	CDC14B	ENSCAFG00000001201	feature_ablation	ENSCAFG00000001201	n.32937088_107266304del	.
Abrams	chr1	MantaDEL:58149:4:5:0:0:0_Abrams	32937087	G	<DEL>	DEL	HABP4	ENSCAFG00000001205	feature_ablation	ENSCAFG00000001205	n.107266304_32937088del	.
Abrams	chr1	MantaDEL:58149:4:5:0:0:0_Abrams	32937087	G	<DEL>	DEL	ENSCAFG00000001207	ENSCAFG00000001207	feature_ablation	ENSCAFG00000001207	n.32937088_107266304del	.
Abrams	chr1	MantaDEL:58149:4:5:0:0:0_Abrams	32937087	G	<DEL>	DEL	U6	ENSCAFG00000030288	feature_ablation	ENSCAFG00000030288	n.107266304_32937088del	.
Abrams	chr1	MantaDEL:58149:4:5:0:0:0_Abrams	32937087	G	<DEL>	DEL	ENSCAFG00000001208	ENSCAFG00000001208	feature_ablation	ENSCAFG00000001208	n.107266304_32937088del	.
Abrams	chr1	MantaDEL:58149:4:5:0:0:0_Abrams	32937087	G	<DEL>	DEL	ZNF367	ENSCAFG00000001213	feature_ablation	ENSCAFG00000001213	n.32937088_107266304del	.
Abrams	chr1	MantaDEL:58149:4:5:0:0:0_Abrams	32937087	G	<DEL>	DEL	SLC35D2	ENSCAFG00000001216	feature_ablation	ENSCAFG00000001216	n.32937088_107266304del	.
Abrams	chr1	MantaDEL:58149:4:5:0:0:0_Abrams	32937087	G	<DEL>	DEL	U6	ENSCAFG00000021815	feature_ablation	ENSCAFG00000021815	n.32937088_107266304del	.
Abrams	chr1	MantaDEL:58149:4:5:0:0:0_Abrams	32937087	G	<DEL>	DEL	ENSCAFG00000037250	ENSCAFG00000037250	feature_ablation	ENSCAFG00000037250	n.32937088_107266304del	.
Abrams	chr1	MantaDEL:58149:4:5:0:0:0_Abrams	32937087	G	<DEL>	DEL	U6	ENSCAFG00000030798	feature_ablation	ENSCAFG00000030798	n.107266304_32937088del	.
Abrams	chr1	MantaDEL:58149:4:5:0:0:0_Abrams	32937087	G	<DEL>	DEL	ERCC6L2	ENSCAFG00000001219	feature_ablation	ENSCAFG00000001219	n.107266304_32937088del	.
Abrams	chr1	MantaDEL:58149:4:5:0:0:0_Abrams	32937087	G	<DEL>	DEL	U6	ENSCAFG00000025903	feature_ablation	ENSCAFG00000025903	n.32937088_107266304del	.
Abrams	chr1	MantaDEL:58149:4:5:0:0:0_Abrams	32937087	G	<DEL>	DEL	ENSCAFG00000043728	ENSCAFG00000043728	feature_ablation	ENSCAFG00000043728	n.107266304_32937088del	.
Abrams	chr1	MantaDEL:58149:4:5:0:0:0_Abrams	32937087	G	<DEL>	DEL	ENSCAFG00000041963	ENSCAFG00000041963	feature_ablation	ENSCAFG00000041963	n.107266304_32937088del	.
Abrams	chr1	MantaDEL:58149:4:5:0:0:0_Abrams	32937087	G	<DEL>	DEL	ENSCAFG00000047688	ENSCAFG00000047688	feature_ablation	ENSCAFG00000047688	n.32937088_107266304del	.
Abrams	chr1	MantaDEL:58149:4:5:0:0:0_Abrams	32937087	G	<DEL>	DEL	PTCH1	ENSCAFG00000001246	feature_ablation	ENSCAFG00000001246	n.32937088_107266304del	.
Abrams	chr1	MantaDEL:58149:4:5:0:0:0_Abrams	32937087	G	<DEL>	DEL	FANCC	ENSCAFG00000001286	feature_ablation	ENSCAFG00000001286	n.32937088_107266304del	.
Abrams	chr1	MantaDEL:58149:4:5:0:0:0_Abrams	32937087	G	<DEL>	DEL	AOPEP	ENSCAFG00000023549	feature_ablation	ENSCAFG00000023549	n.107266304_32937088del	.
Abrams	chr1	MantaDEL:58149:4:5:0:0:0_Abrams	32937087	G	<DEL>	DEL	cfa-mir-24-1	ENSCAFG00000020576	feature_ablation	ENSCAFG00000020576	n.107266304_32937088del	.
Abrams	chr1	MantaDEL:58149:4:5:0:0:0_Abrams	32937087	G	<DEL>	DEL	MIR27B	ENSCAFG00000020574	feature_ablation	ENSCAFG00000020574	n.107266304_32937088del	.
Abrams	chr1	MantaDEL:58149:4:5:0:0:0_Abrams	32937087	G	<DEL>	DEL	MIR23B	ENSCAFG00000020635	feature_ablation	ENSCAFG00000020635	n.107266304_32937088del	.
Abrams	chr1	MantaDEL:58149:4:5:0:0:0_Abrams	32937087	G	<DEL>	DEL	FBP1	ENSCAFG00000001305	feature_ablation	ENSCAFG00000001305	n.32937088_107266304del	.
Abrams	chr1	MantaDEL:58149:4:5:0:0:0_Abrams	32937087	G	<DEL>	DEL	FBP2	ENSCAFG00000023446	feature_ablation	ENSCAFG00000023446	n.32937088_107266304del	.
Abrams	chr1	MantaDEL:58149:4:5:0:0:0_Abrams	32937087	G	<DEL>	DEL	ENSCAFG00000001309	ENSCAFG00000001309	feature_ablation	ENSCAFG00000001309	n.107266304_32937088del	.
Abrams	chr1	MantaDEL:58149:4:5:0:0:0_Abrams	32937087	G	<DEL>	DEL	ENSCAFG00000046884	ENSCAFG00000046884	feature_ablation	ENSCAFG00000046884	n.32937088_107266304del	.
Abrams	chr1	MantaDEL:58149:4:5:0:0:0_Abrams	32937087	G	<DEL>	DEL	DAPK1	ENSCAFG00000001316	feature_ablation	ENSCAFG00000001316	n.107266304_32937088del	.
Abrams	chr1	MantaDEL:58149:4:5:0:0:0_Abrams	32937087	G	<DEL>	DEL	ENSCAFG00000045391	ENSCAFG00000045391	feature_ablation	ENSCAFG00000045391	n.107266304_32937088del	.
Abrams	chr1	MantaDEL:58149:4:5:0:0:0_Abrams	32937087	G	<DEL>	DEL	ENSCAFG00000044080	ENSCAFG00000044080	feature_ablation	ENSCAFG00000044080	n.107266304_32937088del	.
Abrams	chr1	MantaDEL:58149:4:5:0:0:0_Abrams	32937087	G	<DEL>	DEL	ENSCAFG00000044442	ENSCAFG00000044442	feature_ablation	ENSCAFG00000044442	n.32937088_107266304del	.
Abrams	chr1	MantaDEL:58149:4:5:0:0:0_Abrams	32937087	G	<DEL>	DEL	ENSCAFG00000041764	ENSCAFG00000041764	feature_ablation	ENSCAFG00000041764	n.32937088_107266304del	.
Abrams	chr1	MantaDEL:58149:4:5:0:0:0_Abrams	32937087	G	<DEL>	DEL	ENSCAFG00000043644	ENSCAFG00000043644	feature_ablation	ENSCAFG00000043644	n.32937088_107266304del	.
Abrams	chr1	MantaDEL:58149:4:5:0:0:0_Abrams	32937087	G	<DEL>	DEL	ENSCAFG00000049756	ENSCAFG00000049756	feature_ablation	ENSCAFG00000049756	n.32937088_107266304del	.
Abrams	chr1	MantaDEL:58149:4:5:0:0:0_Abrams	32937087	G	<DEL>	DEL	ENSCAFG00000041411	ENSCAFG00000041411	feature_ablation	ENSCAFG00000041411	n.107266304_32937088del	.
Abrams	chr1	MantaDEL:58149:4:5:0:0:0_Abrams	32937087	G	<DEL>	DEL	ENSCAFG00000045595	ENSCAFG00000045595	feature_ablation	ENSCAFG00000045595	n.32937088_107266304del	.
Abrams	chr1	MantaDEL:58149:4:5:0:0:0_Abrams	32937087	G	<DEL>	DEL	ENSCAFG00000048343	ENSCAFG00000048343	feature_ablation	ENSCAFG00000048343	n.32937088_107266304del	.
Abrams	chr1	MantaDEL:58149:4:5:0:0:0_Abrams	32937087	G	<DEL>	DEL	GAS1	ENSCAFG00000023269	feature_ablation	ENSCAFG00000023269	n.32937088_107266304del	.
Abrams	chr1	MantaDEL:58149:4:5:0:0:0_Abrams	32937087	G	<DEL>	DEL	ENSCAFG00000044418	ENSCAFG00000044418	feature_ablation	ENSCAFG00000044418	n.32937088_107266304del	.
Abrams	chr1	MantaDEL:58149:4:5:0:0:0_Abrams	32937087	G	<DEL>	DEL	ENSCAFG00000046959	ENSCAFG00000046959	feature_ablation	ENSCAFG00000046959	n.32937088_107266304del	.
Abrams	chr1	MantaDEL:58149:4:5:0:0:0_Abrams	32937087	G	<DEL>	DEL	ENSCAFG00000043225	ENSCAFG00000043225	feature_ablation	ENSCAFG00000043225	n.107266304_32937088del	.
Abrams	chr1	MantaDEL:58149:4:5:0:0:0_Abrams	32937087	G	<DEL>	DEL	ENSCAFG00000042930	ENSCAFG00000042930	feature_ablation	ENSCAFG00000042930	n.107266304_32937088del	.
Abrams	chr1	MantaDEL:58149:4:5:0:0:0_Abrams	32937087	G	<DEL>	DEL	ENSCAFG00000043656	ENSCAFG00000043656	feature_ablation	ENSCAFG00000043656	n.32937088_107266304del	.
Abrams	chr1	MantaDEL:58149:4:5:0:0:0_Abrams	32937087	G	<DEL>	DEL	ENSCAFG00000044441	ENSCAFG00000044441	feature_ablation	ENSCAFG00000044441	n.107266304_32937088del	.
Abrams	chr1	MantaDEL:58149:4:5:0:0:0_Abrams	32937087	G	<DEL>	DEL	TUT7	ENSCAFG00000001331	feature_ablation	ENSCAFG00000001331	n.32937088_107266304del	.
Abrams	chr1	MantaDEL:58149:4:5:0:0:0_Abrams	32937087	G	<DEL>	DEL	C9orf153	ENSCAFG00000043726	feature_ablation	ENSCAFG00000043726	n.32937088_107266304del	.
Abrams	chr1	MantaDEL:58149:4:5:0:0:0_Abrams	32937087	G	<DEL>	DEL	GOLM1	ENSCAFG00000001350	feature_ablation	ENSCAFG00000001350	n.32937088_107266304del	.
Abrams	chr1	MantaDEL:58149:4:5:0:0:0_Abrams	32937087	G	<DEL>	DEL	NAA35	ENSCAFG00000001344	feature_ablation	ENSCAFG00000001344	n.107266304_32937088del	.
Abrams	chr1	MantaDEL:58149:4:5:0:0:0_Abrams	32937087	G	<DEL>	DEL	ENSCAFG00000001352	ENSCAFG00000001352	feature_ablation	ENSCAFG00000001352	n.107266304_32937088del	.
Abrams	chr1	MantaDEL:58149:4:5:0:0:0_Abrams	32937087	G	<DEL>	DEL	ENSCAFG00000041239	ENSCAFG00000041239	feature_ablation	ENSCAFG00000041239	n.107266304_32937088del	.
Abrams	chr1	MantaDEL:58149:4:5:0:0:0_Abrams	32937087	G	<DEL>	DEL	AGTPBP1	ENSCAFG00000001358	feature_ablation	ENSCAFG00000001358	n.32937088_107266304del	.
Abrams	chr1	MantaDEL:58149:4:5:0:0:0_Abrams	32937087	G	<DEL>	DEL	U4	ENSCAFG00000046024	feature_ablation	ENSCAFG00000046024	n.107266304_32937088del	.
Abrams	chr1	MantaDEL:58149:4:5:0:0:0_Abrams	32937087	G	<DEL>	DEL	ENSCAFG00000045529	ENSCAFG00000045529	feature_ablation	ENSCAFG00000045529	n.32937088_107266304del	.
Abrams	chr1	MantaDEL:58149:4:5:0:0:0_Abrams	32937087	G	<DEL>	DEL	NTRK2	ENSCAFG00000001380	feature_ablation	ENSCAFG00000001380	n.107266304_32937088del	.
Abrams	chr1	MantaDEL:58149:4:5:0:0:0_Abrams	32937087	G	<DEL>	DEL	ENSCAFG00000047840	ENSCAFG00000047840	feature_ablation	ENSCAFG00000047840	n.107266304_32937088del	.
Abrams	chr1	MantaDEL:58149:4:5:0:0:0_Abrams	32937087	G	<DEL>	DEL	SLC28A3	ENSCAFG00000046655	feature_ablation	ENSCAFG00000046655	n.32937088_107266304del	.
Abrams	chr1	MantaDEL:58149:4:5:0:0:0_Abrams	32937087	G	<DEL>	DEL	U6	ENSCAFG00000020707	feature_ablation	ENSCAFG00000020707	n.32937088_107266304del	.
Abrams	chr1	MantaDEL:58149:4:5:0:0:0_Abrams	32937087	G	<DEL>	DEL	U6	ENSCAFG00000022904	feature_ablation	ENSCAFG00000022904	n.32937088_107266304del	.
Abrams	chr1	MantaDEL:58149:4:5:0:0:0_Abrams	32937087	G	<DEL>	DEL	ENSCAFG00000046728	ENSCAFG00000046728	feature_ablation	ENSCAFG00000046728	n.107266304_32937088del	.
Abrams	chr1	MantaDEL:58149:4:5:0:0:0_Abrams	32937087	G	<DEL>	DEL	ENSCAFG00000043655	ENSCAFG00000043655	feature_ablation	ENSCAFG00000043655	n.32937088_107266304del	.
Abrams	chr1	MantaDEL:58149:4:5:0:0:0_Abrams	32937087	G	<DEL>	DEL	ENSCAFG00000045735	ENSCAFG00000045735	feature_ablation	ENSCAFG00000045735	n.107266304_32937088del	.
Abrams	chr1	MantaDEL:58149:4:5:0:0:0_Abrams	32937087	G	<DEL>	DEL	ENSCAFG00000050033	ENSCAFG00000050033	feature_ablation	ENSCAFG00000050033	n.32937088_107266304del	.
Abrams	chr1	MantaDEL:58149:4:5:0:0:0_Abrams	32937087	G	<DEL>	DEL	RMI1	ENSCAFG00000001390	feature_ablation	ENSCAFG00000001390	n.107266304_32937088del	.
Abrams	chr1	MantaDEL:58149:4:5:0:0:0_Abrams	32937087	G	<DEL>	DEL	U6	ENSCAFG00000026045	feature_ablation	ENSCAFG00000026045	n.32937088_107266304del	.
Abrams	chr1	MantaDEL:58149:4:5:0:0:0_Abrams	32937087	G	<DEL>	DEL	HNRNPK	ENSCAFG00000001399	feature_ablation	ENSCAFG00000001399	n.32937088_107266304del	.
Abrams	chr1	MantaDEL:58149:4:5:0:0:0_Abrams	32937087	G	<DEL>	DEL	MIR7-1	ENSCAFG00000020591	feature_ablation	ENSCAFG00000020591	n.32937088_107266304del	.
Abrams	chr1	MantaDEL:58149:4:5:0:0:0_Abrams	32937087	G	<DEL>	DEL	C1H9orf64	ENSCAFG00000001404	feature_ablation	ENSCAFG00000001404	n.32937088_107266304del	.
Abrams	chr1	MantaDEL:58149:4:5:0:0:0_Abrams	32937087	G	<DEL>	DEL	KIF27	ENSCAFG00000001417	feature_ablation	ENSCAFG00000001417	n.32937088_107266304del	.
Abrams	chr1	MantaDEL:58149:4:5:0:0:0_Abrams	32937087	G	<DEL>	DEL	ENSCAFG00000047713	ENSCAFG00000047713	feature_ablation	ENSCAFG00000047713	n.32937088_107266304del	.
Abrams	chr1	MantaDEL:58149:4:5:0:0:0_Abrams	32937087	G	<DEL>	DEL	ENSCAFG00000049418	ENSCAFG00000049418	feature_ablation	ENSCAFG00000049418	n.107266304_32937088del	.
Abrams	chr1	MantaDEL:58149:4:5:0:0:0_Abrams	32937087	G	<DEL>	DEL	GKAP1	ENSCAFG00000001425	feature_ablation	ENSCAFG00000001425	n.32937088_107266304del	.
Abrams	chr1	MantaDEL:58149:4:5:0:0:0_Abrams	32937087	G	<DEL>	DEL	UBQLN1	ENSCAFG00000001435	feature_ablation	ENSCAFG00000001435	n.32937088_107266304del	.
Abrams	chr1	MantaDEL:58149:4:5:0:0:0_Abrams	32937087	G	<DEL>	DEL	IDNK	ENSCAFG00000029948	feature_ablation	ENSCAFG00000029948	n.107266304_32937088del	.
Abrams	chr1	MantaDEL:58149:4:5:0:0:0_Abrams	32937087	G	<DEL>	DEL	FRMD3	ENSCAFG00000001446	feature_ablation	ENSCAFG00000001446	n.32937088_107266304del	.
Abrams	chr1	MantaDEL:58149:4:5:0:0:0_Abrams	32937087	G	<DEL>	DEL	RASEF	ENSCAFG00000001453	feature_ablation	ENSCAFG00000001453	n.32937088_107266304del	.
Abrams	chr1	MantaDEL:58149:4:5:0:0:0_Abrams	32937087	G	<DEL>	DEL	ENSCAFG00000041163	ENSCAFG00000041163	feature_ablation	ENSCAFG00000041163	n.32937088_107266304del	.
Abrams	chr1	MantaDEL:58149:4:5:0:0:0_Abrams	32937087	G	<DEL>	DEL	ENSCAFG00000042733	ENSCAFG00000042733	feature_ablation	ENSCAFG00000042733	n.107266304_32937088del	.
Abrams	chr1	MantaDEL:58149:4:5:0:0:0_Abrams	32937087	G	<DEL>	DEL	ENSCAFG00000030287	ENSCAFG00000030287	feature_ablation	ENSCAFG00000030287	n.107266304_32937088del	.
Abrams	chr1	MantaDEL:58149:4:5:0:0:0_Abrams	32937087	G	<DEL>	DEL	ENSCAFG00000048718	ENSCAFG00000048718	feature_ablation	ENSCAFG00000048718	n.107266304_32937088del	.
Abrams	chr1	MantaDEL:58149:4:5:0:0:0_Abrams	32937087	G	<DEL>	DEL	ENSCAFG00000046035	ENSCAFG00000046035	feature_ablation	ENSCAFG00000046035	n.32937088_107266304del	.
Abrams	chr1	MantaDEL:58149:4:5:0:0:0_Abrams	32937087	G	<DEL>	DEL	ENSCAFG00000045758	ENSCAFG00000045758	feature_ablation	ENSCAFG00000045758	n.32937088_107266304del	.
Abrams	chr1	MantaDEL:58149:4:5:0:0:0_Abrams	32937087	G	<DEL>	DEL	ENSCAFG00000048342	ENSCAFG00000048342	feature_ablation	ENSCAFG00000048342	n.107266304_32937088del	.
Abrams	chr1	MantaDEL:58149:4:5:0:0:0_Abrams	32937087	G	<DEL>	DEL	TLE1	ENSCAFG00000001462	feature_ablation	ENSCAFG00000001462	n.32937088_107266304del	.
Abrams	chr1	MantaDEL:58149:4:5:0:0:0_Abrams	32937087	G	<DEL>	DEL	U6	ENSCAFG00000044088	feature_ablation	ENSCAFG00000044088	n.32937088_107266304del	.
Abrams	chr1	MantaDEL:58149:4:5:0:0:0_Abrams	32937087	G	<DEL>	DEL	Metazoa_SRP	ENSCAFG00000045185	feature_ablation	ENSCAFG00000045185	n.32937088_107266304del	.
Abrams	chr1	MantaDEL:58149:4:5:0:0:0_Abrams	32937087	G	<DEL>	DEL	ENSCAFG00000047072	ENSCAFG00000047072	feature_ablation	ENSCAFG00000047072	n.107266304_32937088del	.
Abrams	chr1	MantaDEL:58149:4:5:0:0:0_Abrams	32937087	G	<DEL>	DEL	ENSCAFG00000048441	ENSCAFG00000048441	feature_ablation	ENSCAFG00000048441	n.32937088_107266304del	.
Abrams	chr1	MantaDEL:58149:4:5:0:0:0_Abrams	32937087	G	<DEL>	DEL	ENSCAFG00000046161	ENSCAFG00000046161	feature_ablation	ENSCAFG00000046161	n.107266304_32937088del	.
Abrams	chr1	MantaDEL:58149:4:5:0:0:0_Abrams	32937087	G	<DEL>	DEL	ENSCAFG00000043705	ENSCAFG00000043705	feature_ablation	ENSCAFG00000043705	n.107266304_32937088del	.
Abrams	chr1	MantaDEL:58149:4:5:0:0:0_Abrams	32937087	G	<DEL>	DEL	ENSCAFG00000014649	ENSCAFG00000014649	feature_ablation	ENSCAFG00000014649	n.107266304_32937088del	.
Abrams	chr1	MantaDEL:58149:4:5:0:0:0_Abrams	32937087	G	<DEL>	DEL	ENSCAFG00000045561	ENSCAFG00000045561	feature_ablation	ENSCAFG00000045561	n.107266304_32937088del	.
Abrams	chr1	MantaDEL:58149:4:5:0:0:0_Abrams	32937087	G	<DEL>	DEL	ENSCAFG00000001479	ENSCAFG00000001479	feature_ablation	ENSCAFG00000001479	n.107266304_32937088del	.
Abrams	chr1	MantaDEL:58149:4:5:0:0:0_Abrams	32937087	G	<DEL>	DEL	ENSCAFG00000045327	ENSCAFG00000045327	feature_ablation	ENSCAFG00000045327	n.107266304_32937088del	.
Abrams	chr1	MantaDEL:58149:4:5:0:0:0_Abrams	32937087	G	<DEL>	DEL	ENSCAFG00000044512	ENSCAFG00000044512	feature_ablation	ENSCAFG00000044512	n.107266304_32937088del	.
Abrams	chr1	MantaDEL:58149:4:5:0:0:0_Abrams	32937087	G	<DEL>	DEL	TLE4	ENSCAFG00000001534	feature_ablation	ENSCAFG00000001534	n.107266304_32937088del	.
Abrams	chr1	MantaDEL:58149:4:5:0:0:0_Abrams	32937087	G	<DEL>	DEL	ENSCAFG00000042774	ENSCAFG00000042774	feature_ablation	ENSCAFG00000042774	n.32937088_107266304del	.
Abrams	chr1	MantaDEL:58149:4:5:0:0:0_Abrams	32937087	G	<DEL>	DEL	ENSCAFG00000046795	ENSCAFG00000046795	feature_ablation	ENSCAFG00000046795	n.107266304_32937088del	.
Abrams	chr1	MantaDEL:58149:4:5:0:0:0_Abrams	32937087	G	<DEL>	DEL	ENSCAFG00000041424	ENSCAFG00000041424	feature_ablation	ENSCAFG00000041424	n.32937088_107266304del	.
Abrams	chr1	MantaDEL:58149:4:5:0:0:0_Abrams	32937087	G	<DEL>	DEL	U7	ENSCAFG00000028077	feature_ablation	ENSCAFG00000028077	n.32937088_107266304del	.
Abrams	chr1	MantaDEL:58149:4:5:0:0:0_Abrams	32937087	G	<DEL>	DEL	PSAT1	ENSCAFG00000001570	feature_ablation	ENSCAFG00000001570	n.107266304_32937088del	.
Abrams	chr1	MantaDEL:58149:4:5:0:0:0_Abrams	32937087	G	<DEL>	DEL	CEP78	ENSCAFG00000001577	feature_ablation	ENSCAFG00000001577	n.107266304_32937088del	.
Abrams	chr1	MantaDEL:58149:4:5:0:0:0_Abrams	32937087	G	<DEL>	DEL	GNAQ	ENSCAFG00000001579	feature_ablation	ENSCAFG00000001579	n.32937088_107266304del	.
Abrams	chr1	MantaDEL:58149:4:5:0:0:0_Abrams	32937087	G	<DEL>	DEL	GNA14	ENSCAFG00000031429	feature_ablation	ENSCAFG00000031429	n.32937088_107266304del	.
Abrams	chr1	MantaDEL:58149:4:5:0:0:0_Abrams	32937087	G	<DEL>	DEL	VPS13A	ENSCAFG00000001617	feature_ablation	ENSCAFG00000001617	n.107266304_32937088del	.
Abrams	chr1	MantaDEL:58149:4:5:0:0:0_Abrams	32937087	G	<DEL>	DEL	ENSCAFG00000033055	ENSCAFG00000033055	feature_ablation	ENSCAFG00000033055	n.32937088_107266304del	.
Abrams	chr1	MantaDEL:58149:4:5:0:0:0_Abrams	32937087	G	<DEL>	DEL	FOXB2	ENSCAFG00000001637	feature_ablation	ENSCAFG00000001637	n.107266304_32937088del	.
Abrams	chr1	MantaDEL:58149:4:5:0:0:0_Abrams	32937087	G	<DEL>	DEL	PRUNE2	ENSCAFG00000001646	feature_ablation	ENSCAFG00000001646	n.32937088_107266304del	.
Abrams	chr1	MantaDEL:58149:4:5:0:0:0_Abrams	32937087	G	<DEL>	DEL	U6	ENSCAFG00000022899	feature_ablation	ENSCAFG00000022899	n.32937088_107266304del	.
Abrams	chr1	MantaDEL:58149:4:5:0:0:0_Abrams	32937087	G	<DEL>	DEL	ENSCAFG00000047127	ENSCAFG00000047127	feature_ablation	ENSCAFG00000047127	n.107266304_32937088del	.
Abrams	chr1	MantaDEL:58149:4:5:0:0:0_Abrams	32937087	G	<DEL>	DEL	ENSCAFG00000049003	ENSCAFG00000049003	feature_ablation	ENSCAFG00000049003	n.107266304_32937088del	.
Abrams	chr1	MantaDEL:58149:4:5:0:0:0_Abrams	32937087	G	<DEL>	DEL	RFK	ENSCAFG00000030179	feature_ablation	ENSCAFG00000030179	n.32937088_107266304del	.
Abrams	chr1	MantaDEL:58149:4:5:0:0:0_Abrams	32937087	G	<DEL>	DEL	PCSK5	ENSCAFG00000001690	feature_ablation	ENSCAFG00000001690	n.107266304_32937088del	.
Abrams	chr1	MantaDEL:58149:4:5:0:0:0_Abrams	32937087	G	<DEL>	DEL	ENSCAFG00000038859	ENSCAFG00000038859	feature_ablation	ENSCAFG00000038859	n.107266304_32937088del	.
Abrams	chr1	MantaDEL:58149:4:5:0:0:0_Abrams	32937087	G	<DEL>	DEL	ENSCAFG00000045046	ENSCAFG00000045046	feature_ablation	ENSCAFG00000045046	n.107266304_32937088del	.
Abrams	chr1	MantaDEL:58149:4:5:0:0:0_Abrams	32937087	G	<DEL>	DEL	OSTF1	ENSCAFG00000001699	feature_ablation	ENSCAFG00000001699	n.107266304_32937088del	.
Abrams	chr1	MantaDEL:58149:4:5:0:0:0_Abrams	32937087	G	<DEL>	DEL	NMRK1	ENSCAFG00000001702	feature_ablation	ENSCAFG00000001702	n.32937088_107266304del	.
Abrams	chr1	MantaDEL:58149:4:5:0:0:0_Abrams	32937087	G	<DEL>	DEL	ENSCAFG00000026053	ENSCAFG00000026053	feature_ablation	ENSCAFG00000026053	n.32937088_107266304del	.
Abrams	chr1	MantaDEL:58149:4:5:0:0:0_Abrams	32937087	G	<DEL>	DEL	CARNMT1	ENSCAFG00000001703	feature_ablation	ENSCAFG00000001703	n.32937088_107266304del	.
Abrams	chr1	MantaDEL:58149:4:5:0:0:0_Abrams	32937087	G	<DEL>	DEL	C1H9orf40	ENSCAFG00000029729	feature_ablation	ENSCAFG00000029729	n.32937088_107266304del	.
Abrams	chr1	MantaDEL:58149:4:5:0:0:0_Abrams	32937087	G	<DEL>	DEL	TRPM6	ENSCAFG00000001751	feature_ablation	ENSCAFG00000001751	n.32937088_107266304del	.
Abrams	chr1	MantaDEL:58149:4:5:0:0:0_Abrams	32937087	G	<DEL>	DEL	RORB	ENSCAFG00000001769	feature_ablation	ENSCAFG00000001769	n.107266304_32937088del	.
Abrams	chr1	MantaDEL:58149:4:5:0:0:0_Abrams	32937087	G	<DEL>	DEL	ENSCAFG00000001772	ENSCAFG00000001772	feature_ablation	ENSCAFG00000001772	n.32937088_107266304del	.
Abrams	chr1	MantaDEL:58149:4:5:0:0:0_Abrams	32937087	G	<DEL>	DEL	ENSCAFG00000041338	ENSCAFG00000041338	feature_ablation	ENSCAFG00000041338	n.32937088_107266304del	.
Abrams	chr1	MantaDEL:58149:4:5:0:0:0_Abrams	32937087	G	<DEL>	DEL	ENSCAFG00000001773	ENSCAFG00000001773	feature_ablation	ENSCAFG00000001773	n.107266304_32937088del	.
Abrams	chr1	MantaDEL:58149:4:5:0:0:0_Abrams	32937087	G	<DEL>	DEL	U6	ENSCAFG00000022112	feature_ablation	ENSCAFG00000022112	n.32937088_107266304del	.
Abrams	chr1	MantaDEL:58149:4:5:0:0:0_Abrams	32937087	G	<DEL>	DEL	U4	ENSCAFG00000047581	feature_ablation	ENSCAFG00000047581	n.107266304_32937088del	.
Abrams	chr1	MantaDEL:58149:4:5:0:0:0_Abrams	32937087	G	<DEL>	DEL	ENSCAFG00000045723	ENSCAFG00000045723	feature_ablation	ENSCAFG00000045723	n.107266304_32937088del	.
Abrams	chr1	MantaDEL:58149:4:5:0:0:0_Abrams	32937087	G	<DEL>	DEL	ENSCAFG00000044237	ENSCAFG00000044237	feature_ablation	ENSCAFG00000044237	n.32937088_107266304del	.
Abrams	chr1	MantaDEL:58149:4:5:0:0:0_Abrams	32937087	G	<DEL>	DEL	ENSCAFG00000044501	ENSCAFG00000044501	feature_ablation	ENSCAFG00000044501	n.107266304_32937088del	.
Abrams	chr1	MantaDEL:58149:4:5:0:0:0_Abrams	32937087	G	<DEL>	DEL	ANXA1	ENSCAFG00000001778	feature_ablation	ENSCAFG00000001778	n.107266304_32937088del	.
Abrams	chr1	MantaDEL:58149:4:5:0:0:0_Abrams	32937087	G	<DEL>	DEL	ENSCAFG00000042929	ENSCAFG00000042929	feature_ablation	ENSCAFG00000042929	n.107266304_32937088del	.
Abrams	chr1	MantaDEL:58149:4:5:0:0:0_Abrams	32937087	G	<DEL>	DEL	ENSCAFG00000046797	ENSCAFG00000046797	feature_ablation	ENSCAFG00000046797	n.107266304_32937088del	.
Abrams	chr1	MantaDEL:58149:4:5:0:0:0_Abrams	32937087	G	<DEL>	DEL	ALDH1A1	ENSCAFG00000001791	feature_ablation	ENSCAFG00000001791	n.32937088_107266304del	.
Abrams	chr1	MantaDEL:58149:4:5:0:0:0_Abrams	32937087	G	<DEL>	DEL	ENSCAFG00000045012	ENSCAFG00000045012	feature_ablation	ENSCAFG00000045012	n.32937088_107266304del	.
Abrams	chr1	MantaDEL:58149:4:5:0:0:0_Abrams	32937087	G	<DEL>	DEL	TMC1	ENSCAFG00000001801	feature_ablation	ENSCAFG00000001801	n.107266304_32937088del	.
Abrams	chr1	MantaDEL:58149:4:5:0:0:0_Abrams	32937087	G	<DEL>	DEL	ENSCAFG00000047765	ENSCAFG00000047765	feature_ablation	ENSCAFG00000047765	n.32937088_107266304del	.
Abrams	chr1	MantaDEL:58149:4:5:0:0:0_Abrams	32937087	G	<DEL>	DEL	ENSCAFG00000048620	ENSCAFG00000048620	feature_ablation	ENSCAFG00000048620	n.32937088_107266304del	.
Abrams	chr1	MantaDEL:58149:4:5:0:0:0_Abrams	32937087	G	<DEL>	DEL	ZFAND5	ENSCAFG00000001811	feature_ablation	ENSCAFG00000001811	n.32937088_107266304del	.
Abrams	chr1	MantaDEL:58149:4:5:0:0:0_Abrams	32937087	G	<DEL>	DEL	GDA	ENSCAFG00000001815	feature_ablation	ENSCAFG00000001815	n.107266304_32937088del	.
Abrams	chr1	MantaDEL:58149:4:5:0:0:0_Abrams	32937087	G	<DEL>	DEL	ENSCAFG00000029048	ENSCAFG00000029048	feature_ablation	ENSCAFG00000029048	n.32937088_107266304del	.
Abrams	chr1	MantaDEL:58149:4:5:0:0:0_Abrams	32937087	G	<DEL>	DEL	C1H9orf85	ENSCAFG00000001820	feature_ablation	ENSCAFG00000001820	n.107266304_32937088del	.
Abrams	chr1	MantaDEL:58149:4:5:0:0:0_Abrams	32937087	G	<DEL>	DEL	ABHD17B	ENSCAFG00000001821	feature_ablation	ENSCAFG00000001821	n.32937088_107266304del	.
Abrams	chr1	MantaDEL:58149:4:5:0:0:0_Abrams	32937087	G	<DEL>	DEL	U6	ENSCAFG00000021595	feature_ablation	ENSCAFG00000021595	n.32937088_107266304del	.
Abrams	chr1	MantaDEL:58149:4:5:0:0:0_Abrams	32937087	G	<DEL>	DEL	CEMIP2	ENSCAFG00000001825	feature_ablation	ENSCAFG00000001825	n.32937088_107266304del	.
Abrams	chr1	MantaDEL:58149:4:5:0:0:0_Abrams	32937087	G	<DEL>	DEL	TRPM3	ENSCAFG00000001849	feature_ablation	ENSCAFG00000001849	n.32937088_107266304del	.
Abrams	chr1	MantaDEL:58149:4:5:0:0:0_Abrams	32937087	G	<DEL>	DEL	ENSCAFG00000024435	ENSCAFG00000024435	feature_ablation	ENSCAFG00000024435	n.107266304_32937088del	.
Abrams	chr1	MantaDEL:58149:4:5:0:0:0_Abrams	32937087	G	<DEL>	DEL	ENSCAFG00000010747	ENSCAFG00000010747	feature_ablation	ENSCAFG00000010747	n.107266304_32937088del	.
Abrams	chr1	MantaDEL:58149:4:5:0:0:0_Abrams	32937087	G	<DEL>	DEL	MIR204	ENSCAFG00000020546	feature_ablation	ENSCAFG00000020546	n.32937088_107266304del	.
Abrams	chr1	MantaDEL:58149:4:5:0:0:0_Abrams	32937087	G	<DEL>	DEL	KLF9	ENSCAFG00000001867	feature_ablation	ENSCAFG00000001867	n.32937088_107266304del	.
Abrams	chr1	MantaDEL:58149:4:5:0:0:0_Abrams	32937087	G	<DEL>	DEL	SMC5	ENSCAFG00000001880	feature_ablation	ENSCAFG00000001880	n.107266304_32937088del	.
Abrams	chr1	MantaDEL:58149:4:5:0:0:0_Abrams	32937087	G	<DEL>	DEL	MAMDC2	ENSCAFG00000001890	feature_ablation	ENSCAFG00000001890	n.107266304_32937088del	.
Abrams	chr1	MantaDEL:58149:4:5:0:0:0_Abrams	32937087	G	<DEL>	DEL	ENSCAFG00000028932	ENSCAFG00000028932	feature_ablation	ENSCAFG00000028932	n.32937088_107266304del	.
Abrams	chr1	MantaDEL:58149:4:5:0:0:0_Abrams	32937087	G	<DEL>	DEL	C1H9orf135	ENSCAFG00000001893	feature_ablation	ENSCAFG00000001893	n.107266304_32937088del	.
Abrams	chr1	MantaDEL:58149:4:5:0:0:0_Abrams	32937087	G	<DEL>	DEL	ENSCAFG00000047585	ENSCAFG00000047585	feature_ablation	ENSCAFG00000047585	n.107266304_32937088del	.
Abrams	chr1	MantaDEL:58149:4:5:0:0:0_Abrams	32937087	G	<DEL>	DEL	PTAR1	ENSCAFG00000001895	feature_ablation	ENSCAFG00000001895	n.32937088_107266304del	.
Abrams	chr1	MantaDEL:58149:4:5:0:0:0_Abrams	32937087	G	<DEL>	DEL	APBA1	ENSCAFG00000001897	feature_ablation	ENSCAFG00000001897	n.32937088_107266304del	.
Abrams	chr1	MantaDEL:58149:4:5:0:0:0_Abrams	32937087	G	<DEL>	DEL	FAM189A2	ENSCAFG00000001900	feature_ablation	ENSCAFG00000001900	n.107266304_32937088del	.
Abrams	chr1	MantaDEL:58149:4:5:0:0:0_Abrams	32937087	G	<DEL>	DEL	U4	ENSCAFG00000027314	feature_ablation	ENSCAFG00000027314	n.32937088_107266304del	.
Abrams	chr1	MantaDEL:58149:4:5:0:0:0_Abrams	32937087	G	<DEL>	DEL	ENSCAFG00000046950	ENSCAFG00000046950	feature_ablation	ENSCAFG00000046950	n.32937088_107266304del	.
Abrams	chr1	MantaDEL:58149:4:5:0:0:0_Abrams	32937087	G	<DEL>	DEL	TJP2	ENSCAFG00000001902	feature_ablation	ENSCAFG00000001902	n.107266304_32937088del	.
Abrams	chr1	MantaDEL:58149:4:5:0:0:0_Abrams	32937087	G	<DEL>	DEL	ENSCAFG00000044809	ENSCAFG00000044809	feature_ablation	ENSCAFG00000044809	n.107266304_32937088del	.
Abrams	chr1	MantaDEL:58149:4:5:0:0:0_Abrams	32937087	G	<DEL>	DEL	ENSCAFG00000042011	ENSCAFG00000042011	feature_ablation	ENSCAFG00000042011	n.32937088_107266304del	.
Abrams	chr1	MantaDEL:58149:4:5:0:0:0_Abrams	32937087	G	<DEL>	DEL	FXN	ENSCAFG00000029645	feature_ablation	ENSCAFG00000029645	n.107266304_32937088del	.
Abrams	chr1	MantaDEL:58149:4:5:0:0:0_Abrams	32937087	G	<DEL>	DEL	PIP5K1B	ENSCAFG00000001916	feature_ablation	ENSCAFG00000001916	n.107266304_32937088del	.
Abrams	chr1	MantaDEL:58149:4:5:0:0:0_Abrams	32937087	G	<DEL>	DEL	ENSCAFG00000046101	ENSCAFG00000046101	feature_ablation	ENSCAFG00000046101	n.107266304_32937088del	.
Abrams	chr1	MantaDEL:58149:4:5:0:0:0_Abrams	32937087	G	<DEL>	DEL	ENSCAFG00000048878	ENSCAFG00000048878	feature_ablation	ENSCAFG00000048878	n.32937088_107266304del	.
Abrams	chr1	MantaDEL:58149:4:5:0:0:0_Abrams	32937087	G	<DEL>	DEL	TMEM252	ENSCAFG00000001927	feature_ablation	ENSCAFG00000001927	n.32937088_107266304del	.
Abrams	chr1	MantaDEL:58149:4:5:0:0:0_Abrams	32937087	G	<DEL>	DEL	PGM5	ENSCAFG00000001930	feature_ablation	ENSCAFG00000001930	n.107266304_32937088del	.
Abrams	chr1	MantaDEL:58149:4:5:0:0:0_Abrams	32937087	G	<DEL>	DEL	U4	ENSCAFG00000041250	feature_ablation	ENSCAFG00000041250	n.32937088_107266304del	.
Abrams	chr1	MantaDEL:58149:4:5:0:0:0_Abrams	32937087	G	<DEL>	DEL	ENSCAFG00000031891	ENSCAFG00000031891	feature_ablation	ENSCAFG00000031891	n.32937088_107266304del	.
Abrams	chr1	MantaDEL:58149:4:5:0:0:0_Abrams	32937087	G	<DEL>	DEL	CBWD1	ENSCAFG00000001943	feature_ablation	ENSCAFG00000001943	n.107266304_32937088del	.
Abrams	chr1	MantaDEL:58149:4:5:0:0:0_Abrams	32937087	G	<DEL>	DEL	DOCK8	ENSCAFG00000001957	feature_ablation	ENSCAFG00000001957	n.32937088_107266304del	.
Abrams	chr1	MantaDEL:58149:4:5:0:0:0_Abrams	32937087	G	<DEL>	DEL	KANK1	ENSCAFG00000001974	feature_ablation	ENSCAFG00000001974	n.32937088_107266304del	.
Abrams	chr1	MantaDEL:58149:4:5:0:0:0_Abrams	32937087	G	<DEL>	DEL	DMRT1	ENSCAFG00000001982	feature_ablation	ENSCAFG00000001982	n.32937088_107266304del	.
Abrams	chr1	MantaDEL:58149:4:5:0:0:0_Abrams	32937087	G	<DEL>	DEL	DMRT3	ENSCAFG00000023150	feature_ablation	ENSCAFG00000023150	n.32937088_107266304del	.
Abrams	chr1	MantaDEL:58149:4:5:0:0:0_Abrams	32937087	G	<DEL>	DEL	DMRT2	ENSCAFG00000001988	feature_ablation	ENSCAFG00000001988	n.32937088_107266304del	.
Abrams	chr1	MantaDEL:58149:4:5:0:0:0_Abrams	32937087	G	<DEL>	DEL	ENSCAFG00000001991	ENSCAFG00000001991	feature_ablation	ENSCAFG00000001991	n.32937088_107266304del	.
Abrams	chr1	MantaDEL:58149:4:5:0:0:0_Abrams	32937087	G	<DEL>	DEL	ENSCAFG00000040977	ENSCAFG00000040977	feature_ablation	ENSCAFG00000040977	n.32937088_107266304del	.
Abrams	chr1	MantaDEL:58149:4:5:0:0:0_Abrams	32937087	G	<DEL>	DEL	ENSCAFG00000042269	ENSCAFG00000042269	feature_ablation	ENSCAFG00000042269	n.32937088_107266304del	.
Abrams	chr1	MantaDEL:58149:4:5:0:0:0_Abrams	32937087	G	<DEL>	DEL	ENSCAFG00000045977	ENSCAFG00000045977	feature_ablation	ENSCAFG00000045977	n.32937088_107266304del	.
Abrams	chr1	MantaDEL:58149:4:5:0:0:0_Abrams	32937087	G	<DEL>	DEL	ENSCAFG00000033384	ENSCAFG00000033384	feature_ablation	ENSCAFG00000033384	n.32937088_107266304del	.
Abrams	chr1	MantaDEL:58149:4:5:0:0:0_Abrams	32937087	G	<DEL>	DEL	SMARCA2	ENSCAFG00000002013	feature_ablation	ENSCAFG00000002013	n.32937088_107266304del	.
Abrams	chr1	MantaDEL:58149:4:5:0:0:0_Abrams	32937087	G	<DEL>	DEL	ENSCAFG00000042401	ENSCAFG00000042401	feature_ablation	ENSCAFG00000042401	n.107266304_32937088del	.
Abrams	chr1	MantaDEL:58149:4:5:0:0:0_Abrams	32937087	G	<DEL>	DEL	ENSCAFG00000034181	ENSCAFG00000034181	feature_ablation	ENSCAFG00000034181	n.107266304_32937088del	.
Abrams	chr1	MantaDEL:58149:4:5:0:0:0_Abrams	32937087	G	<DEL>	DEL	VLDLR	ENSCAFG00000002028	feature_ablation	ENSCAFG00000002028	n.32937088_107266304del	.
Abrams	chr1	MantaDEL:58149:4:5:0:0:0_Abrams	32937087	G	<DEL>	DEL	KCNV2	ENSCAFG00000002032	feature_ablation	ENSCAFG00000002032	n.32937088_107266304del	.
Abrams	chr1	MantaDEL:58149:4:5:0:0:0_Abrams	32937087	G	<DEL>	DEL	PUM3	ENSCAFG00000002035	feature_ablation	ENSCAFG00000002035	n.107266304_32937088del	.
Abrams	chr1	MantaDEL:58149:4:5:0:0:0_Abrams	32937087	G	<DEL>	DEL	ENSCAFG00000002042	ENSCAFG00000002042	feature_ablation	ENSCAFG00000002042	n.107266304_32937088del	.
Abrams	chr1	MantaDEL:58149:4:5:0:0:0_Abrams	32937087	G	<DEL>	DEL	RFX3	ENSCAFG00000002053	feature_ablation	ENSCAFG00000002053	n.107266304_32937088del	.
Abrams	chr1	MantaDEL:58149:4:5:0:0:0_Abrams	32937087	G	<DEL>	DEL	ENSCAFG00000042691	ENSCAFG00000042691	feature_ablation	ENSCAFG00000042691	n.32937088_107266304del	.
Abrams	chr1	MantaDEL:58149:4:5:0:0:0_Abrams	32937087	G	<DEL>	DEL	ENSCAFG00000034142	ENSCAFG00000034142	feature_ablation	ENSCAFG00000034142	n.32937088_107266304del	.
Abrams	chr1	MantaDEL:58149:4:5:0:0:0_Abrams	32937087	G	<DEL>	DEL	GLIS3	ENSCAFG00000031499	feature_ablation	ENSCAFG00000031499	n.107266304_32937088del	.
Abrams	chr1	MantaDEL:58149:4:5:0:0:0_Abrams	32937087	G	<DEL>	DEL	U6	ENSCAFG00000027163	feature_ablation	ENSCAFG00000027163	n.32937088_107266304del	.
Abrams	chr1	MantaDEL:58149:4:5:0:0:0_Abrams	32937087	G	<DEL>	DEL	ENSCAFG00000044573	ENSCAFG00000044573	feature_ablation	ENSCAFG00000044573	n.107266304_32937088del	.
Abrams	chr1	MantaDEL:58149:4:5:0:0:0_Abrams	32937087	G	<DEL>	DEL	SLC1A1	ENSCAFG00000002067	feature_ablation	ENSCAFG00000002067	n.32937088_107266304del	.
Abrams	chr1	MantaDEL:58149:4:5:0:0:0_Abrams	32937087	G	<DEL>	DEL	SPATA6L	ENSCAFG00000002072	feature_ablation	ENSCAFG00000002072	n.107266304_32937088del	.
Abrams	chr1	MantaDEL:58149:4:5:0:0:0_Abrams	32937087	G	<DEL>	DEL	PLPP6	ENSCAFG00000002075	feature_ablation	ENSCAFG00000002075	n.32937088_107266304del	.
Abrams	chr1	MantaDEL:58149:4:5:0:0:0_Abrams	32937087	G	<DEL>	DEL	CDC37L1	ENSCAFG00000002081	feature_ablation	ENSCAFG00000002081	n.32937088_107266304del	.
Abrams	chr1	MantaDEL:58149:4:5:0:0:0_Abrams	32937087	G	<DEL>	DEL	ENSCAFG00000002083	ENSCAFG00000002083	feature_ablation	ENSCAFG00000002083	n.107266304_32937088del	.
Abrams	chr1	MantaDEL:58149:4:5:0:0:0_Abrams	32937087	G	<DEL>	DEL	ENSCAFG00000002085	ENSCAFG00000002085	feature_ablation	ENSCAFG00000002085	n.32937088_107266304del	.
Abrams	chr1	MantaDEL:58149:4:5:0:0:0_Abrams	32937087	G	<DEL>	DEL	JAK2	ENSCAFG00000002102	feature_ablation	ENSCAFG00000002102	n.32937088_107266304del	.
Abrams	chr1	MantaDEL:58149:4:5:0:0:0_Abrams	32937087	G	<DEL>	DEL	MIR101-2	ENSCAFG00000020530	feature_ablation	ENSCAFG00000020530	n.32937088_107266304del	.
Abrams	chr1	MantaDEL:58149:4:5:0:0:0_Abrams	32937087	G	<DEL>	DEL	U6	ENSCAFG00000027926	feature_ablation	ENSCAFG00000027926	n.107266304_32937088del	.
Abrams	chr1	MantaDEL:58149:4:5:0:0:0_Abrams	32937087	G	<DEL>	DEL	ENSCAFG00000049408	ENSCAFG00000049408	feature_ablation	ENSCAFG00000049408	n.32937088_107266304del	.
Abrams	chr1	MantaDEL:58149:4:5:0:0:0_Abrams	32937087	G	<DEL>	DEL	INSL6	ENSCAFG00000002113	feature_ablation	ENSCAFG00000002113	n.107266304_32937088del	.
Abrams	chr1	MantaDEL:58149:4:5:0:0:0_Abrams	32937087	G	<DEL>	DEL	RLN2	ENSCAFG00000002115	feature_ablation	ENSCAFG00000002115	n.107266304_32937088del	.
Abrams	chr1	MantaDEL:58149:4:5:0:0:0_Abrams	32937087	G	<DEL>	DEL	PLGRKT	ENSCAFG00000002116	feature_ablation	ENSCAFG00000002116	n.107266304_32937088del	.
Abrams	chr1	MantaDEL:58149:4:5:0:0:0_Abrams	32937087	G	<DEL>	DEL	CD274	ENSCAFG00000002120	feature_ablation	ENSCAFG00000002120	n.32937088_107266304del	.
Abrams	chr1	MantaDEL:58149:4:5:0:0:0_Abrams	32937087	G	<DEL>	DEL	PDCD1LG2	ENSCAFG00000002121	feature_ablation	ENSCAFG00000002121	n.32937088_107266304del	.
Abrams	chr1	MantaDEL:58149:4:5:0:0:0_Abrams	32937087	G	<DEL>	DEL	U6	ENSCAFG00000025949	feature_ablation	ENSCAFG00000025949	n.32937088_107266304del	.
Abrams	chr1	MantaDEL:58149:4:5:0:0:0_Abrams	32937087	G	<DEL>	DEL	RIC1	ENSCAFG00000002128	feature_ablation	ENSCAFG00000002128	n.32937088_107266304del	.
Abrams	chr1	MantaDEL:58149:4:5:0:0:0_Abrams	32937087	G	<DEL>	DEL	U2	ENSCAFG00000028315	feature_ablation	ENSCAFG00000028315	n.107266304_32937088del	.
Abrams	chr1	MantaDEL:58149:4:5:0:0:0_Abrams	32937087	G	<DEL>	DEL	ERMP1	ENSCAFG00000002131	feature_ablation	ENSCAFG00000002131	n.107266304_32937088del	.
Abrams	chr1	MantaDEL:58149:4:5:0:0:0_Abrams	32937087	G	<DEL>	DEL	ENSCAFG00000002137	ENSCAFG00000002137	feature_ablation	ENSCAFG00000002137	n.107266304_32937088del	.
Abrams	chr1	MantaDEL:58149:4:5:0:0:0_Abrams	32937087	G	<DEL>	DEL	ENSCAFG00000044802	ENSCAFG00000044802	feature_ablation	ENSCAFG00000044802	n.32937088_107266304del	.
Abrams	chr1	MantaDEL:58149:4:5:0:0:0_Abrams	32937087	G	<DEL>	DEL	ENSCAFG00000002139	ENSCAFG00000002139	feature_ablation	ENSCAFG00000002139	n.32937088_107266304del	.
Abrams	chr1	MantaDEL:58149:4:5:0:0:0_Abrams	32937087	G	<DEL>	DEL	ENSCAFG00000002155	ENSCAFG00000002155	feature_ablation	ENSCAFG00000002155	n.107266304_32937088del	.
Abrams	chr1	MantaDEL:58149:4:5:0:0:0_Abrams	32937087	G	<DEL>	DEL	ENSCAFG00000042625	ENSCAFG00000042625	feature_ablation	ENSCAFG00000042625	n.107266304_32937088del	.
Abrams	chr1	MantaDEL:58149:4:5:0:0:0_Abrams	32937087	G	<DEL>	DEL	ENSCAFG00000041533	ENSCAFG00000041533	feature_ablation	ENSCAFG00000041533	n.32937088_107266304del	.
Abrams	chr1	MantaDEL:58149:4:5:0:0:0_Abrams	32937087	G	<DEL>	DEL	ENSCAFG00000047551	ENSCAFG00000047551	feature_ablation	ENSCAFG00000047551	n.107266304_32937088del	.
Abrams	chr1	MantaDEL:58149:4:5:0:0:0_Abrams	32937087	G	<DEL>	DEL	ENSCAFG00000002158	ENSCAFG00000002158	feature_ablation	ENSCAFG00000002158	n.32937088_107266304del	.
Abrams	chr1	MantaDEL:58149:4:5:0:0:0_Abrams	32937087	G	<DEL>	DEL	ENSCAFG00000042306	ENSCAFG00000042306	feature_ablation	ENSCAFG00000042306	n.107266304_32937088del	.
Abrams	chr1	MantaDEL:58149:4:5:0:0:0_Abrams	32937087	G	<DEL>	DEL	ENSCAFG00000049040	ENSCAFG00000049040	feature_ablation	ENSCAFG00000049040	n.107266304_32937088del	.
Abrams	chr1	MantaDEL:58149:4:5:0:0:0_Abrams	32937087	G	<DEL>	DEL	ENSCAFG00000002159	ENSCAFG00000002159	feature_ablation	ENSCAFG00000002159	n.107266304_32937088del	.
Abrams	chr1	MantaDEL:58149:4:5:0:0:0_Abrams	32937087	G	<DEL>	DEL	ENSCAFG00000048200	ENSCAFG00000048200	feature_ablation	ENSCAFG00000048200	n.107266304_32937088del	.
Abrams	chr1	MantaDEL:58149:4:5:0:0:0_Abrams	32937087	G	<DEL>	DEL	U3	ENSCAFG00000022450	feature_ablation	ENSCAFG00000022450	n.107266304_32937088del	.
Abrams	chr1	MantaDEL:58149:4:5:0:0:0_Abrams	32937087	G	<DEL>	DEL	SPTLC1	ENSCAFG00000002160	feature_ablation	ENSCAFG00000002160	n.32937088_107266304del	.
Abrams	chr1	MantaDEL:58149:4:5:0:0:0_Abrams	32937087	G	<DEL>	DEL	ROR2	ENSCAFG00000002163	feature_ablation	ENSCAFG00000002163	n.32937088_107266304del	.
Abrams	chr1	MantaDEL:58149:4:5:0:0:0_Abrams	32937087	G	<DEL>	DEL	ENSCAFG00000002166	ENSCAFG00000002166	feature_ablation	ENSCAFG00000002166	n.107266304_32937088del	.
Abrams	chr1	MantaDEL:58149:4:5:0:0:0_Abrams	32937087	G	<DEL>	DEL	ENSCAFG00000044897	ENSCAFG00000044897	feature_ablation	ENSCAFG00000044897	n.107266304_32937088del	.
Abrams	chr1	MantaDEL:58149:4:5:0:0:0_Abrams	32937087	G	<DEL>	DEL	ENSCAFG00000047306	ENSCAFG00000047306	feature_ablation	ENSCAFG00000047306	n.107266304_32937088del	.
Abrams	chr1	MantaDEL:58149:4:5:0:0:0_Abrams	32937087	G	<DEL>	DEL	ENSCAFG00000031694	ENSCAFG00000031694	feature_ablation	ENSCAFG00000031694	n.107266304_32937088del	.
Abrams	chr1	MantaDEL:58149:4:5:0:0:0_Abrams	32937087	G	<DEL>	DEL	NFIL3	ENSCAFG00000002169	feature_ablation	ENSCAFG00000002169	n.32937088_107266304del	.
Abrams	chr1	MantaDEL:58149:4:5:0:0:0_Abrams	32937087	G	<DEL>	DEL	ENSCAFG00000043907	ENSCAFG00000043907	feature_ablation	ENSCAFG00000043907	n.107266304_32937088del	.
Abrams	chr1	MantaDEL:58149:4:5:0:0:0_Abrams	32937087	G	<DEL>	DEL	AUH	ENSCAFG00000030145	feature_ablation	ENSCAFG00000030145	n.32937088_107266304del	.
Abrams	chr1	MantaDEL:58149:4:5:0:0:0_Abrams	32937087	G	<DEL>	DEL	ENSCAFG00000045575	ENSCAFG00000045575	feature_ablation	ENSCAFG00000045575	n.107266304_32937088del	.
Abrams	chr1	MantaDEL:58149:4:5:0:0:0_Abrams	32937087	G	<DEL>	DEL	ENSCAFG00000031430	ENSCAFG00000031430	feature_ablation	ENSCAFG00000031430	n.32937088_107266304del	.
Abrams	chr1	MantaDEL:58149:4:5:0:0:0_Abrams	32937087	G	<DEL>	DEL	ENSCAFG00000035094	ENSCAFG00000035094	feature_ablation	ENSCAFG00000035094	n.107266304_32937088del	.
Abrams	chr1	MantaDEL:58149:4:5:0:0:0_Abrams	32937087	G	<DEL>	DEL	ENSCAFG00000041775	ENSCAFG00000041775	feature_ablation	ENSCAFG00000041775	n.32937088_107266304del	.
Abrams	chr1	MantaDEL:58149:4:5:0:0:0_Abrams	32937087	G	<DEL>	DEL	SYK	ENSCAFG00000002171	feature_ablation	ENSCAFG00000002171	n.107266304_32937088del	.
Abrams	chr1	MantaDEL:58149:4:5:0:0:0_Abrams	32937087	G	<DEL>	DEL	ENSCAFG00000043206	ENSCAFG00000043206	feature_ablation	ENSCAFG00000043206	n.32937088_107266304del	.
Abrams	chr1	MantaDEL:58149:4:5:0:0:0_Abrams	32937087	G	<DEL>	DEL	ENSCAFG00000047511	ENSCAFG00000047511	feature_ablation	ENSCAFG00000047511	n.32937088_107266304del	.
Abrams	chr1	MantaDEL:58149:4:5:0:0:0_Abrams	32937087	G	<DEL>	DEL	ENSCAFG00000047591	ENSCAFG00000047591	feature_ablation	ENSCAFG00000047591	n.32937088_107266304del	.
Abrams	chr1	MantaDEL:58149:4:5:0:0:0_Abrams	32937087	G	<DEL>	DEL	ENSCAFG00000047224	ENSCAFG00000047224	feature_ablation	ENSCAFG00000047224	n.32937088_107266304del	.
Abrams	chr1	MantaDEL:58149:4:5:0:0:0_Abrams	32937087	G	<DEL>	DEL	ENSCAFG00000035929	ENSCAFG00000035929	feature_ablation	ENSCAFG00000035929	n.107266304_32937088del	.
Abrams	chr1	MantaDEL:58149:4:5:0:0:0_Abrams	32937087	G	<DEL>	DEL	ENSCAFG00000047403	ENSCAFG00000047403	feature_ablation	ENSCAFG00000047403	n.107266304_32937088del	.
Abrams	chr1	MantaDEL:58149:4:5:0:0:0_Abrams	32937087	G	<DEL>	DEL	ENSCAFG00000002173	ENSCAFG00000002173	feature_ablation	ENSCAFG00000002173	n.107266304_32937088del	.
Abrams	chr1	MantaDEL:58149:4:5:0:0:0_Abrams	32937087	G	<DEL>	DEL	ENSCAFG00000040843	ENSCAFG00000040843	feature_ablation	ENSCAFG00000040843	n.32937088_107266304del	.
Abrams	chr1	MantaDEL:58149:4:5:0:0:0_Abrams	32937087	G	<DEL>	DEL	ENSCAFG00000045524	ENSCAFG00000045524	feature_ablation	ENSCAFG00000045524	n.107266304_32937088del	.
Abrams	chr1	MantaDEL:58149:4:5:0:0:0_Abrams	32937087	G	<DEL>	DEL	ENSCAFG00000044045	ENSCAFG00000044045	feature_ablation	ENSCAFG00000044045	n.32937088_107266304del	.
Abrams	chr1	MantaDEL:58149:4:5:0:0:0_Abrams	32937087	G	<DEL>	DEL	ENSCAFG00000048570	ENSCAFG00000048570	feature_ablation	ENSCAFG00000048570	n.107266304_32937088del	.
Abrams	chr1	MantaDEL:58149:4:5:0:0:0_Abrams	32937087	G	<DEL>	DEL	ENSCAFG00000044594	ENSCAFG00000044594	feature_ablation	ENSCAFG00000044594	n.107266304_32937088del	.
Abrams	chr1	MantaDEL:58149:4:5:0:0:0_Abrams	32937087	G	<DEL>	DEL	ENSCAFG00000041233	ENSCAFG00000041233	feature_ablation	ENSCAFG00000041233	n.32937088_107266304del	.
Abrams	chr1	MantaDEL:58149:4:5:0:0:0_Abrams	32937087	G	<DEL>	DEL	ENSCAFG00000038271	ENSCAFG00000038271	feature_ablation	ENSCAFG00000038271	n.32937088_107266304del	.
Abrams	chr1	MantaDEL:58149:4:5:0:0:0_Abrams	32937087	G	<DEL>	DEL	ENSCAFG00000048476	ENSCAFG00000048476	feature_ablation	ENSCAFG00000048476	n.32937088_107266304del	.
Abrams	chr1	MantaDEL:58149:4:5:0:0:0_Abrams	32937087	G	<DEL>	DEL	ENSCAFG00000043749	ENSCAFG00000043749	feature_ablation	ENSCAFG00000043749	n.32937088_107266304del	.
Abrams	chr1	MantaDEL:58149:4:5:0:0:0_Abrams	32937087	G	<DEL>	DEL	ENSCAFG00000047833	ENSCAFG00000047833	feature_ablation	ENSCAFG00000047833	n.107266304_32937088del	.
Abrams	chr1	MantaDEL:58149:4:5:0:0:0_Abrams	32937087	G	<DEL>	DEL	ENSCAFG00000042751	ENSCAFG00000042751	feature_ablation	ENSCAFG00000042751	n.107266304_32937088del	.
Abrams	chr1	MantaDEL:58149:4:5:0:0:0_Abrams	32937087	G	<DEL>	DEL	ENSCAFG00000046505	ENSCAFG00000046505	feature_ablation	ENSCAFG00000046505	n.32937088_107266304del	.
Abrams	chr1	MantaDEL:58149:4:5:0:0:0_Abrams	32937087	G	<DEL>	DEL	GADD45G	ENSCAFG00000002174	feature_ablation	ENSCAFG00000002174	n.107266304_32937088del	.
Abrams	chr1	MantaDEL:58149:4:5:0:0:0_Abrams	32937087	G	<DEL>	DEL	SEMA4D	ENSCAFG00000002180	feature_ablation	ENSCAFG00000002180	n.32937088_107266304del	.
Abrams	chr1	MantaDEL:58149:4:5:0:0:0_Abrams	32937087	G	<DEL>	DEL	SECISBP2	ENSCAFG00000002188	feature_ablation	ENSCAFG00000002188	n.107266304_32937088del	.
Abrams	chr1	MantaDEL:58149:4:5:0:0:0_Abrams	32937087	G	<DEL>	DEL	SHC3	ENSCAFG00000002201	feature_ablation	ENSCAFG00000002201	n.32937088_107266304del	.
Abrams	chr1	MantaDEL:58149:4:5:0:0:0_Abrams	32937087	G	<DEL>	DEL	S1PR3	ENSCAFG00000002204	feature_ablation	ENSCAFG00000002204	n.107266304_32937088del	.
Abrams	chr1	MantaDEL:58149:4:5:0:0:0_Abrams	32937087	G	<DEL>	DEL	ENSCAFG00000037624	ENSCAFG00000037624	feature_ablation	ENSCAFG00000037624	n.32937088_107266304del	.
Abrams	chr1	MantaDEL:58149:4:5:0:0:0_Abrams	32937087	G	<DEL>	DEL	U6	ENSCAFG00000021998	feature_ablation	ENSCAFG00000021998	n.107266304_32937088del	.
Abrams	chr1	MantaDEL:58149:4:5:0:0:0_Abrams	32937087	G	<DEL>	DEL	ENSCAFG00000034323	ENSCAFG00000034323	feature_ablation	ENSCAFG00000034323	n.107266304_32937088del	.
Abrams	chr1	MantaDEL:58149:4:5:0:0:0_Abrams	32937087	G	<DEL>	DEL	SPIN1	ENSCAFG00000002208	feature_ablation	ENSCAFG00000002208	n.107266304_32937088del	.
Abrams	chr1	MantaDEL:58149:4:5:0:0:0_Abrams	32937087	G	<DEL>	DEL	ENSCAFG00000043411	ENSCAFG00000043411	feature_ablation	ENSCAFG00000043411	n.107266304_32937088del	.
Abrams	chr1	MantaDEL:58149:4:5:0:0:0_Abrams	32937087	G	<DEL>	DEL	ENSCAFG00000042779	ENSCAFG00000042779	feature_ablation	ENSCAFG00000042779	n.107266304_32937088del	.
Abrams	chr1	MantaDEL:58149:4:5:0:0:0_Abrams	32937087	G	<DEL>	DEL	CDK20	ENSCAFG00000002212	feature_ablation	ENSCAFG00000002212	n.32937088_107266304del	.
Abrams	chr1	MantaDEL:58149:4:5:0:0:0_Abrams	32937087	G	<DEL>	DEL	ENSCAFG00000002218	ENSCAFG00000002218	feature_ablation	ENSCAFG00000002218	n.32937088_107266304del	.
Abrams	chr1	MantaDEL:58149:4:5:0:0:0_Abrams	32937087	G	<DEL>	DEL	ENSCAFG00000002219	ENSCAFG00000002219	feature_ablation	ENSCAFG00000002219	n.32937088_107266304del	.
Abrams	chr1	MantaDEL:58149:4:5:0:0:0_Abrams	32937087	G	<DEL>	DEL	ZNF169	ENSCAFG00000002224	feature_ablation	ENSCAFG00000002224	n.107266304_32937088del	.
Abrams	chr1	MantaDEL:58149:4:5:0:0:0_Abrams	32937087	G	<DEL>	DEL	cfa-let-7d	ENSCAFG00000020596	feature_ablation	ENSCAFG00000020596	n.107266304_32937088del	.
Abrams	chr1	MantaDEL:58149:4:5:0:0:0_Abrams	32937087	G	<DEL>	DEL	MIRLET7F1	ENSCAFG00000020535	feature_ablation	ENSCAFG00000020535	n.107266304_32937088del	.
Abrams	chr1	MantaDEL:58149:4:5:0:0:0_Abrams	32937087	G	<DEL>	DEL	MIRLET7A1	ENSCAFG00000020624	feature_ablation	ENSCAFG00000020624	n.107266304_32937088del	.
Abrams	chr1	MantaDEL:58149:4:5:0:0:0_Abrams	32937087	G	<DEL>	DEL	ENSCAFG00000040903	ENSCAFG00000040903	feature_ablation	ENSCAFG00000040903	n.32937088_107266304del	.
Abrams	chr1	MantaDEL:58149:4:5:0:0:0_Abrams	32937087	G	<DEL>	DEL	ENSCAFG00000042089	ENSCAFG00000042089	feature_ablation	ENSCAFG00000042089	n.32937088_107266304del	.
Abrams	chr1	MantaDEL:58149:4:5:0:0:0_Abrams	32937087	G	<DEL>	DEL	PTPDC1	ENSCAFG00000002229	feature_ablation	ENSCAFG00000002229	n.107266304_32937088del	.
Abrams	chr1	MantaDEL:58149:4:5:0:0:0_Abrams	32937087	G	<DEL>	DEL	U6	ENSCAFG00000027650	feature_ablation	ENSCAFG00000027650	n.107266304_32937088del	.
Abrams	chr1	MantaDEL:58149:4:5:0:0:0_Abrams	32937087	G	<DEL>	DEL	BARX1	ENSCAFG00000002234	feature_ablation	ENSCAFG00000002234	n.32937088_107266304del	.
Abrams	chr1	MantaDEL:58149:4:5:0:0:0_Abrams	32937087	G	<DEL>	DEL	ENSCAFG00000041591	ENSCAFG00000041591	feature_ablation	ENSCAFG00000041591	n.32937088_107266304del	.
Abrams	chr1	MantaDEL:58149:4:5:0:0:0_Abrams	32937087	G	<DEL>	DEL	ENSCAFG00000002237	ENSCAFG00000002237	feature_ablation	ENSCAFG00000002237	n.107266304_32937088del	.
Abrams	chr1	MantaDEL:58149:4:5:0:0:0_Abrams	32937087	G	<DEL>	DEL	ENSCAFG00000048395	ENSCAFG00000048395	feature_ablation	ENSCAFG00000048395	n.32937088_107266304del	.
Abrams	chr1	MantaDEL:58149:4:5:0:0:0_Abrams	32937087	G	<DEL>	DEL	ENSCAFG00000044843	ENSCAFG00000044843	feature_ablation	ENSCAFG00000044843	n.32937088_107266304del	.
Abrams	chr1	MantaDEL:58149:4:5:0:0:0_Abrams	32937087	G	<DEL>	DEL	PHF2	ENSCAFG00000002253	feature_ablation	ENSCAFG00000002253	n.107266304_32937088del	.
Abrams	chr1	MantaDEL:58149:4:5:0:0:0_Abrams	32937087	G	<DEL>	DEL	ENSCAFG00000045897	ENSCAFG00000045897	feature_ablation	ENSCAFG00000045897	n.32937088_107266304del	.
Abrams	chr1	MantaDEL:58149:4:5:0:0:0_Abrams	32937087	G	<DEL>	DEL	FAM120A	ENSCAFG00000002261	feature_ablation	ENSCAFG00000002261	n.107266304_32937088del	.
Abrams	chr1	MantaDEL:58149:4:5:0:0:0_Abrams	32937087	G	<DEL>	DEL	ENSCAFG00000044166	ENSCAFG00000044166	feature_ablation	ENSCAFG00000044166	n.32937088_107266304del	.
Abrams	chr1	MantaDEL:58149:4:5:0:0:0_Abrams	32937087	G	<DEL>	DEL	ENSCAFG00000048972	ENSCAFG00000048972	feature_ablation	ENSCAFG00000048972	n.32937088_107266304del	.
Abrams	chr1	MantaDEL:58149:4:5:0:0:0_Abrams	32937087	G	<DEL>	DEL	WNK2	ENSCAFG00000002266	feature_ablation	ENSCAFG00000002266	n.107266304_32937088del	.
Abrams	chr1	MantaDEL:58149:4:5:0:0:0_Abrams	32937087	G	<DEL>	DEL	ENSCAFG00000043350	ENSCAFG00000043350	feature_ablation	ENSCAFG00000043350	n.107266304_32937088del	.
Abrams	chr1	MantaDEL:58149:4:5:0:0:0_Abrams	32937087	G	<DEL>	DEL	NINJ1	ENSCAFG00000002270	feature_ablation	ENSCAFG00000002270	n.32937088_107266304del	.
Abrams	chr1	MantaDEL:58149:4:5:0:0:0_Abrams	32937087	G	<DEL>	DEL	CARD19	ENSCAFG00000002275	feature_ablation	ENSCAFG00000002275	n.107266304_32937088del	.
Abrams	chr1	MantaDEL:58149:4:5:0:0:0_Abrams	32937087	G	<DEL>	DEL	SUSD3	ENSCAFG00000002277	feature_ablation	ENSCAFG00000002277	n.107266304_32937088del	.
Abrams	chr1	MantaDEL:58149:4:5:0:0:0_Abrams	32937087	G	<DEL>	DEL	cfa-mir-8893	ENSCAFG00000049990	feature_ablation	ENSCAFG00000049990	n.32937088_107266304del	.
Abrams	chr1	MantaDEL:58149:4:5:0:0:0_Abrams	32937087	G	<DEL>	DEL	ENSCAFG00000041867	ENSCAFG00000041867	feature_ablation	ENSCAFG00000041867	n.107266304_32937088del	.
Abrams	chr1	MantaDEL:58149:4:5:0:0:0_Abrams	32937087	G	<DEL>	DEL	FGD3	ENSCAFG00000002283	feature_ablation	ENSCAFG00000002283	n.107266304_32937088del	.
Abrams	chr1	MantaDEL:58149:4:5:0:0:0_Abrams	32937087	G	<DEL>	DEL	ENSCAFG00000002285	ENSCAFG00000002285	feature_ablation	ENSCAFG00000002285	n.107266304_32937088del	.
Abrams	chr1	MantaDEL:58149:4:5:0:0:0_Abrams	32937087	G	<DEL>	DEL	BICD2	ENSCAFG00000002289	feature_ablation	ENSCAFG00000002289	n.32937088_107266304del	.
Abrams	chr1	MantaDEL:58149:4:5:0:0:0_Abrams	32937087	G	<DEL>	DEL	IPPK	ENSCAFG00000002293	feature_ablation	ENSCAFG00000002293	n.32937088_107266304del	.
Abrams	chr1	MantaDEL:58149:4:5:0:0:0_Abrams	32937087	G	<DEL>	DEL	CENPP	ENSCAFG00000024350	feature_ablation	ENSCAFG00000024350	n.107266304_32937088del	.
Abrams	chr1	MantaDEL:58149:4:5:0:0:0_Abrams	32937087	G	<DEL>	DEL	ECM2	ENSCAFG00000002301	feature_ablation	ENSCAFG00000002301	n.32937088_107266304del	.
Abrams	chr1	MantaDEL:58149:4:5:0:0:0_Abrams	32937087	G	<DEL>	DEL	ASPN	ENSCAFG00000002307	feature_ablation	ENSCAFG00000002307	n.32937088_107266304del	.
Abrams	chr1	MantaDEL:58149:4:5:0:0:0_Abrams	32937087	G	<DEL>	DEL	OMD	ENSCAFG00000002309	feature_ablation	ENSCAFG00000002309	n.32937088_107266304del	.
Abrams	chr1	MantaDEL:58149:4:5:0:0:0_Abrams	32937087	G	<DEL>	DEL	OGN	ENSCAFG00000002313	feature_ablation	ENSCAFG00000002313	n.32937088_107266304del	.
Abrams	chr1	MantaDEL:58149:4:5:0:0:0_Abrams	32937087	G	<DEL>	DEL	U6	ENSCAFG00000030821	feature_ablation	ENSCAFG00000030821	n.32937088_107266304del	.
Abrams	chr1	MantaDEL:58149:4:5:0:0:0_Abrams	32937087	G	<DEL>	DEL	NOL8	ENSCAFG00000002324	feature_ablation	ENSCAFG00000002324	n.32937088_107266304del	.
Abrams	chr1	MantaDEL:58149:4:5:0:0:0_Abrams	32937087	G	<DEL>	DEL	IARS1	ENSCAFG00000002340	feature_ablation	ENSCAFG00000002340	n.32937088_107266304del	.
Abrams	chr1	MantaDEL:58149:4:5:0:0:0_Abrams	32937087	G	<DEL>	DEL	SNORA84	ENSCAFG00000028066	feature_ablation	ENSCAFG00000028066	n.32937088_107266304del	.
Abrams	chr1	MantaDEL:58149:4:5:0:0:0_Abrams	32937087	G	<DEL>	DEL	U4	ENSCAFG00000048661	feature_ablation	ENSCAFG00000048661	n.32937088_107266304del	.
Abrams	chr1	MantaDEL:58149:4:5:0:0:0_Abrams	32937087	G	<DEL>	DEL	ZNF484	ENSCAFG00000029327	feature_ablation	ENSCAFG00000029327	n.32937088_107266304del	.
Abrams	chr1	MantaDEL:58149:4:5:0:0:0_Abrams	32937087	G	<DEL>	DEL	MFSD14B	ENSCAFG00000002346	feature_ablation	ENSCAFG00000002346	n.107266304_32937088del	.
Abrams	chr1	MantaDEL:58149:4:5:0:0:0_Abrams	32937087	G	<DEL>	DEL	ENSCAFG00000043368	ENSCAFG00000043368	feature_ablation	ENSCAFG00000043368	n.107266304_32937088del	.
Abrams	chr1	MantaDEL:58149:4:5:0:0:0_Abrams	32937087	G	<DEL>	DEL	ENSCAFG00000023653	ENSCAFG00000023653	feature_ablation	ENSCAFG00000023653	n.107266304_32937088del	.
Abrams	chr1	MantaDEL:58149:4:5:0:0:0_Abrams	32937087	G	<DEL>	DEL	MZF1	ENSCAFG00000031861	feature_ablation	ENSCAFG00000031861	n.32937088_107266304del	.
Abrams	chr1	MantaDEL:58149:4:5:0:0:0_Abrams	32937087	G	<DEL>	DEL	UBE2M	ENSCAFG00000002349	feature_ablation	ENSCAFG00000002349	n.32937088_107266304del	.
Abrams	chr1	MantaDEL:58149:4:5:0:0:0_Abrams	32937087	G	<DEL>	DEL	CHMP2A	ENSCAFG00000002352	feature_ablation	ENSCAFG00000002352	n.32937088_107266304del	.
Abrams	chr1	MantaDEL:58149:4:5:0:0:0_Abrams	32937087	G	<DEL>	DEL	TRIM28	ENSCAFG00000002354	feature_ablation	ENSCAFG00000002354	n.107266304_32937088del	.
Abrams	chr1	MantaDEL:58149:4:5:0:0:0_Abrams	32937087	G	<DEL>	DEL	ENSCAFG00000032544	ENSCAFG00000032544	feature_ablation	ENSCAFG00000032544	n.32937088_107266304del	.
Abrams	chr1	MantaDEL:58149:4:5:0:0:0_Abrams	32937087	G	<DEL>	DEL	ZBTB45	ENSCAFG00000002356	feature_ablation	ENSCAFG00000002356	n.32937088_107266304del	.
Abrams	chr1	MantaDEL:58149:4:5:0:0:0_Abrams	32937087	G	<DEL>	DEL	ZNF446	ENSCAFG00000031873	feature_ablation	ENSCAFG00000031873	n.107266304_32937088del	.
Abrams	chr1	MantaDEL:58149:4:5:0:0:0_Abrams	32937087	G	<DEL>	DEL	ENSCAFG00000002360	ENSCAFG00000002360	feature_ablation	ENSCAFG00000002360	n.107266304_32937088del	.
Abrams	chr1	MantaDEL:58149:4:5:0:0:0_Abrams	32937087	G	<DEL>	DEL	ENSCAFG00000000565	ENSCAFG00000000565	feature_ablation	ENSCAFG00000000565	n.32937088_107266304del	.
Abrams	chr1	MantaDEL:58149:4:5:0:0:0_Abrams	32937087	G	<DEL>	DEL	ENSCAFG00000041396	ENSCAFG00000041396	feature_ablation	ENSCAFG00000041396	n.32937088_107266304del	.
Abrams	chr1	MantaDEL:58149:4:5:0:0:0_Abrams	32937087	G	<DEL>	DEL	ZNF132	ENSCAFG00000029721	feature_ablation	ENSCAFG00000029721	n.32937088_107266304del	.
Abrams	chr1	MantaDEL:58149:4:5:0:0:0_Abrams	32937087	G	<DEL>	DEL	ZNF584	ENSCAFG00000002361	feature_ablation	ENSCAFG00000002361	n.107266304_32937088del	.
Abrams	chr1	MantaDEL:58149:4:5:0:0:0_Abrams	32937087	G	<DEL>	DEL	RNF225	ENSCAFG00000002363	feature_ablation	ENSCAFG00000002363	n.107266304_32937088del	.
Abrams	chr1	MantaDEL:58149:4:5:0:0:0_Abrams	32937087	G	<DEL>	DEL	RPS5	ENSCAFG00000002366	feature_ablation	ENSCAFG00000002366	n.107266304_32937088del	.
Abrams	chr1	MantaDEL:58149:4:5:0:0:0_Abrams	32937087	G	<DEL>	DEL	ENSCAFG00000029254	ENSCAFG00000029254	feature_ablation	ENSCAFG00000029254	n.32937088_107266304del	.
Abrams	chr1	MantaDEL:58149:4:5:0:0:0_Abrams	32937087	G	<DEL>	DEL	A1BG	ENSCAFG00000002367	feature_ablation	ENSCAFG00000002367	n.32937088_107266304del	.
Abrams	chr1	MantaDEL:58149:4:5:0:0:0_Abrams	32937087	G	<DEL>	DEL	ZSCAN22	ENSCAFG00000031654	feature_ablation	ENSCAFG00000031654	n.107266304_32937088del	.
Abrams	chr1	MantaDEL:58149:4:5:0:0:0_Abrams	32937087	G	<DEL>	DEL	ENSCAFG00000041414	ENSCAFG00000041414	feature_ablation	ENSCAFG00000041414	n.107266304_32937088del	.
Abrams	chr1	MantaDEL:58149:4:5:0:0:0_Abrams	32937087	G	<DEL>	DEL	ZNF8	ENSCAFG00000002372	feature_ablation	ENSCAFG00000002372	n.107266304_32937088del	.
Abrams	chr1	MantaDEL:58149:4:5:0:0:0_Abrams	32937087	G	<DEL>	DEL	ENSCAFG00000050054	ENSCAFG00000050054	feature_ablation	ENSCAFG00000050054	n.107266304_32937088del	.
Abrams	chr1	MantaDEL:58149:4:5:0:0:0_Abrams	32937087	G	<DEL>	DEL	ENSCAFG00000043707	ENSCAFG00000043707	feature_ablation	ENSCAFG00000043707	n.107266304_32937088del	.
Abrams	chr1	MantaDEL:58149:4:5:0:0:0_Abrams	32937087	G	<DEL>	DEL	ZNF274	ENSCAFG00000045825	feature_ablation	ENSCAFG00000045825	n.107266304_32937088del	.
Abrams	chr1	MantaDEL:58149:4:5:0:0:0_Abrams	32937087	G	<DEL>	DEL	ZNF329	ENSCAFG00000031863	feature_ablation	ENSCAFG00000031863	n.32937088_107266304del	.
Abrams	chr1	MantaDEL:58149:4:5:0:0:0_Abrams	32937087	G	<DEL>	DEL	ENSCAFG00000002375	ENSCAFG00000002375	feature_ablation	ENSCAFG00000002375	n.32937088_107266304del	.
Abrams	chr1	MantaDEL:58149:4:5:0:0:0_Abrams	32937087	G	<DEL>	DEL	ZSCAN18	ENSCAFG00000002392	feature_ablation	ENSCAFG00000002392	n.32937088_107266304del	.
Abrams	chr1	MantaDEL:58149:4:5:0:0:0_Abrams	32937087	G	<DEL>	DEL	ZNF135	ENSCAFG00000043583	feature_ablation	ENSCAFG00000043583	n.107266304_32937088del	.
Abrams	chr1	MantaDEL:58149:4:5:0:0:0_Abrams	32937087	G	<DEL>	DEL	ZSCAN1	ENSCAFG00000032407	feature_ablation	ENSCAFG00000032407	n.107266304_32937088del	.
Abrams	chr1	MantaDEL:58149:4:5:0:0:0_Abrams	32937087	G	<DEL>	DEL	ZNF606	ENSCAFG00000029776	feature_ablation	ENSCAFG00000029776	n.32937088_107266304del	.
Abrams	chr1	MantaDEL:58149:4:5:0:0:0_Abrams	32937087	G	<DEL>	DEL	ENSCAFG00000023343	ENSCAFG00000023343	feature_ablation	ENSCAFG00000023343	n.32937088_107266304del	.
Abrams	chr1	MantaDEL:58149:4:5:0:0:0_Abrams	32937087	G	<DEL>	DEL	ENSCAFG00000046247	ENSCAFG00000046247	feature_ablation	ENSCAFG00000046247	n.32937088_107266304del	.
Abrams	chr1	MantaDEL:58149:4:5:0:0:0_Abrams	32937087	G	<DEL>	DEL	ENSCAFG00000028550	ENSCAFG00000028550	feature_ablation	ENSCAFG00000028550	n.32937088_107266304del	.
Abrams	chr1	MantaDEL:58149:4:5:0:0:0_Abrams	32937087	G	<DEL>	DEL	ENSCAFG00000041221	ENSCAFG00000041221	feature_ablation	ENSCAFG00000041221	n.107266304_32937088del	.
Abrams	chr1	MantaDEL:58149:4:5:0:0:0_Abrams	32937087	G	<DEL>	DEL	ENSCAFG00000047422	ENSCAFG00000047422	feature_ablation	ENSCAFG00000047422	n.32937088_107266304del	.
Abrams	chr1	MantaDEL:58149:4:5:0:0:0_Abrams	32937087	G	<DEL>	DEL	ENSCAFG00000049889	ENSCAFG00000049889	feature_ablation	ENSCAFG00000049889	n.107266304_32937088del	.
Abrams	chr1	MantaDEL:58149:4:5:0:0:0_Abrams	32937087	G	<DEL>	DEL	ENSCAFG00000028494	ENSCAFG00000028494	feature_ablation	ENSCAFG00000028494	n.32937088_107266304del	.
Abrams	chr1	MantaDEL:58149:4:5:0:0:0_Abrams	32937087	G	<DEL>	DEL	ENSCAFG00000032730	ENSCAFG00000032730	feature_ablation	ENSCAFG00000032730	n.107266304_32937088del	.
Abrams	chr1	MantaDEL:58149:4:5:0:0:0_Abrams	32937087	G	<DEL>	DEL	ENSCAFG00000049203	ENSCAFG00000049203	feature_ablation	ENSCAFG00000049203	n.107266304_32937088del	.
Abrams	chr1	MantaDEL:58149:4:5:0:0:0_Abrams	32937087	G	<DEL>	DEL	ZNF134	ENSCAFG00000031283	feature_ablation	ENSCAFG00000031283	n.32937088_107266304del	.
Abrams	chr1	MantaDEL:58149:4:5:0:0:0_Abrams	32937087	G	<DEL>	DEL	ENSCAFG00000028864	ENSCAFG00000028864	feature_ablation	ENSCAFG00000028864	n.32937088_107266304del	.
Abrams	chr1	MantaDEL:58149:4:5:0:0:0_Abrams	32937087	G	<DEL>	DEL	ENSCAFG00000014217	ENSCAFG00000014217	feature_ablation	ENSCAFG00000014217	n.32937088_107266304del	.
Abrams	chr1	MantaDEL:58149:4:5:0:0:0_Abrams	32937087	G	<DEL>	DEL	ENSCAFG00000050011	ENSCAFG00000050011	feature_ablation	ENSCAFG00000050011	n.32937088_107266304del	.
Abrams	chr1	MantaDEL:58149:4:5:0:0:0_Abrams	32937087	G	<DEL>	DEL	ZNF551	ENSCAFG00000029649	feature_ablation	ENSCAFG00000029649	n.107266304_32937088del	.
Abrams	chr1	MantaDEL:58149:4:5:0:0:0_Abrams	32937087	G	<DEL>	DEL	ENSCAFG00000002412	ENSCAFG00000002412	feature_ablation	ENSCAFG00000002412	n.107266304_32937088del	.
Abrams	chr1	MantaDEL:58149:4:5:0:0:0_Abrams	32937087	G	<DEL>	DEL	ENSCAFG00000042267	ENSCAFG00000042267	feature_ablation	ENSCAFG00000042267	n.107266304_32937088del	.
Abrams	chr1	MantaDEL:58149:4:5:0:0:0_Abrams	32937087	G	<DEL>	DEL	ENSCAFG00000002419	ENSCAFG00000002419	feature_ablation	ENSCAFG00000002419	n.107266304_32937088del	.
Abrams	chr1	MantaDEL:58149:4:5:0:0:0_Abrams	32937087	G	<DEL>	DEL	ZNF550	ENSCAFG00000002421	feature_ablation	ENSCAFG00000002421	n.32937088_107266304del	.
Abrams	chr1	MantaDEL:58149:4:5:0:0:0_Abrams	32937087	G	<DEL>	DEL	ENSCAFG00000023300	ENSCAFG00000023300	feature_ablation	ENSCAFG00000023300	n.107266304_32937088del	.
Abrams	chr1	MantaDEL:58149:4:5:0:0:0_Abrams	32937087	G	<DEL>	DEL	ENSCAFG00000032253	ENSCAFG00000032253	feature_ablation	ENSCAFG00000032253	n.107266304_32937088del	.
Abrams	chr1	MantaDEL:58149:4:5:0:0:0_Abrams	32937087	G	<DEL>	DEL	ENSCAFG00000041904	ENSCAFG00000041904	feature_ablation	ENSCAFG00000041904	n.32937088_107266304del	.
Abrams	chr1	MantaDEL:58149:4:5:0:0:0_Abrams	32937087	G	<DEL>	DEL	ZNF773	ENSCAFG00000031784	feature_ablation	ENSCAFG00000031784	n.107266304_32937088del	.
Abrams	chr1	MantaDEL:58149:4:5:0:0:0_Abrams	32937087	G	<DEL>	DEL	ZNF772	ENSCAFG00000007175	feature_ablation	ENSCAFG00000007175	n.32937088_107266304del	.
Abrams	chr1	MantaDEL:58149:4:5:0:0:0_Abrams	32937087	G	<DEL>	DEL	ENSCAFG00000030603	ENSCAFG00000030603	feature_ablation	ENSCAFG00000030603	n.107266304_32937088del	.
Abrams	chr1	MantaDEL:58149:4:5:0:0:0_Abrams	32937087	G	<DEL>	DEL	ENSCAFG00000028833	ENSCAFG00000028833	feature_ablation	ENSCAFG00000028833	n.107266304_32937088del	.
Abrams	chr1	MantaDEL:58149:4:5:0:0:0_Abrams	32937087	G	<DEL>	DEL	ENSCAFG00000032401	ENSCAFG00000032401	feature_ablation	ENSCAFG00000032401	n.107266304_32937088del	.
Abrams	chr1	MantaDEL:58149:4:5:0:0:0_Abrams	32937087	G	<DEL>	DEL	ZNF304	ENSCAFG00000030247	feature_ablation	ENSCAFG00000030247	n.107266304_32937088del	.
Abrams	chr1	MantaDEL:58149:4:5:0:0:0_Abrams	32937087	G	<DEL>	DEL	ZNF543	ENSCAFG00000030732	feature_ablation	ENSCAFG00000030732	n.107266304_32937088del	.
Abrams	chr1	MantaDEL:58149:4:5:0:0:0_Abrams	32937087	G	<DEL>	DEL	AURKC	ENSCAFG00000023297	feature_ablation	ENSCAFG00000023297	n.107266304_32937088del	.
Abrams	chr1	MantaDEL:58149:4:5:0:0:0_Abrams	32937087	G	<DEL>	DEL	ENSCAFG00000002431	ENSCAFG00000002431	feature_ablation	ENSCAFG00000002431	n.32937088_107266304del	.
Abrams	chr1	MantaDEL:58149:4:5:0:0:0_Abrams	32937087	G	<DEL>	DEL	ENSCAFG00000044428	ENSCAFG00000044428	feature_ablation	ENSCAFG00000044428	n.32937088_107266304del	.
Abrams	chr1	MantaDEL:58149:4:5:0:0:0_Abrams	32937087	G	<DEL>	DEL	ENSCAFG00000045202	ENSCAFG00000045202	feature_ablation	ENSCAFG00000045202	n.32937088_107266304del	.
Abrams	chr1	MantaDEL:58149:4:5:0:0:0_Abrams	32937087	G	<DEL>	DEL	PEG3	ENSCAFG00000029153	feature_ablation	ENSCAFG00000029153	n.32937088_107266304del	.
Abrams	chr1	MantaDEL:58149:4:5:0:0:0_Abrams	32937087	G	<DEL>	DEL	ENSCAFG00000002441	ENSCAFG00000002441	feature_ablation	ENSCAFG00000002441	n.32937088_107266304del	.
Abrams	chr1	MantaDEL:58149:4:5:0:0:0_Abrams	32937087	G	<DEL>	DEL	ENSCAFG00000048459	ENSCAFG00000048459	feature_ablation	ENSCAFG00000048459	n.107266304_32937088del	.
Abrams	chr1	MantaDEL:58149:4:5:0:0:0_Abrams	32937087	G	<DEL>	DEL	ENSCAFG00000028855	ENSCAFG00000028855	feature_ablation	ENSCAFG00000028855	n.32937088_107266304del	.
Abrams	chr1	MantaDEL:58149:4:5:0:0:0_Abrams	32937087	G	<DEL>	DEL	ENSCAFG00000024642	ENSCAFG00000024642	feature_ablation	ENSCAFG00000024642	n.32937088_107266304del	.
Abrams	chr1	MantaDEL:58149:4:5:0:0:0_Abrams	32937087	G	<DEL>	DEL	ENSCAFG00000044439	ENSCAFG00000044439	feature_ablation	ENSCAFG00000044439	n.32937088_107266304del	.
Abrams	chr1	MantaDEL:58149:4:5:0:0:0_Abrams	32937087	G	<DEL>	DEL	ENSCAFG00000049907	ENSCAFG00000049907	feature_ablation	ENSCAFG00000049907	n.107266304_32937088del	.
Abrams	chr1	MantaDEL:58149:4:5:0:0:0_Abrams	32937087	G	<DEL>	DEL	ENSCAFG00000029760	ENSCAFG00000029760	feature_ablation	ENSCAFG00000029760	n.107266304_32937088del	.
Abrams	chr1	MantaDEL:58149:4:5:0:0:0_Abrams	32937087	G	<DEL>	DEL	ENSCAFG00000002453	ENSCAFG00000002453	feature_ablation	ENSCAFG00000002453	n.107266304_32937088del	.
Abrams	chr1	MantaDEL:58149:4:5:0:0:0_Abrams	32937087	G	<DEL>	DEL	ENSCAFG00000031255	ENSCAFG00000031255	feature_ablation	ENSCAFG00000031255	n.107266304_32937088del	.
Abrams	chr1	MantaDEL:58149:4:5:0:0:0_Abrams	32937087	G	<DEL>	DEL	U6	ENSCAFG00000021551	feature_ablation	ENSCAFG00000021551	n.32937088_107266304del	.
Abrams	chr1	MantaDEL:58149:4:5:0:0:0_Abrams	32937087	G	<DEL>	DEL	ZNF835	ENSCAFG00000030761	feature_ablation	ENSCAFG00000030761	n.32937088_107266304del	.
Abrams	chr1	MantaDEL:58149:4:5:0:0:0_Abrams	32937087	G	<DEL>	DEL	ENSCAFG00000046876	ENSCAFG00000046876	feature_ablation	ENSCAFG00000046876	n.107266304_32937088del	.
Abrams	chr1	MantaDEL:58149:4:5:0:0:0_Abrams	32937087	G	<DEL>	DEL	ENSCAFG00000045801	ENSCAFG00000045801	feature_ablation	ENSCAFG00000045801	n.32937088_107266304del	.
Abrams	chr1	MantaDEL:58149:4:5:0:0:0_Abrams	32937087	G	<DEL>	DEL	ENSCAFG00000041766	ENSCAFG00000041766	feature_ablation	ENSCAFG00000041766	n.32937088_107266304del	.
Abrams	chr1	MantaDEL:58149:4:5:0:0:0_Abrams	32937087	G	<DEL>	DEL	ZNF71	ENSCAFG00000032211	feature_ablation	ENSCAFG00000032211	n.107266304_32937088del	.
Abrams	chr1	MantaDEL:58149:4:5:0:0:0_Abrams	32937087	G	<DEL>	DEL	ZNF470	ENSCAFG00000032312	feature_ablation	ENSCAFG00000032312	n.107266304_32937088del	.
Abrams	chr1	MantaDEL:58149:4:5:0:0:0_Abrams	32937087	G	<DEL>	DEL	ZFP28	ENSCAFG00000024289	feature_ablation	ENSCAFG00000024289	n.107266304_32937088del	.
Abrams	chr1	MantaDEL:58149:4:5:0:0:0_Abrams	32937087	G	<DEL>	DEL	ZNF471	ENSCAFG00000030221	feature_ablation	ENSCAFG00000030221	n.107266304_32937088del	.
Abrams	chr1	MantaDEL:58149:4:5:0:0:0_Abrams	32937087	G	<DEL>	DEL	ZNF582	ENSCAFG00000029312	feature_ablation	ENSCAFG00000029312	n.107266304_32937088del	.
Abrams	chr1	MantaDEL:58149:4:5:0:0:0_Abrams	32937087	G	<DEL>	DEL	ZNF583	ENSCAFG00000031296	feature_ablation	ENSCAFG00000031296	n.32937088_107266304del	.
Abrams	chr1	MantaDEL:58149:4:5:0:0:0_Abrams	32937087	G	<DEL>	DEL	ZNF667	ENSCAFG00000002479	feature_ablation	ENSCAFG00000002479	n.107266304_32937088del	.
Abrams	chr1	MantaDEL:58149:4:5:0:0:0_Abrams	32937087	G	<DEL>	DEL	EDDM13	ENSCAFG00000048121	feature_ablation	ENSCAFG00000048121	n.107266304_32937088del	.
Abrams	chr1	MantaDEL:58149:4:5:0:0:0_Abrams	32937087	G	<DEL>	DEL	ENSCAFG00000043938	ENSCAFG00000043938	feature_ablation	ENSCAFG00000043938	n.107266304_32937088del	.
Abrams	chr1	MantaDEL:58149:4:5:0:0:0_Abrams	32937087	G	<DEL>	DEL	GALP	ENSCAFG00000029589	feature_ablation	ENSCAFG00000029589	n.107266304_32937088del	.
Abrams	chr1	MantaDEL:58149:4:5:0:0:0_Abrams	32937087	G	<DEL>	DEL	ZNF444	ENSCAFG00000024225	feature_ablation	ENSCAFG00000024225	n.107266304_32937088del	.
Abrams	chr1	MantaDEL:58149:4:5:0:0:0_Abrams	32937087	G	<DEL>	DEL	ZNF787	ENSCAFG00000002481	feature_ablation	ENSCAFG00000002481	n.32937088_107266304del	.
Abrams	chr1	MantaDEL:58149:4:5:0:0:0_Abrams	32937087	G	<DEL>	DEL	NLRP5	ENSCAFG00000002501	feature_ablation	ENSCAFG00000002501	n.107266304_32937088del	.
Abrams	chr1	MantaDEL:58149:4:5:0:0:0_Abrams	32937087	G	<DEL>	DEL	NLRP8	ENSCAFG00000024197	feature_ablation	ENSCAFG00000024197	n.107266304_32937088del	.
Abrams	chr1	MantaDEL:58149:4:5:0:0:0_Abrams	32937087	G	<DEL>	DEL	NLRP13	ENSCAFG00000002520	feature_ablation	ENSCAFG00000002520	n.32937088_107266304del	.
Abrams	chr1	MantaDEL:58149:4:5:0:0:0_Abrams	32937087	G	<DEL>	DEL	ENSCAFG00000049470	ENSCAFG00000049470	feature_ablation	ENSCAFG00000049470	n.32937088_107266304del	.
Abrams	chr1	MantaDEL:58149:4:5:0:0:0_Abrams	32937087	G	<DEL>	DEL	NLRP9	ENSCAFG00000024115	feature_ablation	ENSCAFG00000024115	n.107266304_32937088del	.
Abrams	chr1	MantaDEL:58149:4:5:0:0:0_Abrams	32937087	G	<DEL>	DEL	ENSCAFG00000002524	ENSCAFG00000002524	feature_ablation	ENSCAFG00000002524	n.32937088_107266304del	.
Abrams	chr1	MantaDEL:58149:4:5:0:0:0_Abrams	32937087	G	<DEL>	DEL	EPN1	ENSCAFG00000002531	feature_ablation	ENSCAFG00000002531	n.107266304_32937088del	.
Abrams	chr1	MantaDEL:58149:4:5:0:0:0_Abrams	32937087	G	<DEL>	DEL	U2AF2	ENSCAFG00000002551	feature_ablation	ENSCAFG00000002551	n.107266304_32937088del	.
Abrams	chr1	MantaDEL:58149:4:5:0:0:0_Abrams	32937087	G	<DEL>	DEL	CCDC106	ENSCAFG00000002558	feature_ablation	ENSCAFG00000002558	n.107266304_32937088del	.
Abrams	chr1	MantaDEL:58149:4:5:0:0:0_Abrams	32937087	G	<DEL>	DEL	ZNF581	ENSCAFG00000032256	feature_ablation	ENSCAFG00000032256	n.107266304_32937088del	.
Abrams	chr1	MantaDEL:58149:4:5:0:0:0_Abrams	32937087	G	<DEL>	DEL	ZNF580	ENSCAFG00000028709	feature_ablation	ENSCAFG00000028709	n.107266304_32937088del	.
Abrams	chr1	MantaDEL:58149:4:5:0:0:0_Abrams	32937087	G	<DEL>	DEL	ENSCAFG00000043093	ENSCAFG00000043093	feature_ablation	ENSCAFG00000043093	n.107266304_32937088del	.
Abrams	chr1	MantaDEL:58149:4:5:0:0:0_Abrams	32937087	G	<DEL>	DEL	ZNF784	ENSCAFG00000049944	feature_ablation	ENSCAFG00000049944	n.32937088_107266304del	.
Abrams	chr1	MantaDEL:58149:4:5:0:0:0_Abrams	32937087	G	<DEL>	DEL	ZNF865	ENSCAFG00000002564	feature_ablation	ENSCAFG00000002564	n.107266304_32937088del	.
Abrams	chr1	MantaDEL:58149:4:5:0:0:0_Abrams	32937087	G	<DEL>	DEL	FIZ1	ENSCAFG00000002561	feature_ablation	ENSCAFG00000002561	n.32937088_107266304del	.
Abrams	chr1	MantaDEL:58149:4:5:0:0:0_Abrams	32937087	G	<DEL>	DEL	ZNF579	ENSCAFG00000044291	feature_ablation	ENSCAFG00000044291	n.32937088_107266304del	.
Abrams	chr1	MantaDEL:58149:4:5:0:0:0_Abrams	32937087	G	<DEL>	DEL	SBK3	ENSCAFG00000031063	feature_ablation	ENSCAFG00000031063	n.32937088_107266304del	.
Abrams	chr1	MantaDEL:58149:4:5:0:0:0_Abrams	32937087	G	<DEL>	DEL	SSC5D	ENSCAFG00000002573	feature_ablation	ENSCAFG00000002573	n.107266304_32937088del	.
Abrams	chr1	MantaDEL:58149:4:5:0:0:0_Abrams	32937087	G	<DEL>	DEL	NAT14	ENSCAFG00000002575	feature_ablation	ENSCAFG00000002575	n.107266304_32937088del	.
Abrams	chr1	MantaDEL:58149:4:5:0:0:0_Abrams	32937087	G	<DEL>	DEL	ZNF628	ENSCAFG00000032330	feature_ablation	ENSCAFG00000032330	n.107266304_32937088del	.
Abrams	chr1	MantaDEL:58149:4:5:0:0:0_Abrams	32937087	G	<DEL>	DEL	C19orf85	ENSCAFG00000047090	feature_ablation	ENSCAFG00000047090	n.32937088_107266304del	.
Abrams	chr1	MantaDEL:58149:4:5:0:0:0_Abrams	32937087	G	<DEL>	DEL	ISOC2	ENSCAFG00000002580	feature_ablation	ENSCAFG00000002580	n.32937088_107266304del	.
Abrams	chr1	MantaDEL:58149:4:5:0:0:0_Abrams	32937087	G	<DEL>	DEL	RPL28	ENSCAFG00000002585	feature_ablation	ENSCAFG00000002585	n.107266304_32937088del	.
Abrams	chr1	MantaDEL:58149:4:5:0:0:0_Abrams	32937087	G	<DEL>	DEL	SHISA7	ENSCAFG00000032489	feature_ablation	ENSCAFG00000032489	n.32937088_107266304del	.
Abrams	chr1	MantaDEL:58149:4:5:0:0:0_Abrams	32937087	G	<DEL>	DEL	UBE2S	ENSCAFG00000029379	feature_ablation	ENSCAFG00000029379	n.32937088_107266304del	.
Abrams	chr1	MantaDEL:58149:4:5:0:0:0_Abrams	32937087	G	<DEL>	DEL	TMEM238	ENSCAFG00000024559	feature_ablation	ENSCAFG00000024559	n.32937088_107266304del	.
Abrams	chr1	MantaDEL:58149:4:5:0:0:0_Abrams	32937087	G	<DEL>	DEL	TMEM190	ENSCAFG00000002587	feature_ablation	ENSCAFG00000002587	n.107266304_32937088del	.
Abrams	chr1	MantaDEL:58149:4:5:0:0:0_Abrams	32937087	G	<DEL>	DEL	IL11	ENSCAFG00000002588	feature_ablation	ENSCAFG00000002588	n.32937088_107266304del	.
Abrams	chr1	MantaDEL:58149:4:5:0:0:0_Abrams	32937087	G	<DEL>	DEL	ENSCAFG00000041782	ENSCAFG00000041782	feature_ablation	ENSCAFG00000041782	n.32937088_107266304del	.
Abrams	chr1	MantaDEL:58149:4:5:0:0:0_Abrams	32937087	G	<DEL>	DEL	ENSCAFG00000046801	ENSCAFG00000046801	feature_ablation	ENSCAFG00000046801	n.32937088_107266304del	.
Abrams	chr1	MantaDEL:58149:4:5:0:0:0_Abrams	32937087	G	<DEL>	DEL	ENSCAFG00000047460	ENSCAFG00000047460	feature_ablation	ENSCAFG00000047460	n.32937088_107266304del	.
Abrams	chr1	MantaDEL:58149:4:5:0:0:0_Abrams	32937087	G	<DEL>	DEL	KMT5C	ENSCAFG00000002594	feature_ablation	ENSCAFG00000002594	n.107266304_32937088del	.
Abrams	chr1	MantaDEL:58149:4:5:0:0:0_Abrams	32937087	G	<DEL>	DEL	TMEM150B	ENSCAFG00000002595	feature_ablation	ENSCAFG00000002595	n.32937088_107266304del	.
Abrams	chr1	MantaDEL:58149:4:5:0:0:0_Abrams	32937087	G	<DEL>	DEL	U4	ENSCAFG00000027099	feature_ablation	ENSCAFG00000027099	n.32937088_107266304del	.
Abrams	chr1	MantaDEL:58149:4:5:0:0:0_Abrams	32937087	G	<DEL>	DEL	TNNT1	ENSCAFG00000002620	feature_ablation	ENSCAFG00000002620	n.32937088_107266304del	.
Abrams	chr1	MantaDEL:58149:4:5:0:0:0_Abrams	32937087	G	<DEL>	DEL	BRSK1	ENSCAFG00000002601	feature_ablation	ENSCAFG00000002601	n.107266304_32937088del	.
Abrams	chr1	MantaDEL:58149:4:5:0:0:0_Abrams	32937087	G	<DEL>	DEL	HSPBP1	ENSCAFG00000002605	feature_ablation	ENSCAFG00000002605	n.32937088_107266304del	.
Abrams	chr1	MantaDEL:58149:4:5:0:0:0_Abrams	32937087	G	<DEL>	DEL	PPP6R1	ENSCAFG00000002608	feature_ablation	ENSCAFG00000002608	n.32937088_107266304del	.
Abrams	chr1	MantaDEL:58149:4:5:0:0:0_Abrams	32937087	G	<DEL>	DEL	TMEM86B	ENSCAFG00000002609	feature_ablation	ENSCAFG00000002609	n.32937088_107266304del	.
Abrams	chr1	MantaDEL:58149:4:5:0:0:0_Abrams	32937087	G	<DEL>	DEL	PTPRH	ENSCAFG00000002611	feature_ablation	ENSCAFG00000002611	n.32937088_107266304del	.
Abrams	chr1	MantaDEL:58149:4:5:0:0:0_Abrams	32937087	G	<DEL>	DEL	SYT5	ENSCAFG00000002613	feature_ablation	ENSCAFG00000002613	n.32937088_107266304del	.
Abrams	chr1	MantaDEL:58149:4:5:0:0:0_Abrams	32937087	G	<DEL>	DEL	ENSCAFG00000002614	ENSCAFG00000002614	feature_ablation	ENSCAFG00000002614	n.32937088_107266304del	.
Abrams	chr1	MantaDEL:58149:4:5:0:0:0_Abrams	32937087	G	<DEL>	DEL	DNAAF3	ENSCAFG00000002615	feature_ablation	ENSCAFG00000002615	n.32937088_107266304del	.
Abrams	chr1	MantaDEL:58149:4:5:0:0:0_Abrams	32937087	G	<DEL>	DEL	TNNI3	ENSCAFG00000002618	feature_ablation	ENSCAFG00000002618	n.32937088_107266304del	.
Abrams	chr1	MantaDEL:58149:4:5:0:0:0_Abrams	32937087	G	<DEL>	DEL	PPP1R12C	ENSCAFG00000002626	feature_ablation	ENSCAFG00000002626	n.32937088_107266304del	.
Abrams	chr1	MantaDEL:58149:4:5:0:0:0_Abrams	32937087	G	<DEL>	DEL	EPS8L1	ENSCAFG00000002628	feature_ablation	ENSCAFG00000002628	n.107266304_32937088del	.
Abrams	chr1	MantaDEL:58149:4:5:0:0:0_Abrams	32937087	G	<DEL>	DEL	RDH13	ENSCAFG00000002635	feature_ablation	ENSCAFG00000002635	n.32937088_107266304del	.
Abrams	chr1	MantaDEL:58149:4:5:0:0:0_Abrams	32937087	G	<DEL>	DEL	GP6	ENSCAFG00000031157	feature_ablation	ENSCAFG00000031157	n.32937088_107266304del	.
Abrams	chr1	MantaDEL:58149:4:5:0:0:0_Abrams	32937087	G	<DEL>	DEL	ENSCAFG00000002638	ENSCAFG00000002638	feature_ablation	ENSCAFG00000002638	n.107266304_32937088del	.
Abrams	chr1	MantaDEL:58149:4:5:0:0:0_Abrams	32937087	G	<DEL>	DEL	ENSCAFG00000048258	ENSCAFG00000048258	feature_ablation	ENSCAFG00000048258	n.32937088_107266304del	.
Abrams	chr1	MantaDEL:58149:4:5:0:0:0_Abrams	32937087	G	<DEL>	DEL	NCR1	ENSCAFG00000023787	feature_ablation	ENSCAFG00000023787	n.107266304_32937088del	.
Abrams	chr1	MantaDEL:58149:4:5:0:0:0_Abrams	32937087	G	<DEL>	DEL	ENSCAFG00000044057	ENSCAFG00000044057	feature_ablation	ENSCAFG00000044057	n.32937088_107266304del	.
Abrams	chr1	MantaDEL:58149:4:5:0:0:0_Abrams	32937087	G	<DEL>	DEL	ENSCAFG00000050021	ENSCAFG00000050021	feature_ablation	ENSCAFG00000050021	n.107266304_32937088del	.
Abrams	chr1	MantaDEL:58149:4:5:0:0:0_Abrams	32937087	G	<DEL>	DEL	ENSCAFG00000028453	ENSCAFG00000028453	feature_ablation	ENSCAFG00000028453	n.107266304_32937088del	.
Abrams	chr1	MantaDEL:58149:4:5:0:0:0_Abrams	32937087	G	<DEL>	DEL	ENSCAFG00000047239	ENSCAFG00000047239	feature_ablation	ENSCAFG00000047239	n.32937088_107266304del	.
Abrams	chr1	MantaDEL:58149:4:5:0:0:0_Abrams	32937087	G	<DEL>	DEL	ENSCAFG00000042459	ENSCAFG00000042459	feature_ablation	ENSCAFG00000042459	n.32937088_107266304del	.
Abrams	chr1	MantaDEL:58149:4:5:0:0:0_Abrams	32937087	G	<DEL>	DEL	CDC42EP5	ENSCAFG00000029267	feature_ablation	ENSCAFG00000029267	n.32937088_107266304del	.
Abrams	chr1	MantaDEL:58149:4:5:0:0:0_Abrams	32937087	G	<DEL>	DEL	LENG8	ENSCAFG00000002649	feature_ablation	ENSCAFG00000002649	n.107266304_32937088del	.
Abrams	chr1	MantaDEL:58149:4:5:0:0:0_Abrams	32937087	G	<DEL>	DEL	TTYH1	ENSCAFG00000002657	feature_ablation	ENSCAFG00000002657	n.107266304_32937088del	.
Abrams	chr1	MantaDEL:58149:4:5:0:0:0_Abrams	32937087	G	<DEL>	DEL	ENSCAFG00000029582	ENSCAFG00000029582	feature_ablation	ENSCAFG00000029582	n.32937088_107266304del	.
Abrams	chr1	MantaDEL:58149:4:5:0:0:0_Abrams	32937087	G	<DEL>	DEL	ENSCAFG00000042932	ENSCAFG00000042932	feature_ablation	ENSCAFG00000042932	n.32937088_107266304del	.
Abrams	chr1	MantaDEL:58149:4:5:0:0:0_Abrams	32937087	G	<DEL>	DEL	ENSCAFG00000047890	ENSCAFG00000047890	feature_ablation	ENSCAFG00000047890	n.32937088_107266304del	.
Abrams	chr1	MantaDEL:58149:4:5:0:0:0_Abrams	32937087	G	<DEL>	DEL	ENSCAFG00000030509	ENSCAFG00000030509	feature_ablation	ENSCAFG00000030509	n.32937088_107266304del	.
Abrams	chr1	MantaDEL:58149:4:5:0:0:0_Abrams	32937087	G	<DEL>	DEL	TFPT	ENSCAFG00000002701	feature_ablation	ENSCAFG00000002701	n.32937088_107266304del	.
Abrams	chr1	MantaDEL:58149:4:5:0:0:0_Abrams	32937087	G	<DEL>	DEL	ENSCAFG00000024425	ENSCAFG00000024425	feature_ablation	ENSCAFG00000024425	n.107266304_32937088del	.
Abrams	chr1	MantaDEL:58149:4:5:0:0:0_Abrams	32937087	G	<DEL>	DEL	TSEN34	ENSCAFG00000002675	feature_ablation	ENSCAFG00000002675	n.107266304_32937088del	.
Abrams	chr1	MantaDEL:58149:4:5:0:0:0_Abrams	32937087	G	<DEL>	DEL	U2	ENSCAFG00000048434	feature_ablation	ENSCAFG00000048434	n.107266304_32937088del	.
Abrams	chr1	MantaDEL:58149:4:5:0:0:0_Abrams	32937087	G	<DEL>	DEL	MBOAT7	ENSCAFG00000002689	feature_ablation	ENSCAFG00000002689	n.32937088_107266304del	.
Abrams	chr1	MantaDEL:58149:4:5:0:0:0_Abrams	32937087	G	<DEL>	DEL	TMC4	ENSCAFG00000002694	feature_ablation	ENSCAFG00000002694	n.32937088_107266304del	.
Abrams	chr1	MantaDEL:58149:4:5:0:0:0_Abrams	32937087	G	<DEL>	DEL	LENG1	ENSCAFG00000002697	feature_ablation	ENSCAFG00000002697	n.32937088_107266304del	.
Abrams	chr1	MantaDEL:58149:4:5:0:0:0_Abrams	32937087	G	<DEL>	DEL	CNOT3	ENSCAFG00000002699	feature_ablation	ENSCAFG00000002699	n.107266304_32937088del	.
Abrams	chr1	MantaDEL:58149:4:5:0:0:0_Abrams	32937087	G	<DEL>	DEL	PRPF31	ENSCAFG00000002700	feature_ablation	ENSCAFG00000002700	n.107266304_32937088del	.
Abrams	chr1	MantaDEL:58149:4:5:0:0:0_Abrams	32937087	G	<DEL>	DEL	ENSCAFG00000002703	ENSCAFG00000002703	feature_ablation	ENSCAFG00000002703	n.107266304_32937088del	.
Abrams	chr1	MantaDEL:58149:4:5:0:0:0_Abrams	32937087	G	<DEL>	DEL	OSCAR	ENSCAFG00000024209	feature_ablation	ENSCAFG00000024209	n.32937088_107266304del	.
Abrams	chr1	MantaDEL:58149:4:5:0:0:0_Abrams	32937087	G	<DEL>	DEL	ENSCAFG00000024198	ENSCAFG00000024198	feature_ablation	ENSCAFG00000024198	n.32937088_107266304del	.
Abrams	chr1	MantaDEL:58149:4:5:0:0:0_Abrams	32937087	G	<DEL>	DEL	ENSCAFG00000028940	ENSCAFG00000028940	feature_ablation	ENSCAFG00000028940	n.107266304_32937088del	.
Abrams	chr1	MantaDEL:58149:4:5:0:0:0_Abrams	32937087	G	<DEL>	DEL	VSTM1	ENSCAFG00000024196	feature_ablation	ENSCAFG00000024196	n.32937088_107266304del	.
Abrams	chr1	MantaDEL:58149:4:5:0:0:0_Abrams	32937087	G	<DEL>	DEL	CACNG6	ENSCAFG00000002704	feature_ablation	ENSCAFG00000002704	n.107266304_32937088del	.
Abrams	chr1	MantaDEL:58149:4:5:0:0:0_Abrams	32937087	G	<DEL>	DEL	CACNG8	ENSCAFG00000032667	feature_ablation	ENSCAFG00000032667	n.107266304_32937088del	.
Abrams	chr1	MantaDEL:58149:4:5:0:0:0_Abrams	32937087	G	<DEL>	DEL	MIR935	ENSCAFG00000031179	feature_ablation	ENSCAFG00000031179	n.107266304_32937088del	.
Abrams	chr1	MantaDEL:58149:4:5:0:0:0_Abrams	32937087	G	<DEL>	DEL	CACNG7	ENSCAFG00000029738	feature_ablation	ENSCAFG00000029738	n.107266304_32937088del	.
Abrams	chr1	MantaDEL:58149:4:5:0:0:0_Abrams	32937087	G	<DEL>	DEL	ENSCAFG00000002713	ENSCAFG00000002713	feature_ablation	ENSCAFG00000002713	n.107266304_32937088del	.
Abrams	chr1	MantaDEL:58149:4:5:0:0:0_Abrams	32937087	G	<DEL>	DEL	ENSCAFG00000045038	ENSCAFG00000045038	feature_ablation	ENSCAFG00000045038	n.107266304_32937088del	.
Abrams	chr1	MantaDEL:58149:4:5:0:0:0_Abrams	32937087	G	<DEL>	DEL	ENSCAFG00000032019	ENSCAFG00000032019	feature_ablation	ENSCAFG00000032019	n.32937088_107266304del	.
Abrams	chr1	MantaDEL:58149:4:5:0:0:0_Abrams	32937087	G	<DEL>	DEL	cfa-mir-371	ENSCAFG00000031186	feature_ablation	ENSCAFG00000031186	n.32937088_107266304del	.
Abrams	chr1	MantaDEL:58149:4:5:0:0:0_Abrams	32937087	G	<DEL>	DEL	U4	ENSCAFG00000048692	feature_ablation	ENSCAFG00000048692	n.107266304_32937088del	.
Abrams	chr1	MantaDEL:58149:4:5:0:0:0_Abrams	32937087	G	<DEL>	DEL	ENSCAFG00000029928	ENSCAFG00000029928	feature_ablation	ENSCAFG00000029928	n.107266304_32937088del	.
Abrams	chr1	MantaDEL:58149:4:5:0:0:0_Abrams	32937087	G	<DEL>	DEL	ENSCAFG00000048006	ENSCAFG00000048006	feature_ablation	ENSCAFG00000048006	n.107266304_32937088del	.
Abrams	chr1	MantaDEL:58149:4:5:0:0:0_Abrams	32937087	G	<DEL>	DEL	ENSCAFG00000002723	ENSCAFG00000002723	feature_ablation	ENSCAFG00000002723	n.32937088_107266304del	.
Abrams	chr1	MantaDEL:58149:4:5:0:0:0_Abrams	32937087	G	<DEL>	DEL	cfa-mir-371	ENSCAFG00000029160	feature_ablation	ENSCAFG00000029160	n.32937088_107266304del	.
Abrams	chr1	MantaDEL:58149:4:5:0:0:0_Abrams	32937087	G	<DEL>	DEL	U4	ENSCAFG00000041589	feature_ablation	ENSCAFG00000041589	n.107266304_32937088del	.
Abrams	chr1	MantaDEL:58149:4:5:0:0:0_Abrams	32937087	G	<DEL>	DEL	DPRX	ENSCAFG00000030128	feature_ablation	ENSCAFG00000030128	n.107266304_32937088del	.
Abrams	chr1	MantaDEL:58149:4:5:0:0:0_Abrams	32937087	G	<DEL>	DEL	ENSCAFG00000002736	ENSCAFG00000002736	feature_ablation	ENSCAFG00000002736	n.32937088_107266304del	.
Abrams	chr1	MantaDEL:58149:4:5:0:0:0_Abrams	32937087	G	<DEL>	DEL	ZNF331	ENSCAFG00000002745	feature_ablation	ENSCAFG00000002745	n.107266304_32937088del	.
Abrams	chr1	MantaDEL:58149:4:5:0:0:0_Abrams	32937087	G	<DEL>	DEL	ENSCAFG00000042176	ENSCAFG00000042176	feature_ablation	ENSCAFG00000042176	n.107266304_32937088del	.
Abrams	chr1	MantaDEL:58149:4:5:0:0:0_Abrams	32937087	G	<DEL>	DEL	ENSCAFG00000030979	ENSCAFG00000030979	feature_ablation	ENSCAFG00000030979	n.32937088_107266304del	.
Abrams	chr1	MantaDEL:58149:4:5:0:0:0_Abrams	32937087	G	<DEL>	DEL	U6	ENSCAFG00000030328	feature_ablation	ENSCAFG00000030328	n.32937088_107266304del	.
Abrams	chr1	MantaDEL:58149:4:5:0:0:0_Abrams	32937087	G	<DEL>	DEL	ENSCAFG00000044740	ENSCAFG00000044740	feature_ablation	ENSCAFG00000044740	n.32937088_107266304del	.
Abrams	chr1	MantaDEL:58149:4:5:0:0:0_Abrams	32937087	G	<DEL>	DEL	ENSCAFG00000000014	ENSCAFG00000000014	feature_ablation	ENSCAFG00000000014	n.107266304_32937088del	.
Abrams	chr1	MantaDEL:58149:4:5:0:0:0_Abrams	32937087	G	<DEL>	DEL	ENSCAFG00000031827	ENSCAFG00000031827	feature_ablation	ENSCAFG00000031827	n.32937088_107266304del	.
Abrams	chr1	MantaDEL:58149:4:5:0:0:0_Abrams	32937087	G	<DEL>	DEL	ENSCAFG00000048953	ENSCAFG00000048953	feature_ablation	ENSCAFG00000048953	n.32937088_107266304del	.
Abrams	chr1	MantaDEL:58149:4:5:0:0:0_Abrams	32937087	G	<DEL>	DEL	ENSCAFG00000032488	ENSCAFG00000032488	feature_ablation	ENSCAFG00000032488	n.32937088_107266304del	.
Abrams	chr1	MantaDEL:58149:4:5:0:0:0_Abrams	32937087	G	<DEL>	DEL	ENSCAFG00000047374	ENSCAFG00000047374	feature_ablation	ENSCAFG00000047374	n.32937088_107266304del	.
Abrams	chr1	MantaDEL:58149:4:5:0:0:0_Abrams	32937087	G	<DEL>	DEL	ENSCAFG00000037135	ENSCAFG00000037135	feature_ablation	ENSCAFG00000037135	n.32937088_107266304del	.
Abrams	chr1	MantaDEL:58149:4:5:0:0:0_Abrams	32937087	G	<DEL>	DEL	ENSCAFG00000048101	ENSCAFG00000048101	feature_ablation	ENSCAFG00000048101	n.107266304_32937088del	.
Abrams	chr1	MantaDEL:58149:4:5:0:0:0_Abrams	32937087	G	<DEL>	DEL	ENSCAFG00000041417	ENSCAFG00000041417	feature_ablation	ENSCAFG00000041417	n.107266304_32937088del	.
Abrams	chr1	MantaDEL:58149:4:5:0:0:0_Abrams	32937087	G	<DEL>	DEL	ENSCAFG00000042771	ENSCAFG00000042771	feature_ablation	ENSCAFG00000042771	n.32937088_107266304del	.
Abrams	chr1	MantaDEL:58149:4:5:0:0:0_Abrams	32937087	G	<DEL>	DEL	ENSCAFG00000042064	ENSCAFG00000042064	feature_ablation	ENSCAFG00000042064	n.32937088_107266304del	.
Abrams	chr1	MantaDEL:58149:4:5:0:0:0_Abrams	32937087	G	<DEL>	DEL	ENSCAFG00000047812	ENSCAFG00000047812	feature_ablation	ENSCAFG00000047812	n.32937088_107266304del	.
Abrams	chr1	MantaDEL:58149:4:5:0:0:0_Abrams	32937087	G	<DEL>	DEL	ENSCAFG00000048373	ENSCAFG00000048373	feature_ablation	ENSCAFG00000048373	n.32937088_107266304del	.
Abrams	chr1	MantaDEL:58149:4:5:0:0:0_Abrams	32937087	G	<DEL>	DEL	ENSCAFG00000046585	ENSCAFG00000046585	feature_ablation	ENSCAFG00000046585	n.107266304_32937088del	.
Abrams	chr1	MantaDEL:58149:4:5:0:0:0_Abrams	32937087	G	<DEL>	DEL	ENSCAFG00000029058	ENSCAFG00000029058	feature_ablation	ENSCAFG00000029058	n.107266304_32937088del	.
Abrams	chr1	MantaDEL:58149:4:5:0:0:0_Abrams	32937087	G	<DEL>	DEL	ENSCAFG00000029067	ENSCAFG00000029067	feature_ablation	ENSCAFG00000029067	n.107266304_32937088del	.
Abrams	chr1	MantaDEL:58149:4:5:0:0:0_Abrams	32937087	G	<DEL>	DEL	ENSCAFG00000048255	ENSCAFG00000048255	feature_ablation	ENSCAFG00000048255	n.107266304_32937088del	.
Abrams	chr1	MantaDEL:58149:4:5:0:0:0_Abrams	32937087	G	<DEL>	DEL	ENSCAFG00000049751	ENSCAFG00000049751	feature_ablation	ENSCAFG00000049751	n.32937088_107266304del	.
Abrams	chr1	MantaDEL:58149:4:5:0:0:0_Abrams	32937087	G	<DEL>	DEL	ENSCAFG00000041099	ENSCAFG00000041099	feature_ablation	ENSCAFG00000041099	n.107266304_32937088del	.
Abrams	chr1	MantaDEL:58149:4:5:0:0:0_Abrams	32937087	G	<DEL>	DEL	ENSCAFG00000002763	ENSCAFG00000002763	feature_ablation	ENSCAFG00000002763	n.32937088_107266304del	.
Abrams	chr1	MantaDEL:58149:4:5:0:0:0_Abrams	32937087	G	<DEL>	DEL	ENSCAFG00000044077	ENSCAFG00000044077	feature_ablation	ENSCAFG00000044077	n.107266304_32937088del	.
Abrams	chr1	MantaDEL:58149:4:5:0:0:0_Abrams	32937087	G	<DEL>	DEL	cfa-mir-8891	ENSCAFG00000044150	feature_ablation	ENSCAFG00000044150	n.32937088_107266304del	.
Abrams	chr1	MantaDEL:58149:4:5:0:0:0_Abrams	32937087	G	<DEL>	DEL	ZNF677	ENSCAFG00000032029	feature_ablation	ENSCAFG00000032029	n.32937088_107266304del	.
Abrams	chr1	MantaDEL:58149:4:5:0:0:0_Abrams	32937087	G	<DEL>	DEL	ENSCAFG00000042474	ENSCAFG00000042474	feature_ablation	ENSCAFG00000042474	n.107266304_32937088del	.
Abrams	chr1	MantaDEL:58149:4:5:0:0:0_Abrams	32937087	G	<DEL>	DEL	ENSCAFG00000030568	ENSCAFG00000030568	feature_ablation	ENSCAFG00000030568	n.107266304_32937088del	.
Abrams	chr1	MantaDEL:58149:4:5:0:0:0_Abrams	32937087	G	<DEL>	DEL	ENSCAFG00000030172	ENSCAFG00000030172	feature_ablation	ENSCAFG00000030172	n.32937088_107266304del	.
Abrams	chr1	MantaDEL:58149:4:5:0:0:0_Abrams	32937087	G	<DEL>	DEL	ENSCAFG00000048445	ENSCAFG00000048445	feature_ablation	ENSCAFG00000048445	n.32937088_107266304del	.
Abrams	chr1	MantaDEL:58149:4:5:0:0:0_Abrams	32937087	G	<DEL>	DEL	PPP2R1A	ENSCAFG00000002772	feature_ablation	ENSCAFG00000002772	n.107266304_32937088del	.
Abrams	chr1	MantaDEL:58149:4:5:0:0:0_Abrams	32937087	G	<DEL>	DEL	ENSCAFG00000044273	ENSCAFG00000044273	feature_ablation	ENSCAFG00000044273	n.107266304_32937088del	.
Abrams	chr1	MantaDEL:58149:4:5:0:0:0_Abrams	32937087	G	<DEL>	DEL	ENSCAFG00000044603	ENSCAFG00000044603	feature_ablation	ENSCAFG00000044603	n.107266304_32937088del	.
Abrams	chr1	MantaDEL:58149:4:5:0:0:0_Abrams	32937087	G	<DEL>	DEL	ENSCAFG00000032764	ENSCAFG00000032764	feature_ablation	ENSCAFG00000032764	n.32937088_107266304del	.
Abrams	chr1	MantaDEL:58149:4:5:0:0:0_Abrams	32937087	G	<DEL>	DEL	ENSCAFG00000009712	ENSCAFG00000009712	feature_ablation	ENSCAFG00000009712	n.32937088_107266304del	.
Abrams	chr1	MantaDEL:58149:4:5:0:0:0_Abrams	32937087	G	<DEL>	DEL	ENSCAFG00000044527	ENSCAFG00000044527	feature_ablation	ENSCAFG00000044527	n.107266304_32937088del	.
Abrams	chr1	MantaDEL:58149:4:5:0:0:0_Abrams	32937087	G	<DEL>	DEL	ZNF615	ENSCAFG00000029079	feature_ablation	ENSCAFG00000029079	n.107266304_32937088del	.
Abrams	chr1	MantaDEL:58149:4:5:0:0:0_Abrams	32937087	G	<DEL>	DEL	ZNF432	ENSCAFG00000029504	feature_ablation	ENSCAFG00000029504	n.107266304_32937088del	.
Abrams	chr1	MantaDEL:58149:4:5:0:0:0_Abrams	32937087	G	<DEL>	DEL	ZNF613	ENSCAFG00000029631	feature_ablation	ENSCAFG00000029631	n.107266304_32937088del	.
Abrams	chr1	MantaDEL:58149:4:5:0:0:0_Abrams	32937087	G	<DEL>	DEL	ENSCAFG00000030027	ENSCAFG00000030027	feature_ablation	ENSCAFG00000030027	n.107266304_32937088del	.
Abrams	chr1	MantaDEL:58149:4:5:0:0:0_Abrams	32937087	G	<DEL>	DEL	ENSCAFG00000024019	ENSCAFG00000024019	feature_ablation	ENSCAFG00000024019	n.32937088_107266304del	.
Abrams	chr1	MantaDEL:58149:4:5:0:0:0_Abrams	32937087	G	<DEL>	DEL	ENSCAFG00000043059	ENSCAFG00000043059	feature_ablation	ENSCAFG00000043059	n.32937088_107266304del	.
Abrams	chr1	MantaDEL:58149:4:5:0:0:0_Abrams	32937087	G	<DEL>	DEL	ENSCAFG00000024014	ENSCAFG00000024014	feature_ablation	ENSCAFG00000024014	n.32937088_107266304del	.
Abrams	chr1	MantaDEL:58149:4:5:0:0:0_Abrams	32937087	G	<DEL>	DEL	ENSCAFG00000002800	ENSCAFG00000002800	feature_ablation	ENSCAFG00000002800	n.32937088_107266304del	.
Abrams	chr1	MantaDEL:58149:4:5:0:0:0_Abrams	32937087	G	<DEL>	DEL	ENSCAFG00000035380	ENSCAFG00000035380	feature_ablation	ENSCAFG00000035380	n.32937088_107266304del	.
Abrams	chr1	MantaDEL:58149:4:5:0:0:0_Abrams	32937087	G	<DEL>	DEL	FPR2	ENSCAFG00000002807	feature_ablation	ENSCAFG00000002807	n.107266304_32937088del	.
Abrams	chr1	MantaDEL:58149:4:5:0:0:0_Abrams	32937087	G	<DEL>	DEL	HAS1	ENSCAFG00000002813	feature_ablation	ENSCAFG00000002813	n.32937088_107266304del	.
Abrams	chr1	MantaDEL:58149:4:5:0:0:0_Abrams	32937087	G	<DEL>	DEL	SPACA6	ENSCAFG00000002820	feature_ablation	ENSCAFG00000002820	n.107266304_32937088del	.
Abrams	chr1	MantaDEL:58149:4:5:0:0:0_Abrams	32937087	G	<DEL>	DEL	ENSCAFG00000047133	ENSCAFG00000047133	feature_ablation	ENSCAFG00000047133	n.32937088_107266304del	.
Abrams	chr1	MantaDEL:58149:4:5:0:0:0_Abrams	32937087	G	<DEL>	DEL	MIR125A	ENSCAFG00000025699	feature_ablation	ENSCAFG00000025699	n.107266304_32937088del	.
Abrams	chr1	MantaDEL:58149:4:5:0:0:0_Abrams	32937087	G	<DEL>	DEL	MIRLET7E	ENSCAFG00000020445	feature_ablation	ENSCAFG00000020445	n.107266304_32937088del	.
Abrams	chr1	MantaDEL:58149:4:5:0:0:0_Abrams	32937087	G	<DEL>	DEL	cfa-mir-99b	ENSCAFG00000025727	feature_ablation	ENSCAFG00000025727	n.107266304_32937088del	.
Abrams	chr1	MantaDEL:58149:4:5:0:0:0_Abrams	32937087	G	<DEL>	DEL	ENSCAFG00000032162	ENSCAFG00000032162	feature_ablation	ENSCAFG00000032162	n.32937088_107266304del	.
Abrams	chr1	MantaDEL:58149:4:5:0:0:0_Abrams	32937087	G	<DEL>	DEL	ENSCAFG00000023978	ENSCAFG00000023978	feature_ablation	ENSCAFG00000023978	n.107266304_32937088del	.
Abrams	chr1	MantaDEL:58149:4:5:0:0:0_Abrams	32937087	G	<DEL>	DEL	ENSCAFG00000023977	ENSCAFG00000023977	feature_ablation	ENSCAFG00000023977	n.32937088_107266304del	.
Abrams	chr1	MantaDEL:58149:4:5:0:0:0_Abrams	32937087	G	<DEL>	DEL	ZNF175	ENSCAFG00000029814	feature_ablation	ENSCAFG00000029814	n.107266304_32937088del	.
Abrams	chr1	MantaDEL:58149:4:5:0:0:0_Abrams	32937087	G	<DEL>	DEL	SIGLEC6	ENSCAFG00000044469	feature_ablation	ENSCAFG00000044469	n.32937088_107266304del	.
Abrams	chr1	MantaDEL:58149:4:5:0:0:0_Abrams	32937087	G	<DEL>	DEL	ENSCAFG00000028980	ENSCAFG00000028980	feature_ablation	ENSCAFG00000028980	n.32937088_107266304del	.
Abrams	chr1	MantaDEL:58149:4:5:0:0:0_Abrams	32937087	G	<DEL>	DEL	ENSCAFG00000002834	ENSCAFG00000002834	feature_ablation	ENSCAFG00000002834	n.32937088_107266304del	.
Abrams	chr1	MantaDEL:58149:4:5:0:0:0_Abrams	32937087	G	<DEL>	DEL	C19orf84	ENSCAFG00000040684	feature_ablation	ENSCAFG00000040684	n.32937088_107266304del	.
Abrams	chr1	MantaDEL:58149:4:5:0:0:0_Abrams	32937087	G	<DEL>	DEL	LIM2	ENSCAFG00000002844	feature_ablation	ENSCAFG00000002844	n.32937088_107266304del	.
Abrams	chr1	MantaDEL:58149:4:5:0:0:0_Abrams	32937087	G	<DEL>	DEL	ENSCAFG00000042210	ENSCAFG00000042210	feature_ablation	ENSCAFG00000042210	n.32937088_107266304del	.
Abrams	chr1	MantaDEL:58149:4:5:0:0:0_Abrams	32937087	G	<DEL>	DEL	ETFB	ENSCAFG00000002852	feature_ablation	ENSCAFG00000002852	n.32937088_107266304del	.
Abrams	chr1	MantaDEL:58149:4:5:0:0:0_Abrams	32937087	G	<DEL>	DEL	VSIG10L	ENSCAFG00000023923	feature_ablation	ENSCAFG00000023923	n.32937088_107266304del	.
Abrams	chr1	MantaDEL:58149:4:5:0:0:0_Abrams	32937087	G	<DEL>	DEL	IGLON5	ENSCAFG00000002854	feature_ablation	ENSCAFG00000002854	n.107266304_32937088del	.
Abrams	chr1	MantaDEL:58149:4:5:0:0:0_Abrams	32937087	G	<DEL>	DEL	SIGLECL1	ENSCAFG00000002861	feature_ablation	ENSCAFG00000002861	n.107266304_32937088del	.
Abrams	chr1	MantaDEL:58149:4:5:0:0:0_Abrams	32937087	G	<DEL>	DEL	SIGLECL1	ENSCAFG00000046424	feature_ablation	ENSCAFG00000046424	n.107266304_32937088del	.
Abrams	chr1	MantaDEL:58149:4:5:0:0:0_Abrams	32937087	G	<DEL>	DEL	ENSCAFG00000001959	ENSCAFG00000001959	feature_ablation	ENSCAFG00000001959	n.107266304_32937088del	.
Abrams	chr1	MantaDEL:58149:4:5:0:0:0_Abrams	32937087	G	<DEL>	DEL	U6	ENSCAFG00000028309	feature_ablation	ENSCAFG00000028309	n.107266304_32937088del	.
Abrams	chr1	MantaDEL:58149:4:5:0:0:0_Abrams	32937087	G	<DEL>	DEL	ENSCAFG00000002855	ENSCAFG00000002855	feature_ablation	ENSCAFG00000002855	n.107266304_32937088del	.
Abrams	chr1	MantaDEL:58149:4:5:0:0:0_Abrams	32937087	G	<DEL>	DEL	ENSCAFG00000028603	ENSCAFG00000028603	feature_ablation	ENSCAFG00000028603	n.107266304_32937088del	.
Abrams	chr1	MantaDEL:58149:4:5:0:0:0_Abrams	32937087	G	<DEL>	DEL	CEACAM18	ENSCAFG00000002869	feature_ablation	ENSCAFG00000002869	n.32937088_107266304del	.
Abrams	chr1	MantaDEL:58149:4:5:0:0:0_Abrams	32937087	G	<DEL>	DEL	ENSCAFG00000002874	ENSCAFG00000002874	feature_ablation	ENSCAFG00000002874	n.32937088_107266304del	.
Abrams	chr1	MantaDEL:58149:4:5:0:0:0_Abrams	32937087	G	<DEL>	DEL	KLK14	ENSCAFG00000002880	feature_ablation	ENSCAFG00000002880	n.32937088_107266304del	.
Abrams	chr1	MantaDEL:58149:4:5:0:0:0_Abrams	32937087	G	<DEL>	DEL	KLK13	ENSCAFG00000002883	feature_ablation	ENSCAFG00000002883	n.32937088_107266304del	.
Abrams	chr1	MantaDEL:58149:4:5:0:0:0_Abrams	32937087	G	<DEL>	DEL	KLK12	ENSCAFG00000043606	feature_ablation	ENSCAFG00000043606	n.32937088_107266304del	.
Abrams	chr1	MantaDEL:58149:4:5:0:0:0_Abrams	32937087	G	<DEL>	DEL	KLK11	ENSCAFG00000002886	feature_ablation	ENSCAFG00000002886	n.32937088_107266304del	.
Abrams	chr1	MantaDEL:58149:4:5:0:0:0_Abrams	32937087	G	<DEL>	DEL	KLK10	ENSCAFG00000029529	feature_ablation	ENSCAFG00000029529	n.32937088_107266304del	.
Abrams	chr1	MantaDEL:58149:4:5:0:0:0_Abrams	32937087	G	<DEL>	DEL	KLK9	ENSCAFG00000042298	feature_ablation	ENSCAFG00000042298	n.32937088_107266304del	.
Abrams	chr1	MantaDEL:58149:4:5:0:0:0_Abrams	32937087	G	<DEL>	DEL	KLK8	ENSCAFG00000002896	feature_ablation	ENSCAFG00000002896	n.32937088_107266304del	.
Abrams	chr1	MantaDEL:58149:4:5:0:0:0_Abrams	32937087	G	<DEL>	DEL	KLK6	ENSCAFG00000002900	feature_ablation	ENSCAFG00000002900	n.32937088_107266304del	.
Abrams	chr1	MantaDEL:58149:4:5:0:0:0_Abrams	32937087	G	<DEL>	DEL	KLK5	ENSCAFG00000002902	feature_ablation	ENSCAFG00000002902	n.32937088_107266304del	.
Abrams	chr1	MantaDEL:58149:4:5:0:0:0_Abrams	32937087	G	<DEL>	DEL	KLK4	ENSCAFG00000002905	feature_ablation	ENSCAFG00000002905	n.32937088_107266304del	.
Abrams	chr1	MantaDEL:58149:4:5:0:0:0_Abrams	32937087	G	<DEL>	DEL	ENSCAFG00000050060	ENSCAFG00000050060	feature_ablation	ENSCAFG00000050060	n.107266304_32937088del	.
Abrams	chr1	MantaDEL:58149:4:5:0:0:0_Abrams	32937087	G	<DEL>	DEL	KLK1	ENSCAFG00000002914	feature_ablation	ENSCAFG00000002914	n.32937088_107266304del	.
Abrams	chr1	MantaDEL:58149:4:5:0:0:0_Abrams	32937087	G	<DEL>	DEL	KLK2	ENSCAFG00000002907	feature_ablation	ENSCAFG00000002907	n.107266304_32937088del	.
Abrams	chr1	MantaDEL:58149:4:5:0:0:0_Abrams	32937087	G	<DEL>	DEL	ENSCAFG00000045549	ENSCAFG00000045549	feature_ablation	ENSCAFG00000045549	n.32937088_107266304del	.
Abrams	chr1	MantaDEL:58149:4:5:0:0:0_Abrams	32937087	G	<DEL>	DEL	ENSCAFG00000043128	ENSCAFG00000043128	feature_ablation	ENSCAFG00000043128	n.107266304_32937088del	.
Abrams	chr1	MantaDEL:58149:4:5:0:0:0_Abrams	32937087	G	<DEL>	DEL	KLK15	ENSCAFG00000042730	feature_ablation	ENSCAFG00000042730	n.32937088_107266304del	.
Abrams	chr1	MantaDEL:58149:4:5:0:0:0_Abrams	32937087	G	<DEL>	DEL	ENSCAFG00000033685	ENSCAFG00000033685	feature_ablation	ENSCAFG00000033685	n.32937088_107266304del	.
Abrams	chr1	MantaDEL:58149:4:5:0:0:0_Abrams	32937087	G	<DEL>	DEL	ENSCAFG00000002916	ENSCAFG00000002916	feature_ablation	ENSCAFG00000002916	n.32937088_107266304del	.
Abrams	chr1	MantaDEL:58149:4:5:0:0:0_Abrams	32937087	G	<DEL>	DEL	SNORD88C	ENSCAFG00000026788	feature_ablation	ENSCAFG00000026788	n.32937088_107266304del	.
Abrams	chr1	MantaDEL:58149:4:5:0:0:0_Abrams	32937087	G	<DEL>	DEL	ENSCAFG00000026809	ENSCAFG00000026809	feature_ablation	ENSCAFG00000026809	n.32937088_107266304del	.
Abrams	chr1	MantaDEL:58149:4:5:0:0:0_Abrams	32937087	G	<DEL>	DEL	SNORD88B	ENSCAFG00000026744	feature_ablation	ENSCAFG00000026744	n.32937088_107266304del	.
Abrams	chr1	MantaDEL:58149:4:5:0:0:0_Abrams	32937087	G	<DEL>	DEL	ACP4	ENSCAFG00000002920	feature_ablation	ENSCAFG00000002920	n.107266304_32937088del	.
Abrams	chr1	MantaDEL:58149:4:5:0:0:0_Abrams	32937087	G	<DEL>	DEL	ENSCAFG00000048849	ENSCAFG00000048849	feature_ablation	ENSCAFG00000048849	n.32937088_107266304del	.
Abrams	chr1	MantaDEL:58149:4:5:0:0:0_Abrams	32937087	G	<DEL>	DEL	CLEC11A	ENSCAFG00000002923	feature_ablation	ENSCAFG00000002923	n.107266304_32937088del	.
Abrams	chr1	MantaDEL:58149:4:5:0:0:0_Abrams	32937087	G	<DEL>	DEL	SHANK1	ENSCAFG00000002924	feature_ablation	ENSCAFG00000002924	n.32937088_107266304del	.
Abrams	chr1	MantaDEL:58149:4:5:0:0:0_Abrams	32937087	G	<DEL>	DEL	ENSCAFG00000043401	ENSCAFG00000043401	feature_ablation	ENSCAFG00000043401	n.32937088_107266304del	.
Abrams	chr1	MantaDEL:58149:4:5:0:0:0_Abrams	32937087	G	<DEL>	DEL	C1H19orf81	ENSCAFG00000029175	feature_ablation	ENSCAFG00000029175	n.107266304_32937088del	.
Abrams	chr1	MantaDEL:58149:4:5:0:0:0_Abrams	32937087	G	<DEL>	DEL	SYT3	ENSCAFG00000002960	feature_ablation	ENSCAFG00000002960	n.32937088_107266304del	.
Abrams	chr1	MantaDEL:58149:4:5:0:0:0_Abrams	32937087	G	<DEL>	DEL	LRRC4B	ENSCAFG00000002964	feature_ablation	ENSCAFG00000002964	n.32937088_107266304del	.
Abrams	chr1	MantaDEL:58149:4:5:0:0:0_Abrams	32937087	G	<DEL>	DEL	ASPDH	ENSCAFG00000002965	feature_ablation	ENSCAFG00000002965	n.32937088_107266304del	.
Abrams	chr1	MantaDEL:58149:4:5:0:0:0_Abrams	32937087	G	<DEL>	DEL	JOSD2	ENSCAFG00000002968	feature_ablation	ENSCAFG00000002968	n.32937088_107266304del	.
Abrams	chr1	MantaDEL:58149:4:5:0:0:0_Abrams	32937087	G	<DEL>	DEL	EMC10	ENSCAFG00000002973	feature_ablation	ENSCAFG00000002973	n.107266304_32937088del	.
Abrams	chr1	MantaDEL:58149:4:5:0:0:0_Abrams	32937087	G	<DEL>	DEL	FAM71E1	ENSCAFG00000002974	feature_ablation	ENSCAFG00000002974	n.32937088_107266304del	.
Abrams	chr1	MantaDEL:58149:4:5:0:0:0_Abrams	32937087	G	<DEL>	DEL	MYBPC2	ENSCAFG00000002982	feature_ablation	ENSCAFG00000002982	n.107266304_32937088del	.
Abrams	chr1	MantaDEL:58149:4:5:0:0:0_Abrams	32937087	G	<DEL>	DEL	POLD1	ENSCAFG00000002937	feature_ablation	ENSCAFG00000002937	n.107266304_32937088del	.
Abrams	chr1	MantaDEL:58149:4:5:0:0:0_Abrams	32937087	G	<DEL>	DEL	NAPSA	ENSCAFG00000003342	feature_ablation	ENSCAFG00000003342	n.32937088_107266304del	.
Abrams	chr1	MantaDEL:58149:4:5:0:0:0_Abrams	32937087	G	<DEL>	DEL	NR1H2	ENSCAFG00000003338	feature_ablation	ENSCAFG00000003338	n.107266304_32937088del	.
Abrams	chr1	MantaDEL:58149:4:5:0:0:0_Abrams	32937087	G	<DEL>	DEL	ENSCAFG00000047157	ENSCAFG00000047157	feature_ablation	ENSCAFG00000047157	n.32937088_107266304del	.
Abrams	chr1	MantaDEL:58149:4:5:0:0:0_Abrams	32937087	G	<DEL>	DEL	MYH14	ENSCAFG00000003156	feature_ablation	ENSCAFG00000003156	n.107266304_32937088del	.
Abrams	chr1	MantaDEL:58149:4:5:0:0:0_Abrams	32937087	G	<DEL>	DEL	IZUMO2	ENSCAFG00000003346	feature_ablation	ENSCAFG00000003346	n.32937088_107266304del	.
Abrams	chr1	MantaDEL:58149:4:5:0:0:0_Abrams	32937087	G	<DEL>	DEL	ENSCAFG00000030024	ENSCAFG00000030024	feature_ablation	ENSCAFG00000030024	n.32937088_107266304del	.
Abrams	chr1	MantaDEL:58149:4:5:0:0:0_Abrams	32937087	G	<DEL>	DEL	ZNF473	ENSCAFG00000032305	feature_ablation	ENSCAFG00000032305	n.107266304_32937088del	.
Abrams	chr1	MantaDEL:58149:4:5:0:0:0_Abrams	32937087	G	<DEL>	DEL	VRK3	ENSCAFG00000003420	feature_ablation	ENSCAFG00000003420	n.32937088_107266304del	.
Abrams	chr1	MantaDEL:58149:4:5:0:0:0_Abrams	32937087	G	<DEL>	DEL	ENSCAFG00000003423	ENSCAFG00000003423	feature_ablation	ENSCAFG00000003423	n.107266304_32937088del	.
Abrams	chr1	MantaDEL:58149:4:5:0:0:0_Abrams	32937087	G	<DEL>	DEL	ATF5	ENSCAFG00000029541	feature_ablation	ENSCAFG00000029541	n.107266304_32937088del	.
Abrams	chr1	MantaDEL:58149:4:5:0:0:0_Abrams	32937087	G	<DEL>	DEL	IL4I1	ENSCAFG00000003439	feature_ablation	ENSCAFG00000003439	n.32937088_107266304del	.
Abrams	chr1	MantaDEL:58149:4:5:0:0:0_Abrams	32937087	G	<DEL>	DEL	TBC1D17	ENSCAFG00000003462	feature_ablation	ENSCAFG00000003462	n.107266304_32937088del	.
Abrams	chr1	MantaDEL:58149:4:5:0:0:0_Abrams	32937087	G	<DEL>	DEL	AKT1S1	ENSCAFG00000003475	feature_ablation	ENSCAFG00000003475	n.32937088_107266304del	.
Abrams	chr1	MantaDEL:58149:4:5:0:0:0_Abrams	32937087	G	<DEL>	DEL	PNKP	ENSCAFG00000003485	feature_ablation	ENSCAFG00000003485	n.32937088_107266304del	.
Abrams	chr1	MantaDEL:58149:4:5:0:0:0_Abrams	32937087	G	<DEL>	DEL	PTOV1	ENSCAFG00000003495	feature_ablation	ENSCAFG00000003495	n.107266304_32937088del	.
Abrams	chr1	MantaDEL:58149:4:5:0:0:0_Abrams	32937087	G	<DEL>	DEL	MED25	ENSCAFG00000003398	feature_ablation	ENSCAFG00000003398	n.107266304_32937088del	.
Abrams	chr1	MantaDEL:58149:4:5:0:0:0_Abrams	32937087	G	<DEL>	DEL	TSKS	ENSCAFG00000003555	feature_ablation	ENSCAFG00000003555	n.32937088_107266304del	.
Abrams	chr1	MantaDEL:58149:4:5:0:0:0_Abrams	32937087	G	<DEL>	DEL	AP2A1	ENSCAFG00000003541	feature_ablation	ENSCAFG00000003541	n.107266304_32937088del	.
Abrams	chr1	MantaDEL:58149:4:5:0:0:0_Abrams	32937087	G	<DEL>	DEL	CPT1C	ENSCAFG00000003568	feature_ablation	ENSCAFG00000003568	n.107266304_32937088del	.
Abrams	chr1	MantaDEL:58149:4:5:0:0:0_Abrams	32937087	G	<DEL>	DEL	ADM5	ENSCAFG00000028797	feature_ablation	ENSCAFG00000028797	n.107266304_32937088del	.
Abrams	chr1	MantaDEL:58149:4:5:0:0:0_Abrams	32937087	G	<DEL>	DEL	PRMT1	ENSCAFG00000003589	feature_ablation	ENSCAFG00000003589	n.107266304_32937088del	.
Abrams	chr1	MantaDEL:58149:4:5:0:0:0_Abrams	32937087	G	<DEL>	DEL	U4	ENSCAFG00000021272	feature_ablation	ENSCAFG00000021272	n.107266304_32937088del	.
Abrams	chr1	MantaDEL:58149:4:5:0:0:0_Abrams	32937087	G	<DEL>	DEL	IRF3	ENSCAFG00000003594	feature_ablation	ENSCAFG00000003594	n.32937088_107266304del	.
Abrams	chr1	MantaDEL:58149:4:5:0:0:0_Abrams	32937087	G	<DEL>	DEL	SCAF1	ENSCAFG00000003597	feature_ablation	ENSCAFG00000003597	n.107266304_32937088del	.
Abrams	chr1	MantaDEL:58149:4:5:0:0:0_Abrams	32937087	G	<DEL>	DEL	RRAS	ENSCAFG00000003604	feature_ablation	ENSCAFG00000003604	n.32937088_107266304del	.
Abrams	chr1	MantaDEL:58149:4:5:0:0:0_Abrams	32937087	G	<DEL>	DEL	PRR12	ENSCAFG00000003611	feature_ablation	ENSCAFG00000003611	n.107266304_32937088del	.
Abrams	chr1	MantaDEL:58149:4:5:0:0:0_Abrams	32937087	G	<DEL>	DEL	PRRG2	ENSCAFG00000024500	feature_ablation	ENSCAFG00000024500	n.107266304_32937088del	.
Abrams	chr1	MantaDEL:58149:4:5:0:0:0_Abrams	32937087	G	<DEL>	DEL	NOSIP	ENSCAFG00000003614	feature_ablation	ENSCAFG00000003614	n.32937088_107266304del	.
Abrams	chr1	MantaDEL:58149:4:5:0:0:0_Abrams	32937087	G	<DEL>	DEL	RCN3	ENSCAFG00000003620	feature_ablation	ENSCAFG00000003620	n.107266304_32937088del	.
Abrams	chr1	MantaDEL:58149:4:5:0:0:0_Abrams	32937087	G	<DEL>	DEL	FCGRT	ENSCAFG00000003625	feature_ablation	ENSCAFG00000003625	n.107266304_32937088del	.
Abrams	chr1	MantaDEL:58149:4:5:0:0:0_Abrams	32937087	G	<DEL>	DEL	cfa-mir-150	ENSCAFG00000026730	feature_ablation	ENSCAFG00000026730	n.32937088_107266304del	.
Abrams	chr1	MantaDEL:58149:4:5:0:0:0_Abrams	32937087	G	<DEL>	DEL	RPS11	ENSCAFG00000003631	feature_ablation	ENSCAFG00000003631	n.107266304_32937088del	.
Abrams	chr1	MantaDEL:58149:4:5:0:0:0_Abrams	32937087	G	<DEL>	DEL	SNORD35B	ENSCAFG00000021944	feature_ablation	ENSCAFG00000021944	n.107266304_32937088del	.
Abrams	chr1	MantaDEL:58149:4:5:0:0:0_Abrams	32937087	G	<DEL>	DEL	RPL13A	ENSCAFG00000029892	feature_ablation	ENSCAFG00000029892	n.107266304_32937088del	.
Abrams	chr1	MantaDEL:58149:4:5:0:0:0_Abrams	32937087	G	<DEL>	DEL	SNORD35A	ENSCAFG00000025861	feature_ablation	ENSCAFG00000025861	n.107266304_32937088del	.
Abrams	chr1	MantaDEL:58149:4:5:0:0:0_Abrams	32937087	G	<DEL>	DEL	SNORD34	ENSCAFG00000026335	feature_ablation	ENSCAFG00000026335	n.107266304_32937088del	.
Abrams	chr1	MantaDEL:58149:4:5:0:0:0_Abrams	32937087	G	<DEL>	DEL	SNORD33	ENSCAFG00000022178	feature_ablation	ENSCAFG00000022178	n.107266304_32937088del	.
Abrams	chr1	MantaDEL:58149:4:5:0:0:0_Abrams	32937087	G	<DEL>	DEL	SNORD33	ENSCAFG00000025994	feature_ablation	ENSCAFG00000025994	n.107266304_32937088del	.
Abrams	chr1	MantaDEL:58149:4:5:0:0:0_Abrams	32937087	G	<DEL>	DEL	FLT3LG	ENSCAFG00000003636	feature_ablation	ENSCAFG00000003636	n.107266304_32937088del	.
Abrams	chr1	MantaDEL:58149:4:5:0:0:0_Abrams	32937087	G	<DEL>	DEL	ALDH16A1	ENSCAFG00000003649	feature_ablation	ENSCAFG00000003649	n.107266304_32937088del	.
Abrams	chr1	MantaDEL:58149:4:5:0:0:0_Abrams	32937087	G	<DEL>	DEL	PIH1D1	ENSCAFG00000003659	feature_ablation	ENSCAFG00000003659	n.32937088_107266304del	.
Abrams	chr1	MantaDEL:58149:4:5:0:0:0_Abrams	32937087	G	<DEL>	DEL	SLC17A7	ENSCAFG00000003665	feature_ablation	ENSCAFG00000003665	n.32937088_107266304del	.
Abrams	chr1	MantaDEL:58149:4:5:0:0:0_Abrams	32937087	G	<DEL>	DEL	GFY	ENSCAFG00000031563	feature_ablation	ENSCAFG00000031563	n.107266304_32937088del	.
Abrams	chr1	MantaDEL:58149:4:5:0:0:0_Abrams	32937087	G	<DEL>	DEL	PTH2	ENSCAFG00000003675	feature_ablation	ENSCAFG00000003675	n.32937088_107266304del	.
Abrams	chr1	MantaDEL:58149:4:5:0:0:0_Abrams	32937087	G	<DEL>	DEL	CCDC155	ENSCAFG00000003677	feature_ablation	ENSCAFG00000003677	n.107266304_32937088del	.
Abrams	chr1	MantaDEL:58149:4:5:0:0:0_Abrams	32937087	G	<DEL>	DEL	SNORA70	ENSCAFG00000027900	feature_ablation	ENSCAFG00000027900	n.107266304_32937088del	.
Abrams	chr1	MantaDEL:58149:4:5:0:0:0_Abrams	32937087	G	<DEL>	DEL	DKKL1	ENSCAFG00000003681	feature_ablation	ENSCAFG00000003681	n.107266304_32937088del	.
Abrams	chr1	MantaDEL:58149:4:5:0:0:0_Abrams	32937087	G	<DEL>	DEL	SNRNP70	ENSCAFG00000003711	feature_ablation	ENSCAFG00000003711	n.107266304_32937088del	.
Abrams	chr1	MantaDEL:58149:4:5:0:0:0_Abrams	32937087	G	<DEL>	DEL	A1BG&ABHD17B&ACAT2&ACP4&ADAT2&ADGB&ADGRG6&ADM5&AFDN&AGPAT4&AGTPBP1&AIG1&AKAP12&AKAP7&AKT1S1&ALDH16A1&ALDH1A1&ANXA1&AOPEP&AP2A1&APBA1&ARHGAP18&ARID1B&ARMT1&ASF1A&ASPDH&ASPN&ATF5&ATP5MD&AUH&AURKC&BARX1&BICD2&BRSK1&C19orf84&C19orf85&C1H19orf81&C1H6orf118&C1H9orf135&C1H9orf40&C1H9orf64&C1H9orf85&C6orf58&C9orf153&CACNG6&CACNG7&CACNG8&CALHM4&CALHM5&CALHM6&CARD19&CARNMT1&CBWD1&CCDC106&CCDC155&CCDC170&CC…	ENSCAFG00000002367&ENSCAFG00000001821&ENSCAFG00000000720&ENSCAFG00000002920&ENSCAFG00000000305&ENSCAFG00000023693&ENSCAFG00000000296&ENSCAFG00000028797&ENSCAFG00000000860&ENSCAFG00000000765&ENSCAFG00000001358&ENSCAFG00000000303&ENSCAFG00000000419&ENSCAFG00000001147&ENSCAFG00000003475&ENSCAFG00000003649&ENSCAFG00000001791&ENSCAFG00000001778&ENSCAFG00000023549&ENSCAFG00000003541&ENSCAFG00000001897&…	feature_ablation	ENSCAFG00000003711	n.107266304_32937088del	.
Abrams	chr1	MantaDEL:58149:4:5:0:0:0_Abrams	32937087	G	<DEL>	DEL	TEAD2	ENSCAFG00000003698	feature_ablation	ENSCAFG00000003698	n.32937088_107266304del	.
Abrams	chr1	MantaDEL:58149:4:5:0:0:0_Abrams	32937087	G	<DEL>	DEL	cfa-mir-8890	ENSCAFG00000046623	feature_ablation	ENSCAFG00000046623	n.32937088_107266304del	.
Abrams	chr1	MantaDEL:58149:4:5:0:0:0_Abrams	32937087	G	<DEL>	DEL	CD37	ENSCAFG00000003709	feature_ablation	ENSCAFG00000003709	n.107266304_32937088del	.
Abrams	chr1	MantaDEL:58149:4:5:0:0:0_Abrams	32937087	G	<DEL>	DEL	ENSCAFG00000046963	ENSCAFG00000046963	feature_ablation	ENSCAFG00000046963	n.107266304_32937088del	.
Abrams	chr1	MantaDEL:58149:4:5:0:0:0_Abrams	32937087	G	<DEL>	DEL	ENSCAFG00000024128	ENSCAFG00000024128	feature_ablation	ENSCAFG00000024128	n.32937088_107266304del	.
Abrams	chr1	MantaDEL:58149:4:5:0:0:0_Abrams	32937087	G	<DEL>	DEL	ENSCAFG00000027736	ENSCAFG00000027736	feature_ablation	ENSCAFG00000027736	n.32937088_107266304del	.
Abrams	chr1	MantaDEL:58149:4:5:0:0:0_Abrams	32937087	G	<DEL>	DEL	ENSCAFG00000024106	ENSCAFG00000024106	feature_ablation	ENSCAFG00000024106	n.32937088_107266304del	.
Abrams	chr1	MantaDEL:58149:4:5:0:0:0_Abrams	32937087	G	<DEL>	DEL	TRPM4	ENSCAFG00000003746	feature_ablation	ENSCAFG00000003746	n.107266304_32937088del	.
Abrams	chr1	MantaDEL:58149:4:5:0:0:0_Abrams	32937087	G	<DEL>	DEL	ENSCAFG00000045790	ENSCAFG00000045790	transcript_ablation	ENSCAFT00000082131.1	n.-74254318_*2323del	p.0?
Abrams	chr1	MantaDEL:58149:4:5:0:0:0_Abrams	32937087	G	<DEL>	DEL	ENSCAFG00000041613	ENSCAFG00000041613	transcript_ablation	ENSCAFT00000081670.1	n.-74009731_*160708del	p.0?
Abrams	chr1	MantaDEL:58149:4:5:0:0:0_Abrams	32937087	G	<DEL>	DEL	NMBR	ENSCAFG00000000294	transcript_ablation	ENSCAFT00000000452.4	c.-73465416_*836517del	p.0?
Abrams	chr1	MantaDEL:58149:4:5:0:0:0_Abrams	32937087	G	<DEL>	DEL	GJE1	ENSCAFG00000030263	transcript_ablation	ENSCAFT00000046844.2	c.-883160_*73444227del	p.0?
Abrams	chr1	MantaDEL:58149:4:5:0:0:0_Abrams	32937087	G	<DEL>	DEL	VTA1	ENSCAFG00000000295	transcript_ablation	ENSCAFT00000000455.4	c.-893268_*73371691del	p.0?
Abrams	chr1	MantaDEL:58149:4:5:0:0:0_Abrams	32937087	G	<DEL>	DEL	ADGRG6	ENSCAFG00000000296	transcript_ablation	ENSCAFT00000067796.1	c.-1032550_*73162076del	p.0?
Abrams	chr1	MantaDEL:58149:4:5:0:0:0_Abrams	32937087	G	<DEL>	DEL	ENSCAFG00000045567	ENSCAFG00000045567	transcript_ablation	ENSCAFT00000060648.1	c.-1226122_*73102370del	p.0?
Abrams	chr1	MantaDEL:58149:4:5:0:0:0_Abrams	32937087	G	<DEL>	DEL	HIVEP2	ENSCAFG00000000300	transcript_ablation	ENSCAFT00000000460.5	c.-72868593_*1432018del	p.0?
Abrams	chr1	MantaDEL:58149:4:5:0:0:0_Abrams	32937087	G	<DEL>	DEL	ENSCAFG00000041687	ENSCAFG00000041687	transcript_ablation	ENSCAFT00000087504.1	n.-1622315_*72705678del	p.0?
Abrams	chr1	MantaDEL:58149:4:5:0:0:0_Abrams	32937087	G	<DEL>	DEL	ENSCAFG00000044604	ENSCAFG00000044604	transcript_ablation	ENSCAFT00000065416.1	n.-1623559_*72684908del	p.0?
Abrams	chr1	MantaDEL:58149:4:5:0:0:0_Abrams	32937087	G	<DEL>	DEL	AIG1	ENSCAFG00000000303	transcript_ablation	ENSCAFT00000000463.4	c.-1706676_*72382519del	p.0?
Abrams	chr1	MantaDEL:58149:4:5:0:0:0_Abrams	32937087	G	<DEL>	DEL	ENSCAFG00000000304	ENSCAFG00000000304	transcript_ablation	ENSCAFT00000000464.2	c.-2009600_*72319204del	p.0?
Abrams	chr1	MantaDEL:58149:4:5:0:0:0_Abrams	32937087	G	<DEL>	DEL	ADAT2	ENSCAFG00000000305	transcript_ablation	ENSCAFT00000083062.1	c.-72272284_*2029269del	p.0?
Abrams	chr1	MantaDEL:58149:4:5:0:0:0_Abrams	32937087	G	<DEL>	DEL	ENSCAFG00000049903	ENSCAFG00000049903	transcript_ablation	ENSCAFT00000070368.1	c.-2035807_*72290761del	p.0?
Abrams	chr1	MantaDEL:58149:4:5:0:0:0_Abrams	32937087	G	<DEL>	DEL	PEX3	ENSCAFG00000000307	transcript_ablation	ENSCAFT00000000471.4	c.-2057218_*72242446del	p.0?
Abrams	chr1	MantaDEL:58149:4:5:0:0:0_Abrams	32937087	G	<DEL>	DEL	FUCA2	ENSCAFG00000000309	transcript_ablation	ENSCAFT00000063667.1	c.-72223911_*2091742del	p.0?
Abrams	chr1	MantaDEL:58149:4:5:0:0:0_Abrams	32937087	G	<DEL>	DEL	PHACTR2	ENSCAFG00000000312	transcript_ablation	ENSCAFT00000044951.3	c.-2283871_*71923754del	p.0?
Abrams	chr1	MantaDEL:58149:4:5:0:0:0_Abrams	32937087	G	<DEL>	DEL	ENSCAFG00000048936	ENSCAFG00000048936	transcript_ablation	ENSCAFT00000062587.1	n.-2420258_*71908191del	p.0?
Abrams	chr1	MantaDEL:58149:4:5:0:0:0_Abrams	32937087	G	<DEL>	DEL	ENSCAFG00000000314	ENSCAFG00000000314	transcript_ablation	ENSCAFT00000000484.4	c.-2423347_*71892703del	p.0?
Abrams	chr1	MantaDEL:58149:4:5:0:0:0_Abrams	32937087	G	<DEL>	DEL	ENSCAFG00000048963	ENSCAFG00000048963	transcript_ablation	ENSCAFT00000074685.1	c.-71897672_*2426394del	p.0?
Abrams	chr1	MantaDEL:58149:4:5:0:0:0_Abrams	32937087	G	<DEL>	DEL	ZC2HC1B	ENSCAFG00000000317	transcript_ablation	ENSCAFT00000037946.3	c.-2437506_*71849635del	p.0?
Abrams	chr1	MantaDEL:58149:4:5:0:0:0_Abrams	32937087	G	<DEL>	DEL	PLAGL1	ENSCAFG00000000318	transcript_ablation	ENSCAFT00000065965.1	c.-71738765_*2482489del	p.0?
Abrams	chr1	MantaDEL:58149:4:5:0:0:0_Abrams	32937087	G	<DEL>	DEL	ENSCAFG00000049233	ENSCAFG00000049233	transcript_ablation	ENSCAFT00000080768.1	c.-2540104_*71788759del	p.0?
Abrams	chr1	MantaDEL:58149:4:5:0:0:0_Abrams	32937087	G	<DEL>	DEL	SF3B5	ENSCAFG00000032495	transcript_ablation	ENSCAFT00000049702.2	c.-71707445_*2621511del	p.0?
Abrams	chr1	MantaDEL:58149:4:5:0:0:0_Abrams	32937087	G	<DEL>	DEL	STX11	ENSCAFG00000000322	transcript_ablation	ENSCAFT00000081620.1	c.-2664156_*71622001del	p.0?
Abrams	chr1	MantaDEL:58149:4:5:0:0:0_Abrams	32937087	G	<DEL>	DEL	UTRN	ENSCAFG00000000326	transcript_ablation	ENSCAFT00000044228.3	c.-2740935_*71042786del	p.0?
Abrams	chr1	MantaDEL:58149:4:5:0:0:0_Abrams	32937087	G	<DEL>	DEL	ENSCAFG00000046068	ENSCAFG00000046068	transcript_ablation	ENSCAFT00000079053.1	c.-71555881_*2772225del	p.0?
Abrams	chr1	MantaDEL:58149:4:5:0:0:0_Abrams	32937087	G	<DEL>	DEL	U4	ENSCAFG00000020774	transcript_ablation	ENSCAFT00000032881.1	n.-71428632_*2900456del	p.0?
Abrams	chr1	MantaDEL:58149:4:5:0:0:0_Abrams	32937087	G	<DEL>	DEL	U6	ENSCAFG00000032616	transcript_ablation	ENSCAFT00000040136.1	n.-3165560_*71163550del	p.0?
Abrams	chr1	MantaDEL:58149:4:5:0:0:0_Abrams	32937087	G	<DEL>	DEL	ENSCAFG00000042935	ENSCAFG00000042935	transcript_ablation	ENSCAFT00000083740.1	n.-3418554_*70864891del	p.0?
Abrams	chr1	MantaDEL:58149:4:5:0:0:0_Abrams	32937087	G	<DEL>	DEL	ENSCAFG00000044383	ENSCAFG00000044383	transcript_ablation	ENSCAFT00000070038.1	c.-3520915_*70807203del	p.0?
Abrams	chr1	MantaDEL:58149:4:5:0:0:0_Abrams	32937087	G	<DEL>	DEL	ENSCAFG00000047986	ENSCAFG00000047986	transcript_ablation	ENSCAFT00000063386.1	n.-70775821_*3544510del	p.0?
Abrams	chr1	MantaDEL:58149:4:5:0:0:0_Abrams	32937087	G	<DEL>	DEL	ENSCAFG00000000327	ENSCAFG00000000327	transcript_ablation	ENSCAFT00000000503.4	n.-3651669_*70676116del	p.0?
Abrams	chr1	MantaDEL:58149:4:5:0:0:0_Abrams	32937087	G	<DEL>	DEL	ENSCAFG00000035509	ENSCAFG00000035509	transcript_ablation	ENSCAFT00000055459.2	c.-70674360_*3654258del	p.0?
Abrams	chr1	MantaDEL:58149:4:5:0:0:0_Abrams	32937087	G	<DEL>	DEL	EPM2A	ENSCAFG00000000329	transcript_ablation	ENSCAFT00000035347.3	c.-70334572_*3933506del	p.0?
Abrams	chr1	MantaDEL:58149:4:5:0:0:0_Abrams	32937087	G	<DEL>	DEL	ENSCAFG00000041307	ENSCAFG00000041307	transcript_ablation	ENSCAFT00000080314.1	n.-70288173_*4033027del	p.0?
Abrams	chr1	MantaDEL:58149:4:5:0:0:0_Abrams	32937087	G	<DEL>	DEL	FBXO30	ENSCAFG00000000330	transcript_ablation	ENSCAFT00000068109.1	c.-70241133_*4072945del	p.0?
Abrams	chr1	MantaDEL:58149:4:5:0:0:0_Abrams	32937087	G	<DEL>	DEL	ENSCAFG00000000331	ENSCAFG00000000331	transcript_ablation	ENSCAFT00000000508.4	c.-70199689_*4128057del	p.0?
Abrams	chr1	MantaDEL:58149:4:5:0:0:0_Abrams	32937087	G	<DEL>	DEL	SHPRH	ENSCAFG00000000335	transcript_ablation	ENSCAFT00000076260.1	c.-70103263_*4141144del	p.0?
Abrams	chr1	MantaDEL:58149:4:5:0:0:0_Abrams	32937087	G	<DEL>	DEL	GRM1	ENSCAFG00000000338	transcript_ablation	ENSCAFT00000000528.4	c.-4269907_*69668170del	p.0?
Abrams	chr1	MantaDEL:58149:4:5:0:0:0_Abrams	32937087	G	<DEL>	DEL	RAB32	ENSCAFG00000030384	transcript_ablation	ENSCAFT00000048400.2	c.-4775054_*69548298del	p.0?
Abrams	chr1	MantaDEL:58149:4:5:0:0:0_Abrams	32937087	G	<DEL>	DEL	ADGB	ENSCAFG00000023693	transcript_ablation	ENSCAFT00000000533.5	c.-4815836_*69351948del	p.0?
Abrams	chr1	MantaDEL:58149:4:5:0:0:0_Abrams	32937087	G	<DEL>	DEL	ENSCAFG00000041477	ENSCAFG00000041477	transcript_ablation	ENSCAFT00000066223.1	n.-69154532_*5018056del	p.0?
Abrams	chr1	MantaDEL:58149:4:5:0:0:0_Abrams	32937087	G	<DEL>	DEL	ENSCAFG00000039644	ENSCAFG00000039644	transcript_ablation	ENSCAFT00000067667.1	n.-5036175_*69289167del	p.0?
Abrams	chr1	MantaDEL:58149:4:5:0:0:0_Abrams	32937087	G	<DEL>	DEL	ENSCAFG00000029107	ENSCAFG00000029107	transcript_ablation	ENSCAFT00000043982.2	n.-69185932_*5141953del	p.0?
Abrams	chr1	MantaDEL:58149:4:5:0:0:0_Abrams	32937087	G	<DEL>	DEL	ENSCAFG00000047138	ENSCAFG00000047138	transcript_ablation	ENSCAFT00000063635.1	n.-69003788_*5304867del	p.0?
Abrams	chr1	MantaDEL:58149:4:5:0:0:0_Abrams	32937087	G	<DEL>	DEL	STXBP5	ENSCAFG00000000353	transcript_ablation	ENSCAFT00000092722.1	c.-5334298_*68832878del	p.0?
Abrams	chr1	MantaDEL:58149:4:5:0:0:0_Abrams	32937087	G	<DEL>	DEL	ENSCAFG00000038339	ENSCAFG00000038339	transcript_ablation	ENSCAFT00000055204.2	n.-5560296_*68766849del	p.0?
Abrams	chr1	MantaDEL:58149:4:5:0:0:0_Abrams	32937087	G	<DEL>	DEL	ENSCAFG00000047931	ENSCAFG00000047931	transcript_ablation	ENSCAFT00000080380.1	n.-5999882_*68328207del	p.0?
Abrams	chr1	MantaDEL:58149:4:5:0:0:0_Abrams	32937087	G	<DEL>	DEL	SASH1	ENSCAFG00000000366	transcript_ablation	ENSCAFT00000073735.1	c.-6344441_*67791355del	p.0?
Abrams	chr1	MantaDEL:58149:4:5:0:0:0_Abrams	32937087	G	<DEL>	DEL	UST	ENSCAFG00000000372	transcript_ablation	ENSCAFT00000000577.4	c.-6696762_*67345015del	p.0?
Abrams	chr1	MantaDEL:58149:4:5:0:0:0_Abrams	32937087	G	<DEL>	DEL	ENSCAFG00000038160	ENSCAFG00000038160	transcript_ablation	ENSCAFT00000056680.2	n.-67315978_*7010384del	p.0?
Abrams	chr1	MantaDEL:58149:4:5:0:0:0_Abrams	32937087	G	<DEL>	DEL	ENSCAFG00000043668	ENSCAFG00000043668	transcript_ablation	ENSCAFT00000085973.1	n.-7019174_*67274640del	p.0?
Abrams	chr1	MantaDEL:58149:4:5:0:0:0_Abrams	32937087	G	<DEL>	DEL	ENSCAFG00000047372	ENSCAFG00000047372	transcript_ablation	ENSCAFT00000076934.1	n.-67248522_*7037621del	p.0?
Abrams	chr1	MantaDEL:58149:4:5:0:0:0_Abrams	32937087	G	<DEL>	DEL	ENSCAFG00000044926	ENSCAFG00000044926	transcript_ablation	ENSCAFT00000090614.1	n.-67171727_*7135925del	p.0?
Abrams	chr1	MantaDEL:58149:4:5:0:0:0_Abrams	32937087	G	<DEL>	DEL	ENSCAFG00000046379	ENSCAFG00000046379	transcript_ablation	ENSCAFT00000074048.1	n.-7144215_*67177651del	p.0?
Abrams	chr1	MantaDEL:58149:4:5:0:0:0_Abrams	32937087	G	<DEL>	DEL	TAB2	ENSCAFG00000000373	transcript_ablation	ENSCAFT00000000584.4	c.-7212719_*67051765del	p.0?
Abrams	chr1	MantaDEL:58149:4:5:0:0:0_Abrams	32937087	G	<DEL>	DEL	ENSCAFG00000047889	ENSCAFG00000047889	transcript_ablation	ENSCAFT00000083800.1	n.-67037705_*7290483del	p.0?
Abrams	chr1	MantaDEL:58149:4:5:0:0:0_Abrams	32937087	G	<DEL>	DEL	ZC3H12D	ENSCAFG00000000375	transcript_ablation	ENSCAFT00000000588.4	c.-66987382_*7322617del	p.0?
Abrams	chr1	MantaDEL:58149:4:5:0:0:0_Abrams	32937087	G	<DEL>	DEL	PPIL4	ENSCAFG00000000379	transcript_ablation	ENSCAFT00000000593.4	c.-66924138_*7360949del	p.0?
Abrams	chr1	MantaDEL:58149:4:5:0:0:0_Abrams	32937087	G	<DEL>	DEL	GINM1	ENSCAFG00000032487	transcript_ablation	ENSCAFT00000046676.2	c.-7412053_*66892333del	p.0?
Abrams	chr1	MantaDEL:58149:4:5:0:0:0_Abrams	32937087	G	<DEL>	DEL	KATNA1	ENSCAFG00000000385	transcript_ablation	ENSCAFT00000000603.4	c.-66843887_*7439234del	p.0?
Abrams	chr1	MantaDEL:58149:4:5:0:0:0_Abrams	32937087	G	<DEL>	DEL	LATS1	ENSCAFG00000000387	transcript_ablation	ENSCAFT00000044921.2	c.-66808844_*7496346del	p.0?
Abrams	chr1	MantaDEL:58149:4:5:0:0:0_Abrams	32937087	G	<DEL>	DEL	NUP43	ENSCAFG00000000390	transcript_ablation	ENSCAFT00000000620.4	c.-66774460_*7545430del	p.0?
Abrams	chr1	MantaDEL:58149:4:5:0:0:0_Abrams	32937087	G	<DEL>	DEL	PCMT1	ENSCAFG00000000393	transcript_ablation	ENSCAFT00000000625.4	c.-7557373_*66727643del	p.0?
Abrams	chr1	MantaDEL:58149:4:5:0:0:0_Abrams	32937087	G	<DEL>	DEL	LRP11	ENSCAFG00000000398	transcript_ablation	ENSCAFT00000084524.1	c.-66675018_*7609994del	p.0?
Abrams	chr1	MantaDEL:58149:4:5:0:0:0_Abrams	32937087	G	<DEL>	DEL	ENSCAFG00000024105	ENSCAFG00000024105	transcript_ablation	ENSCAFT00000071589.1	c.-66661383_*7666232del	p.0?
Abrams	chr1	MantaDEL:58149:4:5:0:0:0_Abrams	32937087	G	<DEL>	DEL	ATP5MD	ENSCAFG00000030921	transcript_ablation	ENSCAFT00000043235.2	c.-7668012_*66661028del	p.0?
Abrams	chr1	MantaDEL:58149:4:5:0:0:0_Abrams	32937087	G	<DEL>	DEL	ENSCAFG00000000399	ENSCAFG00000000399	transcript_ablation	ENSCAFT00000000628.4	c.-7698543_*66629014del	p.0?
Abrams	chr1	MantaDEL:58149:4:5:0:0:0_Abrams	32937087	G	<DEL>	DEL	U6	ENSCAFG00000028377	transcript_ablation	ENSCAFT00000042660.1	n.-7710545_*66618572del	p.0?
Abrams	chr1	MantaDEL:58149:4:5:0:0:0_Abrams	32937087	G	<DEL>	DEL	ENSCAFG00000046472	ENSCAFG00000046472	transcript_ablation	ENSCAFT00000077279.1	c.-66610977_*7717327del	p.0?
Abrams	chr1	MantaDEL:58149:4:5:0:0:0_Abrams	32937087	G	<DEL>	DEL	ENSCAFG00000041487	ENSCAFG00000041487	transcript_ablation	ENSCAFT00000074617.1	n.-7733364_*66582937del	p.0?
Abrams	chr1	MantaDEL:58149:4:5:0:0:0_Abrams	32937087	G	<DEL>	DEL	ENSCAFG00000043475	ENSCAFG00000043475	transcript_ablation	ENSCAFT00000060757.1	n.-66567697_*7747449del	p.0?
Abrams	chr1	MantaDEL:58149:4:5:0:0:0_Abrams	32937087	G	<DEL>	DEL	PPP1R14C	ENSCAFG00000000402	transcript_ablation	ENSCAFT00000000631.4	c.-7773904_*66470415del	p.0?
Abrams	chr1	MantaDEL:58149:4:5:0:0:0_Abrams	32937087	G	<DEL>	DEL	U4	ENSCAFG00000027597	transcript_ablation	ENSCAFT00000041880.1	n.-66512952_*7816058del	p.0?
Abrams	chr1	MantaDEL:58149:4:5:0:0:0_Abrams	32937087	G	<DEL>	DEL	IYD	ENSCAFG00000000404	transcript_ablation	ENSCAFT00000000633.4	c.-7953448_*66358117del	p.0?
Abrams	chr1	MantaDEL:58149:4:5:0:0:0_Abrams	32937087	G	<DEL>	DEL	ENSCAFG00000047219	ENSCAFG00000047219	transcript_ablation	ENSCAFT00000083771.1	n.-7982577_*66345355del	p.0?
Abrams	chr1	MantaDEL:58149:4:5:0:0:0_Abrams	32937087	G	<DEL>	DEL	PLEKHG1	ENSCAFG00000000405	transcript_ablation	ENSCAFT00000093576.1	c.-8137136_*65971402del	p.0?
Abrams	chr1	MantaDEL:58149:4:5:0:0:0_Abrams	32937087	G	<DEL>	DEL	MTHFD1L	ENSCAFG00000000413	transcript_ablation	ENSCAFT00000000656.4	c.-8372354_*65771477del	p.0?
Abrams	chr1	MantaDEL:58149:4:5:0:0:0_Abrams	32937087	G	<DEL>	DEL	AKAP12	ENSCAFG00000000419	transcript_ablation	ENSCAFT00000069131.1	c.-8677820_*65557367del	p.0?
Abrams	chr1	MantaDEL:58149:4:5:0:0:0_Abrams	32937087	G	<DEL>	DEL	ZBTB2	ENSCAFG00000000422	transcript_ablation	ENSCAFT00000000667.3	c.-65522912_*8783602del	p.0?
Abrams	chr1	MantaDEL:58149:4:5:0:0:0_Abrams	32937087	G	<DEL>	DEL	RMND1	ENSCAFG00000000423	transcript_ablation	ENSCAFT00000000670.4	c.-65466457_*8818197del	p.0?
Abrams	chr1	MantaDEL:58149:4:5:0:0:0_Abrams	32937087	G	<DEL>	DEL	U4	ENSCAFG00000044401	transcript_ablation	ENSCAFT00000072873.1	n.-65489021_*8840071del	p.0?
Abrams	chr1	MantaDEL:58149:4:5:0:0:0_Abrams	32937087	G	<DEL>	DEL	ARMT1	ENSCAFG00000000425	transcript_ablation	ENSCAFT00000000674.4	c.-8862860_*65452538del	p.0?
Abrams	chr1	MantaDEL:58149:4:5:0:0:0_Abrams	32937087	G	<DEL>	DEL	CCDC170	ENSCAFG00000000429	transcript_ablation	ENSCAFT00000087035.1	c.-8938730_*65334044del	p.0?
Abrams	chr1	MantaDEL:58149:4:5:0:0:0_Abrams	32937087	G	<DEL>	DEL	ESR1	ENSCAFG00000000430	transcript_ablation	ENSCAFT00000000680.4	c.-9145066_*64901998del	p.0?
Abrams	chr1	MantaDEL:58149:4:5:0:0:0_Abrams	32937087	G	<DEL>	DEL	ENSCAFG00000041458	ENSCAFG00000041458	transcript_ablation	ENSCAFT00000073083.1	c.-65155163_*9170226del	p.0?
Abrams	chr1	MantaDEL:58149:4:5:0:0:0_Abrams	32937087	G	<DEL>	DEL	SYNE1	ENSCAFG00000000445	transcript_ablation	ENSCAFT00000000760.5	c.-64443156_*9447048del	p.0?
Abrams	chr1	MantaDEL:58149:4:5:0:0:0_Abrams	32937087	G	<DEL>	DEL	ENSCAFG00000003424	ENSCAFG00000003424	transcript_ablation	ENSCAFT00000005514.3	c.-9919142_*64408722del	p.0?
Abrams	chr1	MantaDEL:58149:4:5:0:0:0_Abrams	32937087	G	<DEL>	DEL	MYCT1	ENSCAFG00000000535	transcript_ablation	ENSCAFT00000071672.1	c.-9949925_*64345426del	p.0?
Abrams	chr1	MantaDEL:58149:4:5:0:0:0_Abrams	32937087	G	<DEL>	DEL	VIP	ENSCAFG00000000538	transcript_ablation	ENSCAFT00000000831.3	c.-10004795_*64316293del	p.0?
Abrams	chr1	MantaDEL:58149:4:5:0:0:0_Abrams	32937087	G	<DEL>	DEL	ENSCAFG00000000540	ENSCAFG00000000540	transcript_ablation	ENSCAFT00000000839.3	c.-64296406_*10032299del	p.0?
Abrams	chr1	MantaDEL:58149:4:5:0:0:0_Abrams	32937087	G	<DEL>	DEL	FBXO5	ENSCAFG00000000547	transcript_ablation	ENSCAFT00000042996.3	c.-64117398_*10201801del	p.0?
Abrams	chr1	MantaDEL:58149:4:5:0:0:0_Abrams	32937087	G	<DEL>	DEL	MTRF1L	ENSCAFG00000000549	transcript_ablation	ENSCAFT00000000841.4	c.-64099649_*10218361del	p.0?
Abrams	chr1	MantaDEL:58149:4:5:0:0:0_Abrams	32937087	G	<DEL>	DEL	RGS17	ENSCAFG00000000550	transcript_ablation	ENSCAFT00000000847.4	c.-64002217_*10237806del	p.0?
Abrams	chr1	MantaDEL:58149:4:5:0:0:0_Abrams	32937087	G	<DEL>	DEL	ENSCAFG00000049691	ENSCAFG00000049691	transcript_ablation	ENSCAFT00000060328.1	n.-10327458_*63872298del	p.0?
Abrams	chr1	MantaDEL:58149:4:5:0:0:0_Abrams	32937087	G	<DEL>	DEL	OPRM1	ENSCAFG00000040985	transcript_ablation	ENSCAFT00000081298.1	c.-11035827_*63125066del	p.0?
Abrams	chr1	MantaDEL:58149:4:5:0:0:0_Abrams	32937087	G	<DEL>	DEL	U6	ENSCAFG00000027747	transcript_ablation	ENSCAFT00000042030.1	n.-63172804_*11156310del	p.0?
Abrams	chr1	MantaDEL:58149:4:5:0:0:0_Abrams	32937087	G	<DEL>	DEL	U6	ENSCAFG00000028230	transcript_ablation	ENSCAFT00000042513.2	n.-63162732_*11166378del	p.0?
Abrams	chr1	MantaDEL:58149:4:5:0:0:0_Abrams	32937087	G	<DEL>	DEL	CNKSR3	ENSCAFG00000000562	transcript_ablation	ENSCAFT00000068913.1	c.-62941348_*11345855del	p.0?
Abrams	chr1	MantaDEL:58149:4:5:0:0:0_Abrams	32937087	G	<DEL>	DEL	cfa-mir-8873b	ENSCAFG00000046426	transcript_ablation	ENSCAFT00000071790.1	n.-62821181_*11507891del	p.0?
Abrams	chr1	MantaDEL:58149:4:5:0:0:0_Abrams	32937087	G	<DEL>	DEL	ENSCAFG00000042109	ENSCAFG00000042109	transcript_ablation	ENSCAFT00000085078.1	n.-62773836_*11549786del	p.0?
Abrams	chr1	MantaDEL:58149:4:5:0:0:0_Abrams	32937087	G	<DEL>	DEL	ENSCAFG00000044283	ENSCAFG00000044283	transcript_ablation	ENSCAFT00000074743.1	c.-11564214_*62763582del	p.0?
Abrams	chr1	MantaDEL:58149:4:5:0:0:0_Abrams	32937087	G	<DEL>	DEL	ENSCAFG00000048224	ENSCAFG00000048224	transcript_ablation	ENSCAFT00000087995.1	c.-11608159_*62717230del	p.0?
Abrams	chr1	MantaDEL:58149:4:5:0:0:0_Abrams	32937087	G	<DEL>	DEL	SCAF8	ENSCAFG00000000570	transcript_ablation	ENSCAFT00000000878.4	c.-11625479_*62582611del	p.0?
Abrams	chr1	MantaDEL:58149:4:5:0:0:0_Abrams	32937087	G	<DEL>	DEL	TIAM2	ENSCAFG00000000577	transcript_ablation	ENSCAFT00000085282.1	c.-11933341_*62265762del	p.0?
Abrams	chr1	MantaDEL:58149:4:5:0:0:0_Abrams	32937087	G	<DEL>	DEL	TFB1M	ENSCAFG00000000581	transcript_ablation	ENSCAFT00000000895.4	c.-62195054_*12064161del	p.0?
Abrams	chr1	MantaDEL:58149:4:5:0:0:0_Abrams	32937087	G	<DEL>	DEL	CLDN20	ENSCAFG00000000583	transcript_ablation	ENSCAFT00000000897.1	c.-12081007_*62247550del	p.0?
Abrams	chr1	MantaDEL:58149:4:5:0:0:0_Abrams	32937087	G	<DEL>	DEL	ENSCAFG00000049869	ENSCAFG00000049869	transcript_ablation	ENSCAFT00000071172.1	n.-62165215_*12159343del	p.0?
Abrams	chr1	MantaDEL:58149:4:5:0:0:0_Abrams	32937087	G	<DEL>	DEL	NOX3	ENSCAFG00000000589	transcript_ablation	ENSCAFT00000000923.4	c.-62079794_*12192024del	p.0?
Abrams	chr1	MantaDEL:58149:4:5:0:0:0_Abrams	32937087	G	<DEL>	DEL	ENSCAFG00000040090	ENSCAFG00000040090	transcript_ablation	ENSCAFT00000057722.2	n.-12313404_*62013339del	p.0?
Abrams	chr1	MantaDEL:58149:4:5:0:0:0_Abrams	32937087	G	<DEL>	DEL	ENSCAFG00000048185	ENSCAFG00000048185	transcript_ablation	ENSCAFT00000063335.1	n.-61729909_*12583620del	p.0?
Abrams	chr1	MantaDEL:58149:4:5:0:0:0_Abrams	32937087	G	<DEL>	DEL	ENSCAFG00000049764	ENSCAFG00000049764	transcript_ablation	ENSCAFT00000087681.1	n.-12601196_*61693472del	p.0?
Abrams	chr1	MantaDEL:58149:4:5:0:0:0_Abrams	32937087	G	<DEL>	DEL	ENSCAFG00000050015	ENSCAFG00000050015	transcript_ablation	ENSCAFT00000083171.1	n.-12698968_*61600313del	p.0?
Abrams	chr1	MantaDEL:58149:4:5:0:0:0_Abrams	32937087	G	<DEL>	DEL	ENSCAFG00000044298	ENSCAFG00000044298	transcript_ablation	ENSCAFT00000061870.1	n.-61497693_*12815900del	p.0?
Abrams	chr1	MantaDEL:58149:4:5:0:0:0_Abrams	32937087	G	<DEL>	DEL	ENSCAFG00000044586	ENSCAFG00000044586	transcript_ablation	ENSCAFT00000084133.1	n.-61381783_*12943849del	p.0?
Abrams	chr1	MantaDEL:58149:4:5:0:0:0_Abrams	32937087	G	<DEL>	DEL	ENSCAFG00000046622	ENSCAFG00000046622	transcript_ablation	ENSCAFT00000072259.1	n.-61358847_*12948622del	p.0?
Abrams	chr1	MantaDEL:58149:4:5:0:0:0_Abrams	32937087	G	<DEL>	DEL	U6	ENSCAFG00000027284	transcript_ablation	ENSCAFT00000041567.1	n.-13086977_*61242138del	p.0?
Abrams	chr1	MantaDEL:58149:4:5:0:0:0_Abrams	32937087	G	<DEL>	DEL	ENSCAFG00000043652	ENSCAFG00000043652	transcript_ablation	ENSCAFT00000065634.1	n.-61107264_*13217384del	p.0?
Abrams	chr1	MantaDEL:58149:4:5:0:0:0_Abrams	32937087	G	<DEL>	DEL	ARID1B	ENSCAFG00000000608	transcript_ablation	ENSCAFT00000067903.1	c.-13436725_*60467200del	p.0?
Abrams	chr1	MantaDEL:58149:4:5:0:0:0_Abrams	32937087	G	<DEL>	DEL	ENSCAFG00000033408	ENSCAFG00000033408	transcript_ablation	ENSCAFT00000057972.2	n.-60406439_*13886824del	p.0?
Abrams	chr1	MantaDEL:58149:4:5:0:0:0_Abrams	32937087	G	<DEL>	DEL	TMEM242	ENSCAFG00000000616	transcript_ablation	ENSCAFT00000076859.1	c.-60364982_*13951475del	p.0?
Abrams	chr1	MantaDEL:58149:4:5:0:0:0_Abrams	32937087	G	<DEL>	DEL	ENSCAFG00000028896	ENSCAFG00000028896	transcript_ablation	ENSCAFT00000045530.2	n.-60323230_*14004820del	p.0?
Abrams	chr1	MantaDEL:58149:4:5:0:0:0_Abrams	32937087	G	<DEL>	DEL	ZDHHC14	ENSCAFG00000000618	transcript_ablation	ENSCAFT00000000958.4	c.-14006502_*60049984del	p.0?
Abrams	chr1	MantaDEL:58149:4:5:0:0:0_Abrams	32937087	G	<DEL>	DEL	ENSCAFG00000043445	ENSCAFG00000043445	transcript_ablation	ENSCAFT00000060693.1	n.-60036587_*14287418del	p.0?
Abrams	chr1	MantaDEL:58149:4:5:0:0:0_Abrams	32937087	G	<DEL>	DEL	ENSCAFG00000000624	ENSCAFG00000000624	transcript_ablation	ENSCAFT00000000963.4	c.-14360598_*59968003del	p.0?
Abrams	chr1	MantaDEL:58149:4:5:0:0:0_Abrams	32937087	G	<DEL>	DEL	SNX9	ENSCAFG00000000627	transcript_ablation	ENSCAFT00000089201.1	c.-14409141_*59810461del	p.0?
Abrams	chr1	MantaDEL:58149:4:5:0:0:0_Abrams	32937087	G	<DEL>	DEL	ENSCAFG00000043390	ENSCAFG00000043390	transcript_ablation	ENSCAFT00000087771.1	n.-59783713_*14543590del	p.0?
Abrams	chr1	MantaDEL:58149:4:5:0:0:0_Abrams	32937087	G	<DEL>	DEL	SYNJ2	ENSCAFG00000000644	transcript_ablation	ENSCAFT00000076491.1	c.-14580710_*59686770del	p.0?
Abrams	chr1	MantaDEL:58149:4:5:0:0:0_Abrams	32937087	G	<DEL>	DEL	SERAC1	ENSCAFG00000000647	transcript_ablation	ENSCAFT00000085804.1	c.-59615774_*14663663del	p.0?
Abrams	chr1	MantaDEL:58149:4:5:0:0:0_Abrams	32937087	G	<DEL>	DEL	GTF2H5	ENSCAFG00000032740	transcript_ablation	ENSCAFT00000047461.2	c.-14732255_*59585215del	p.0?
Abrams	chr1	MantaDEL:58149:4:5:0:0:0_Abrams	32937087	G	<DEL>	DEL	ENSCAFG00000047021	ENSCAFG00000047021	transcript_ablation	ENSCAFT00000069496.1	n.-59514486_*14813504del	p.0?
Abrams	chr1	MantaDEL:58149:4:5:0:0:0_Abrams	32937087	G	<DEL>	DEL	TULP4	ENSCAFG00000000652	transcript_ablation	ENSCAFT00000001007.4	c.-14854905_*59314877del	p.0?
Abrams	chr1	MantaDEL:58149:4:5:0:0:0_Abrams	32937087	G	<DEL>	DEL	U6	ENSCAFG00000028188	transcript_ablation	ENSCAFT00000042471.2	n.-14956319_*59372784del	p.0?
Abrams	chr1	MantaDEL:58149:4:5:0:0:0_Abrams	32937087	G	<DEL>	DEL	ENSCAFG00000046744	ENSCAFG00000046744	transcript_ablation	ENSCAFT00000061299.1	c.-15018194_*59310867del	p.0?
Abrams	chr1	MantaDEL:58149:4:5:0:0:0_Abrams	32937087	G	<DEL>	DEL	ENSCAFG00000042458	ENSCAFG00000042458	transcript_ablation	ENSCAFT00000066771.1	n.-15022855_*59304772del	p.0?
Abrams	chr1	MantaDEL:58149:4:5:0:0:0_Abrams	32937087	G	<DEL>	DEL	TMEM181	ENSCAFG00000000655	transcript_ablation	ENSCAFT00000001010.4	c.-15046086_*59211298del	p.0?
Abrams	chr1	MantaDEL:58149:4:5:0:0:0_Abrams	32937087	G	<DEL>	DEL	DYNLT1	ENSCAFG00000000657	transcript_ablation	ENSCAFT00000001013.4	c.-59199695_*15122066del	p.0?
Abrams	chr1	MantaDEL:58149:4:5:0:0:0_Abrams	32937087	G	<DEL>	DEL	SYTL3	ENSCAFG00000000659	transcript_ablation	ENSCAFT00000001014.4	c.-15131377_*59106550del	p.0?
Abrams	chr1	MantaDEL:58149:4:5:0:0:0_Abrams	32937087	G	<DEL>	DEL	EZR	ENSCAFG00000000661	transcript_ablation	ENSCAFT00000001022.4	c.-59056407_*15224274del	p.0?
Abrams	chr1	MantaDEL:58149:4:5:0:0:0_Abrams	32937087	G	<DEL>	DEL	ENSCAFG00000040711	ENSCAFG00000040711	transcript_ablation	ENSCAFT00000053727.2	n.-15280561_*59039608del	p.0?
Abrams	chr1	MantaDEL:58149:4:5:0:0:0_Abrams	32937087	G	<DEL>	DEL	ENSCAFG00000041223	ENSCAFG00000041223	transcript_ablation	ENSCAFT00000092115.1	n.-59027766_*15293813del	p.0?
Abrams	chr1	MantaDEL:58149:4:5:0:0:0_Abrams	32937087	G	<DEL>	DEL	ENSCAFG00000049267	ENSCAFG00000049267	transcript_ablation	ENSCAFT00000067655.1	n.-15306571_*59021491del	p.0?
Abrams	chr1	MantaDEL:58149:4:5:0:0:0_Abrams	32937087	G	<DEL>	DEL	RSPH3	ENSCAFG00000000664	transcript_ablation	ENSCAFT00000001027.4	c.-58917359_*15392273del	p.0?
Abrams	chr1	MantaDEL:58149:4:5:0:0:0_Abrams	32937087	G	<DEL>	DEL	U6	ENSCAFG00000027615	transcript_ablation	ENSCAFT00000041898.2	n.-58927452_*15401665del	p.0?
Abrams	chr1	MantaDEL:58149:4:5:0:0:0_Abrams	32937087	G	<DEL>	DEL	ENSCAFG00000048437	ENSCAFG00000048437	transcript_ablation	ENSCAFT00000086215.1	c.-15432941_*58895805del	p.0?
Abrams	chr1	MantaDEL:58149:4:5:0:0:0_Abrams	32937087	G	<DEL>	DEL	TAGAP	ENSCAFG00000000665	transcript_ablation	ENSCAFT00000001032.5	c.-58874256_*15446416del	p.0?
Abrams	chr1	MantaDEL:58149:4:5:0:0:0_Abrams	32937087	G	<DEL>	DEL	FNDC1	ENSCAFG00000000667	transcript_ablation	ENSCAFT00000093326.1	c.-15564656_*58663968del	p.0?
Abrams	chr1	MantaDEL:58149:4:5:0:0:0_Abrams	32937087	G	<DEL>	DEL	ENSCAFG00000048723	ENSCAFG00000048723	transcript_ablation	ENSCAFT00000082159.1	n.-58656556_*15668511del	p.0?
Abrams	chr1	MantaDEL:58149:4:5:0:0:0_Abrams	32937087	G	<DEL>	DEL	U6	ENSCAFG00000030075	transcript_ablation	ENSCAFT00000045571.1	n.-15727763_*58601347del	p.0?
Abrams	chr1	MantaDEL:58149:4:5:0:0:0_Abrams	32937087	G	<DEL>	DEL	ENSCAFG00000042939	ENSCAFG00000042939	transcript_ablation	ENSCAFT00000070608.1	n.-58583373_*15738459del	p.0?
Abrams	chr1	MantaDEL:58149:4:5:0:0:0_Abrams	32937087	G	<DEL>	DEL	ENSCAFG00000046665	ENSCAFG00000046665	transcript_ablation	ENSCAFT00000076599.1	n.-58484858_*15839709del	p.0?
Abrams	chr1	MantaDEL:58149:4:5:0:0:0_Abrams	32937087	G	<DEL>	DEL	SOD2	ENSCAFG00000000671	transcript_ablation	ENSCAFT00000063650.1	c.-58310598_*15983989del	p.0?
Abrams	chr1	MantaDEL:58149:4:5:0:0:0_Abrams	32937087	G	<DEL>	DEL	WTAP	ENSCAFG00000023207	transcript_ablation	ENSCAFT00000001077.4	c.-16039570_*58262440del	p.0?
Abrams	chr1	MantaDEL:58149:4:5:0:0:0_Abrams	32937087	G	<DEL>	DEL	ENSCAFG00000026733	ENSCAFG00000026733	transcript_ablation	ENSCAFT00000041016.1	n.-58271766_*16057334del	p.0?
Abrams	chr1	MantaDEL:58149:4:5:0:0:0_Abrams	32937087	G	<DEL>	DEL	ACAT2	ENSCAFG00000000720	transcript_ablation	ENSCAFT00000001128.4	c.-16074681_*58237161del	p.0?
Abrams	chr1	MantaDEL:58149:4:5:0:0:0_Abrams	32937087	G	<DEL>	DEL	TCP1	ENSCAFG00000000732	transcript_ablation	ENSCAFT00000001141.4	c.-58228446_*16092274del	p.0?
Abrams	chr1	MantaDEL:58149:4:5:0:0:0_Abrams	32937087	G	<DEL>	DEL	ENSCAFG00000028099	ENSCAFG00000028099	transcript_ablation	ENSCAFT00000042382.1	n.-58235542_*16093545del	p.0?
Abrams	chr1	MantaDEL:58149:4:5:0:0:0_Abrams	32937087	G	<DEL>	DEL	cfa-mir-1836	ENSCAFG00000044350	transcript_ablation	ENSCAFT00000091288.1	n.-58235611_*16093549del	p.0?
Abrams	chr1	MantaDEL:58149:4:5:0:0:0_Abrams	32937087	G	<DEL>	DEL	SNORA29	ENSCAFG00000021329	transcript_ablation	ENSCAFT00000033436.1	n.-58231419_*16097658del	p.0?
Abrams	chr1	MantaDEL:58149:4:5:0:0:0_Abrams	32937087	G	<DEL>	DEL	MRPL18	ENSCAFG00000031434	transcript_ablation	ENSCAFT00000046348.2	c.-16101867_*58222955del	p.0?
Abrams	chr1	MantaDEL:58149:4:5:0:0:0_Abrams	32937087	G	<DEL>	DEL	PNLDC1	ENSCAFG00000000740	transcript_ablation	ENSCAFT00000001145.4	c.-16108124_*58203502del	p.0?
Abrams	chr1	MantaDEL:58149:4:5:0:0:0_Abrams	32937087	G	<DEL>	DEL	MAS1	ENSCAFG00000000742	transcript_ablation	ENSCAFT00000001147.3	c.-16153251_*58161060del	p.0?
Abrams	chr1	MantaDEL:58149:4:5:0:0:0_Abrams	32937087	G	<DEL>	DEL	IGF2R	ENSCAFG00000000691	transcript_ablation	ENSCAFT00000049827.1	c.-16224588_*58005457del	p.0?
Abrams	chr1	MantaDEL:58149:4:5:0:0:0_Abrams	32937087	G	<DEL>	DEL	ENSCAFG00000049337	ENSCAFG00000049337	transcript_ablation	ENSCAFT00000074564.1	c.-16332153_*57996530del	p.0?
Abrams	chr1	MantaDEL:58149:4:5:0:0:0_Abrams	32937087	G	<DEL>	DEL	ENSCAFG00000044281	ENSCAFG00000044281	transcript_ablation	ENSCAFT00000091092.1	n.-57943313_*16384500del	p.0?
Abrams	chr1	MantaDEL:58149:4:5:0:0:0_Abrams	32937087	G	<DEL>	DEL	ENSCAFG00000043036	ENSCAFG00000043036	transcript_ablation	ENSCAFT00000063773.1	n.-16384576_*57943081del	p.0?
Abrams	chr1	MantaDEL:58149:4:5:0:0:0_Abrams	32937087	G	<DEL>	DEL	SLC22A2	ENSCAFG00000000757	transcript_ablation	ENSCAFT00000001168.4	c.-57918033_*16390533del	p.0?
Abrams	chr1	MantaDEL:58149:4:5:0:0:0_Abrams	32937087	G	<DEL>	DEL	SLC22A3	ENSCAFG00000023358	transcript_ablation	ENSCAFT00000086867.1	c.-16470904_*57771158del	p.0?
Abrams	chr1	MantaDEL:58149:4:5:0:0:0_Abrams	32937087	G	<DEL>	DEL	PLG	ENSCAFG00000000758	transcript_ablation	ENSCAFT00000001179.4	c.-57731084_*16560406del	p.0?
Abrams	chr1	MantaDEL:58149:4:5:0:0:0_Abrams	32937087	G	<DEL>	DEL	ENSCAFG00000046512	ENSCAFG00000046512	transcript_ablation	ENSCAFT00000083884.1	c.-16602822_*57726152del	p.0?
Abrams	chr1	MantaDEL:58149:4:5:0:0:0_Abrams	32937087	G	<DEL>	DEL	MAP3K4	ENSCAFG00000000760	transcript_ablation	ENSCAFT00000090806.1	c.-16611618_*57564532del	p.0?
Abrams	chr1	MantaDEL:58149:4:5:0:0:0_Abrams	32937087	G	<DEL>	DEL	U2	ENSCAFG00000041213	transcript_ablation	ENSCAFT00000069622.1	n.-57622422_*16706690del	p.0?
Abrams	chr1	MantaDEL:58149:4:5:0:0:0_Abrams	32937087	G	<DEL>	DEL	AGPAT4	ENSCAFG00000000765	transcript_ablation	ENSCAFT00000001195.4	c.-57429375_*16772818del	p.0?
Abrams	chr1	MantaDEL:58149:4:5:0:0:0_Abrams	32937087	G	<DEL>	DEL	PRKN	ENSCAFG00000000769	transcript_ablation	ENSCAFT00000087129.1	c.-56064540_*16951917del	p.0?
Abrams	chr1	MantaDEL:58149:4:5:0:0:0_Abrams	32937087	G	<DEL>	DEL	ENSCAFG00000046559	ENSCAFG00000046559	transcript_ablation	ENSCAFT00000067643.1	c.-17432904_*56892485del	p.0?
Abrams	chr1	MantaDEL:58149:4:5:0:0:0_Abrams	32937087	G	<DEL>	DEL	ENSCAFG00000047498	ENSCAFG00000047498	transcript_ablation	ENSCAFT00000081782.1	c.-17929511_*56397288del	p.0?
Abrams	chr1	MantaDEL:58149:4:5:0:0:0_Abrams	32937087	G	<DEL>	DEL	PACRG	ENSCAFG00000000770	transcript_ablation	ENSCAFT00000001200.4	c.-18265305_*55549554del	p.0?
Abrams	chr1	MantaDEL:58149:4:5:0:0:0_Abrams	32937087	G	<DEL>	DEL	QKI	ENSCAFG00000000772	transcript_ablation	ENSCAFT00000035144.4	c.-18863221_*55313590del	p.0?
Abrams	chr1	MantaDEL:58149:4:5:0:0:0_Abrams	32937087	G	<DEL>	DEL	ENSCAFG00000049658	ENSCAFG00000049658	transcript_ablation	ENSCAFT00000063097.1	n.-19219831_*55095792del	p.0?
Abrams	chr1	MantaDEL:58149:4:5:0:0:0_Abrams	32937087	G	<DEL>	DEL	ENSCAFG00000043717	ENSCAFG00000043717	transcript_ablation	ENSCAFT00000060048.1	n.-55025536_*19302056del	p.0?
Abrams	chr1	MantaDEL:58149:4:5:0:0:0_Abrams	32937087	G	<DEL>	DEL	ENSCAFG00000036893	ENSCAFG00000036893	transcript_ablation	ENSCAFT00000058396.2	n.-54910933_*19404513del	p.0?
Abrams	chr1	MantaDEL:58149:4:5:0:0:0_Abrams	32937087	G	<DEL>	DEL	ENSCAFG00000042593	ENSCAFG00000042593	transcript_ablation	ENSCAFT00000081143.1	n.-19499567_*54815832del	p.0?
Abrams	chr1	MantaDEL:58149:4:5:0:0:0_Abrams	32937087	G	<DEL>	DEL	ENSCAFG00000040714	ENSCAFG00000040714	transcript_ablation	ENSCAFT00000050876.2	n.-19665268_*54649215del	p.0?
Abrams	chr1	MantaDEL:58149:4:5:0:0:0_Abrams	32937087	G	<DEL>	DEL	ENSCAFG00000045220	ENSCAFG00000045220	transcript_ablation	ENSCAFT00000065528.1	n.-54556996_*19770924del	p.0?
Abrams	chr1	MantaDEL:58149:4:5:0:0:0_Abrams	32937087	G	<DEL>	DEL	ENSCAFG00000000776	ENSCAFG00000000776	transcript_ablation	ENSCAFT00000001210.4	c.-54258461_*20070252del	p.0?
Abrams	chr1	MantaDEL:58149:4:5:0:0:0_Abrams	32937087	G	<DEL>	DEL	ENSCAFG00000048457	ENSCAFG00000048457	transcript_ablation	ENSCAFT00000082343.1	n.-20188833_*54137962del	p.0?
Abrams	chr1	MantaDEL:58149:4:5:0:0:0_Abrams	32937087	G	<DEL>	DEL	C1H6orf118	ENSCAFG00000000781	transcript_ablation	ENSCAFT00000001217.4	c.-53820491_*20479674del	p.0?
Abrams	chr1	MantaDEL:58149:4:5:0:0:0_Abrams	32937087	G	<DEL>	DEL	PDE10A	ENSCAFG00000000795	transcript_ablation	ENSCAFT00000045354.3	c.-53510862_*20526332del	p.0?
Abrams	chr1	MantaDEL:58149:4:5:0:0:0_Abrams	32937087	G	<DEL>	DEL	ENSCAFG00000023764	ENSCAFG00000023764	transcript_ablation	ENSCAFT00000090363.1	c.-53418795_*20907908del	p.0?
Abrams	chr1	MantaDEL:58149:4:5:0:0:0_Abrams	32937087	G	<DEL>	DEL	ENSCAFG00000047341	ENSCAFG00000047341	transcript_ablation	ENSCAFT00000079970.1	n.-21116530_*53203177del	p.0?
Abrams	chr1	MantaDEL:58149:4:5:0:0:0_Abrams	32937087	G	<DEL>	DEL	ENSCAFG00000041795	ENSCAFG00000041795	transcript_ablation	ENSCAFT00000061823.1	n.-53109644_*21195675del	p.0?
Abrams	chr1	MantaDEL:58149:4:5:0:0:0_Abrams	32937087	G	<DEL>	DEL	TBXT	ENSCAFG00000000807	transcript_ablation	ENSCAFT00000080786.1	c.-53073973_*21246407del	p.0?
Abrams	chr1	MantaDEL:58149:4:5:0:0:0_Abrams	32937087	G	<DEL>	DEL	ENSCAFG00000008616	ENSCAFG00000008616	transcript_ablation	ENSCAFT00000013661.4	c.-21282734_*53045814del	p.0?
Abrams	chr1	MantaDEL:58149:4:5:0:0:0_Abrams	32937087	G	<DEL>	DEL	U1	ENSCAFG00000021991	transcript_ablation	ENSCAFT00000034098.1	n.-21332219_*52996833del	p.0?
Abrams	chr1	MantaDEL:58149:4:5:0:0:0_Abrams	32937087	G	<DEL>	DEL	SFT2D1	ENSCAFG00000000811	transcript_ablation	ENSCAFT00000001268.4	c.-52912199_*21399038del	p.0?
Abrams	chr1	MantaDEL:58149:4:5:0:0:0_Abrams	32937087	G	<DEL>	DEL	ENSCAFG00000044113	ENSCAFG00000044113	transcript_ablation	ENSCAFT00000072536.1	n.-52887793_*21440086del	p.0?
Abrams	chr1	MantaDEL:58149:4:5:0:0:0_Abrams	32937087	G	<DEL>	DEL	ENSCAFG00000041860	ENSCAFG00000041860	transcript_ablation	ENSCAFT00000060297.1	c.-52870711_*21442603del	p.0?
Abrams	chr1	MantaDEL:58149:4:5:0:0:0_Abrams	32937087	G	<DEL>	DEL	RPS6KA2	ENSCAFG00000000828	transcript_ablation	ENSCAFT00000086889.1	c.-52509270_*21480016del	p.0?
Abrams	chr1	MantaDEL:58149:4:5:0:0:0_Abrams	32937087	G	<DEL>	DEL	ENSCAFG00000000842	ENSCAFG00000000842	transcript_ablation	ENSCAFT00000045697.3	c.-52444871_*21863878del	p.0?
Abrams	chr1	MantaDEL:58149:4:5:0:0:0_Abrams	32937087	G	<DEL>	DEL	FGFR1OP	ENSCAFG00000000847	transcript_ablation	ENSCAFT00000084562.1	c.-21915307_*52389162del	p.0?
Abrams	chr1	MantaDEL:58149:4:5:0:0:0_Abrams	32937087	G	<DEL>	DEL	ENSCAFG00000047444	ENSCAFG00000047444	transcript_ablation	ENSCAFT00000066345.1	c.-21947555_*52380645del	p.0?
Abrams	chr1	MantaDEL:58149:4:5:0:0:0_Abrams	32937087	G	<DEL>	DEL	ENSCAFG00000039218	ENSCAFG00000039218	transcript_ablation	ENSCAFT00000058840.2	n.-52374977_*21949920del	p.0?
Abrams	chr1	MantaDEL:58149:4:5:0:0:0_Abrams	32937087	G	<DEL>	DEL	CCR6	ENSCAFG00000030966	transcript_ablation	ENSCAFT00000087783.1	c.-21995768_*52307139del	p.0?
Abrams	chr1	MantaDEL:58149:4:5:0:0:0_Abrams	32937087	G	<DEL>	DEL	GPR31	ENSCAFG00000000853	transcript_ablation	ENSCAFT00000001332.4	c.-52289176_*22039090del	p.0?
Abrams	chr1	MantaDEL:58149:4:5:0:0:0_Abrams	32937087	G	<DEL>	DEL	ENSCAFG00000000854	ENSCAFG00000000854	transcript_ablation	ENSCAFT00000013348.4	c.-22057392_*52246556del	p.0?
Abrams	chr1	MantaDEL:58149:4:5:0:0:0_Abrams	32937087	G	<DEL>	DEL	ENSCAFG00000042715	ENSCAFG00000042715	transcript_ablation	ENSCAFT00000085017.1	c.-22098004_*52194106del	p.0?
Abrams	chr1	MantaDEL:58149:4:5:0:0:0_Abrams	32937087	G	<DEL>	DEL	TTLL2	ENSCAFG00000023119	transcript_ablation	ENSCAFT00000001336.3	c.-52221154_*22099225del	p.0?
Abrams	chr1	MantaDEL:58149:4:5:0:0:0_Abrams	32937087	G	<DEL>	DEL	UNC93A	ENSCAFG00000000858	transcript_ablation	ENSCAFT00000001339.4	c.-52173713_*22116793del	p.0?
Abrams	chr1	MantaDEL:58149:4:5:0:0:0_Abrams	32937087	G	<DEL>	DEL	ENSCAFG00000045923	ENSCAFG00000045923	transcript_ablation	ENSCAFT00000079266.1	c.-22149331_*52178941del	p.0?
Abrams	chr1	MantaDEL:58149:4:5:0:0:0_Abrams	32937087	G	<DEL>	DEL	ENSCAFG00000049399	ENSCAFG00000049399	transcript_ablation	ENSCAFT00000070434.1	n.-22231229_*52090817del	p.0?
Abrams	chr1	MantaDEL:58149:4:5:0:0:0_Abrams	32937087	G	<DEL>	DEL	ENSCAFG00000048114	ENSCAFG00000048114	transcript_ablation	ENSCAFT00000072186.1	n.-52080629_*22246294del	p.0?
Abrams	chr1	MantaDEL:58149:4:5:0:0:0_Abrams	32937087	G	<DEL>	DEL	ENSCAFG00000038962	ENSCAFG00000038962	transcript_ablation	ENSCAFT00000089352.1	n.-52053160_*22272412del	p.0?
Abrams	chr1	MantaDEL:58149:4:5:0:0:0_Abrams	32937087	G	<DEL>	DEL	ENSCAFG00000036642	ENSCAFG00000036642	transcript_ablation	ENSCAFT00000083400.1	n.-22274785_*52044589del	p.0?
Abrams	chr1	MantaDEL:58149:4:5:0:0:0_Abrams	32937087	G	<DEL>	DEL	ENSCAFG00000037188	ENSCAFG00000037188	transcript_ablation	ENSCAFT00000055685.2	n.-22286925_*52030725del	p.0?
Abrams	chr1	MantaDEL:58149:4:5:0:0:0_Abrams	32937087	G	<DEL>	DEL	ENSCAFG00000033946	ENSCAFG00000033946	transcript_ablation	ENSCAFT00000085471.1	n.-51999763_*22314823del	p.0?
Abrams	chr1	MantaDEL:58149:4:5:0:0:0_Abrams	32937087	G	<DEL>	DEL	ENSCAFG00000041449	ENSCAFG00000041449	transcript_ablation	ENSCAFT00000081290.1	n.-22321406_*52005686del	p.0?
Abrams	chr1	MantaDEL:58149:4:5:0:0:0_Abrams	32937087	G	<DEL>	DEL	ENSCAFG00000048880	ENSCAFG00000048880	transcript_ablation	ENSCAFT00000061327.1	n.-22412166_*51913615del	p.0?
Abrams	chr1	MantaDEL:58149:4:5:0:0:0_Abrams	32937087	G	<DEL>	DEL	ENSCAFG00000046407	ENSCAFG00000046407	transcript_ablation	ENSCAFT00000080156.1	n.-22424023_*51902685del	p.0?
Abrams	chr1	MantaDEL:58149:4:5:0:0:0_Abrams	32937087	G	<DEL>	DEL	ENSCAFG00000048979	ENSCAFG00000048979	transcript_ablation	ENSCAFT00000082471.1	n.-51888936_*22437293del	p.0?
Abrams	chr1	MantaDEL:58149:4:5:0:0:0_Abrams	32937087	G	<DEL>	DEL	ENSCAFG00000035737	ENSCAFG00000035737	transcript_ablation	ENSCAFT00000085586.1	n.-51868636_*22458209del	p.0?
Abrams	chr1	MantaDEL:58149:4:5:0:0:0_Abrams	32937087	G	<DEL>	DEL	AFDN	ENSCAFG00000000860	transcript_ablation	ENSCAFT00000066236.1	c.-22498405_*51732562del	p.0?
Abrams	chr1	MantaDEL:58149:4:5:0:0:0_Abrams	32937087	G	<DEL>	DEL	KIF25	ENSCAFG00000000863	transcript_ablation	ENSCAFT00000046225.3	c.-22600836_*51678684del	p.0?
Abrams	chr1	MantaDEL:58149:4:5:0:0:0_Abrams	32937087	G	<DEL>	DEL	ENSCAFG00000048783	ENSCAFG00000048783	transcript_ablation	ENSCAFT00000080541.1	n.-51673877_*22654007del	p.0?
Abrams	chr1	MantaDEL:58149:4:5:0:0:0_Abrams	32937087	G	<DEL>	DEL	ENSCAFG00000032080	ENSCAFG00000032080	transcript_ablation	ENSCAFT00000043372.2	c.-51666423_*22657880del	p.0?
Abrams	chr1	MantaDEL:58149:4:5:0:0:0_Abrams	32937087	G	<DEL>	DEL	ENSCAFG00000047049	ENSCAFG00000047049	transcript_ablation	ENSCAFT00000087949.1	n.-51642871_*22684659del	p.0?
Abrams	chr1	MantaDEL:58149:4:5:0:0:0_Abrams	32937087	G	<DEL>	DEL	ENSCAFG00000043164	ENSCAFG00000043164	transcript_ablation	ENSCAFT00000074319.1	n.-22687064_*51637553del	p.0?
Abrams	chr1	MantaDEL:58149:4:5:0:0:0_Abrams	32937087	G	<DEL>	DEL	ENSCAFG00000044996	ENSCAFG00000044996	transcript_ablation	ENSCAFT00000087290.1	n.-51561519_*22763746del	p.0?
Abrams	chr1	MantaDEL:58149:4:5:0:0:0_Abrams	32937087	G	<DEL>	DEL	DACT2	ENSCAFG00000000866	transcript_ablation	ENSCAFT00000001347.5	c.-51529799_*22789731del	p.0?
Abrams	chr1	MantaDEL:58149:4:5:0:0:0_Abrams	32937087	G	<DEL>	DEL	ENSCAFG00000036293	ENSCAFG00000036293	transcript_ablation	ENSCAFT00000051732.2	n.-22831681_*51475698del	p.0?
Abrams	chr1	MantaDEL:58149:4:5:0:0:0_Abrams	32937087	G	<DEL>	DEL	ENSCAFG00000046147	ENSCAFG00000046147	transcript_ablation	ENSCAFT00000060586.1	n.-51489956_*22838220del	p.0?
Abrams	chr1	MantaDEL:58149:4:5:0:0:0_Abrams	32937087	G	<DEL>	DEL	SMOC2	ENSCAFG00000000868	transcript_ablation	ENSCAFT00000065952.1	c.-22888873_*51281726del	p.0?
Abrams	chr1	MantaDEL:58149:4:5:0:0:0_Abrams	32937087	G	<DEL>	DEL	ENSCAFG00000047254	ENSCAFG00000047254	transcript_ablation	ENSCAFT00000085291.1	n.-51154349_*23173317del	p.0?
Abrams	chr1	MantaDEL:58149:4:5:0:0:0_Abrams	32937087	G	<DEL>	DEL	ENSCAFG00000046156	ENSCAFG00000046156	transcript_ablation	ENSCAFT00000062781.1	n.-51056713_*23265683del	p.0?
Abrams	chr1	MantaDEL:58149:4:5:0:0:0_Abrams	32937087	G	<DEL>	DEL	ENSCAFG00000044035	ENSCAFG00000044035	transcript_ablation	ENSCAFT00000077835.1	n.-51052327_*23274235del	p.0?
Abrams	chr1	MantaDEL:58149:4:5:0:0:0_Abrams	32937087	G	<DEL>	DEL	ENSCAFG00000046455	ENSCAFG00000046455	transcript_ablation	ENSCAFT00000084938.1	n.-23403864_*50916747del	p.0?
Abrams	chr1	MantaDEL:58149:4:5:0:0:0_Abrams	32937087	G	<DEL>	DEL	THBS2	ENSCAFG00000000874	transcript_ablation	ENSCAFT00000083398.1	c.-50814696_*23467530del	p.0?
Abrams	chr1	MantaDEL:58149:4:5:0:0:0_Abrams	32937087	G	<DEL>	DEL	ENSCAFG00000049888	ENSCAFG00000049888	transcript_ablation	ENSCAFT00000087948.1	n.-50733057_*23594269del	p.0?
Abrams	chr1	MantaDEL:58149:4:5:0:0:0_Abrams	32937087	G	<DEL>	DEL	WDR27	ENSCAFG00000000884	transcript_ablation	ENSCAFT00000078392.1	c.-50478613_*23628638del	p.0?
Abrams	chr1	MantaDEL:58149:4:5:0:0:0_Abrams	32937087	G	<DEL>	DEL	DSE	ENSCAFG00000000886	transcript_ablation	ENSCAFT00000001378.4	c.-23855565_*50399161del	p.0?
Abrams	chr1	MantaDEL:58149:4:5:0:0:0_Abrams	32937087	G	<DEL>	DEL	ENSCAFG00000045683	ENSCAFG00000045683	transcript_ablation	ENSCAFT00000072224.1	n.-50377204_*23947773del	p.0?
Abrams	chr1	MantaDEL:58149:4:5:0:0:0_Abrams	32937087	G	<DEL>	DEL	CALHM6	ENSCAFG00000023345	transcript_ablation	ENSCAFT00000035848.3	c.-23957543_*50369908del	p.0?
Abrams	chr1	MantaDEL:58149:4:5:0:0:0_Abrams	32937087	G	<DEL>	DEL	TRAPPC3L	ENSCAFG00000032020	transcript_ablation	ENSCAFT00000047910.2	c.-50307997_*23986969del	p.0?
Abrams	chr1	MantaDEL:58149:4:5:0:0:0_Abrams	32937087	G	<DEL>	DEL	CALHM5	ENSCAFG00000000889	transcript_ablation	ENSCAFT00000001381.5	c.-23991776_*50332849del	p.0?
Abrams	chr1	MantaDEL:58149:4:5:0:0:0_Abrams	32937087	G	<DEL>	DEL	ENSCAFG00000048666	ENSCAFG00000048666	transcript_ablation	ENSCAFT00000079687.1	c.-50296935_*24029321del	p.0?
Abrams	chr1	MantaDEL:58149:4:5:0:0:0_Abrams	32937087	G	<DEL>	DEL	CALHM4	ENSCAFG00000000891	transcript_ablation	ENSCAFT00000001383.3	c.-24035948_*50288255del	p.0?
Abrams	chr1	MantaDEL:58149:4:5:0:0:0_Abrams	32937087	G	<DEL>	DEL	RWDD1	ENSCAFG00000031480	transcript_ablation	ENSCAFT00000046739.2	c.-24050188_*50259272del	p.0?
Abrams	chr1	MantaDEL:58149:4:5:0:0:0_Abrams	32937087	G	<DEL>	DEL	ENSCAFG00000000894	ENSCAFG00000000894	transcript_ablation	ENSCAFT00000001390.3	c.-24083398_*50220373del	p.0?
Abrams	chr1	MantaDEL:58149:4:5:0:0:0_Abrams	32937087	G	<DEL>	DEL	RSPH4A	ENSCAFG00000000897	transcript_ablation	ENSCAFT00000001393.6	c.-24127536_*50188767del	p.0?
Abrams	chr1	MantaDEL:58149:4:5:0:0:0_Abrams	32937087	G	<DEL>	DEL	ZUP1	ENSCAFG00000000901	transcript_ablation	ENSCAFT00000090466.1	c.-50159481_*24146175del	p.0?
Abrams	chr1	MantaDEL:58149:4:5:0:0:0_Abrams	32937087	G	<DEL>	DEL	KPNA5	ENSCAFG00000000905	transcript_ablation	ENSCAFT00000001405.4	c.-24175261_*50114721del	p.0?
Abrams	chr1	MantaDEL:58149:4:5:0:0:0_Abrams	32937087	G	<DEL>	DEL	FAM162B	ENSCAFG00000000908	transcript_ablation	ENSCAFT00000001408.2	c.-50096814_*24225109del	p.0?
Abrams	chr1	MantaDEL:58149:4:5:0:0:0_Abrams	32937087	G	<DEL>	DEL	GPRC6A	ENSCAFG00000000911	transcript_ablation	ENSCAFT00000001414.3	c.-50054369_*24254302del	p.0?
Abrams	chr1	MantaDEL:58149:4:5:0:0:0_Abrams	32937087	G	<DEL>	DEL	RFX6	ENSCAFG00000000915	transcript_ablation	ENSCAFT00000001421.4	c.-24305028_*49969758del	p.0?
Abrams	chr1	MantaDEL:58149:4:5:0:0:0_Abrams	32937087	G	<DEL>	DEL	VGLL2	ENSCAFG00000000920	transcript_ablation	ENSCAFT00000045727.2	c.-24593033_*49729592del	p.0?
Abrams	chr1	MantaDEL:58149:4:5:0:0:0_Abrams	32937087	G	<DEL>	DEL	ROS1	ENSCAFG00000000923	transcript_ablation	ENSCAFT00000001427.4	c.-49589255_*24619228del	p.0?
Abrams	chr1	MantaDEL:58149:4:5:0:0:0_Abrams	32937087	G	<DEL>	DEL	DCBLD1	ENSCAFG00000000925	transcript_ablation	ENSCAFT00000001430.4	c.-24778920_*49466375del	p.0?
Abrams	chr1	MantaDEL:58149:4:5:0:0:0_Abrams	32937087	G	<DEL>	DEL	GOPC	ENSCAFG00000000928	transcript_ablation	ENSCAFT00000001435.5	c.-49437484_*24855927del	p.0?
Abrams	chr1	MantaDEL:58149:4:5:0:0:0_Abrams	32937087	G	<DEL>	DEL	ENSCAFG00000000929	ENSCAFG00000000929	transcript_ablation	ENSCAFT00000001437.3	c.-24901890_*49408697del	p.0?
Abrams	chr1	MantaDEL:58149:4:5:0:0:0_Abrams	32937087	G	<DEL>	DEL	NUS1	ENSCAFG00000000931	transcript_ablation	ENSCAFT00000001438.5	c.-24929791_*49373469del	p.0?
Abrams	chr1	MantaDEL:58149:4:5:0:0:0_Abrams	32937087	G	<DEL>	DEL	ENSCAFG00000041154	ENSCAFG00000041154	transcript_ablation	ENSCAFT00000065843.1	n.-24977578_*49351147del	p.0?
Abrams	chr1	MantaDEL:58149:4:5:0:0:0_Abrams	32937087	G	<DEL>	DEL	SLC35F1	ENSCAFG00000000932	transcript_ablation	ENSCAFT00000001439.4	c.-25073664_*48868414del	p.0?
Abrams	chr1	MantaDEL:58149:4:5:0:0:0_Abrams	32937087	G	<DEL>	DEL	ENSCAFG00000043515	ENSCAFG00000043515	transcript_ablation	ENSCAFT00000076439.1	c.-48866142_*25462189del	p.0?
Abrams	chr1	MantaDEL:58149:4:5:0:0:0_Abrams	32937087	G	<DEL>	DEL	ENSCAFG00000049103	ENSCAFG00000049103	transcript_ablation	ENSCAFT00000078682.1	n.-48857986_*25466619del	p.0?
Abrams	chr1	MantaDEL:58149:4:5:0:0:0_Abrams	32937087	G	<DEL>	DEL	ENSCAFG00000036610	ENSCAFG00000036610	transcript_ablation	ENSCAFT00000086611.1	n.-48825275_*25483070del	p.0?
Abrams	chr1	MantaDEL:58149:4:5:0:0:0_Abrams	32937087	G	<DEL>	DEL	ENSCAFG00000035234	ENSCAFG00000035234	transcript_ablation	ENSCAFT00000051051.2	n.-48837685_*25490175del	p.0?
Abrams	chr1	MantaDEL:58149:4:5:0:0:0_Abrams	32937087	G	<DEL>	DEL	ENSCAFG00000042454	ENSCAFG00000042454	transcript_ablation	ENSCAFT00000073504.1	n.-48800419_*25525038del	p.0?
Abrams	chr1	MantaDEL:58149:4:5:0:0:0_Abrams	32937087	G	<DEL>	DEL	CEP85L	ENSCAFG00000000935	transcript_ablation	ENSCAFT00000079655.1	c.-48576081_*25557510del	p.0?
Abrams	chr1	MantaDEL:58149:4:5:0:0:0_Abrams	32937087	G	<DEL>	DEL	PLN	ENSCAFG00000049711	transcript_ablation	ENSCAFT00000087967.1	c.-25642241_*48678042del	p.0?
Abrams	chr1	MantaDEL:58149:4:5:0:0:0_Abrams	32937087	G	<DEL>	DEL	ENSCAFG00000037865	ENSCAFG00000037865	transcript_ablation	ENSCAFT00000068474.1	n.-48555150_*25772410del	p.0?
Abrams	chr1	MantaDEL:58149:4:5:0:0:0_Abrams	32937087	G	<DEL>	DEL	MCM9	ENSCAFG00000000938	transcript_ablation	ENSCAFT00000001448.4	c.-48407037_*25830071del	p.0?
Abrams	chr1	MantaDEL:58149:4:5:0:0:0_Abrams	32937087	G	<DEL>	DEL	U4	ENSCAFG00000027622	transcript_ablation	ENSCAFT00000041905.1	n.-48482751_*25846335del	p.0?
Abrams	chr1	MantaDEL:58149:4:5:0:0:0_Abrams	32937087	G	<DEL>	DEL	ASF1A	ENSCAFG00000000939	transcript_ablation	ENSCAFT00000001453.4	c.-25884612_*48320027del	p.0?
Abrams	chr1	MantaDEL:58149:4:5:0:0:0_Abrams	32937087	G	<DEL>	DEL	FAM184A	ENSCAFG00000000942	transcript_ablation	ENSCAFT00000092580.1	c.-48254394_*25968095del	p.0?
Abrams	chr1	MantaDEL:58149:4:5:0:0:0_Abrams	32937087	G	<DEL>	DEL	ENSCAFG00000043769	ENSCAFG00000043769	transcript_ablation	ENSCAFT00000070546.1	n.-48194490_*26113564del	p.0?
Abrams	chr1	MantaDEL:58149:4:5:0:0:0_Abrams	32937087	G	<DEL>	DEL	ENSCAFG00000042979	ENSCAFG00000042979	transcript_ablation	ENSCAFT00000083978.1	n.-26134548_*48192137del	p.0?
Abrams	chr1	MantaDEL:58149:4:5:0:0:0_Abrams	32937087	G	<DEL>	DEL	MAN1A1	ENSCAFG00000000945	transcript_ablation	ENSCAFT00000072443.1	c.-47990905_*26172385del	p.0?
Abrams	chr1	MantaDEL:58149:4:5:0:0:0_Abrams	32937087	G	<DEL>	DEL	SNORA72	ENSCAFG00000026263	transcript_ablation	ENSCAFT00000040546.1	n.-47701660_*26627431del	p.0?
Abrams	chr1	MantaDEL:58149:4:5:0:0:0_Abrams	32937087	G	<DEL>	DEL	ENSCAFG00000044248	ENSCAFG00000044248	transcript_ablation	ENSCAFT00000069838.1	c.-47634439_*26692732del	p.0?
Abrams	chr1	MantaDEL:58149:4:5:0:0:0_Abrams	32937087	G	<DEL>	DEL	U4	ENSCAFG00000022670	transcript_ablation	ENSCAFT00000034777.2	n.-27262800_*47066268del	p.0?
Abrams	chr1	MantaDEL:58149:4:5:0:0:0_Abrams	32937087	G	<DEL>	DEL	ENSCAFG00000030746	ENSCAFG00000030746	transcript_ablation	ENSCAFT00000047886.3	n.-46667263_*27649765del	p.0?
Abrams	chr1	MantaDEL:58149:4:5:0:0:0_Abrams	32937087	G	<DEL>	DEL	ENSCAFG00000041995	ENSCAFG00000041995	transcript_ablation	ENSCAFT00000069152.1	n.-27660669_*46666640del	p.0?
Abrams	chr1	MantaDEL:58149:4:5:0:0:0_Abrams	32937087	G	<DEL>	DEL	U6	ENSCAFG00000027630	transcript_ablation	ENSCAFT00000041913.1	n.-27690080_*46639034del	p.0?
Abrams	chr1	MantaDEL:58149:4:5:0:0:0_Abrams	32937087	G	<DEL>	DEL	TBC1D32	ENSCAFG00000000955	transcript_ablation	ENSCAFT00000077084.1	c.-46392690_*27730772del	p.0?
Abrams	chr1	MantaDEL:58149:4:5:0:0:0_Abrams	32937087	G	<DEL>	DEL	ENSCAFG00000047611	ENSCAFG00000047611	transcript_ablation	ENSCAFT00000069699.1	c.-27790571_*46536612del	p.0?
Abrams	chr1	MantaDEL:58149:4:5:0:0:0_Abrams	32937087	G	<DEL>	DEL	GJA1	ENSCAFG00000000958	transcript_ablation	ENSCAFT00000001481.4	c.-27992117_*46323368del	p.0?
Abrams	chr1	MantaDEL:58149:4:5:0:0:0_Abrams	32937087	G	<DEL>	DEL	ENSCAFG00000038372	ENSCAFG00000038372	transcript_ablation	ENSCAFT00000065474.1	n.-45985735_*28280835del	p.0?
Abrams	chr1	MantaDEL:58149:4:5:0:0:0_Abrams	32937087	G	<DEL>	DEL	ENSCAFG00000043885	ENSCAFG00000043885	transcript_ablation	ENSCAFT00000090337.1	n.-45966125_*28298554del	p.0?
Abrams	chr1	MantaDEL:58149:4:5:0:0:0_Abrams	32937087	G	<DEL>	DEL	ENSCAFG00000040286	ENSCAFG00000040286	transcript_ablation	ENSCAFT00000053455.2	n.-28345723_*45940506del	p.0?
Abrams	chr1	MantaDEL:58149:4:5:0:0:0_Abrams	32937087	G	<DEL>	DEL	U2	ENSCAFG00000045356	transcript_ablation	ENSCAFT00000081959.1	n.-45971634_*28357495del	p.0?
Abrams	chr1	MantaDEL:58149:4:5:0:0:0_Abrams	32937087	G	<DEL>	DEL	U6	ENSCAFG00000028093	transcript_ablation	ENSCAFT00000042376.1	n.-28549388_*45779721del	p.0?
Abrams	chr1	MantaDEL:58149:4:5:0:0:0_Abrams	32937087	G	<DEL>	DEL	HSF2	ENSCAFG00000000969	transcript_ablation	ENSCAFT00000001507.4	c.-28852635_*45457809del	p.0?
Abrams	chr1	MantaDEL:58149:4:5:0:0:0_Abrams	32937087	G	<DEL>	DEL	SERINC1	ENSCAFG00000000989	transcript_ablation	ENSCAFT00000001531.4	c.-45421076_*28877781del	p.0?
Abrams	chr1	MantaDEL:58149:4:5:0:0:0_Abrams	32937087	G	<DEL>	DEL	PKIB	ENSCAFG00000029950	transcript_ablation	ENSCAFT00000087890.1	c.-29089219_*45178073del	p.0?
Abrams	chr1	MantaDEL:58149:4:5:0:0:0_Abrams	32937087	G	<DEL>	DEL	SMPDL3A	ENSCAFG00000001002	transcript_ablation	ENSCAFT00000043737.3	c.-29155033_*45156531del	p.0?
Abrams	chr1	MantaDEL:58149:4:5:0:0:0_Abrams	32937087	G	<DEL>	DEL	CLVS2	ENSCAFG00000001006	transcript_ablation	ENSCAFT00000001550.3	c.-29280986_*44983892del	p.0?
Abrams	chr1	MantaDEL:58149:4:5:0:0:0_Abrams	32937087	G	<DEL>	DEL	TRDN	ENSCAFG00000001016	transcript_ablation	ENSCAFT00000001568.4	c.-44503791_*29465694del	p.0?
Abrams	chr1	MantaDEL:58149:4:5:0:0:0_Abrams	32937087	G	<DEL>	DEL	NKAIN2	ENSCAFG00000041364	transcript_ablation	ENSCAFT00000086569.1	c.-29973753_*43410612del	p.0?
Abrams	chr1	MantaDEL:58149:4:5:0:0:0_Abrams	32937087	G	<DEL>	DEL	RNF217	ENSCAFG00000001028	transcript_ablation	ENSCAFT00000047585.3	c.-31025902_*43181454del	p.0?
Abrams	chr1	MantaDEL:58149:4:5:0:0:0_Abrams	32937087	G	<DEL>	DEL	TPD52L1	ENSCAFG00000001029	transcript_ablation	ENSCAFT00000001582.5	c.-31206144_*43049517del	p.0?
Abrams	chr1	MantaDEL:58149:4:5:0:0:0_Abrams	32937087	G	<DEL>	DEL	HDDC2	ENSCAFG00000001030	transcript_ablation	ENSCAFT00000035528.3	c.-43018486_*31285689del	p.0?
Abrams	chr1	MantaDEL:58149:4:5:0:0:0_Abrams	32937087	G	<DEL>	DEL	U6	ENSCAFG00000027742	transcript_ablation	ENSCAFT00000042025.1	n.-43006669_*31322445del	p.0?
Abrams	chr1	MantaDEL:58149:4:5:0:0:0_Abrams	32937087	G	<DEL>	DEL	U2	ENSCAFG00000042187	transcript_ablation	ENSCAFT00000074870.1	n.-31390072_*42939010del	p.0?
Abrams	chr1	MantaDEL:58149:4:5:0:0:0_Abrams	32937087	G	<DEL>	DEL	ENSCAFG00000035397	ENSCAFG00000035397	transcript_ablation	ENSCAFT00000057044.2	n.-42824976_*31469234del	p.0?
Abrams	chr1	MantaDEL:58149:4:5:0:0:0_Abrams	32937087	G	<DEL>	DEL	ENSCAFG00000044225	ENSCAFG00000044225	transcript_ablation	ENSCAFT00000087966.1	n.-31475509_*42821300del	p.0?
Abrams	chr1	MantaDEL:58149:4:5:0:0:0_Abrams	32937087	G	<DEL>	DEL	ENSCAFG00000041132	ENSCAFG00000041132	transcript_ablation	ENSCAFT00000079452.1	c.-31681640_*42647274del	p.0?
Abrams	chr1	MantaDEL:58149:4:5:0:0:0_Abrams	32937087	G	<DEL>	DEL	ENSCAFG00000043863	ENSCAFG00000043863	transcript_ablation	ENSCAFT00000093075.1	n.-31683707_*42643790del	p.0?
Abrams	chr1	MantaDEL:58149:4:5:0:0:0_Abrams	32937087	G	<DEL>	DEL	ENSCAFG00000038120	ENSCAFG00000038120	transcript_ablation	ENSCAFT00000056894.2	n.-31717464_*42603512del	p.0?
Abrams	chr1	MantaDEL:58149:4:5:0:0:0_Abrams	32937087	G	<DEL>	DEL	NCOA7	ENSCAFG00000001047	transcript_ablation	ENSCAFT00000069195.1	c.-31727483_*42455498del	p.0?
Abrams	chr1	MantaDEL:58149:4:5:0:0:0_Abrams	32937087	G	<DEL>	DEL	TRMT11	ENSCAFG00000001057	transcript_ablation	ENSCAFT00000074187.1	c.-31924353_*42216307del	p.0?
Abrams	chr1	MantaDEL:58149:4:5:0:0:0_Abrams	32937087	G	<DEL>	DEL	U4	ENSCAFG00000041111	transcript_ablation	ENSCAFT00000081941.1	n.-42380254_*31948762del	p.0?
Abrams	chr1	MantaDEL:58149:4:5:0:0:0_Abrams	32937087	G	<DEL>	DEL	CENPW	ENSCAFG00000029836	transcript_ablation	ENSCAFT00000048492.2	c.-32234750_*42088057del	p.0?
Abrams	chr1	MantaDEL:58149:4:5:0:0:0_Abrams	32937087	G	<DEL>	DEL	U6	ENSCAFG00000027262	transcript_ablation	ENSCAFT00000041545.2	n.-32243853_*42085263del	p.0?
Abrams	chr1	MantaDEL:58149:4:5:0:0:0_Abrams	32937087	G	<DEL>	DEL	U6	ENSCAFG00000028105	transcript_ablation	ENSCAFT00000042388.1	n.-32247028_*42082087del	p.0?
Abrams	chr1	MantaDEL:58149:4:5:0:0:0_Abrams	32937087	G	<DEL>	DEL	ENSCAFG00000047826	ENSCAFG00000047826	transcript_ablation	ENSCAFT00000072742.1	n.-42060986_*32266881del	p.0?
Abrams	chr1	MantaDEL:58149:4:5:0:0:0_Abrams	32937087	G	<DEL>	DEL	ENSCAFG00000044564	ENSCAFG00000044564	transcript_ablation	ENSCAFT00000089843.1	c.-32269176_*42057656del	p.0?
Abrams	chr1	MantaDEL:58149:4:5:0:0:0_Abrams	32937087	G	<DEL>	DEL	ENSCAFG00000046370	ENSCAFG00000046370	transcript_ablation	ENSCAFT00000061172.1	n.-32300869_*42010351del	p.0?
Abrams	chr1	MantaDEL:58149:4:5:0:0:0_Abrams	32937087	G	<DEL>	DEL	ENSCAFG00000044841	ENSCAFG00000044841	transcript_ablation	ENSCAFT00000086915.1	c.-41882421_*32446301del	p.0?
Abrams	chr1	MantaDEL:58149:4:5:0:0:0_Abrams	32937087	G	<DEL>	DEL	ENSCAFG00000041968	ENSCAFG00000041968	transcript_ablation	ENSCAFT00000085214.1	n.-32492856_*41833143del	p.0?
Abrams	chr1	MantaDEL:58149:4:5:0:0:0_Abrams	32937087	G	<DEL>	DEL	ENSCAFG00000047896	ENSCAFG00000047896	transcript_ablation	ENSCAFT00000087175.1	n.-41705072_*32584700del	p.0?
Abrams	chr1	MantaDEL:58149:4:5:0:0:0_Abrams	32937087	G	<DEL>	DEL	ENSCAFG00000001064	ENSCAFG00000001064	transcript_ablation	ENSCAFT00000001630.4	n.-32653670_*41675096del	p.0?
Abrams	chr1	MantaDEL:58149:4:5:0:0:0_Abrams	32937087	G	<DEL>	DEL	ENSCAFG00000035228	ENSCAFG00000035228	transcript_ablation	ENSCAFT00000055541.2	n.-41544131_*32756128del	p.0?
Abrams	chr1	MantaDEL:58149:4:5:0:0:0_Abrams	32937087	G	<DEL>	DEL	ENSCAFG00000001066	ENSCAFG00000001066	transcript_ablation	ENSCAFT00000001632.4	c.-41458418_*32869073del	p.0?
Abrams	chr1	MantaDEL:58149:4:5:0:0:0_Abrams	32937087	G	<DEL>	DEL	RSPO3	ENSCAFG00000001067	transcript_ablation	ENSCAFT00000001633.3	c.-32921749_*41330467del	p.0?
Abrams	chr1	MantaDEL:58149:4:5:0:0:0_Abrams	32937087	G	<DEL>	DEL	ENSCAFG00000046746	ENSCAFG00000046746	transcript_ablation	ENSCAFT00000064837.1	n.-41277864_*33041337del	p.0?
Abrams	chr1	MantaDEL:58149:4:5:0:0:0_Abrams	32937087	G	<DEL>	DEL	RNF146	ENSCAFG00000001068	transcript_ablation	ENSCAFT00000001634.3	c.-33051726_*41256109del	p.0?
Abrams	chr1	MantaDEL:58149:4:5:0:0:0_Abrams	32937087	G	<DEL>	DEL	ECHDC1	ENSCAFG00000001069	transcript_ablation	ENSCAFT00000088234.1	c.-41193304_*33075770del	p.0?
Abrams	chr1	MantaDEL:58149:4:5:0:0:0_Abrams	32937087	G	<DEL>	DEL	ENSCAFG00000001071	ENSCAFG00000001071	transcript_ablation	ENSCAFT00000046059.2	c.-41059695_*33206197del	p.0?
Abrams	chr1	MantaDEL:58149:4:5:0:0:0_Abrams	32937087	G	<DEL>	DEL	C6orf58	ENSCAFG00000001072	transcript_ablation	ENSCAFT00000001639.4	c.-33333481_*40976339del	p.0?
Abrams	chr1	MantaDEL:58149:4:5:0:0:0_Abrams	32937087	G	<DEL>	DEL	ENSCAFG00000001074	ENSCAFG00000001074	transcript_ablation	ENSCAFT00000089595.1	c.-40935073_*33369291del	p.0?
Abrams	chr1	MantaDEL:58149:4:5:0:0:0_Abrams	32937087	G	<DEL>	DEL	THEMIS	ENSCAFG00000001078	transcript_ablation	ENSCAFT00000001645.4	c.-40726213_*33427664del	p.0?
Abrams	chr1	MantaDEL:58149:4:5:0:0:0_Abrams	32937087	G	<DEL>	DEL	U6	ENSCAFG00000020818	transcript_ablation	ENSCAFT00000032925.1	n.-33495402_*40833715del	p.0?
Abrams	chr1	MantaDEL:58149:4:5:0:0:0_Abrams	32937087	G	<DEL>	DEL	ENSCAFG00000049051	ENSCAFG00000049051	transcript_ablation	ENSCAFT00000064404.1	n.-33646874_*40680453del	p.0?
Abrams	chr1	MantaDEL:58149:4:5:0:0:0_Abrams	32937087	G	<DEL>	DEL	PTPRK	ENSCAFG00000001101	transcript_ablation	ENSCAFT00000073741.1	c.-40208397_*33660478del	p.0?
Abrams	chr1	MantaDEL:58149:4:5:0:0:0_Abrams	32937087	G	<DEL>	DEL	ENSCAFG00000041675	ENSCAFG00000041675	transcript_ablation	ENSCAFT00000078414.1	c.-33680251_*40645138del	p.0?
Abrams	chr1	MantaDEL:58149:4:5:0:0:0_Abrams	32937087	G	<DEL>	DEL	ENSCAFG00000041075	ENSCAFG00000041075	transcript_ablation	ENSCAFT00000064815.1	n.-34210198_*40118017del	p.0?
Abrams	chr1	MantaDEL:58149:4:5:0:0:0_Abrams	32937087	G	<DEL>	DEL	ENSCAFG00000045490	ENSCAFG00000045490	transcript_ablation	ENSCAFT00000086216.1	c.-34397165_*39928224del	p.0?
Abrams	chr1	MantaDEL:58149:4:5:0:0:0_Abrams	32937087	G	<DEL>	DEL	ENSCAFG00000043789	ENSCAFG00000043789	transcript_ablation	ENSCAFT00000083648.1	n.-34428765_*39863759del	p.0?
Abrams	chr1	MantaDEL:58149:4:5:0:0:0_Abrams	32937087	G	<DEL>	DEL	LAMA2	ENSCAFG00000001106	transcript_ablation	ENSCAFT00000036090.3	c.-34674034_*39170622del	p.0?
Abrams	chr1	MantaDEL:58149:4:5:0:0:0_Abrams	32937087	G	<DEL>	DEL	ENSCAFG00000042084	ENSCAFG00000042084	transcript_ablation	ENSCAFT00000063623.1	c.-39543214_*34784767del	p.0?
Abrams	chr1	MantaDEL:58149:4:5:0:0:0_Abrams	32937087	G	<DEL>	DEL	ENSCAFG00000048149	ENSCAFG00000048149	transcript_ablation	ENSCAFT00000070575.1	n.-35171821_*39155914del	p.0?
Abrams	chr1	MantaDEL:58149:4:5:0:0:0_Abrams	32937087	G	<DEL>	DEL	ENSCAFG00000045123	ENSCAFG00000045123	transcript_ablation	ENSCAFT00000093646.1	n.-35193138_*39128479del	p.0?
Abrams	chr1	MantaDEL:58149:4:5:0:0:0_Abrams	32937087	G	<DEL>	DEL	ARHGAP18	ENSCAFG00000001114	transcript_ablation	ENSCAFT00000079689.1	c.-38992063_*35208018del	p.0?
Abrams	chr1	MantaDEL:58149:4:5:0:0:0_Abrams	32937087	G	<DEL>	DEL	ENSCAFG00000048325	ENSCAFG00000048325	transcript_ablation	ENSCAFT00000079282.1	n.-38952129_*35372941del	p.0?
Abrams	chr1	MantaDEL:58149:4:5:0:0:0_Abrams	32937087	G	<DEL>	DEL	ENSCAFG00000034667	ENSCAFG00000034667	transcript_ablation	ENSCAFT00000077003.1	n.-38883707_*35438226del	p.0?
Abrams	chr1	MantaDEL:58149:4:5:0:0:0_Abrams	32937087	G	<DEL>	DEL	ENSCAFG00000046375	ENSCAFG00000046375	transcript_ablation	ENSCAFT00000067507.1	n.-38729159_*35597689del	p.0?
Abrams	chr1	MantaDEL:58149:4:5:0:0:0_Abrams	32937087	G	<DEL>	DEL	L3MBTL3	ENSCAFG00000001115	transcript_ablation	ENSCAFT00000064084.1	c.-35603181_*38611890del	p.0?
Abrams	chr1	MantaDEL:58149:4:5:0:0:0_Abrams	32937087	G	<DEL>	DEL	SAMD3	ENSCAFG00000001116	transcript_ablation	ENSCAFT00000001709.4	c.-38570528_*35721588del	p.0?
Abrams	chr1	MantaDEL:58149:4:5:0:0:0_Abrams	32937087	G	<DEL>	DEL	ENSCAFG00000044136	ENSCAFG00000044136	transcript_ablation	ENSCAFT00000060377.1	n.-38510199_*35814807del	p.0?
Abrams	chr1	MantaDEL:58149:4:5:0:0:0_Abrams	32937087	G	<DEL>	DEL	ENSCAFG00000043329	ENSCAFG00000043329	transcript_ablation	ENSCAFT00000063678.1	n.-35829317_*38498255del	p.0?
Abrams	chr1	MantaDEL:58149:4:5:0:0:0_Abrams	32937087	G	<DEL>	DEL	TMEM200A	ENSCAFG00000001117	transcript_ablation	ENSCAFT00000001710.3	c.-35855559_*38416460del	p.0?
Abrams	chr1	MantaDEL:58149:4:5:0:0:0_Abrams	32937087	G	<DEL>	DEL	ENSCAFG00000043532	ENSCAFG00000043532	transcript_ablation	ENSCAFT00000084302.1	n.-35980016_*38318017del	p.0?
Abrams	chr1	MantaDEL:58149:4:5:0:0:0_Abrams	32937087	G	<DEL>	DEL	ENSCAFG00000046145	ENSCAFG00000046145	transcript_ablation	ENSCAFT00000081147.1	n.-38309899_*36008714del	p.0?
Abrams	chr1	MantaDEL:58149:4:5:0:0:0_Abrams	32937087	G	<DEL>	DEL	ENSCAFG00000044447	ENSCAFG00000044447	transcript_ablation	ENSCAFT00000074101.1	n.-36019928_*38307688del	p.0?
Abrams	chr1	MantaDEL:58149:4:5:0:0:0_Abrams	32937087	G	<DEL>	DEL	ENSCAFG00000044826	ENSCAFG00000044826	transcript_ablation	ENSCAFT00000069373.1	n.-38251958_*36075683del	p.0?
Abrams	chr1	MantaDEL:58149:4:5:0:0:0_Abrams	32937087	G	<DEL>	DEL	ENSCAFG00000040965	ENSCAFG00000040965	transcript_ablation	ENSCAFT00000067745.1	n.-38190748_*36129221del	p.0?
Abrams	chr1	MantaDEL:58149:4:5:0:0:0_Abrams	32937087	G	<DEL>	DEL	EPB41L2	ENSCAFG00000001136	transcript_ablation	ENSCAFT00000075343.1	c.-38042605_*36184466del	p.0?
Abrams	chr1	MantaDEL:58149:4:5:0:0:0_Abrams	32937087	G	<DEL>	DEL	ENSCAFG00000001144	ENSCAFG00000001144	transcript_ablation	ENSCAFT00000001757.4	c.-36263450_*38064801del	p.0?
Abrams	chr1	MantaDEL:58149:4:5:0:0:0_Abrams	32937087	G	<DEL>	DEL	AKAP7	ENSCAFG00000001147	transcript_ablation	ENSCAFT00000084240.1	c.-36423927_*37784244del	p.0?
Abrams	chr1	MantaDEL:58149:4:5:0:0:0_Abrams	32937087	G	<DEL>	DEL	ENSCAFG00000037048	ENSCAFG00000037048	transcript_ablation	ENSCAFT00000050991.2	n.-37750263_*36577184del	p.0?
Abrams	chr1	MantaDEL:58149:4:5:0:0:0_Abrams	32937087	G	<DEL>	DEL	ENSCAFG00000013574	ENSCAFG00000013574	transcript_ablation	ENSCAFT00000021527.4	c.-36788946_*37534581del	p.0?
Abrams	chr1	MantaDEL:58149:4:5:0:0:0_Abrams	32937087	G	<DEL>	DEL	U6	ENSCAFG00000027436	transcript_ablation	ENSCAFT00000041719.2	n.-37432451_*36896663del	p.0?
Abrams	chr1	MantaDEL:58149:4:5:0:0:0_Abrams	32937087	G	<DEL>	DEL	ENSCAFG00000001149	ENSCAFG00000001149	transcript_ablation	ENSCAFT00000001770.4	c.-37000984_*37323292del	p.0?
Abrams	chr1	MantaDEL:58149:4:5:0:0:0_Abrams	32937087	G	<DEL>	DEL	U6	ENSCAFG00000022487	transcript_ablation	ENSCAFT00000034594.1	n.-37289455_*37039655del	p.0?
Abrams	chr1	MantaDEL:58149:4:5:0:0:0_Abrams	32937087	G	<DEL>	DEL	ZNF782	ENSCAFG00000030584	transcript_ablation	ENSCAFT00000070973.1	c.-37116571_*37159538del	p.0?
Abrams	chr1	MantaDEL:58149:4:5:0:0:0_Abrams	32937087	G	<DEL>	DEL	ZNF510	ENSCAFG00000029119	transcript_ablation	ENSCAFT00000046156.2	c.-37209648_*37090226del	p.0?
Abrams	chr1	MantaDEL:58149:4:5:0:0:0_Abrams	32937087	G	<DEL>	DEL	PRXL2C	ENSCAFG00000001198	transcript_ablation	ENSCAFT00000001851.4	c.-37262269_*37057770del	p.0?
Abrams	chr1	MantaDEL:58149:4:5:0:0:0_Abrams	32937087	G	<DEL>	DEL	CDC14B	ENSCAFG00000001201	transcript_ablation	ENSCAFT00000080691.1	c.-37295859_*36937750del	p.0?
Abrams	chr1	MantaDEL:58149:4:5:0:0:0_Abrams	32937087	G	<DEL>	DEL	HABP4	ENSCAFG00000001205	transcript_ablation	ENSCAFT00000001864.4	c.-36889328_*37403650del	p.0?
Abrams	chr1	MantaDEL:58149:4:5:0:0:0_Abrams	32937087	G	<DEL>	DEL	ENSCAFG00000001207	ENSCAFG00000001207	transcript_ablation	ENSCAFT00000001866.4	c.-37458942_*36869680del	p.0?
Abrams	chr1	MantaDEL:58149:4:5:0:0:0_Abrams	32937087	G	<DEL>	DEL	U6	ENSCAFG00000030288	transcript_ablation	ENSCAFT00000045906.1	n.-36868219_*37460891del	p.0?
Abrams	chr1	MantaDEL:58149:4:5:0:0:0_Abrams	32937087	G	<DEL>	DEL	ENSCAFG00000001208	ENSCAFG00000001208	transcript_ablation	ENSCAFT00000001869.2	n.-36843944_*37484821del	p.0?
Abrams	chr1	MantaDEL:58149:4:5:0:0:0_Abrams	32937087	G	<DEL>	DEL	ZNF367	ENSCAFG00000001213	transcript_ablation	ENSCAFT00000001876.4	c.-37524688_*36783251del	p.0?
Abrams	chr1	MantaDEL:58149:4:5:0:0:0_Abrams	32937087	G	<DEL>	DEL	SLC35D2	ENSCAFG00000001216	transcript_ablation	ENSCAFT00000081754.1	c.-37550246_*36684267del	p.0?
Abrams	chr1	MantaDEL:58149:4:5:0:0:0_Abrams	32937087	G	<DEL>	DEL	U6	ENSCAFG00000021815	transcript_ablation	ENSCAFT00000033922.1	n.-37632768_*36696343del	p.0?
Abrams	chr1	MantaDEL:58149:4:5:0:0:0_Abrams	32937087	G	<DEL>	DEL	ENSCAFG00000037250	ENSCAFG00000037250	transcript_ablation	ENSCAFT00000058953.2	n.-37709669_*36613016del	p.0?
Abrams	chr1	MantaDEL:58149:4:5:0:0:0_Abrams	32937087	G	<DEL>	DEL	U6	ENSCAFG00000030798	transcript_ablation	ENSCAFT00000046750.1	n.-36435368_*37893742del	p.0?
Abrams	chr1	MantaDEL:58149:4:5:0:0:0_Abrams	32937087	G	<DEL>	DEL	ERCC6L2	ENSCAFG00000001219	transcript_ablation	ENSCAFT00000001906.4	c.-36348342_*37898322del	p.0?
Abrams	chr1	MantaDEL:58149:4:5:0:0:0_Abrams	32937087	G	<DEL>	DEL	U6	ENSCAFG00000025903	transcript_ablation	ENSCAFT00000040186.1	n.-38049888_*36279229del	p.0?
Abrams	chr1	MantaDEL:58149:4:5:0:0:0_Abrams	32937087	G	<DEL>	DEL	ENSCAFG00000043728	ENSCAFG00000043728	transcript_ablation	ENSCAFT00000065128.1	n.-36129430_*38195234del	p.0?
Abrams	chr1	MantaDEL:58149:4:5:0:0:0_Abrams	32937087	G	<DEL>	DEL	ENSCAFG00000041963	ENSCAFG00000041963	transcript_ablation	ENSCAFT00000070416.1	n.-36120017_*38200866del	p.0?
Abrams	chr1	MantaDEL:58149:4:5:0:0:0_Abrams	32937087	G	<DEL>	DEL	ENSCAFG00000047688	ENSCAFG00000047688	transcript_ablation	ENSCAFT00000069256.1	n.-38239457_*36074116del	p.0?
Abrams	chr1	MantaDEL:58149:4:5:0:0:0_Abrams	32937087	G	<DEL>	DEL	PTCH1	ENSCAFG00000001246	transcript_ablation	ENSCAFT00000066660.1	c.-38301107_*35960643del	p.0?
Abrams	chr1	MantaDEL:58149:4:5:0:0:0_Abrams	32937087	G	<DEL>	DEL	FANCC	ENSCAFG00000001286	transcript_ablation	ENSCAFT00000063240.1	c.-38550594_*35587798del	p.0?
Abrams	chr1	MantaDEL:58149:4:5:0:0:0_Abrams	32937087	G	<DEL>	DEL	AOPEP	ENSCAFG00000023549	transcript_ablation	ENSCAFT00000001997.4	c.-35257191_*38740138del	p.0?
Abrams	chr1	MantaDEL:58149:4:5:0:0:0_Abrams	32937087	G	<DEL>	DEL	cfa-mir-24-1	ENSCAFG00000020576	transcript_ablation	ENSCAFT00000032683.1	n.-35588635_*38740520del	p.0?
Abrams	chr1	MantaDEL:58149:4:5:0:0:0_Abrams	32937087	G	<DEL>	DEL	MIR27B	ENSCAFG00000020574	transcript_ablation	ENSCAFT00000032681.3	n.-35588113_*38741017del	p.0?
Abrams	chr1	MantaDEL:58149:4:5:0:0:0_Abrams	32937087	G	<DEL>	DEL	MIR23B	ENSCAFG00000020635	transcript_ablation	ENSCAFT00000032742.2	n.-35587888_*38741258del	p.0?
Abrams	chr1	MantaDEL:58149:4:5:0:0:0_Abrams	32937087	G	<DEL>	DEL	FBP1	ENSCAFG00000001305	transcript_ablation	ENSCAFT00000083059.1	c.-39163037_*35141176del	p.0?
Abrams	chr1	MantaDEL:58149:4:5:0:0:0_Abrams	32937087	G	<DEL>	DEL	FBP2	ENSCAFG00000023446	transcript_ablation	ENSCAFT00000048061.2	c.-39199120_*35098037del	p.0?
Abrams	chr1	MantaDEL:58149:4:5:0:0:0_Abrams	32937087	G	<DEL>	DEL	ENSCAFG00000001309	ENSCAFG00000001309	transcript_ablation	ENSCAFT00000002029.2	c.-35047187_*39278836del	p.0?
Abrams	chr1	MantaDEL:58149:4:5:0:0:0_Abrams	32937087	G	<DEL>	DEL	ENSCAFG00000046884	ENSCAFG00000046884	transcript_ablation	ENSCAFT00000088985.1	c.-39291245_*35037217del	p.0?
Abrams	chr1	MantaDEL:58149:4:5:0:0:0_Abrams	32937087	G	<DEL>	DEL	DAPK1	ENSCAFG00000001316	transcript_ablation	ENSCAFT00000002041.4	c.-34818620_*39343152del	p.0?
Abrams	chr1	MantaDEL:58149:4:5:0:0:0_Abrams	32937087	G	<DEL>	DEL	ENSCAFG00000045391	ENSCAFG00000045391	transcript_ablation	ENSCAFT00000061919.1	n.-34817051_*39510855del	p.0?
Abrams	chr1	MantaDEL:58149:4:5:0:0:0_Abrams	32937087	G	<DEL>	DEL	ENSCAFG00000044080	ENSCAFG00000044080	transcript_ablation	ENSCAFT00000088756.1	n.-34750832_*39557672del	p.0?
Abrams	chr1	MantaDEL:58149:4:5:0:0:0_Abrams	32937087	G	<DEL>	DEL	ENSCAFG00000044442	ENSCAFG00000044442	transcript_ablation	ENSCAFT00000075041.1	n.-39627095_*34700805del	p.0?
Abrams	chr1	MantaDEL:58149:4:5:0:0:0_Abrams	32937087	G	<DEL>	DEL	ENSCAFG00000041764	ENSCAFG00000041764	transcript_ablation	ENSCAFT00000072155.1	n.-39662256_*34662574del	p.0?
Abrams	chr1	MantaDEL:58149:4:5:0:0:0_Abrams	32937087	G	<DEL>	DEL	ENSCAFG00000043644	ENSCAFG00000043644	transcript_ablation	ENSCAFT00000067901.1	n.-39678851_*34645012del	p.0?
Abrams	chr1	MantaDEL:58149:4:5:0:0:0_Abrams	32937087	G	<DEL>	DEL	ENSCAFG00000049756	ENSCAFG00000049756	transcript_ablation	ENSCAFT00000070160.1	n.-39690203_*34606913del	p.0?
Abrams	chr1	MantaDEL:58149:4:5:0:0:0_Abrams	32937087	G	<DEL>	DEL	ENSCAFG00000041411	ENSCAFG00000041411	transcript_ablation	ENSCAFT00000061344.1	n.-34562012_*39760836del	p.0?
Abrams	chr1	MantaDEL:58149:4:5:0:0:0_Abrams	32937087	G	<DEL>	DEL	ENSCAFG00000045595	ENSCAFG00000045595	transcript_ablation	ENSCAFT00000074661.1	n.-39825561_*34486033del	p.0?
Abrams	chr1	MantaDEL:58149:4:5:0:0:0_Abrams	32937087	G	<DEL>	DEL	ENSCAFG00000048343	ENSCAFG00000048343	transcript_ablation	ENSCAFT00000088564.1	c.-39863893_*34464415del	p.0?
Abrams	chr1	MantaDEL:58149:4:5:0:0:0_Abrams	32937087	G	<DEL>	DEL	GAS1	ENSCAFG00000023269	transcript_ablation	ENSCAFT00000035676.3	c.-39990582_*34337477del	p.0?
Abrams	chr1	MantaDEL:58149:4:5:0:0:0_Abrams	32937087	G	<DEL>	DEL	ENSCAFG00000044418	ENSCAFG00000044418	transcript_ablation	ENSCAFT00000084772.1	n.-40022339_*34302849del	p.0?
Abrams	chr1	MantaDEL:58149:4:5:0:0:0_Abrams	32937087	G	<DEL>	DEL	ENSCAFG00000046959	ENSCAFG00000046959	transcript_ablation	ENSCAFT00000071476.1	n.-40157195_*34169544del	p.0?
Abrams	chr1	MantaDEL:58149:4:5:0:0:0_Abrams	32937087	G	<DEL>	DEL	ENSCAFG00000043225	ENSCAFG00000043225	transcript_ablation	ENSCAFT00000068189.1	n.-34142036_*40171290del	p.0?
Abrams	chr1	MantaDEL:58149:4:5:0:0:0_Abrams	32937087	G	<DEL>	DEL	ENSCAFG00000042930	ENSCAFG00000042930	transcript_ablation	ENSCAFT00000076770.1	n.-34064897_*40259050del	p.0?
Abrams	chr1	MantaDEL:58149:4:5:0:0:0_Abrams	32937087	G	<DEL>	DEL	ENSCAFG00000043656	ENSCAFG00000043656	transcript_ablation	ENSCAFT00000080375.1	n.-40322843_*34002205del	p.0?
Abrams	chr1	MantaDEL:58149:4:5:0:0:0_Abrams	32937087	G	<DEL>	DEL	ENSCAFG00000044441	ENSCAFG00000044441	transcript_ablation	ENSCAFT00000080224.1	n.-33913364_*40408060del	p.0?
Abrams	chr1	MantaDEL:58149:4:5:0:0:0_Abrams	32937087	G	<DEL>	DEL	TUT7	ENSCAFG00000001331	transcript_ablation	ENSCAFT00000049711.3	c.-40464514_*33802354del	p.0?
Abrams	chr1	MantaDEL:58149:4:5:0:0:0_Abrams	32937087	G	<DEL>	DEL	C9orf153	ENSCAFG00000043726	transcript_ablation	ENSCAFT00000074131.1	c.-40550670_*33740474del	p.0?
Abrams	chr1	MantaDEL:58149:4:5:0:0:0_Abrams	32937087	G	<DEL>	DEL	GOLM1	ENSCAFG00000001350	transcript_ablation	ENSCAFT00000002093.4	c.-40674275_*33613954del	p.0?
Abrams	chr1	MantaDEL:58149:4:5:0:0:0_Abrams	32937087	G	<DEL>	DEL	NAA35	ENSCAFG00000001344	transcript_ablation	ENSCAFT00000002087.4	c.-33504250_*40719104del	p.0?
Abrams	chr1	MantaDEL:58149:4:5:0:0:0_Abrams	32937087	G	<DEL>	DEL	ENSCAFG00000001352	ENSCAFG00000001352	transcript_ablation	ENSCAFT00000002094.4	c.-33471852_*40855529del	p.0?
Abrams	chr1	MantaDEL:58149:4:5:0:0:0_Abrams	32937087	G	<DEL>	DEL	ENSCAFG00000041239	ENSCAFG00000041239	transcript_ablation	ENSCAFT00000080913.1	n.-33411991_*40915972del	p.0?
Abrams	chr1	MantaDEL:58149:4:5:0:0:0_Abrams	32937087	G	<DEL>	DEL	AGTPBP1	ENSCAFG00000001358	transcript_ablation	ENSCAFT00000002116.4	c.-40950879_*33236795del	p.0?
Abrams	chr1	MantaDEL:58149:4:5:0:0:0_Abrams	32937087	G	<DEL>	DEL	U4	ENSCAFG00000046024	transcript_ablation	ENSCAFT00000076889.1	n.-32935174_*41393921del	p.0?
Abrams	chr1	MantaDEL:58149:4:5:0:0:0_Abrams	32937087	G	<DEL>	DEL	ENSCAFG00000045529	ENSCAFG00000045529	transcript_ablation	ENSCAFT00000068130.1	n.-41395316_*32891748del	p.0?
Abrams	chr1	MantaDEL:58149:4:5:0:0:0_Abrams	32937087	G	<DEL>	DEL	NTRK2	ENSCAFG00000001380	transcript_ablation	ENSCAFT00000081058.1	c.-32489964_*41512488del	p.0?
Abrams	chr1	MantaDEL:58149:4:5:0:0:0_Abrams	32937087	G	<DEL>	DEL	ENSCAFG00000047840	ENSCAFG00000047840	transcript_ablation	ENSCAFT00000069510.1	n.-32340059_*41987094del	p.0?
Abrams	chr1	MantaDEL:58149:4:5:0:0:0_Abrams	32937087	G	<DEL>	DEL	SLC28A3	ENSCAFG00000046655	transcript_ablation	ENSCAFT00000074738.1	c.-42098900_*32176913del	p.0?
Abrams	chr1	MantaDEL:58149:4:5:0:0:0_Abrams	32937087	G	<DEL>	DEL	U6	ENSCAFG00000020707	transcript_ablation	ENSCAFT00000032814.2	n.-42123267_*32205851del	p.0?
Abrams	chr1	MantaDEL:58149:4:5:0:0:0_Abrams	32937087	G	<DEL>	DEL	U6	ENSCAFG00000022904	transcript_ablation	ENSCAFT00000035011.1	n.-42238710_*32090404del	p.0?
Abrams	chr1	MantaDEL:58149:4:5:0:0:0_Abrams	32937087	G	<DEL>	DEL	ENSCAFG00000046728	ENSCAFG00000046728	transcript_ablation	ENSCAFT00000062491.1	c.-32017930_*42307459del	p.0?
Abrams	chr1	MantaDEL:58149:4:5:0:0:0_Abrams	32937087	G	<DEL>	DEL	ENSCAFG00000043655	ENSCAFG00000043655	transcript_ablation	ENSCAFT00000083281.1	n.-42312213_*32015828del	p.0?
Abrams	chr1	MantaDEL:58149:4:5:0:0:0_Abrams	32937087	G	<DEL>	DEL	ENSCAFG00000045735	ENSCAFG00000045735	transcript_ablation	ENSCAFT00000073420.1	n.-31851879_*42336569del	p.0?
Abrams	chr1	MantaDEL:58149:4:5:0:0:0_Abrams	32937087	G	<DEL>	DEL	ENSCAFG00000050033	ENSCAFG00000050033	transcript_ablation	ENSCAFT00000071676.1	n.-42493114_*31831307del	p.0?
Abrams	chr1	MantaDEL:58149:4:5:0:0:0_Abrams	32937087	G	<DEL>	DEL	RMI1	ENSCAFG00000001390	transcript_ablation	ENSCAFT00000002145.3	c.-31781850_*42544620del	p.0?
Abrams	chr1	MantaDEL:58149:4:5:0:0:0_Abrams	32937087	G	<DEL>	DEL	U6	ENSCAFG00000026045	transcript_ablation	ENSCAFT00000040328.1	n.-42553339_*31775767del	p.0?
Abrams	chr1	MantaDEL:58149:4:5:0:0:0_Abrams	32937087	G	<DEL>	DEL	HNRNPK	ENSCAFG00000001399	transcript_ablation	ENSCAFT00000047704.3	c.-42562875_*31756112del	p.0?
Abrams	chr1	MantaDEL:58149:4:5:0:0:0_Abrams	32937087	G	<DEL>	DEL	MIR7-1	ENSCAFG00000020591	transcript_ablation	ENSCAFT00000032698.1	n.-42572655_*31756453del	p.0?
Abrams	chr1	MantaDEL:58149:4:5:0:0:0_Abrams	32937087	G	<DEL>	DEL	C1H9orf64	ENSCAFG00000001404	transcript_ablation	ENSCAFT00000002175.4	c.-42589586_*31728339del	p.0?
Abrams	chr1	MantaDEL:58149:4:5:0:0:0_Abrams	32937087	G	<DEL>	DEL	KIF27	ENSCAFG00000001417	transcript_ablation	ENSCAFT00000002195.4	c.-42621626_*31628981del	p.0?
Abrams	chr1	MantaDEL:58149:4:5:0:0:0_Abrams	32937087	G	<DEL>	DEL	ENSCAFG00000047713	ENSCAFG00000047713	transcript_ablation	ENSCAFT00000091757.1	c.-42707227_*31621485del	p.0?
Abrams	chr1	MantaDEL:58149:4:5:0:0:0_Abrams	32937087	G	<DEL>	DEL	ENSCAFG00000049418	ENSCAFG00000049418	transcript_ablation	ENSCAFT00000083427.1	c.-31618007_*42709164del	p.0?
Abrams	chr1	MantaDEL:58149:4:5:0:0:0_Abrams	32937087	G	<DEL>	DEL	GKAP1	ENSCAFG00000001425	transcript_ablation	ENSCAFT00000090239.1	c.-42737859_*31535978del	p.0?
Abrams	chr1	MantaDEL:58149:4:5:0:0:0_Abrams	32937087	G	<DEL>	DEL	UBQLN1	ENSCAFG00000001435	transcript_ablation	ENSCAFT00000002236.5	c.-42830257_*31428253del	p.0?
Abrams	chr1	MantaDEL:58149:4:5:0:0:0_Abrams	32937087	G	<DEL>	DEL	IDNK	ENSCAFG00000029948	transcript_ablation	ENSCAFT00000075263.1	c.-31429135_*42886804del	p.0?
Abrams	chr1	MantaDEL:58149:4:5:0:0:0_Abrams	32937087	G	<DEL>	DEL	FRMD3	ENSCAFG00000001446	transcript_ablation	ENSCAFT00000085021.1	c.-42955920_*31088058del	p.0?
Abrams	chr1	MantaDEL:58149:4:5:0:0:0_Abrams	32937087	G	<DEL>	DEL	RASEF	ENSCAFG00000001453	transcript_ablation	ENSCAFT00000002269.4	c.-43454769_*30800890del	p.0?
Abrams	chr1	MantaDEL:58149:4:5:0:0:0_Abrams	32937087	G	<DEL>	DEL	ENSCAFG00000041163	ENSCAFG00000041163	transcript_ablation	ENSCAFT00000083135.1	n.-43872153_*30455212del	p.0?
Abrams	chr1	MantaDEL:58149:4:5:0:0:0_Abrams	32937087	G	<DEL>	DEL	ENSCAFG00000042733	ENSCAFG00000042733	transcript_ablation	ENSCAFT00000068503.1	n.-30036201_*44122850del	p.0?
Abrams	chr1	MantaDEL:58149:4:5:0:0:0_Abrams	32937087	G	<DEL>	DEL	ENSCAFG00000030287	ENSCAFG00000030287	transcript_ablation	ENSCAFT00000043523.2	c.-29883461_*44393228del	p.0?
Abrams	chr1	MantaDEL:58149:4:5:0:0:0_Abrams	32937087	G	<DEL>	DEL	ENSCAFG00000048718	ENSCAFG00000048718	transcript_ablation	ENSCAFT00000081283.1	c.-29900204_*44423776del	p.0?
Abrams	chr1	MantaDEL:58149:4:5:0:0:0_Abrams	32937087	G	<DEL>	DEL	ENSCAFG00000046035	ENSCAFG00000046035	transcript_ablation	ENSCAFT00000061682.1	n.-44460177_*29838296del	p.0?
Abrams	chr1	MantaDEL:58149:4:5:0:0:0_Abrams	32937087	G	<DEL>	DEL	ENSCAFG00000045758	ENSCAFG00000045758	transcript_ablation	ENSCAFT00000078594.1	n.-44614154_*29711588del	p.0?
Abrams	chr1	MantaDEL:58149:4:5:0:0:0_Abrams	32937087	G	<DEL>	DEL	ENSCAFG00000048342	ENSCAFG00000048342	transcript_ablation	ENSCAFT00000081763.1	n.-29713254_*44614931del	p.0?
Abrams	chr1	MantaDEL:58149:4:5:0:0:0_Abrams	32937087	G	<DEL>	DEL	TLE1	ENSCAFG00000001462	transcript_ablation	ENSCAFT00000002282.4	c.-44617649_*29627163del	p.0?
Abrams	chr1	MantaDEL:58149:4:5:0:0:0_Abrams	32937087	G	<DEL>	DEL	U6	ENSCAFG00000044088	transcript_ablation	ENSCAFT00000075429.1	n.-45040836_*29288286del	p.0?
Abrams	chr1	MantaDEL:58149:4:5:0:0:0_Abrams	32937087	G	<DEL>	DEL	Metazoa_SRP	ENSCAFG00000045185	transcript_ablation	ENSCAFT00000061022.1	n.-45079956_*29249025del	p.0?
Abrams	chr1	MantaDEL:58149:4:5:0:0:0_Abrams	32937087	G	<DEL>	DEL	ENSCAFG00000047072	ENSCAFG00000047072	transcript_ablation	ENSCAFT00000071584.1	n.-29043671_*45236107del	p.0?
Abrams	chr1	MantaDEL:58149:4:5:0:0:0_Abrams	32937087	G	<DEL>	DEL	ENSCAFG00000048441	ENSCAFG00000048441	transcript_ablation	ENSCAFT00000080831.1	n.-45308854_*29016489del	p.0?
Abrams	chr1	MantaDEL:58149:4:5:0:0:0_Abrams	32937087	G	<DEL>	DEL	ENSCAFG00000046161	ENSCAFG00000046161	transcript_ablation	ENSCAFT00000080334.1	n.-28988669_*45335614del	p.0?
Abrams	chr1	MantaDEL:58149:4:5:0:0:0_Abrams	32937087	G	<DEL>	DEL	ENSCAFG00000043705	ENSCAFG00000043705	transcript_ablation	ENSCAFT00000061207.1	c.-28855392_*45472520del	p.0?
Abrams	chr1	MantaDEL:58149:4:5:0:0:0_Abrams	32937087	G	<DEL>	DEL	ENSCAFG00000014649	ENSCAFG00000014649	transcript_ablation	ENSCAFT00000023255.3	c.-28633468_*45500421del	p.0?
Abrams	chr1	MantaDEL:58149:4:5:0:0:0_Abrams	32937087	G	<DEL>	DEL	ENSCAFG00000045561	ENSCAFG00000045561	transcript_ablation	ENSCAFT00000092283.1	n.-28612287_*45706816del	p.0?
Abrams	chr1	MantaDEL:58149:4:5:0:0:0_Abrams	32937087	G	<DEL>	DEL	ENSCAFG00000001479	ENSCAFG00000001479	transcript_ablation	ENSCAFT00000002297.3	n.-28561207_*45766575del	p.0?
Abrams	chr1	MantaDEL:58149:4:5:0:0:0_Abrams	32937087	G	<DEL>	DEL	ENSCAFG00000045327	ENSCAFG00000045327	transcript_ablation	ENSCAFT00000057341.2	n.-28289952_*45895294del	p.0?
Abrams	chr1	MantaDEL:58149:4:5:0:0:0_Abrams	32937087	G	<DEL>	DEL	ENSCAFG00000044512	ENSCAFG00000044512	transcript_ablation	ENSCAFT00000090660.1	n.-28226251_*46099597del	p.0?
Abrams	chr1	MantaDEL:58149:4:5:0:0:0_Abrams	32937087	G	<DEL>	DEL	TLE4	ENSCAFG00000001534	transcript_ablation	ENSCAFT00000002416.5	c.-27998454_*46190748del	p.0?
Abrams	chr1	MantaDEL:58149:4:5:0:0:0_Abrams	32937087	G	<DEL>	DEL	ENSCAFG00000042774	ENSCAFG00000042774	transcript_ablation	ENSCAFT00000080472.1	n.-46332007_*27993041del	p.0?
Abrams	chr1	MantaDEL:58149:4:5:0:0:0_Abrams	32937087	G	<DEL>	DEL	ENSCAFG00000046795	ENSCAFG00000046795	transcript_ablation	ENSCAFT00000076699.1	n.-27780159_*46541717del	p.0?
Abrams	chr1	MantaDEL:58149:4:5:0:0:0_Abrams	32937087	G	<DEL>	DEL	ENSCAFG00000041424	ENSCAFG00000041424	transcript_ablation	ENSCAFT00000078383.1	n.-47319856_*27007270del	p.0?
Abrams	chr1	MantaDEL:58149:4:5:0:0:0_Abrams	32937087	G	<DEL>	DEL	U7	ENSCAFG00000028077	transcript_ablation	ENSCAFT00000042360.1	n.-47363736_*26965419del	p.0?
Abrams	chr1	MantaDEL:58149:4:5:0:0:0_Abrams	32937087	G	<DEL>	DEL	PSAT1	ENSCAFG00000001570	transcript_ablation	ENSCAFT00000079929.1	c.-26858142_*47440488del	p.0?
Abrams	chr1	MantaDEL:58149:4:5:0:0:0_Abrams	32937087	G	<DEL>	DEL	CEP78	ENSCAFG00000001577	transcript_ablation	ENSCAFT00000075361.1	c.-26796954_*47505968del	p.0?
Abrams	chr1	MantaDEL:58149:4:5:0:0:0_Abrams	32937087	G	<DEL>	DEL	GNAQ	ENSCAFG00000001579	transcript_ablation	ENSCAFT00000030609.5	c.-47778278_*26338461del	p.0?
Abrams	chr1	MantaDEL:58149:4:5:0:0:0_Abrams	32937087	G	<DEL>	DEL	GNA14	ENSCAFG00000031429	transcript_ablation	ENSCAFT00000047596.2	c.-48055775_*26088809del	p.0?
Abrams	chr1	MantaDEL:58149:4:5:0:0:0_Abrams	32937087	G	<DEL>	DEL	VPS13A	ENSCAFG00000001617	transcript_ablation	ENSCAFT00000048812.3	c.-25839982_*48255367del	p.0?
Abrams	chr1	MantaDEL:58149:4:5:0:0:0_Abrams	32937087	G	<DEL>	DEL	ENSCAFG00000033055	ENSCAFG00000033055	transcript_ablation	ENSCAFT00000087408.1	n.-48498120_*25820362del	p.0?
Abrams	chr1	MantaDEL:58149:4:5:0:0:0_Abrams	32937087	G	<DEL>	DEL	FOXB2	ENSCAFG00000001637	transcript_ablation	ENSCAFT00000002574.5	c.-25721965_*48605848del	p.0?
Abrams	chr1	MantaDEL:58149:4:5:0:0:0_Abrams	32937087	G	<DEL>	DEL	PRUNE2	ENSCAFG00000001646	transcript_ablation	ENSCAFT00000002577.5	c.-48708361_*25367703del	p.0?
Abrams	chr1	MantaDEL:58149:4:5:0:0:0_Abrams	32937087	G	<DEL>	DEL	U6	ENSCAFG00000022899	transcript_ablation	ENSCAFT00000035006.1	n.-48836084_*25493029del	p.0?
Abrams	chr1	MantaDEL:58149:4:5:0:0:0_Abrams	32937087	G	<DEL>	DEL	ENSCAFG00000047127	ENSCAFG00000047127	transcript_ablation	ENSCAFT00000074974.1	n.-25352571_*48974925del	p.0?
Abrams	chr1	MantaDEL:58149:4:5:0:0:0_Abrams	32937087	G	<DEL>	DEL	ENSCAFG00000049003	ENSCAFG00000049003	transcript_ablation	ENSCAFT00000091276.1	n.-25248878_*49011408del	p.0?
Abrams	chr1	MantaDEL:58149:4:5:0:0:0_Abrams	32937087	G	<DEL>	DEL	RFK	ENSCAFG00000030179	transcript_ablation	ENSCAFT00000049723.3	c.-49122543_*25197227del	p.0?
Abrams	chr1	MantaDEL:58149:4:5:0:0:0_Abrams	32937087	G	<DEL>	DEL	PCSK5	ENSCAFG00000001690	transcript_ablation	ENSCAFT00000002652.4	c.-24761131_*49153576del	p.0?
Abrams	chr1	MantaDEL:58149:4:5:0:0:0_Abrams	32937087	G	<DEL>	DEL	ENSCAFG00000038859	ENSCAFG00000038859	transcript_ablation	ENSCAFT00000055987.2	n.-24520276_*49799125del	p.0?
Abrams	chr1	MantaDEL:58149:4:5:0:0:0_Abrams	32937087	G	<DEL>	DEL	ENSCAFG00000045046	ENSCAFG00000045046	transcript_ablation	ENSCAFT00000073431.1	n.-24475241_*49811757del	p.0?
Abrams	chr1	MantaDEL:58149:4:5:0:0:0_Abrams	32937087	G	<DEL>	DEL	OSTF1	ENSCAFG00000001699	transcript_ablation	ENSCAFT00000062706.1	c.-24077485_*50148629del	p.0?
Abrams	chr1	MantaDEL:58149:4:5:0:0:0_Abrams	32937087	G	<DEL>	DEL	NMRK1	ENSCAFG00000001702	transcript_ablation	ENSCAFT00000076342.1	c.-50204045_*24103930del	p.0?
Abrams	chr1	MantaDEL:58149:4:5:0:0:0_Abrams	32937087	G	<DEL>	DEL	ENSCAFG00000026053	ENSCAFG00000026053	transcript_ablation	ENSCAFT00000040336.1	n.-50223920_*24105183del	p.0?
Abrams	chr1	MantaDEL:58149:4:5:0:0:0_Abrams	32937087	G	<DEL>	DEL	CARNMT1	ENSCAFG00000001703	transcript_ablation	ENSCAFT00000002668.4	c.-50251697_*24038916del	p.0?
Abrams	chr1	MantaDEL:58149:4:5:0:0:0_Abrams	32937087	G	<DEL>	DEL	C1H9orf40	ENSCAFG00000029729	transcript_ablation	ENSCAFT00000048156.2	c.-50306760_*24017045del	p.0?
Abrams	chr1	MantaDEL:58149:4:5:0:0:0_Abrams	32937087	G	<DEL>	DEL	TRPM6	ENSCAFG00000001751	transcript_ablation	ENSCAFT00000002755.5	c.-50371700_*23829660del	p.0?
Abrams	chr1	MantaDEL:58149:4:5:0:0:0_Abrams	32937087	G	<DEL>	DEL	RORB	ENSCAFG00000001769	transcript_ablation	ENSCAFT00000036494.4	c.-23722734_*50539728del	p.0?
Abrams	chr1	MantaDEL:58149:4:5:0:0:0_Abrams	32937087	G	<DEL>	DEL	ENSCAFG00000001772	ENSCAFG00000001772	transcript_ablation	ENSCAFT00000002781.4	n.-50918043_*23410674del	p.0?
Abrams	chr1	MantaDEL:58149:4:5:0:0:0_Abrams	32937087	G	<DEL>	DEL	ENSCAFG00000041338	ENSCAFG00000041338	transcript_ablation	ENSCAFT00000092474.1	n.-50948647_*23356803del	p.0?
Abrams	chr1	MantaDEL:58149:4:5:0:0:0_Abrams	32937087	G	<DEL>	DEL	ENSCAFG00000001773	ENSCAFG00000001773	transcript_ablation	ENSCAFT00000002783.4	c.-23187805_*51140975del	p.0?
Abrams	chr1	MantaDEL:58149:4:5:0:0:0_Abrams	32937087	G	<DEL>	DEL	U6	ENSCAFG00000022112	transcript_ablation	ENSCAFT00000034219.1	n.-51226670_*23102441del	p.0?
Abrams	chr1	MantaDEL:58149:4:5:0:0:0_Abrams	32937087	G	<DEL>	DEL	U4	ENSCAFG00000047581	transcript_ablation	ENSCAFT00000082574.1	n.-23020378_*51308756del	p.0?
Abrams	chr1	MantaDEL:58149:4:5:0:0:0_Abrams	32937087	G	<DEL>	DEL	ENSCAFG00000045723	ENSCAFG00000045723	transcript_ablation	ENSCAFT00000064800.1	n.-22736192_*51586355del	p.0?
Abrams	chr1	MantaDEL:58149:4:5:0:0:0_Abrams	32937087	G	<DEL>	DEL	ENSCAFG00000044237	ENSCAFG00000044237	transcript_ablation	ENSCAFT00000062231.1	n.-51729516_*22578776del	p.0?
Abrams	chr1	MantaDEL:58149:4:5:0:0:0_Abrams	32937087	G	<DEL>	DEL	ENSCAFG00000044501	ENSCAFG00000044501	transcript_ablation	ENSCAFT00000067601.1	n.-22544063_*51780787del	p.0?
Abrams	chr1	MantaDEL:58149:4:5:0:0:0_Abrams	32937087	G	<DEL>	DEL	ANXA1	ENSCAFG00000001778	transcript_ablation	ENSCAFT00000002795.4	c.-22503439_*51807356del	p.0?
Abrams	chr1	MantaDEL:58149:4:5:0:0:0_Abrams	32937087	G	<DEL>	DEL	ENSCAFG00000042929	ENSCAFG00000042929	transcript_ablation	ENSCAFT00000073090.1	n.-22469363_*51838665del	p.0?
Abrams	chr1	MantaDEL:58149:4:5:0:0:0_Abrams	32937087	G	<DEL>	DEL	ENSCAFG00000046797	ENSCAFG00000046797	transcript_ablation	ENSCAFT00000068165.1	n.-22357435_*51950334del	p.0?
Abrams	chr1	MantaDEL:58149:4:5:0:0:0_Abrams	32937087	G	<DEL>	DEL	ALDH1A1	ENSCAFG00000001791	transcript_ablation	ENSCAFT00000002823.5	c.-52003367_*22272057del	p.0?
Abrams	chr1	MantaDEL:58149:4:5:0:0:0_Abrams	32937087	G	<DEL>	DEL	ENSCAFG00000045012	ENSCAFG00000045012	transcript_ablation	ENSCAFT00000061615.1	n.-52067568_*22254780del	p.0?
Abrams	chr1	MantaDEL:58149:4:5:0:0:0_Abrams	32937087	G	<DEL>	DEL	TMC1	ENSCAFG00000001801	transcript_ablation	ENSCAFT00000002833.4	c.-22079067_*52105486del	p.0?
Abrams	chr1	MantaDEL:58149:4:5:0:0:0_Abrams	32937087	G	<DEL>	DEL	ENSCAFG00000047765	ENSCAFG00000047765	transcript_ablation	ENSCAFT00000080706.1	n.-52335274_*21986157del	p.0?
Abrams	chr1	MantaDEL:58149:4:5:0:0:0_Abrams	32937087	G	<DEL>	DEL	ENSCAFG00000048620	ENSCAFG00000048620	transcript_ablation	ENSCAFT00000081179.1	n.-52383005_*21943864del	p.0?
Abrams	chr1	MantaDEL:58149:4:5:0:0:0_Abrams	32937087	G	<DEL>	DEL	ZFAND5	ENSCAFG00000001811	transcript_ablation	ENSCAFT00000002844.4	c.-52483755_*21837965del	p.0?
Abrams	chr1	MantaDEL:58149:4:5:0:0:0_Abrams	32937087	G	<DEL>	DEL	GDA	ENSCAFG00000001815	transcript_ablation	ENSCAFT00000002853.4	c.-21680247_*52549615del	p.0?
Abrams	chr1	MantaDEL:58149:4:5:0:0:0_Abrams	32937087	G	<DEL>	DEL	ENSCAFG00000029048	ENSCAFG00000029048	transcript_ablation	ENSCAFT00000043629.2	c.-52738501_*21581761del	p.0?
Abrams	chr1	MantaDEL:58149:4:5:0:0:0_Abrams	32937087	G	<DEL>	DEL	C1H9orf85	ENSCAFG00000001820	transcript_ablation	ENSCAFT00000002861.4	c.-21459901_*52809516del	p.0?
Abrams	chr1	MantaDEL:58149:4:5:0:0:0_Abrams	32937087	G	<DEL>	DEL	ABHD17B	ENSCAFG00000001821	transcript_ablation	ENSCAFT00000002865.4	c.-52870441_*21402753del	p.0?
Abrams	chr1	MantaDEL:58149:4:5:0:0:0_Abrams	32937087	G	<DEL>	DEL	U6	ENSCAFG00000021595	transcript_ablation	ENSCAFT00000033702.1	n.-52950372_*21378743del	p.0?
Abrams	chr1	MantaDEL:58149:4:5:0:0:0_Abrams	32937087	G	<DEL>	DEL	CEMIP2	ENSCAFG00000001825	transcript_ablation	ENSCAFT00000002882.4	c.-53008912_*21247187del	p.0?
Abrams	chr1	MantaDEL:58149:4:5:0:0:0_Abrams	32937087	G	<DEL>	DEL	TRPM3	ENSCAFG00000001849	transcript_ablation	ENSCAFT00000093613.1	c.-53305399_*20249727del	p.0?
Abrams	chr1	MantaDEL:58149:4:5:0:0:0_Abrams	32937087	G	<DEL>	DEL	ENSCAFG00000024435	ENSCAFG00000024435	transcript_ablation	ENSCAFT00000002886.1	c.-20816120_*53512824del	p.0?
Abrams	chr1	MantaDEL:58149:4:5:0:0:0_Abrams	32937087	G	<DEL>	DEL	ENSCAFG00000010747	ENSCAFG00000010747	transcript_ablation	ENSCAFT00000017090.3	n.-20699839_*53628880del	p.0?
Abrams	chr1	MantaDEL:58149:4:5:0:0:0_Abrams	32937087	G	<DEL>	DEL	MIR204	ENSCAFG00000020546	transcript_ablation	ENSCAFT00000032653.1	n.-53881401_*20447748del	p.0?
Abrams	chr1	MantaDEL:58149:4:5:0:0:0_Abrams	32937087	G	<DEL>	DEL	KLF9	ENSCAFG00000001867	transcript_ablation	ENSCAFT00000002950.4	c.-54172362_*20154850del	p.0?
Abrams	chr1	MantaDEL:58149:4:5:0:0:0_Abrams	32937087	G	<DEL>	DEL	SMC5	ENSCAFG00000001880	transcript_ablation	ENSCAFT00000042950.3	c.-19980699_*54257861del	p.0?
Abrams	chr1	MantaDEL:58149:4:5:0:0:0_Abrams	32937087	G	<DEL>	DEL	MAMDC2	ENSCAFG00000001890	transcript_ablation	ENSCAFT00000085337.1	c.-19815267_*54367272del	p.0?
Abrams	chr1	MantaDEL:58149:4:5:0:0:0_Abrams	32937087	G	<DEL>	DEL	ENSCAFG00000028932	ENSCAFG00000028932	transcript_ablation	ENSCAFT00000046932.2	c.-54548471_*19760150del	p.0?
Abrams	chr1	MantaDEL:58149:4:5:0:0:0_Abrams	32937087	G	<DEL>	DEL	C1H9orf135	ENSCAFG00000001893	transcript_ablation	ENSCAFT00000066927.1	c.-19605487_*54633446del	p.0?
Abrams	chr1	MantaDEL:58149:4:5:0:0:0_Abrams	32937087	G	<DEL>	DEL	ENSCAFG00000047585	ENSCAFG00000047585	transcript_ablation	ENSCAFT00000085276.1	c.-19573707_*54752861del	p.0?
Abrams	chr1	MantaDEL:58149:4:5:0:0:0_Abrams	32937087	G	<DEL>	DEL	PTAR1	ENSCAFG00000001895	transcript_ablation	ENSCAFT00000047524.3	c.-54769672_*19515259del	p.0?
Abrams	chr1	MantaDEL:58149:4:5:0:0:0_Abrams	32937087	G	<DEL>	DEL	APBA1	ENSCAFG00000001897	transcript_ablation	ENSCAFT00000002999.5	c.-54850181_*19286862del	p.0?
Abrams	chr1	MantaDEL:58149:4:5:0:0:0_Abrams	32937087	G	<DEL>	DEL	FAM189A2	ENSCAFG00000001900	transcript_ablation	ENSCAFT00000003005.4	c.-19199000_*55067751del	p.0?
Abrams	chr1	MantaDEL:58149:4:5:0:0:0_Abrams	32937087	G	<DEL>	DEL	U4	ENSCAFG00000027314	transcript_ablation	ENSCAFT00000041597.1	n.-55141652_*19187300del	p.0?
Abrams	chr1	MantaDEL:58149:4:5:0:0:0_Abrams	32937087	G	<DEL>	DEL	ENSCAFG00000046950	ENSCAFG00000046950	transcript_ablation	ENSCAFT00000071683.1	c.-55174091_*19151820del	p.0?
Abrams	chr1	MantaDEL:58149:4:5:0:0:0_Abrams	32937087	G	<DEL>	DEL	TJP2	ENSCAFG00000001902	transcript_ablation	ENSCAFT00000048763.3	c.-19035801_*55189856del	p.0?
Abrams	chr1	MantaDEL:58149:4:5:0:0:0_Abrams	32937087	G	<DEL>	DEL	ENSCAFG00000044809	ENSCAFG00000044809	transcript_ablation	ENSCAFT00000062219.1	n.-19015258_*55312711del	p.0?
Abrams	chr1	MantaDEL:58149:4:5:0:0:0_Abrams	32937087	G	<DEL>	DEL	ENSCAFG00000042011	ENSCAFG00000042011	transcript_ablation	ENSCAFT00000070319.1	n.-55313448_*19014656del	p.0?
Abrams	chr1	MantaDEL:58149:4:5:0:0:0_Abrams	32937087	G	<DEL>	DEL	FXN	ENSCAFG00000029645	transcript_ablation	ENSCAFT00000045995.2	c.-18955111_*55351623del	p.0?
Abrams	chr1	MantaDEL:58149:4:5:0:0:0_Abrams	32937087	G	<DEL>	DEL	PIP5K1B	ENSCAFG00000001916	transcript_ablation	ENSCAFT00000003045.4	c.-18727970_*55422822del	p.0?
Abrams	chr1	MantaDEL:58149:4:5:0:0:0_Abrams	32937087	G	<DEL>	DEL	ENSCAFG00000046101	ENSCAFG00000046101	transcript_ablation	ENSCAFT00000065631.1	n.-18600411_*55727621del	p.0?
Abrams	chr1	MantaDEL:58149:4:5:0:0:0_Abrams	32937087	G	<DEL>	DEL	ENSCAFG00000048878	ENSCAFG00000048878	transcript_ablation	ENSCAFT00000059869.1	n.-55729614_*18595382del	p.0?
Abrams	chr1	MantaDEL:58149:4:5:0:0:0_Abrams	32937087	G	<DEL>	DEL	TMEM252	ENSCAFG00000001927	transcript_ablation	ENSCAFT00000003050.4	c.-55877447_*18448021del	p.0?
Abrams	chr1	MantaDEL:58149:4:5:0:0:0_Abrams	32937087	G	<DEL>	DEL	PGM5	ENSCAFG00000001930	transcript_ablation	ENSCAFT00000003055.4	c.-18271569_*55888238del	p.0?
Abrams	chr1	MantaDEL:58149:4:5:0:0:0_Abrams	32937087	G	<DEL>	DEL	U4	ENSCAFG00000041250	transcript_ablation	ENSCAFT00000074337.1	n.-55985112_*18343992del	p.0?
Abrams	chr1	MantaDEL:58149:4:5:0:0:0_Abrams	32937087	G	<DEL>	DEL	ENSCAFG00000031891	ENSCAFG00000031891	transcript_ablation	ENSCAFT00000048614.1	c.-56077903_*18250936del	p.0?
Abrams	chr1	MantaDEL:58149:4:5:0:0:0_Abrams	32937087	G	<DEL>	DEL	CBWD1	ENSCAFG00000001943	transcript_ablation	ENSCAFT00000003076.4	c.-18144944_*56126626del	p.0?
Abrams	chr1	MantaDEL:58149:4:5:0:0:0_Abrams	32937087	G	<DEL>	DEL	DOCK8	ENSCAFG00000001957	transcript_ablation	ENSCAFT00000089296.1	c.-56213768_*17888310del	p.0?
Abrams	chr1	MantaDEL:58149:4:5:0:0:0_Abrams	32937087	G	<DEL>	DEL	KANK1	ENSCAFG00000001974	transcript_ablation	ENSCAFT00000065654.1	c.-56649089_*17648584del	p.0?
Abrams	chr1	MantaDEL:58149:4:5:0:0:0_Abrams	32937087	G	<DEL>	DEL	DMRT1	ENSCAFG00000001982	transcript_ablation	ENSCAFT00000003142.5	c.-56740633_*17476577del	p.0?
Abrams	chr1	MantaDEL:58149:4:5:0:0:0_Abrams	32937087	G	<DEL>	DEL	DMRT3	ENSCAFG00000023150	transcript_ablation	ENSCAFT00000003148.4	c.-56861127_*17453976del	p.0?
Abrams	chr1	MantaDEL:58149:4:5:0:0:0_Abrams	32937087	G	<DEL>	DEL	DMRT2	ENSCAFG00000001988	transcript_ablation	ENSCAFT00000003149.4	c.-56938638_*17385663del	p.0?
Abrams	chr1	MantaDEL:58149:4:5:0:0:0_Abrams	32937087	G	<DEL>	DEL	ENSCAFG00000001991	ENSCAFG00000001991	transcript_ablation	ENSCAFT00000003153.4	c.-57164386_*17163727del	p.0?
Abrams	chr1	MantaDEL:58149:4:5:0:0:0_Abrams	32937087	G	<DEL>	DEL	ENSCAFG00000040977	ENSCAFG00000040977	transcript_ablation	ENSCAFT00000060785.1	n.-57168121_*17096281del	p.0?
Abrams	chr1	MantaDEL:58149:4:5:0:0:0_Abrams	32937087	G	<DEL>	DEL	ENSCAFG00000042269	ENSCAFG00000042269	transcript_ablation	ENSCAFT00000064651.1	n.-57456549_*16869437del	p.0?
Abrams	chr1	MantaDEL:58149:4:5:0:0:0_Abrams	32937087	G	<DEL>	DEL	ENSCAFG00000045977	ENSCAFG00000045977	transcript_ablation	ENSCAFT00000088764.1	n.-57481784_*16675142del	p.0?
Abrams	chr1	MantaDEL:58149:4:5:0:0:0_Abrams	32937087	G	<DEL>	DEL	ENSCAFG00000033384	ENSCAFG00000033384	transcript_ablation	ENSCAFT00000055846.2	n.-57669736_*16654780del	p.0?
Abrams	chr1	MantaDEL:58149:4:5:0:0:0_Abrams	32937087	G	<DEL>	DEL	SMARCA2	ENSCAFG00000002013	transcript_ablation	ENSCAFT00000046362.2	c.-57775585_*16382932del	p.0?
Abrams	chr1	MantaDEL:58149:4:5:0:0:0_Abrams	32937087	G	<DEL>	DEL	ENSCAFG00000042401	ENSCAFG00000042401	transcript_ablation	ENSCAFT00000071613.1	c.-16241880_*58083509del	p.0?
Abrams	chr1	MantaDEL:58149:4:5:0:0:0_Abrams	32937087	G	<DEL>	DEL	ENSCAFG00000034181	ENSCAFG00000034181	transcript_ablation	ENSCAFT00000055365.2	n.-16129603_*58149482del	p.0?
Abrams	chr1	MantaDEL:58149:4:5:0:0:0_Abrams	32937087	G	<DEL>	DEL	VLDLR	ENSCAFG00000002028	transcript_ablation	ENSCAFT00000037581.3	c.-58304421_*15994418del	p.0?
Abrams	chr1	MantaDEL:58149:4:5:0:0:0_Abrams	32937087	G	<DEL>	DEL	KCNV2	ENSCAFG00000002032	transcript_ablation	ENSCAFT00000003213.4	c.-58401313_*15916337del	p.0?
Abrams	chr1	MantaDEL:58149:4:5:0:0:0_Abrams	32937087	G	<DEL>	DEL	PUM3	ENSCAFG00000002035	transcript_ablation	ENSCAFT00000003228.4	c.-15830039_*58454687del	p.0?
Abrams	chr1	MantaDEL:58149:4:5:0:0:0_Abrams	32937087	G	<DEL>	DEL	ENSCAFG00000002042	ENSCAFG00000002042	transcript_ablation	ENSCAFT00000003239.4	c.-15617971_*58552928del	p.0?
Abrams	chr1	MantaDEL:58149:4:5:0:0:0_Abrams	32937087	G	<DEL>	DEL	RFX3	ENSCAFG00000002053	transcript_ablation	ENSCAFT00000084168.1	c.-15238061_*58842051del	p.0?
Abrams	chr1	MantaDEL:58149:4:5:0:0:0_Abrams	32937087	G	<DEL>	DEL	ENSCAFG00000042691	ENSCAFG00000042691	transcript_ablation	ENSCAFT00000078062.1	c.-59037465_*15289403del	p.0?
Abrams	chr1	MantaDEL:58149:4:5:0:0:0_Abrams	32937087	G	<DEL>	DEL	ENSCAFG00000034142	ENSCAFG00000034142	transcript_ablation	ENSCAFT00000058191.2	n.-59229106_*15079627del	p.0?
Abrams	chr1	MantaDEL:58149:4:5:0:0:0_Abrams	32937087	G	<DEL>	DEL	GLIS3	ENSCAFG00000031499	transcript_ablation	ENSCAFT00000045395.2	c.-14531997_*59345293del	p.0?
Abrams	chr1	MantaDEL:58149:4:5:0:0:0_Abrams	32937087	G	<DEL>	DEL	U6	ENSCAFG00000027163	transcript_ablation	ENSCAFT00000041446.1	n.-59603442_*14725669del	p.0?
Abrams	chr1	MantaDEL:58149:4:5:0:0:0_Abrams	32937087	G	<DEL>	DEL	ENSCAFG00000044573	ENSCAFG00000044573	transcript_ablation	ENSCAFT00000072955.1	n.-14442303_*59855753del	p.0?
Abrams	chr1	MantaDEL:58149:4:5:0:0:0_Abrams	32937087	G	<DEL>	DEL	SLC1A1	ENSCAFG00000002067	transcript_ablation	ENSCAFT00000003278.1	c.-59961192_*14289957del	p.0?
Abrams	chr1	MantaDEL:58149:4:5:0:0:0_Abrams	32937087	G	<DEL>	DEL	SPATA6L	ENSCAFG00000002072	transcript_ablation	ENSCAFT00000044763.2	c.-14225169_*60058089del	p.0?
Abrams	chr1	MantaDEL:58149:4:5:0:0:0_Abrams	32937087	G	<DEL>	DEL	PLPP6	ENSCAFG00000002075	transcript_ablation	ENSCAFT00000003285.3	c.-60100164_*14228123del	p.0?
Abrams	chr1	MantaDEL:58149:4:5:0:0:0_Abrams	32937087	G	<DEL>	DEL	CDC37L1	ENSCAFG00000002081	transcript_ablation	ENSCAFT00000090053.1	c.-60119994_*14188691del	p.0?
Abrams	chr1	MantaDEL:58149:4:5:0:0:0_Abrams	32937087	G	<DEL>	DEL	ENSCAFG00000002083	ENSCAFG00000002083	transcript_ablation	ENSCAFT00000003297.4	c.-14171340_*60151211del	p.0?
Abrams	chr1	MantaDEL:58149:4:5:0:0:0_Abrams	32937087	G	<DEL>	DEL	ENSCAFG00000002085	ENSCAFG00000002085	transcript_ablation	ENSCAFT00000003298.2	c.-60202168_*14126100del	p.0?
Abrams	chr1	MantaDEL:58149:4:5:0:0:0_Abrams	32937087	G	<DEL>	DEL	JAK2	ENSCAFG00000002102	transcript_ablation	ENSCAFT00000089120.1	c.-60207237_*13830530del	p.0?
Abrams	chr1	MantaDEL:58149:4:5:0:0:0_Abrams	32937087	G	<DEL>	DEL	MIR101-2	ENSCAFG00000020530	transcript_ablation	ENSCAFT00000032637.1	n.-60257221_*14071905del	p.0?
Abrams	chr1	MantaDEL:58149:4:5:0:0:0_Abrams	32937087	G	<DEL>	DEL	U6	ENSCAFG00000027926	transcript_ablation	ENSCAFT00000042209.1	n.-13926391_*60402721del	p.0?
Abrams	chr1	MantaDEL:58149:4:5:0:0:0_Abrams	32937087	G	<DEL>	DEL	ENSCAFG00000049408	ENSCAFG00000049408	transcript_ablation	ENSCAFT00000089473.1	c.-60416916_*13911575del	p.0?
Abrams	chr1	MantaDEL:58149:4:5:0:0:0_Abrams	32937087	G	<DEL>	DEL	INSL6	ENSCAFG00000002113	transcript_ablation	ENSCAFT00000003338.5	c.-13791606_*60522905del	p.0?
Abrams	chr1	MantaDEL:58149:4:5:0:0:0_Abrams	32937087	G	<DEL>	DEL	RLN2	ENSCAFG00000002115	transcript_ablation	ENSCAFT00000035777.3	c.-13761206_*60563594del	p.0?
Abrams	chr1	MantaDEL:58149:4:5:0:0:0_Abrams	32937087	G	<DEL>	DEL	PLGRKT	ENSCAFG00000002116	transcript_ablation	ENSCAFT00000003342.4	c.-13690693_*60586604del	p.0?
Abrams	chr1	MantaDEL:58149:4:5:0:0:0_Abrams	32937087	G	<DEL>	DEL	CD274	ENSCAFG00000002120	transcript_ablation	ENSCAFT00000003346.4	c.-60648505_*13663383del	p.0?
Abrams	chr1	MantaDEL:58149:4:5:0:0:0_Abrams	32937087	G	<DEL>	DEL	PDCD1LG2	ENSCAFG00000002121	transcript_ablation	ENSCAFT00000003348.4	c.-60694891_*13577437del	p.0?
Abrams	chr1	MantaDEL:58149:4:5:0:0:0_Abrams	32937087	G	<DEL>	DEL	U6	ENSCAFG00000025949	transcript_ablation	ENSCAFT00000040232.1	n.-60788006_*13541140del	p.0?
Abrams	chr1	MantaDEL:58149:4:5:0:0:0_Abrams	32937087	G	<DEL>	DEL	RIC1	ENSCAFG00000002128	transcript_ablation	ENSCAFT00000003356.5	c.-60798371_*13425235del	p.0?
Abrams	chr1	MantaDEL:58149:4:5:0:0:0_Abrams	32937087	G	<DEL>	DEL	U2	ENSCAFG00000028315	transcript_ablation	ENSCAFT00000042598.1	n.-13491511_*60837608del	p.0?
Abrams	chr1	MantaDEL:58149:4:5:0:0:0_Abrams	32937087	G	<DEL>	DEL	ERMP1	ENSCAFG00000002131	transcript_ablation	ENSCAFT00000086609.1	c.-13378610_*60910781del	p.0?
Abrams	chr1	MantaDEL:58149:4:5:0:0:0_Abrams	32937087	G	<DEL>	DEL	ENSCAFG00000002137	ENSCAFG00000002137	transcript_ablation	ENSCAFT00000049580.3	c.-13162570_*61160866del	p.0?
Abrams	chr1	MantaDEL:58149:4:5:0:0:0_Abrams	32937087	G	<DEL>	DEL	ENSCAFG00000044802	ENSCAFG00000044802	transcript_ablation	ENSCAFT00000074851.1	n.-61251805_*13074634del	p.0?
Abrams	chr1	MantaDEL:58149:4:5:0:0:0_Abrams	32937087	G	<DEL>	DEL	ENSCAFG00000002139	ENSCAFG00000002139	transcript_ablation	ENSCAFT00000003369.4	c.-61318092_*13008764del	p.0?
Abrams	chr1	MantaDEL:58149:4:5:0:0:0_Abrams	32937087	G	<DEL>	DEL	ENSCAFG00000002155	ENSCAFG00000002155	transcript_ablation	ENSCAFT00000003391.4	c.-12706071_*61598610del	p.0?
Abrams	chr1	MantaDEL:58149:4:5:0:0:0_Abrams	32937087	G	<DEL>	DEL	ENSCAFG00000042625	ENSCAFG00000042625	transcript_ablation	ENSCAFT00000078861.1	c.-12543620_*61630769del	p.0?
Abrams	chr1	MantaDEL:58149:4:5:0:0:0_Abrams	32937087	G	<DEL>	DEL	ENSCAFG00000041533	ENSCAFG00000041533	transcript_ablation	ENSCAFT00000087074.1	n.-61848750_*12478831del	p.0?
Abrams	chr1	MantaDEL:58149:4:5:0:0:0_Abrams	32937087	G	<DEL>	DEL	ENSCAFG00000047551	ENSCAFG00000047551	transcript_ablation	ENSCAFT00000073281.1	n.-12466880_*61859038del	p.0?
Abrams	chr1	MantaDEL:58149:4:5:0:0:0_Abrams	32937087	G	<DEL>	DEL	ENSCAFG00000002158	ENSCAFG00000002158	transcript_ablation	ENSCAFT00000045660.3	c.-61883310_*12440090del	p.0?
Abrams	chr1	MantaDEL:58149:4:5:0:0:0_Abrams	32937087	G	<DEL>	DEL	ENSCAFG00000042306	ENSCAFG00000042306	transcript_ablation	ENSCAFT00000071241.1	n.-12386286_*61890761del	p.0?
Abrams	chr1	MantaDEL:58149:4:5:0:0:0_Abrams	32937087	G	<DEL>	DEL	ENSCAFG00000049040	ENSCAFG00000049040	transcript_ablation	ENSCAFT00000060661.1	n.-12378736_*61943013del	p.0?
Abrams	chr1	MantaDEL:58149:4:5:0:0:0_Abrams	32937087	G	<DEL>	DEL	ENSCAFG00000002159	ENSCAFG00000002159	transcript_ablation	ENSCAFT00000003398.4	c.-12292624_*61970651del	p.0?
Abrams	chr1	MantaDEL:58149:4:5:0:0:0_Abrams	32937087	G	<DEL>	DEL	ENSCAFG00000048200	ENSCAFG00000048200	transcript_ablation	ENSCAFT00000071221.1	n.-12321235_*62007777del	p.0?
Abrams	chr1	MantaDEL:58149:4:5:0:0:0_Abrams	32937087	G	<DEL>	DEL	U3	ENSCAFG00000022450	transcript_ablation	ENSCAFT00000034557.2	n.-12321235_*62007778del	p.0?
Abrams	chr1	MantaDEL:58149:4:5:0:0:0_Abrams	32937087	G	<DEL>	DEL	SPTLC1	ENSCAFG00000002160	transcript_ablation	ENSCAFT00000003399.3	c.-62060227_*12219117del	p.0?
Abrams	chr1	MantaDEL:58149:4:5:0:0:0_Abrams	32937087	G	<DEL>	DEL	ROR2	ENSCAFG00000002163	transcript_ablation	ENSCAFT00000077567.1	c.-62298497_*11986358del	p.0?
Abrams	chr1	MantaDEL:58149:4:5:0:0:0_Abrams	32937087	G	<DEL>	DEL	ENSCAFG00000002166	ENSCAFG00000002166	transcript_ablation	ENSCAFT00000003405.4	c.-11941577_*62387002del	p.0?
Abrams	chr1	MantaDEL:58149:4:5:0:0:0_Abrams	32937087	G	<DEL>	DEL	ENSCAFG00000044897	ENSCAFG00000044897	transcript_ablation	ENSCAFT00000074803.1	n.-11906403_*62403283del	p.0?
Abrams	chr1	MantaDEL:58149:4:5:0:0:0_Abrams	32937087	G	<DEL>	DEL	ENSCAFG00000047306	ENSCAFG00000047306	transcript_ablation	ENSCAFT00000073293.1	n.-11899629_*62425621del	p.0?
Abrams	chr1	MantaDEL:58149:4:5:0:0:0_Abrams	32937087	G	<DEL>	DEL	ENSCAFG00000031694	ENSCAFG00000031694	transcript_ablation	ENSCAFT00000048299.1	c.-11846314_*62482555del	p.0?
Abrams	chr1	MantaDEL:58149:4:5:0:0:0_Abrams	32937087	G	<DEL>	DEL	NFIL3	ENSCAFG00000002169	transcript_ablation	ENSCAFT00000003407.1	c.-62571676_*11756152del	p.0?
Abrams	chr1	MantaDEL:58149:4:5:0:0:0_Abrams	32937087	G	<DEL>	DEL	ENSCAFG00000043907	ENSCAFG00000043907	transcript_ablation	ENSCAFT00000085448.1	n.-11721725_*62592073del	p.0?
Abrams	chr1	MantaDEL:58149:4:5:0:0:0_Abrams	32937087	G	<DEL>	DEL	AUH	ENSCAFG00000030145	transcript_ablation	ENSCAFT00000083890.1	c.-62610771_*11563564del	p.0?
Abrams	chr1	MantaDEL:58149:4:5:0:0:0_Abrams	32937087	G	<DEL>	DEL	ENSCAFG00000045575	ENSCAFG00000045575	transcript_ablation	ENSCAFT00000090134.1	n.-11516131_*62811806del	p.0?
Abrams	chr1	MantaDEL:58149:4:5:0:0:0_Abrams	32937087	G	<DEL>	DEL	ENSCAFG00000031430	ENSCAFG00000031430	transcript_ablation	ENSCAFT00000047797.2	c.-62822015_*11505913del	p.0?
Abrams	chr1	MantaDEL:58149:4:5:0:0:0_Abrams	32937087	G	<DEL>	DEL	ENSCAFG00000035094	ENSCAFG00000035094	transcript_ablation	ENSCAFT00000055619.2	n.-11493295_*62831489del	p.0?
Abrams	chr1	MantaDEL:58149:4:5:0:0:0_Abrams	32937087	G	<DEL>	DEL	ENSCAFG00000041775	ENSCAFG00000041775	transcript_ablation	ENSCAFT00000059868.1	n.-62835994_*11456788del	p.0?
Abrams	chr1	MantaDEL:58149:4:5:0:0:0_Abrams	32937087	G	<DEL>	DEL	SYK	ENSCAFG00000002171	transcript_ablation	ENSCAFT00000091295.1	c.-11310770_*62968602del	p.0?
Abrams	chr1	MantaDEL:58149:4:5:0:0:0_Abrams	32937087	G	<DEL>	DEL	ENSCAFG00000043206	ENSCAFG00000043206	transcript_ablation	ENSCAFT00000073954.1	n.-63115784_*11211089del	p.0?
Abrams	chr1	MantaDEL:58149:4:5:0:0:0_Abrams	32937087	G	<DEL>	DEL	ENSCAFG00000047511	ENSCAFG00000047511	transcript_ablation	ENSCAFT00000085353.1	n.-63187223_*11139643del	p.0?
Abrams	chr1	MantaDEL:58149:4:5:0:0:0_Abrams	32937087	G	<DEL>	DEL	ENSCAFG00000047591	ENSCAFG00000047591	transcript_ablation	ENSCAFT00000076336.1	n.-63208223_*11112358del	p.0?
Abrams	chr1	MantaDEL:58149:4:5:0:0:0_Abrams	32937087	G	<DEL>	DEL	ENSCAFG00000047224	ENSCAFG00000047224	transcript_ablation	ENSCAFT00000071677.1	n.-63294122_*11021218del	p.0?
Abrams	chr1	MantaDEL:58149:4:5:0:0:0_Abrams	32937087	G	<DEL>	DEL	ENSCAFG00000035929	ENSCAFG00000035929	transcript_ablation	ENSCAFT00000055797.2	n.-10861190_*63439396del	p.0?
Abrams	chr1	MantaDEL:58149:4:5:0:0:0_Abrams	32937087	G	<DEL>	DEL	ENSCAFG00000047403	ENSCAFG00000047403	transcript_ablation	ENSCAFT00000083913.1	n.-10788225_*63476406del	p.0?
Abrams	chr1	MantaDEL:58149:4:5:0:0:0_Abrams	32937087	G	<DEL>	DEL	ENSCAFG00000002173	ENSCAFG00000002173	transcript_ablation	ENSCAFT00000003417.4	c.-10769101_*63559195del	p.0?
Abrams	chr1	MantaDEL:58149:4:5:0:0:0_Abrams	32937087	G	<DEL>	DEL	ENSCAFG00000040843	ENSCAFG00000040843	transcript_ablation	ENSCAFT00000058641.2	n.-63570083_*10756591del	p.0?
Abrams	chr1	MantaDEL:58149:4:5:0:0:0_Abrams	32937087	G	<DEL>	DEL	ENSCAFG00000045524	ENSCAFG00000045524	transcript_ablation	ENSCAFT00000065840.1	n.-10753833_*63573934del	p.0?
Abrams	chr1	MantaDEL:58149:4:5:0:0:0_Abrams	32937087	G	<DEL>	DEL	ENSCAFG00000044045	ENSCAFG00000044045	transcript_ablation	ENSCAFT00000082955.1	n.-63598085_*10727003del	p.0?
Abrams	chr1	MantaDEL:58149:4:5:0:0:0_Abrams	32937087	G	<DEL>	DEL	ENSCAFG00000048570	ENSCAFG00000048570	transcript_ablation	ENSCAFT00000077641.1	n.-10725416_*63598085del	p.0?
Abrams	chr1	MantaDEL:58149:4:5:0:0:0_Abrams	32937087	G	<DEL>	DEL	ENSCAFG00000044594	ENSCAFG00000044594	transcript_ablation	ENSCAFT00000068577.1	n.-10720498_*63603933del	p.0?
Abrams	chr1	MantaDEL:58149:4:5:0:0:0_Abrams	32937087	G	<DEL>	DEL	ENSCAFG00000041233	ENSCAFG00000041233	transcript_ablation	ENSCAFT00000074453.1	n.-63651664_*10673845del	p.0?
Abrams	chr1	MantaDEL:58149:4:5:0:0:0_Abrams	32937087	G	<DEL>	DEL	ENSCAFG00000038271	ENSCAFG00000038271	transcript_ablation	ENSCAFT00000051294.2	n.-63694962_*10632338del	p.0?
Abrams	chr1	MantaDEL:58149:4:5:0:0:0_Abrams	32937087	G	<DEL>	DEL	ENSCAFG00000048476	ENSCAFG00000048476	transcript_ablation	ENSCAFT00000078720.1	n.-63700217_*10623330del	p.0?
Abrams	chr1	MantaDEL:58149:4:5:0:0:0_Abrams	32937087	G	<DEL>	DEL	ENSCAFG00000043749	ENSCAFG00000043749	transcript_ablation	ENSCAFT00000064351.1	n.-63713109_*10612764del	p.0?
Abrams	chr1	MantaDEL:58149:4:5:0:0:0_Abrams	32937087	G	<DEL>	DEL	ENSCAFG00000047833	ENSCAFG00000047833	transcript_ablation	ENSCAFT00000061122.1	n.-10586826_*63740989del	p.0?
Abrams	chr1	MantaDEL:58149:4:5:0:0:0_Abrams	32937087	G	<DEL>	DEL	ENSCAFG00000042751	ENSCAFG00000042751	transcript_ablation	ENSCAFT00000091270.1	n.-10583680_*63742537del	p.0?
Abrams	chr1	MantaDEL:58149:4:5:0:0:0_Abrams	32937087	G	<DEL>	DEL	ENSCAFG00000046505	ENSCAFG00000046505	transcript_ablation	ENSCAFT00000083633.1	n.-63772094_*10553668del	p.0?
Abrams	chr1	MantaDEL:58149:4:5:0:0:0_Abrams	32937087	G	<DEL>	DEL	GADD45G	ENSCAFG00000002174	transcript_ablation	ENSCAFT00000085080.1	c.-10519885_*63808438del	p.0?
Abrams	chr1	MantaDEL:58149:4:5:0:0:0_Abrams	32937087	G	<DEL>	DEL	SEMA4D	ENSCAFG00000002180	transcript_ablation	ENSCAFT00000071414.1	c.-63893339_*10397660del	p.0?
Abrams	chr1	MantaDEL:58149:4:5:0:0:0_Abrams	32937087	G	<DEL>	DEL	SECISBP2	ENSCAFG00000002188	transcript_ablation	ENSCAFT00000073518.1	c.-10339321_*63943493del	p.0?
Abrams	chr1	MantaDEL:58149:4:5:0:0:0_Abrams	32937087	G	<DEL>	DEL	SHC3	ENSCAFG00000002201	transcript_ablation	ENSCAFT00000003456.5	c.-64082840_*10171499del	p.0?
Abrams	chr1	MantaDEL:58149:4:5:0:0:0_Abrams	32937087	G	<DEL>	DEL	S1PR3	ENSCAFG00000002204	transcript_ablation	ENSCAFT00000003462.3	c.-10160447_*64167564del	p.0?
Abrams	chr1	MantaDEL:58149:4:5:0:0:0_Abrams	32937087	G	<DEL>	DEL	ENSCAFG00000037624	ENSCAFG00000037624	transcript_ablation	ENSCAFT00000055542.2	n.-64176909_*10149589del	p.0?
Abrams	chr1	MantaDEL:58149:4:5:0:0:0_Abrams	32937087	G	<DEL>	DEL	U6	ENSCAFG00000021998	transcript_ablation	ENSCAFT00000034105.2	n.-10143365_*64185737del	p.0?
Abrams	chr1	MantaDEL:58149:4:5:0:0:0_Abrams	32937087	G	<DEL>	DEL	ENSCAFG00000034323	ENSCAFG00000034323	transcript_ablation	ENSCAFT00000059073.2	n.-10092398_*64227098del	p.0?
Abrams	chr1	MantaDEL:58149:4:5:0:0:0_Abrams	32937087	G	<DEL>	DEL	SPIN1	ENSCAFG00000002208	transcript_ablation	ENSCAFT00000027725.4	c.-9875819_*64419219del	p.0?
Abrams	chr1	MantaDEL:58149:4:5:0:0:0_Abrams	32937087	G	<DEL>	DEL	ENSCAFG00000043411	ENSCAFG00000043411	transcript_ablation	ENSCAFT00000059641.1	n.-9688366_*64634441del	p.0?
Abrams	chr1	MantaDEL:58149:4:5:0:0:0_Abrams	32937087	G	<DEL>	DEL	ENSCAFG00000042779	ENSCAFG00000042779	transcript_ablation	ENSCAFT00000073385.1	n.-9667791_*64659692del	p.0?
Abrams	chr1	MantaDEL:58149:4:5:0:0:0_Abrams	32937087	G	<DEL>	DEL	CDK20	ENSCAFG00000002212	transcript_ablation	ENSCAFT00000049513.2	c.-64686262_*9604055del	p.0?
Abrams	chr1	MantaDEL:58149:4:5:0:0:0_Abrams	32937087	G	<DEL>	DEL	ENSCAFG00000002218	ENSCAFG00000002218	transcript_ablation	ENSCAFT00000093454.1	c.-64779165_*9545148del	p.0?
Abrams	chr1	MantaDEL:58149:4:5:0:0:0_Abrams	32937087	G	<DEL>	DEL	ENSCAFG00000002219	ENSCAFG00000002219	transcript_ablation	ENSCAFT00000036215.3	c.-64796900_*9524332del	p.0?
Abrams	chr1	MantaDEL:58149:4:5:0:0:0_Abrams	32937087	G	<DEL>	DEL	ZNF169	ENSCAFG00000002224	transcript_ablation	ENSCAFT00000043220.3	c.-9412447_*64874186del	p.0?
Abrams	chr1	MantaDEL:58149:4:5:0:0:0_Abrams	32937087	G	<DEL>	DEL	cfa-let-7d	ENSCAFG00000020596	transcript_ablation	ENSCAFT00000032703.2	n.-9364168_*64964924del	p.0?
Abrams	chr1	MantaDEL:58149:4:5:0:0:0_Abrams	32937087	G	<DEL>	DEL	MIRLET7F1	ENSCAFG00000020535	transcript_ablation	ENSCAFT00000032642.2	n.-9362276_*64966831del	p.0?
Abrams	chr1	MantaDEL:58149:4:5:0:0:0_Abrams	32937087	G	<DEL>	DEL	MIRLET7A1	ENSCAFG00000020624	transcript_ablation	ENSCAFT00000032731.2	n.-9361908_*64967217del	p.0?
Abrams	chr1	MantaDEL:58149:4:5:0:0:0_Abrams	32937087	G	<DEL>	DEL	ENSCAFG00000040903	ENSCAFG00000040903	transcript_ablation	ENSCAFT00000065969.1	n.-64980744_*9338050del	p.0?
Abrams	chr1	MantaDEL:58149:4:5:0:0:0_Abrams	32937087	G	<DEL>	DEL	ENSCAFG00000042089	ENSCAFG00000042089	transcript_ablation	ENSCAFT00000083767.1	n.-64993421_*9334293del	p.0?
Abrams	chr1	MantaDEL:58149:4:5:0:0:0_Abrams	32937087	G	<DEL>	DEL	PTPDC1	ENSCAFG00000002229	transcript_ablation	ENSCAFT00000003500.4	c.-9307545_*65007513del	p.0?
Abrams	chr1	MantaDEL:58149:4:5:0:0:0_Abrams	32937087	G	<DEL>	DEL	U6	ENSCAFG00000027650	transcript_ablation	ENSCAFT00000041933.1	n.-9259494_*65069619del	p.0?
Abrams	chr1	MantaDEL:58149:4:5:0:0:0_Abrams	32937087	G	<DEL>	DEL	BARX1	ENSCAFG00000002234	transcript_ablation	ENSCAFT00000093658.1	c.-65099356_*9227200del	p.0?
Abrams	chr1	MantaDEL:58149:4:5:0:0:0_Abrams	32937087	G	<DEL>	DEL	ENSCAFG00000041591	ENSCAFG00000041591	transcript_ablation	ENSCAFT00000071288.1	n.-65104530_*9219673del	p.0?
Abrams	chr1	MantaDEL:58149:4:5:0:0:0_Abrams	32937087	G	<DEL>	DEL	ENSCAFG00000002237	ENSCAFG00000002237	transcript_ablation	ENSCAFT00000003509.3	n.-9215200_*65113427del	p.0?
Abrams	chr1	MantaDEL:58149:4:5:0:0:0_Abrams	32937087	G	<DEL>	DEL	ENSCAFG00000048395	ENSCAFG00000048395	transcript_ablation	ENSCAFT00000091490.1	n.-65168602_*9160047del	p.0?
Abrams	chr1	MantaDEL:58149:4:5:0:0:0_Abrams	32937087	G	<DEL>	DEL	ENSCAFG00000044843	ENSCAFG00000044843	transcript_ablation	ENSCAFT00000092101.1	n.-65213890_*9112693del	p.0?
Abrams	chr1	MantaDEL:58149:4:5:0:0:0_Abrams	32937087	G	<DEL>	DEL	PHF2	ENSCAFG00000002253	transcript_ablation	ENSCAFT00000048688.3	c.-9012442_*65252738del	p.0?
Abrams	chr1	MantaDEL:58149:4:5:0:0:0_Abrams	32937087	G	<DEL>	DEL	ENSCAFG00000045897	ENSCAFG00000045897	transcript_ablation	ENSCAFT00000066881.1	n.-65318882_*9008151del	p.0?
Abrams	chr1	MantaDEL:58149:4:5:0:0:0_Abrams	32937087	G	<DEL>	DEL	FAM120A	ENSCAFG00000002261	transcript_ablation	ENSCAFT00000003552.4	c.-8913008_*65329182del	p.0?
Abrams	chr1	MantaDEL:58149:4:5:0:0:0_Abrams	32937087	G	<DEL>	DEL	ENSCAFG00000044166	ENSCAFG00000044166	transcript_ablation	ENSCAFT00000090573.1	c.-65445096_*8882648del	p.0?
Abrams	chr1	MantaDEL:58149:4:5:0:0:0_Abrams	32937087	G	<DEL>	DEL	ENSCAFG00000048972	ENSCAFG00000048972	transcript_ablation	ENSCAFT00000071568.1	n.-65465499_*8856894del	p.0?
Abrams	chr1	MantaDEL:58149:4:5:0:0:0_Abrams	32937087	G	<DEL>	DEL	WNK2	ENSCAFG00000002266	transcript_ablation	ENSCAFT00000042749.2	c.-8805738_*65518444del	p.0?
Abrams	chr1	MantaDEL:58149:4:5:0:0:0_Abrams	32937087	G	<DEL>	DEL	ENSCAFG00000043350	ENSCAFG00000043350	transcript_ablation	ENSCAFT00000078080.1	c.-8732346_*65567233del	p.0?
Abrams	chr1	MantaDEL:58149:4:5:0:0:0_Abrams	32937087	G	<DEL>	DEL	NINJ1	ENSCAFG00000002270	transcript_ablation	ENSCAFT00000003567.4	c.-65630716_*8690163del	p.0?
Abrams	chr1	MantaDEL:58149:4:5:0:0:0_Abrams	32937087	G	<DEL>	DEL	CARD19	ENSCAFG00000002275	transcript_ablation	ENSCAFT00000003570.4	c.-8671335_*65645422del	p.0?
Abrams	chr1	MantaDEL:58149:4:5:0:0:0_Abrams	32937087	G	<DEL>	DEL	SUSD3	ENSCAFG00000002277	transcript_ablation	ENSCAFT00000003571.4	c.-8653010_*65663265del	p.0?
Abrams	chr1	MantaDEL:58149:4:5:0:0:0_Abrams	32937087	G	<DEL>	DEL	cfa-mir-8893	ENSCAFG00000049990	transcript_ablation	ENSCAFT00000064254.1	n.-65666877_*8662223del	p.0?
Abrams	chr1	MantaDEL:58149:4:5:0:0:0_Abrams	32937087	G	<DEL>	DEL	ENSCAFG00000041867	ENSCAFG00000041867	transcript_ablation	ENSCAFT00000049803.3	n.-8643097_*65684923del	p.0?
Abrams	chr1	MantaDEL:58149:4:5:0:0:0_Abrams	32937087	G	<DEL>	DEL	FGD3	ENSCAFG00000002283	transcript_ablation	ENSCAFT00000003583.3	c.-8617678_*65688050del	p.0?
Abrams	chr1	MantaDEL:58149:4:5:0:0:0_Abrams	32937087	G	<DEL>	DEL	ENSCAFG00000002285	ENSCAFG00000002285	transcript_ablation	ENSCAFT00000003586.2	c.-8587753_*65740935del	p.0?
Abrams	chr1	MantaDEL:58149:4:5:0:0:0_Abrams	32937087	G	<DEL>	DEL	BICD2	ENSCAFG00000002289	transcript_ablation	ENSCAFT00000003591.3	c.-65760079_*8533583del	p.0?
Abrams	chr1	MantaDEL:58149:4:5:0:0:0_Abrams	32937087	G	<DEL>	DEL	IPPK	ENSCAFG00000002293	transcript_ablation	ENSCAFT00000003601.3	c.-65822888_*8466471del	p.0?
Abrams	chr1	MantaDEL:58149:4:5:0:0:0_Abrams	32937087	G	<DEL>	DEL	CENPP	ENSCAFG00000024350	transcript_ablation	ENSCAFT00000003607.4	c.-8246970_*65862851del	p.0?
Abrams	chr1	MantaDEL:58149:4:5:0:0:0_Abrams	32937087	G	<DEL>	DEL	ECM2	ENSCAFG00000002301	transcript_ablation	ENSCAFT00000003615.5	c.-65895633_*8402238del	p.0?
Abrams	chr1	MantaDEL:58149:4:5:0:0:0_Abrams	32937087	G	<DEL>	DEL	ASPN	ENSCAFG00000002307	transcript_ablation	ENSCAFT00000037590.3	c.-65944827_*8361731del	p.0?
Abrams	chr1	MantaDEL:58149:4:5:0:0:0_Abrams	32937087	G	<DEL>	DEL	OMD	ENSCAFG00000002309	transcript_ablation	ENSCAFT00000003619.4	c.-65992200_*8335106del	p.0?
Abrams	chr1	MantaDEL:58149:4:5:0:0:0_Abrams	32937087	G	<DEL>	DEL	OGN	ENSCAFG00000002313	transcript_ablation	ENSCAFT00000003625.4	c.-66002518_*8308786del	p.0?
Abrams	chr1	MantaDEL:58149:4:5:0:0:0_Abrams	32937087	G	<DEL>	DEL	U6	ENSCAFG00000030821	transcript_ablation	ENSCAFT00000046791.1	n.-66032858_*8296252del	p.0?
Abrams	chr1	MantaDEL:58149:4:5:0:0:0_Abrams	32937087	G	<DEL>	DEL	NOL8	ENSCAFG00000002324	transcript_ablation	ENSCAFT00000003644.4	c.-66083650_*8222986del	p.0?
Abrams	chr1	MantaDEL:58149:4:5:0:0:0_Abrams	32937087	G	<DEL>	DEL	IARS1	ENSCAFG00000002340	transcript_ablation	ENSCAFT00000003663.4	c.-66108103_*8152843del	p.0?
Abrams	chr1	MantaDEL:58149:4:5:0:0:0_Abrams	32937087	G	<DEL>	DEL	SNORA84	ENSCAFG00000028066	transcript_ablation	ENSCAFT00000042349.1	n.-66110086_*8218999del	p.0?
Abrams	chr1	MantaDEL:58149:4:5:0:0:0_Abrams	32937087	G	<DEL>	DEL	U4	ENSCAFG00000048661	transcript_ablation	ENSCAFT00000084413.1	n.-66179207_*8149864del	p.0?
Abrams	chr1	MantaDEL:58149:4:5:0:0:0_Abrams	32937087	G	<DEL>	DEL	ZNF484	ENSCAFG00000029327	transcript_ablation	ENSCAFT00000045920.2	c.-66199210_*8099967del	p.0?
Abrams	chr1	MantaDEL:58149:4:5:0:0:0_Abrams	32937087	G	<DEL>	DEL	MFSD14B	ENSCAFG00000002346	transcript_ablation	ENSCAFT00000003672.4	c.-7995237_*66266286del	p.0?
Abrams	chr1	MantaDEL:58149:4:5:0:0:0_Abrams	32937087	G	<DEL>	DEL	ENSCAFG00000043368	ENSCAFG00000043368	transcript_ablation	ENSCAFT00000088330.1	n.-7956980_*66368456del	p.0?
Abrams	chr1	MantaDEL:58149:4:5:0:0:0_Abrams	32937087	G	<DEL>	DEL	ENSCAFG00000023653	ENSCAFG00000023653	transcript_ablation	ENSCAFT00000036493.3	c.-7882660_*66444694del	p.0?
Abrams	chr1	MantaDEL:58149:4:5:0:0:0_Abrams	32937087	G	<DEL>	DEL	MZF1	ENSCAFG00000031861	transcript_ablation	ENSCAFT00000042988.2	c.-66446623_*7869101del	p.0?
Abrams	chr1	MantaDEL:58149:4:5:0:0:0_Abrams	32937087	G	<DEL>	DEL	UBE2M	ENSCAFG00000002349	transcript_ablation	ENSCAFT00000003680.4	c.-66464932_*7861954del	p.0?
Abrams	chr1	MantaDEL:58149:4:5:0:0:0_Abrams	32937087	G	<DEL>	DEL	CHMP2A	ENSCAFG00000002352	transcript_ablation	ENSCAFT00000003684.4	c.-66468417_*7858062del	p.0?
Abrams	chr1	MantaDEL:58149:4:5:0:0:0_Abrams	32937087	G	<DEL>	DEL	TRIM28	ENSCAFG00000002354	transcript_ablation	ENSCAFT00000003688.5	n.-7851158_*66471837del	p.0?
Abrams	chr1	MantaDEL:58149:4:5:0:0:0_Abrams	32937087	G	<DEL>	DEL	ENSCAFG00000032544	ENSCAFG00000032544	transcript_ablation	ENSCAFT00000049804.2	n.-66477317_*7850365del	p.0?
Abrams	chr1	MantaDEL:58149:4:5:0:0:0_Abrams	32937087	G	<DEL>	DEL	ZBTB45	ENSCAFG00000002356	transcript_ablation	ENSCAFT00000089151.1	c.-66492001_*7828428del	p.0?
Abrams	chr1	MantaDEL:58149:4:5:0:0:0_Abrams	32937087	G	<DEL>	DEL	ZNF446	ENSCAFG00000031873	transcript_ablation	ENSCAFT00000043252.2	c.-7819573_*66504632del	p.0?
Abrams	chr1	MantaDEL:58149:4:5:0:0:0_Abrams	32937087	G	<DEL>	DEL	ENSCAFG00000002360	ENSCAFG00000002360	transcript_ablation	ENSCAFT00000003706.4	c.-7808209_*66513417del	p.0?
Abrams	chr1	MantaDEL:58149:4:5:0:0:0_Abrams	32937087	G	<DEL>	DEL	ENSCAFG00000000565	ENSCAFG00000000565	transcript_ablation	ENSCAFT00000000877.3	c.-66526136_*7801649del	p.0?
Abrams	chr1	MantaDEL:58149:4:5:0:0:0_Abrams	32937087	G	<DEL>	DEL	ENSCAFG00000041396	ENSCAFG00000041396	transcript_ablation	ENSCAFT00000035763.3	c.-66545838_*7782971del	p.0?
Abrams	chr1	MantaDEL:58149:4:5:0:0:0_Abrams	32937087	G	<DEL>	DEL	ZNF132	ENSCAFG00000029721	transcript_ablation	ENSCAFT00000043615.2	c.-66555285_*7767965del	p.0?
Abrams	chr1	MantaDEL:58149:4:5:0:0:0_Abrams	32937087	G	<DEL>	DEL	ZNF584	ENSCAFG00000002361	transcript_ablation	ENSCAFT00000003707.5	c.-7739557_*66582782del	p.0?
Abrams	chr1	MantaDEL:58149:4:5:0:0:0_Abrams	32937087	G	<DEL>	DEL	RNF225	ENSCAFG00000002363	transcript_ablation	ENSCAFT00000003708.3	c.-7709059_*66619156del	p.0?
Abrams	chr1	MantaDEL:58149:4:5:0:0:0_Abrams	32937087	G	<DEL>	DEL	RPS5	ENSCAFG00000002366	transcript_ablation	ENSCAFT00000003710.4	c.-7702052_*66621732del	p.0?
Abrams	chr1	MantaDEL:58149:4:5:0:0:0_Abrams	32937087	G	<DEL>	DEL	ENSCAFG00000029254	ENSCAFG00000029254	transcript_ablation	ENSCAFT00000044096.2	n.-66638828_*7688793del	p.0?
Abrams	chr1	MantaDEL:58149:4:5:0:0:0_Abrams	32937087	G	<DEL>	DEL	A1BG	ENSCAFG00000002367	transcript_ablation	ENSCAFT00000036110.3	c.-66656591_*7659344del	p.0?
Abrams	chr1	MantaDEL:58149:4:5:0:0:0_Abrams	32937087	G	<DEL>	DEL	ZSCAN22	ENSCAFG00000031654	transcript_ablation	ENSCAFT00000049294.2	c.-7646615_*66675685del	p.0?
Abrams	chr1	MantaDEL:58149:4:5:0:0:0_Abrams	32937087	G	<DEL>	DEL	ENSCAFG00000041414	ENSCAFG00000041414	transcript_ablation	ENSCAFT00000010212.4	c.-7631568_*66695771del	p.0?
Abrams	chr1	MantaDEL:58149:4:5:0:0:0_Abrams	32937087	G	<DEL>	DEL	ZNF8	ENSCAFG00000002372	transcript_ablation	ENSCAFT00000048797.2	c.-7611434_*66708020del	p.0?
Abrams	chr1	MantaDEL:58149:4:5:0:0:0_Abrams	32937087	G	<DEL>	DEL	ENSCAFG00000050054	ENSCAFG00000050054	transcript_ablation	ENSCAFT00000075154.1	n.-7594955_*66732555del	p.0?
Abrams	chr1	MantaDEL:58149:4:5:0:0:0_Abrams	32937087	G	<DEL>	DEL	ENSCAFG00000043707	ENSCAFG00000043707	transcript_ablation	ENSCAFT00000093029.1	c.-7588299_*66734424del	p.0?
Abrams	chr1	MantaDEL:58149:4:5:0:0:0_Abrams	32937087	G	<DEL>	DEL	ZNF274	ENSCAFG00000045825	transcript_ablation	ENSCAFT00000003719.4	c.-7547195_*66760097del	p.0?
Abrams	chr1	MantaDEL:58149:4:5:0:0:0_Abrams	32937087	G	<DEL>	DEL	ZNF329	ENSCAFG00000031863	transcript_ablation	ENSCAFT00000090983.1	n.-66803311_*7503388del	p.0?
Abrams	chr1	MantaDEL:58149:4:5:0:0:0_Abrams	32937087	G	<DEL>	DEL	ENSCAFG00000002375	ENSCAFG00000002375	transcript_ablation	ENSCAFT00000003728.4	c.-66847688_*7479599del	p.0?
Abrams	chr1	MantaDEL:58149:4:5:0:0:0_Abrams	32937087	G	<DEL>	DEL	ZSCAN18	ENSCAFG00000002392	transcript_ablation	ENSCAFT00000046202.3	c.-66863782_*7453110del	p.0?
Abrams	chr1	MantaDEL:58149:4:5:0:0:0_Abrams	32937087	G	<DEL>	DEL	ZNF135	ENSCAFG00000043583	transcript_ablation	ENSCAFT00000070689.1	c.-7438446_*66883495del	p.0?
Abrams	chr1	MantaDEL:58149:4:5:0:0:0_Abrams	32937087	G	<DEL>	DEL	ZSCAN1	ENSCAFG00000032407	transcript_ablation	ENSCAFT00000043584.2	c.-7412735_*66898599del	p.0?
Abrams	chr1	MantaDEL:58149:4:5:0:0:0_Abrams	32937087	G	<DEL>	DEL	ZNF606	ENSCAFG00000029776	transcript_ablation	ENSCAFT00000061627.1	c.-66955542_*7351954del	p.0?
Abrams	chr1	MantaDEL:58149:4:5:0:0:0_Abrams	32937087	G	<DEL>	DEL	ENSCAFG00000023343	ENSCAFG00000023343	transcript_ablation	ENSCAFT00000079431.1	c.-66990553_*7327103del	p.0?
Abrams	chr1	MantaDEL:58149:4:5:0:0:0_Abrams	32937087	G	<DEL>	DEL	ENSCAFG00000046247	ENSCAFG00000046247	transcript_ablation	ENSCAFT00000084743.1	c.-67049858_*7259140del	p.0?
Abrams	chr1	MantaDEL:58149:4:5:0:0:0_Abrams	32937087	G	<DEL>	DEL	ENSCAFG00000028550	ENSCAFG00000028550	transcript_ablation	ENSCAFT00000081216.1	c.-67091857_*7167485del	p.0?
Abrams	chr1	MantaDEL:58149:4:5:0:0:0_Abrams	32937087	G	<DEL>	DEL	ENSCAFG00000041221	ENSCAFG00000041221	transcript_ablation	ENSCAFT00000093618.1	n.-7144181_*67184253del	p.0?
Abrams	chr1	MantaDEL:58149:4:5:0:0:0_Abrams	32937087	G	<DEL>	DEL	ENSCAFG00000047422	ENSCAFG00000047422	transcript_ablation	ENSCAFT00000089707.1	c.-67203017_*7125103del	p.0?
Abrams	chr1	MantaDEL:58149:4:5:0:0:0_Abrams	32937087	G	<DEL>	DEL	ENSCAFG00000049889	ENSCAFG00000049889	transcript_ablation	ENSCAFT00000059838.1	c.-7124544_*67204043del	p.0?
Abrams	chr1	MantaDEL:58149:4:5:0:0:0_Abrams	32937087	G	<DEL>	DEL	ENSCAFG00000028494	ENSCAFG00000028494	transcript_ablation	ENSCAFT00000047344.2	c.-67306757_*7013297del	p.0?
Abrams	chr1	MantaDEL:58149:4:5:0:0:0_Abrams	32937087	G	<DEL>	DEL	ENSCAFG00000032730	ENSCAFG00000032730	transcript_ablation	ENSCAFT00000050157.2	c.-6986241_*67340714del	p.0?
Abrams	chr1	MantaDEL:58149:4:5:0:0:0_Abrams	32937087	G	<DEL>	DEL	ENSCAFG00000049203	ENSCAFG00000049203	transcript_ablation	ENSCAFT00000070258.1	c.-6981886_*67342201del	p.0?
Abrams	chr1	MantaDEL:58149:4:5:0:0:0_Abrams	32937087	G	<DEL>	DEL	ZNF134	ENSCAFG00000031283	transcript_ablation	ENSCAFT00000046706.2	c.-67408409_*6914759del	p.0?
Abrams	chr1	MantaDEL:58149:4:5:0:0:0_Abrams	32937087	G	<DEL>	DEL	ENSCAFG00000028864	ENSCAFG00000028864	transcript_ablation	ENSCAFT00000043443.2	c.-67431299_*6887823del	p.0?
Abrams	chr1	MantaDEL:58149:4:5:0:0:0_Abrams	32937087	G	<DEL>	DEL	ENSCAFG00000014217	ENSCAFG00000014217	transcript_ablation	ENSCAFT00000022566.4	c.-67464868_*6862416del	p.0?
Abrams	chr1	MantaDEL:58149:4:5:0:0:0_Abrams	32937087	G	<DEL>	DEL	ENSCAFG00000050011	ENSCAFG00000050011	transcript_ablation	ENSCAFT00000075918.1	c.-67480641_*6846941del	p.0?
Abrams	chr1	MantaDEL:58149:4:5:0:0:0_Abrams	32937087	G	<DEL>	DEL	ZNF551	ENSCAFG00000029649	transcript_ablation	ENSCAFT00000044808.2	c.-6825709_*67500495del	p.0?
Abrams	chr1	MantaDEL:58149:4:5:0:0:0_Abrams	32937087	G	<DEL>	DEL	ENSCAFG00000002412	ENSCAFG00000002412	transcript_ablation	ENSCAFT00000003792.4	c.-6803092_*67524526del	p.0?
Abrams	chr1	MantaDEL:58149:4:5:0:0:0_Abrams	32937087	G	<DEL>	DEL	ENSCAFG00000042267	ENSCAFG00000042267	transcript_ablation	ENSCAFT00000003821.4	c.-6801236_*67527226del	p.0?
Abrams	chr1	MantaDEL:58149:4:5:0:0:0_Abrams	32937087	G	<DEL>	DEL	ENSCAFG00000002419	ENSCAFG00000002419	transcript_ablation	ENSCAFT00000003800.4	c.-6786099_*67541043del	p.0?
Abrams	chr1	MantaDEL:58149:4:5:0:0:0_Abrams	32937087	G	<DEL>	DEL	ZNF550	ENSCAFG00000002421	transcript_ablation	ENSCAFT00000003802.3	c.-67575141_*6747667del	p.0?
Abrams	chr1	MantaDEL:58149:4:5:0:0:0_Abrams	32937087	G	<DEL>	DEL	ENSCAFG00000023300	ENSCAFG00000023300	transcript_ablation	ENSCAFT00000046889.2	c.-6713577_*67610078del	p.0?
Abrams	chr1	MantaDEL:58149:4:5:0:0:0_Abrams	32937087	G	<DEL>	DEL	ENSCAFG00000032253	ENSCAFG00000032253	transcript_ablation	ENSCAFT00000047973.2	c.-6694134_*67628275del	p.0?
Abrams	chr1	MantaDEL:58149:4:5:0:0:0_Abrams	32937087	G	<DEL>	DEL	ENSCAFG00000041904	ENSCAFG00000041904	transcript_ablation	ENSCAFT00000076425.1	c.-67662679_*6662810del	p.0?
Abrams	chr1	MantaDEL:58149:4:5:0:0:0_Abrams	32937087	G	<DEL>	DEL	ZNF773	ENSCAFG00000031784	transcript_ablation	ENSCAFT00000048333.2	c.-6633201_*67683749del	p.0?
Abrams	chr1	MantaDEL:58149:4:5:0:0:0_Abrams	32937087	G	<DEL>	DEL	ZNF772	ENSCAFG00000007175	transcript_ablation	ENSCAFT00000046530.2	c.-67701598_*6623128del	p.0?
Abrams	chr1	MantaDEL:58149:4:5:0:0:0_Abrams	32937087	G	<DEL>	DEL	ENSCAFG00000030603	ENSCAFG00000030603	transcript_ablation	ENSCAFT00000044347.2	c.-6586348_*67735702del	p.0?
Abrams	chr1	MantaDEL:58149:4:5:0:0:0_Abrams	32937087	G	<DEL>	DEL	ENSCAFG00000028833	ENSCAFG00000028833	transcript_ablation	ENSCAFT00000070077.1	c.-6559581_*67762381del	p.0?
Abrams	chr1	MantaDEL:58149:4:5:0:0:0_Abrams	32937087	G	<DEL>	DEL	ENSCAFG00000032401	ENSCAFG00000032401	transcript_ablation	ENSCAFT00000077235.1	c.-6535889_*67786693del	p.0?
Abrams	chr1	MantaDEL:58149:4:5:0:0:0_Abrams	32937087	G	<DEL>	DEL	ZNF304	ENSCAFG00000030247	transcript_ablation	ENSCAFT00000047533.2	c.-6499113_*67804920del	p.0?
Abrams	chr1	MantaDEL:58149:4:5:0:0:0_Abrams	32937087	G	<DEL>	DEL	ZNF543	ENSCAFG00000030732	transcript_ablation	ENSCAFT00000077887.1	c.-6401559_*67875137del	p.0?
Abrams	chr1	MantaDEL:58149:4:5:0:0:0_Abrams	32937087	G	<DEL>	DEL	AURKC	ENSCAFG00000023297	transcript_ablation	ENSCAFT00000035760.2	c.-6428975_*67897027del	p.0?
Abrams	chr1	MantaDEL:58149:4:5:0:0:0_Abrams	32937087	G	<DEL>	DEL	ENSCAFG00000002431	ENSCAFG00000002431	transcript_ablation	ENSCAFT00000003829.4	n.-67947438_*6369373del	p.0?
Abrams	chr1	MantaDEL:58149:4:5:0:0:0_Abrams	32937087	G	<DEL>	DEL	ENSCAFG00000044428	ENSCAFG00000044428	transcript_ablation	ENSCAFT00000061293.1	n.-68088009_*6224915del	p.0?
Abrams	chr1	MantaDEL:58149:4:5:0:0:0_Abrams	32937087	G	<DEL>	DEL	ENSCAFG00000045202	ENSCAFG00000045202	transcript_ablation	ENSCAFT00000088263.1	n.-68141149_*6174861del	p.0?
Abrams	chr1	MantaDEL:58149:4:5:0:0:0_Abrams	32937087	G	<DEL>	DEL	PEG3	ENSCAFG00000029153	transcript_ablation	ENSCAFT00000046244.2	c.-68161874_*6146272del	p.0?
Abrams	chr1	MantaDEL:58149:4:5:0:0:0_Abrams	32937087	G	<DEL>	DEL	ENSCAFG00000002441	ENSCAFG00000002441	transcript_ablation	ENSCAFT00000003851.4	c.-68199615_*6114575del	p.0?
Abrams	chr1	MantaDEL:58149:4:5:0:0:0_Abrams	32937087	G	<DEL>	DEL	ENSCAFG00000048459	ENSCAFG00000048459	transcript_ablation	ENSCAFT00000087641.1	c.-6093778_*68201404del	p.0?
Abrams	chr1	MantaDEL:58149:4:5:0:0:0_Abrams	32937087	G	<DEL>	DEL	ENSCAFG00000028855	ENSCAFG00000028855	transcript_ablation	ENSCAFT00000043426.2	c.-68226841_*6085216del	p.0?
Abrams	chr1	MantaDEL:58149:4:5:0:0:0_Abrams	32937087	G	<DEL>	DEL	ENSCAFG00000024642	ENSCAFG00000024642	transcript_ablation	ENSCAFT00000037993.3	c.-68320033_*6008023del	p.0?
Abrams	chr1	MantaDEL:58149:4:5:0:0:0_Abrams	32937087	G	<DEL>	DEL	ENSCAFG00000044439	ENSCAFG00000044439	transcript_ablation	ENSCAFT00000084706.1	c.-68346127_*5981645del	p.0?
Abrams	chr1	MantaDEL:58149:4:5:0:0:0_Abrams	32937087	G	<DEL>	DEL	ENSCAFG00000049907	ENSCAFG00000049907	transcript_ablation	ENSCAFT00000067484.1	c.-5972506_*68355736del	p.0?
Abrams	chr1	MantaDEL:58149:4:5:0:0:0_Abrams	32937087	G	<DEL>	DEL	ENSCAFG00000029760	ENSCAFG00000029760	transcript_ablation	ENSCAFT00000003859.4	c.-5955806_*68372286del	p.0?
Abrams	chr1	MantaDEL:58149:4:5:0:0:0_Abrams	32937087	G	<DEL>	DEL	ENSCAFG00000002453	ENSCAFG00000002453	transcript_ablation	ENSCAFT00000037987.3	c.-5944928_*68382979del	p.0?
Abrams	chr1	MantaDEL:58149:4:5:0:0:0_Abrams	32937087	G	<DEL>	DEL	ENSCAFG00000031255	ENSCAFG00000031255	transcript_ablation	ENSCAFT00000047518.1	c.-5929480_*68399230del	p.0?
Abrams	chr1	MantaDEL:58149:4:5:0:0:0_Abrams	32937087	G	<DEL>	DEL	U6	ENSCAFG00000021551	transcript_ablation	ENSCAFT00000033658.1	n.-68413853_*5915250del	p.0?
Abrams	chr1	MantaDEL:58149:4:5:0:0:0_Abrams	32937087	G	<DEL>	DEL	ZNF835	ENSCAFG00000030761	transcript_ablation	ENSCAFT00000046699.2	c.-68417724_*5906559del	p.0?
Abrams	chr1	MantaDEL:58149:4:5:0:0:0_Abrams	32937087	G	<DEL>	DEL	ENSCAFG00000046876	ENSCAFG00000046876	transcript_ablation	ENSCAFT00000070307.1	c.-5888442_*68432832del	p.0?
Abrams	chr1	MantaDEL:58149:4:5:0:0:0_Abrams	32937087	G	<DEL>	DEL	ENSCAFG00000045801	ENSCAFG00000045801	transcript_ablation	ENSCAFT00000088125.1	c.-68458061_*5869900del	p.0?
Abrams	chr1	MantaDEL:58149:4:5:0:0:0_Abrams	32937087	G	<DEL>	DEL	ENSCAFG00000041766	ENSCAFG00000041766	transcript_ablation	ENSCAFT00000063914.1	c.-68468532_*5859659del	p.0?
Abrams	chr1	MantaDEL:58149:4:5:0:0:0_Abrams	32937087	G	<DEL>	DEL	ZNF71	ENSCAFG00000032211	transcript_ablation	ENSCAFT00000081278.1	c.-5841946_*68468598del	p.0?
Abrams	chr1	MantaDEL:58149:4:5:0:0:0_Abrams	32937087	G	<DEL>	DEL	ZNF470	ENSCAFG00000032312	transcript_ablation	ENSCAFT00000045096.2	c.-5820875_*68498152del	p.0?
Abrams	chr1	MantaDEL:58149:4:5:0:0:0_Abrams	32937087	G	<DEL>	DEL	ZFP28	ENSCAFG00000024289	transcript_ablation	ENSCAFT00000048798.3	c.-5790883_*68519350del	p.0?
Abrams	chr1	MantaDEL:58149:4:5:0:0:0_Abrams	32937087	G	<DEL>	DEL	ZNF471	ENSCAFG00000030221	transcript_ablation	ENSCAFT00000048836.2	c.-5768512_*68547684del	p.0?
Abrams	chr1	MantaDEL:58149:4:5:0:0:0_Abrams	32937087	G	<DEL>	DEL	ZNF582	ENSCAFG00000029312	transcript_ablation	ENSCAFT00000045011.2	c.-5700277_*68613834del	p.0?
Abrams	chr1	MantaDEL:58149:4:5:0:0:0_Abrams	32937087	G	<DEL>	DEL	ZNF583	ENSCAFG00000031296	transcript_ablation	ENSCAFT00000049122.2	c.-68639440_*5676120del	p.0?
Abrams	chr1	MantaDEL:58149:4:5:0:0:0_Abrams	32937087	G	<DEL>	DEL	ZNF667	ENSCAFG00000002479	transcript_ablation	ENSCAFT00000081484.1	c.-5649266_*68668578del	p.0?
Abrams	chr1	MantaDEL:58149:4:5:0:0:0_Abrams	32937087	G	<DEL>	DEL	EDDM13	ENSCAFG00000048121	transcript_ablation	ENSCAFT00000089391.1	c.-5563496_*68733702del	p.0?
Abrams	chr1	MantaDEL:58149:4:5:0:0:0_Abrams	32937087	G	<DEL>	DEL	ENSCAFG00000043938	ENSCAFG00000043938	transcript_ablation	ENSCAFT00000061585.1	c.-5551981_*68773170del	p.0?
Abrams	chr1	MantaDEL:58149:4:5:0:0:0_Abrams	32937087	G	<DEL>	DEL	GALP	ENSCAFG00000029589	transcript_ablation	ENSCAFT00000046168.2	c.-5536905_*68786198del	p.0?
Abrams	chr1	MantaDEL:58149:4:5:0:0:0_Abrams	32937087	G	<DEL>	DEL	ZNF444	ENSCAFG00000024225	transcript_ablation	ENSCAFT00000003904.5	c.-5509700_*68808539del	p.0?
Abrams	chr1	MantaDEL:58149:4:5:0:0:0_Abrams	32937087	G	<DEL>	DEL	ZNF787	ENSCAFG00000002481	transcript_ablation	ENSCAFT00000067548.1	c.-68808685_*5468392del	p.0?
Abrams	chr1	MantaDEL:58149:4:5:0:0:0_Abrams	32937087	G	<DEL>	DEL	NLRP5	ENSCAFG00000002501	transcript_ablation	ENSCAFT00000003937.4	c.-5423671_*68876595del	p.0?
Abrams	chr1	MantaDEL:58149:4:5:0:0:0_Abrams	32937087	G	<DEL>	DEL	NLRP8	ENSCAFG00000024197	transcript_ablation	ENSCAFT00000003948.4	c.-5389245_*68918352del	p.0?
Abrams	chr1	MantaDEL:58149:4:5:0:0:0_Abrams	32937087	G	<DEL>	DEL	NLRP13	ENSCAFG00000002520	transcript_ablation	ENSCAFT00000003975.5	c.-68959474_*5344677del	p.0?
Abrams	chr1	MantaDEL:58149:4:5:0:0:0_Abrams	32937087	G	<DEL>	DEL	ENSCAFG00000049470	ENSCAFG00000049470	transcript_ablation	ENSCAFT00000076542.1	n.-69016549_*5261093del	p.0?
Abrams	chr1	MantaDEL:58149:4:5:0:0:0_Abrams	32937087	G	<DEL>	DEL	NLRP9	ENSCAFG00000024115	transcript_ablation	ENSCAFT00000003954.4	c.-5229631_*69077081del	p.0?
Abrams	chr1	MantaDEL:58149:4:5:0:0:0_Abrams	32937087	G	<DEL>	DEL	ENSCAFG00000002524	ENSCAFG00000002524	transcript_ablation	ENSCAFT00000003982.4	c.-69117286_*5209707del	p.0?
Abrams	chr1	MantaDEL:58149:4:5:0:0:0_Abrams	32937087	G	<DEL>	DEL	EPN1	ENSCAFG00000002531	transcript_ablation	ENSCAFT00000003994.4	c.-5192997_*69122239del	p.0?
Abrams	chr1	MantaDEL:58149:4:5:0:0:0_Abrams	32937087	G	<DEL>	DEL	U2AF2	ENSCAFG00000002551	transcript_ablation	ENSCAFT00000004031.4	c.-5174978_*69137723del	p.0?
Abrams	chr1	MantaDEL:58149:4:5:0:0:0_Abrams	32937087	G	<DEL>	DEL	CCDC106	ENSCAFG00000002558	transcript_ablation	ENSCAFT00000070889.1	c.-5170641_*69156288del	p.0?
Abrams	chr1	MantaDEL:58149:4:5:0:0:0_Abrams	32937087	G	<DEL>	DEL	ZNF581	ENSCAFG00000032256	transcript_ablation	ENSCAFT00000049257.1	c.-5167251_*69161369del	p.0?
Abrams	chr1	MantaDEL:58149:4:5:0:0:0_Abrams	32937087	G	<DEL>	DEL	ZNF580	ENSCAFG00000028709	transcript_ablation	ENSCAFT00000044083.2	c.-5165481_*69163220del	p.0?
Abrams	chr1	MantaDEL:58149:4:5:0:0:0_Abrams	32937087	G	<DEL>	DEL	ENSCAFG00000043093	ENSCAFG00000043093	transcript_ablation	ENSCAFT00000062044.1	n.-5164176_*69164021del	p.0?
Abrams	chr1	MantaDEL:58149:4:5:0:0:0_Abrams	32937087	G	<DEL>	DEL	ZNF784	ENSCAFG00000049944	transcript_ablation	ENSCAFT00000044737.2	c.-69178975_*5147938del	p.0?
Abrams	chr1	MantaDEL:58149:4:5:0:0:0_Abrams	32937087	G	<DEL>	DEL	ZNF865	ENSCAFG00000002564	transcript_ablation	ENSCAFT00000004037.5	c.-5132607_*69184839del	p.0?
Abrams	chr1	MantaDEL:58149:4:5:0:0:0_Abrams	32937087	G	<DEL>	DEL	FIZ1	ENSCAFG00000002561	transcript_ablation	ENSCAFT00000048613.2	c.-69200642_*5125527del	p.0?
Abrams	chr1	MantaDEL:58149:4:5:0:0:0_Abrams	32937087	G	<DEL>	DEL	ZNF579	ENSCAFG00000044291	transcript_ablation	ENSCAFT00000004042.4	c.-69205367_*5113809del	p.0?
Abrams	chr1	MantaDEL:58149:4:5:0:0:0_Abrams	32937087	G	<DEL>	DEL	SBK3	ENSCAFG00000031063	transcript_ablation	ENSCAFT00000004051.4	c.-69240707_*5077437del	p.0?
Abrams	chr1	MantaDEL:58149:4:5:0:0:0_Abrams	32937087	G	<DEL>	DEL	SSC5D	ENSCAFG00000002573	transcript_ablation	ENSCAFT00000004052.4	c.-5044860_*69260225del	p.0?
Abrams	chr1	MantaDEL:58149:4:5:0:0:0_Abrams	32937087	G	<DEL>	DEL	NAT14	ENSCAFG00000002575	transcript_ablation	ENSCAFT00000004054.3	c.-5041407_*69285939del	p.0?
Abrams	chr1	MantaDEL:58149:4:5:0:0:0_Abrams	32937087	G	<DEL>	DEL	ZNF628	ENSCAFG00000032330	transcript_ablation	ENSCAFT00000047492.2	c.-5037523_*69288586del	p.0?
Abrams	chr1	MantaDEL:58149:4:5:0:0:0_Abrams	32937087	G	<DEL>	DEL	C19orf85	ENSCAFG00000047090	transcript_ablation	ENSCAFT00000093120.1	c.-69302760_*5020994del	p.0?
Abrams	chr1	MantaDEL:58149:4:5:0:0:0_Abrams	32937087	G	<DEL>	DEL	ISOC2	ENSCAFG00000002580	transcript_ablation	ENSCAFT00000081488.1	c.-69313331_*5014114del	p.0?
Abrams	chr1	MantaDEL:58149:4:5:0:0:0_Abrams	32937087	G	<DEL>	DEL	RPL28	ENSCAFG00000002585	transcript_ablation	ENSCAFT00000090227.1	c.-4961728_*69314727del	p.0?
Abrams	chr1	MantaDEL:58149:4:5:0:0:0_Abrams	32937087	G	<DEL>	DEL	SHISA7	ENSCAFG00000032489	transcript_ablation	ENSCAFT00000045226.3	c.-69324396_*4998125del	p.0?
Abrams	chr1	MantaDEL:58149:4:5:0:0:0_Abrams	32937087	G	<DEL>	DEL	UBE2S	ENSCAFG00000029379	transcript_ablation	ENSCAFT00000045087.2	c.-69346254_*4979001del	p.0?
Abrams	chr1	MantaDEL:58149:4:5:0:0:0_Abrams	32937087	G	<DEL>	DEL	TMEM238	ENSCAFG00000024559	transcript_ablation	ENSCAFT00000037904.3	c.-69369687_*4959002del	p.0?
Abrams	chr1	MantaDEL:58149:4:5:0:0:0_Abrams	32937087	G	<DEL>	DEL	TMEM190	ENSCAFG00000002587	transcript_ablation	ENSCAFT00000004067.4	c.-4954525_*69373520del	p.0?
Abrams	chr1	MantaDEL:58149:4:5:0:0:0_Abrams	32937087	G	<DEL>	DEL	IL11	ENSCAFG00000002588	transcript_ablation	ENSCAFT00000004068.4	c.-69379017_*4947651del	p.0?
Abrams	chr1	MantaDEL:58149:4:5:0:0:0_Abrams	32937087	G	<DEL>	DEL	ENSCAFG00000041782	ENSCAFG00000041782	transcript_ablation	ENSCAFT00000092668.1	c.-69383702_*4938918del	p.0?
Abrams	chr1	MantaDEL:58149:4:5:0:0:0_Abrams	32937087	G	<DEL>	DEL	ENSCAFG00000046801	ENSCAFG00000046801	transcript_ablation	ENSCAFT00000076520.1	c.-69390966_*4938038del	p.0?
Abrams	chr1	MantaDEL:58149:4:5:0:0:0_Abrams	32937087	G	<DEL>	DEL	ENSCAFG00000047460	ENSCAFG00000047460	transcript_ablation	ENSCAFT00000091685.1	n.-69392118_*4935744del	p.0?
Abrams	chr1	MantaDEL:58149:4:5:0:0:0_Abrams	32937087	G	<DEL>	DEL	KMT5C	ENSCAFG00000002594	transcript_ablation	ENSCAFT00000004082.5	c.-4924186_*69398291del	p.0?
Abrams	chr1	MantaDEL:58149:4:5:0:0:0_Abrams	32937087	G	<DEL>	DEL	TMEM150B	ENSCAFG00000002595	transcript_ablation	ENSCAFT00000004083.4	c.-69423068_*4898069del	p.0?
Abrams	chr1	MantaDEL:58149:4:5:0:0:0_Abrams	32937087	G	<DEL>	DEL	U4	ENSCAFG00000027099	transcript_ablation	ENSCAFT00000041382.1	n.-69428323_*4900743del	p.0?
Abrams	chr1	MantaDEL:58149:4:5:0:0:0_Abrams	32937087	G	<DEL>	DEL	BRSK1	ENSCAFG00000002601	transcript_ablation	ENSCAFT00000004095.5	c.-4880838_*69430493del	p.0?
[truncated: 487,233+ more rows]
