# Supplementary material for: The genomic landscape of canine osteosarcoma cell lines reveals conserved structural complexity and pathway alterations
Source: PLoS One. 2022 Sep 13;17(9):e0274383. doi: 10.1371/journal.pone.0274383 (PMC9469990; doi:10.1371/journal.pone.0274383)
Supplement: S8 Table — Copy number variants and overlapping genes associated with each region called in each cell line. (XLSX) [file pone.0274383.s013.xlsx]

## Sheet: Sheet1
ID	CONTIG	START	END	NUM_POINTS_COPY_RATIO	MEAN_LOG2_COPY_RATIO	CALL	GENE_OVERLAPS
Abrams	chr1	19001	122678000	108975	-0.082003	0	ENSCAFG00000000001:ENPP1	ENSCAFG00000000002	ENSCAFG00000041462	ENSCAFG00000000005:PARD6G	ENSCAFG00000000007:ADNP2	ENSCAFG00000024219	ENSCAFG00000000008:TXNL4A	ENSCAFG00000031133:HSBP1L1	ENSCAFG00000000009:SLC66A2	ENSCAFG00000000010:CTDP1	ENSCAFG00000032297	ENSCAFG00000042721	ENSCAFG00000041823	ENSCAFG00000041186	ENSCAFG00000046121	ENSCAFG00000042219	ENSCAFG00000000011:NFATC1	ENSCAFG00000041030	ENSCAFG00000000012:ATP9B	ENSCAFG00000037258	ENSCAFG00000000013:SALL3	ENSCAFG00000035520	ENSCAFG00000043250	ENSCAFG00000049602	ENSCAFG00000047240	ENSCAFG00000036410	ENSCAFG00000049206	ENSCAFG00000042534	ENSCAFG00000034839	ENSCAFG00000044545	ENSCAFG00000043386	ENSCAFG00000042561	ENSCAFG00000047846	ENSCAFG00000027476:SNORA70	ENSCAFG00000000015:GALR1	ENSCAFG00000045885	ENSCAFG00000000016:MBP	ENSCAFG00000043965	ENSCAFG00000000017:ZNF236	ENSCAFG00000042822	ENSCAFG00000026120:U6	ENSCAFG00000046043	ENSCAFG00000000019:ZNF516
Abrams	chr1	19001	122678000	108975	-0.082003	0	ENSCAFG00000046866	ENSCAFG00000004420:VASP	ENSCAFG00000004425:PPM1N	ENSCAFG00000004439:RTN2	ENSCAFG00000004443:FOSB	ENSCAFG00000004448:ERCC1	ENSCAFG00000004455:CD3EAP	ENSCAFG00000004459:PPP1R13L	ENSCAFG00000042819	ENSCAFG00000004487:ERCC2	ENSCAFG00000004502:KLC3	ENSCAFG00000004507:CKM	ENSCAFG00000004527:MARK4	ENSCAFG00000004534:EXOC3L2	ENSCAFG00000024085:BLOC1S3	ENSCAFG00000031778:TRAPPC6A	ENSCAFG00000004558:NKPD1	ENSCAFG00000004563:PPP1R37	ENSCAFG00000004575:ZNF296	ENSCAFG00000004587:CLASRP	ENSCAFG00000004597:RELB	ENSCAFG00000004608:CLPTM1	ENSCAFG00000004610:APOC2	ENSCAFG00000004614:APOC4	ENSCAFG00000004615:APOC1	ENSCAFG00000004617:APOE	ENSCAFG00000004620:TOMM40	ENSCAFG00000004626:NECTIN2	ENSCAFG00000004636:BCAM	ENSCAFG00000004651:CBLC	ENSCAFG00000004655:BCL3	ENSCAFG00000004660:CEACAM16	ENSCAFG00000029871:ZNF180	ENSCAFG00000027965	ENSCAFG00000004666:PVR	ENSCAFG00000004668:IGSF23	ENSCAFG00000023899:CEACAM20	ENSCAFG00000030170:ZNF229	ENSCAFG00000031289:ZNF285	ENSCAFG00000039783	ENSCAFG00000029578:U6	ENSCAFG00000031857:ZNF235	ENSCAFG00000047817
Abrams	chr10	23001	50700000	45275	0.04677	0	ENSCAFG00000046848	ENSCAFG00000041097	ENSCAFG00000000049	ENSCAFG00000044889	ENSCAFG00000000051	ENSCAFG00000000054	ENSCAFG00000031038:METTL7B	ENSCAFG00000000060:ITGA7	ENSCAFG00000000061	ENSCAFG00000000063:RDH5	ENSCAFG00000000064:CD63	ENSCAFG00000000065:GDF11	ENSCAFG00000023714:SARNP	ENSCAFG00000000071	ENSCAFG00000000069	ENSCAFG00000000072	ENSCAFG00000000074:MMP19	ENSCAFG00000000076:PYM1	ENSCAFG00000000078:DGKA	ENSCAFG00000000080:PMEL	ENSCAFG00000000082:CDK2	ENSCAFG00000000087:RAB5B	ENSCAFG00000000088:SUOX	ENSCAFG00000030801:IKZF4	ENSCAFG00000031955:RPS26	ENSCAFG00000000097:ERBB3	ENSCAFG00000000102:PA2G4	ENSCAFG00000042212	ENSCAFG00000000108:ESYT1	ENSCAFG00000000110:MYL6B	ENSCAFG00000042554:MYL6	ENSCAFG00000000109:SMARCC2	ENSCAFG00000000111:RNF41	ENSCAFG00000023084:NABP2	ENSCAFG00000000113:ANKRD52	ENSCAFG00000029573:COQ10A	ENSCAFG00000000115:CS	ENSCAFG00000000118	ENSCAFG00000000119:PAN2	ENSCAFG00000000120:IL23A	ENSCAFG00000000121:STAT2	ENSCAFG00000000122:APOF	ENSCAFG00000000124:TIMELESS
Abrams	chr10	50701001	69330000	17201	-0.06777	0	ENSCAFG00000002698:FSHR	ENSCAFG00000035012	ENSCAFG00000047878	ENSCAFG00000031998:U6	ENSCAFG00000002712:NRXN1	ENSCAFG00000021307:U6	ENSCAFG00000043154	ENSCAFG00000048746	ENSCAFG00000037809	ENSCAFG00000043649	ENSCAFG00000029777	ENSCAFG00000002721:ASB3	ENSCAFG00000002722:CHAC2	ENSCAFG00000002724:ERLEC1	ENSCAFG00000002729:PSME4	ENSCAFG00000023070:ACYP2	ENSCAFG00000002740:C10H2orf73	ENSCAFG00000043772	ENSCAFG00000044399	ENSCAFG00000037766	ENSCAFG00000041228	ENSCAFG00000002744:SPTBN1	ENSCAFG00000042911	ENSCAFG00000026185	ENSCAFG00000002762:EML6	ENSCAFG00000048513	ENSCAFG00000002771:RTN4	ENSCAFG00000044694	ENSCAFG00000045275	ENSCAFG00000027254:U4	ENSCAFG00000002819:CLHC1	ENSCAFG00000023471:RPS27A	ENSCAFG00000002829:MTIF2	ENSCAFG00000043661	ENSCAFG00000002833	ENSCAFG00000002796:CCDC88A	ENSCAFG00000044939	ENSCAFG00000002838:CFAP36	ENSCAFG00000002860:PPP4R3B	ENSCAFG00000002891:PNPT1	ENSCAFG00000046550	ENSCAFG00000002919:EFEMP1	ENSCAFG00000021158:U6
Abrams	chr11	1	74389000	65308	0.509319	+	ENSCAFG00000012938:MGAT1	ENSCAFG00000044587	ENSCAFG00000030899:ZFP62	ENSCAFG00000003956	ENSCAFG00000012915:BTNL9	ENSCAFG00000028826	ENSCAFG00000012901	ENSCAFG00000049722	ENSCAFG00000028630:TRIM7	ENSCAFG00000012851:TRIM41	ENSCAFG00000024818:RACK1	ENSCAFG00000026398:SNORD96	ENSCAFG00000025830	ENSCAFG00000012697:TRIM52	ENSCAFG00000045014:IRGM4	ENSCAFG00000012657	ENSCAFG00000012640	ENSCAFG00000045590	ENSCAFG00000045385	ENSCAFG00000045515	ENSCAFG00000042532	ENSCAFG00000044893:IRGM5	ENSCAFG00000000498	ENSCAFG00000000502	ENSCAFG00000044650:IFGGB2	ENSCAFG00000042216	ENSCAFG00000000497	ENSCAFG00000000494	ENSCAFG00000000491	ENSCAFG00000030653	ENSCAFG00000000482:FLT4	ENSCAFG00000000464:CNOT6	ENSCAFG00000034990	ENSCAFG00000000433:GFPT2	ENSCAFG00000000395:MAPK9	ENSCAFG00000030718:U6	ENSCAFG00000000391:RASGEF1C	ENSCAFG00000024952:RNF130	ENSCAFG00000020464:cfa-mir-340	ENSCAFG00000000381:TBC1D9B	ENSCAFG00000000365:MRNIP	ENSCAFG00000000360:SQSTM1	ENSCAFG00000000355:MGAT4B
Abrams	chr12	1001	23804000	20720	-0.03422	0	ENSCAFG00000000367:ENPP3	ENSCAFG00000000377	ENSCAFG00000000380:MED23	ENSCAFG00000021038:U4	ENSCAFG00000000386:ARG1	ENSCAFG00000045745	ENSCAFG00000000388:TRIM39	ENSCAFG00000000394:RPP21	ENSCAFG00000000396:GNL1	ENSCAFG00000000400	ENSCAFG00000030478:ABCF1	ENSCAFG00000000406:PPP1R10	ENSCAFG00000000411:MRPS18B	ENSCAFG00000000414:ATAT1	ENSCAFG00000000416:C12H6orf136	ENSCAFG00000000427:DHX16	ENSCAFG00000000437:PPP1R18	ENSCAFG00000049487:NRM	ENSCAFG00000000442:MDC1	ENSCAFG00000000443	ENSCAFG00000000444:FLOT1	ENSCAFG00000000447:IER3	ENSCAFG00000043659	ENSCAFG00000020675	ENSCAFG00000000448:DDR1	ENSCAFG00000032081:GTF2H4	ENSCAFG00000000454:VARS2	ENSCAFG00000049828:SFTA2	ENSCAFG00000000470	ENSCAFG00000000471	ENSCAFG00000000472:C12H6orf15	ENSCAFG00000000474:CDSN	ENSCAFG00000000478:CCHCR1	ENSCAFG00000041540	ENSCAFG00000000483:TCF19	ENSCAFG00000000485	ENSCAFG00000000487:DLA88	ENSCAFG00000032222:DLA-12	ENSCAFG00000000506:MCCD1	ENSCAFG00000000509:DDX39B	ENSCAFG00000020981:SNORD83	ENSCAFG00000026284:SNORD83	ENSCAFG00000000513:ATP6V1G2
Abrams	chr12	23804001	24326000	495	-1.59079	-	ENSCAFG00000002413:DST	ENSCAFG00000002447:BEND6	ENSCAFG00000030049	ENSCAFG00000002451:ZNF451
Abrams	chr12	24326001	72498081	44549	-0.05433	0	ENSCAFG00000002451:ZNF451	ENSCAFG00000028759:BAG2	ENSCAFG00000002459:RAB23	ENSCAFG00000023267:PRIM2	ENSCAFG00000046197	ENSCAFG00000046683	ENSCAFG00000048288	ENSCAFG00000043976	ENSCAFG00000002470:KHDRBS2	ENSCAFG00000043791	ENSCAFG00000049834	ENSCAFG00000002473	ENSCAFG00000002482:LGSN	ENSCAFG00000031365:U6	ENSCAFG00000002490:PTP4A1	ENSCAFG00000002493:PHF3	ENSCAFG00000002495	ENSCAFG00000043810	ENSCAFG00000045367	ENSCAFG00000025809:U6	ENSCAFG00000034258	ENSCAFG00000028040:U2	ENSCAFG00000023580	ENSCAFG00000049091	ENSCAFG00000022906:U6	ENSCAFG00000022225:U2	ENSCAFG00000042430	ENSCAFG00000043831	ENSCAFG00000002522	ENSCAFG00000023431:ADGRB3	ENSCAFG00000026030:U6	ENSCAFG00000048737	ENSCAFG00000046474	ENSCAFG00000026313:U6	ENSCAFG00000028656	ENSCAFG00000045482	ENSCAFG00000002545:LMBRD1	ENSCAFG00000002548	ENSCAFG00000002562:COL19A1	ENSCAFG00000002589:COL9A1	ENSCAFG00000046403	ENSCAFG00000002599:FAM135A	ENSCAFG00000002602:SDHAF4
Abrams	chr13	15001	63241923	58652	0.216909	+	ENSCAFG00000000460:LAPTM4B	ENSCAFG00000013852:MATN2	ENSCAFG00000031952	ENSCAFG00000025847:SNORA72	ENSCAFG00000047839	ENSCAFG00000030250:RIDA	ENSCAFG00000000469:POP1	ENSCAFG00000000480:NIPAL2	ENSCAFG00000036299	ENSCAFG00000000488:KCNS2	ENSCAFG00000000484:STK3	ENSCAFG00000026312:U6	ENSCAFG00000000493:OSR2	ENSCAFG00000000507:VPS13B	ENSCAFG00000048569:U2	ENSCAFG00000048653	ENSCAFG00000045701	ENSCAFG00000025782:U6	ENSCAFG00000022821:cfa-mir-599	ENSCAFG00000026488:cfa-mir-875	ENSCAFG00000046442	ENSCAFG00000000529:RGS22	ENSCAFG00000000532	ENSCAFG00000041757	ENSCAFG00000000544:FBXO43	ENSCAFG00000044359	ENSCAFG00000031661	ENSCAFG00000000555:RNF19A	ENSCAFG00000044570:U4	ENSCAFG00000000563:SNX31	ENSCAFG00000043864	ENSCAFG00000000567:PABPC1	ENSCAFG00000034248	ENSCAFG00000049698	ENSCAFG00000000580	ENSCAFG00000045820	ENSCAFG00000045243	ENSCAFG00000022575:Y_RNA	ENSCAFG00000000584:ZNF706	ENSCAFG00000035816	ENSCAFG00000026304:Y_RNA	ENSCAFG00000047083	ENSCAFG00000048832
Abrams	chr14	15001	60966000	56188	-0.075209	0	ENSCAFG00000006267	ENSCAFG00000042443	ENSCAFG00000048164	ENSCAFG00000024874	ENSCAFG00000001138	ENSCAFG00000024336	ENSCAFG00000024333	ENSCAFG00000024329:H2AW	ENSCAFG00000042008	ENSCAFG00000043964	ENSCAFG00000049518	ENSCAFG00000047232	ENSCAFG00000029790:TRIM17	ENSCAFG00000049474	ENSCAFG00000043502	ENSCAFG00000001167:IBA57	ENSCAFG00000001170:GJC2	ENSCAFG00000001174:GUK1	ENSCAFG00000001176:MRPL55	ENSCAFG00000001177:C14H1orf35	ENSCAFG00000010433:ARF1	ENSCAFG00000001179:WNT3A	ENSCAFG00000031441:WNT9A	ENSCAFG00000042301	ENSCAFG00000001184:PRSS38	ENSCAFG00000025389:SNAP47	ENSCAFG00000001187:JMJD4	ENSCAFG00000001189:OR6F1	ENSCAFG00000001190:OR13G1	ENSCAFG00000001192	ENSCAFG00000030646	ENSCAFG00000028831:ELOF1	ENSCAFG00000001195	ENSCAFG00000001199	ENSCAFG00000028629	ENSCAFG00000048824	ENSCAFG00000041843:OR2AJ1	ENSCAFG00000024736:OR2W3	ENSCAFG00000001226:TRIM58	ENSCAFG00000034233	ENSCAFG00000001242	ENSCAFG00000031134	ENSCAFG00000029699
Abrams	chr15	1001	64190966	57138	-0.077055	0	ENSCAFG00000002484	ENSCAFG00000002485	ENSCAFG00000002486	ENSCAFG00000002488	ENSCAFG00000002491	ENSCAFG00000002500:SLC2A1	ENSCAFG00000002505:ZNF691	ENSCAFG00000002509:ERMAP	ENSCAFG00000002512:SVBP	ENSCAFG00000002514:TMEM269	ENSCAFG00000002516:C15H1orf50	ENSCAFG00000002526:P3H1	ENSCAFG00000002540:CLDN19	ENSCAFG00000002541:YBX1	ENSCAFG00000002544:PPIH	ENSCAFG00000002549:CCDC30	ENSCAFG00000002553:PPCS	ENSCAFG00000002556:ZMYND12	ENSCAFG00000002557:RIMKLA	ENSCAFG00000002563:FOXJ3	ENSCAFG00000045035	ENSCAFG00000002568:GUCA2A	ENSCAFG00000002574:GUCA2B	ENSCAFG00000044963	ENSCAFG00000047586:cfa-mir-8839	ENSCAFG00000042192	ENSCAFG00000002576:HIVEP3	ENSCAFG00000002579:EDN2	ENSCAFG00000048846	ENSCAFG00000047995	ENSCAFG00000048094	ENSCAFG00000038329	ENSCAFG00000022442:U4	ENSCAFG00000002592:SCMH1	ENSCAFG00000002600:SLFNL1	ENSCAFG00000002732:CTPS1	ENSCAFG00000046266	ENSCAFG00000002814:KCNQ4	ENSCAFG00000043114	ENSCAFG00000002827:NFYC	ENSCAFG00000025650:MIR30C1	ENSCAFG00000020447:cfa-mir-30e	ENSCAFG00000002830:RIMS3
Abrams	chr16	1	7061000	6222	-0.174558	0	ENSCAFG00000042888	ENSCAFG00000025598:HUS1	ENSCAFG00000012301:TNS3	ENSCAFG00000042254	ENSCAFG00000037642	ENSCAFG00000034663	ENSCAFG00000042117	ENSCAFG00000049047	ENSCAFG00000046152	ENSCAFG00000012294:IGFBP3	ENSCAFG00000049174	ENSCAFG00000012249:ADCY1	ENSCAFG00000049329:cfa-mir-8862	ENSCAFG00000040970:cfa-mir-8852	ENSCAFG00000049290	ENSCAFG00000042307	ENSCAFG00000036837	ENSCAFG00000046344	ENSCAFG00000048731	ENSCAFG00000029647	ENSCAFG00000045023	ENSCAFG00000047681	ENSCAFG00000044422:cfa-mir-8793-3	ENSCAFG00000003392	ENSCAFG00000047587	ENSCAFG00000049999	ENSCAFG00000003403:PDIA4	ENSCAFG00000049113	ENSCAFG00000022570:Y_RNA	ENSCAFG00000022137:Y_RNA	ENSCAFG00000028240:Y_RNA	ENSCAFG00000028225:Y_RNA	ENSCAFG00000031560:U6	ENSCAFG00000050045	ENSCAFG00000003411:EZH2	ENSCAFG00000003440:CUL1	ENSCAFG00000045720	ENSCAFG00000047243	ENSCAFG00000003479:CNTNAP2	ENSCAFG00000043413	ENSCAFG00000021650:U6	ENSCAFG00000038018	ENSCAFG00000041101
Abrams	chr16	7061001	8148000	947	0.677759	+	ENSCAFG00000025371:MGAM2	ENSCAFG00000003841:MGAM	ENSCAFG00000003856:TAS2R38	ENSCAFG00000003864:CLEC5A	ENSCAFG00000003655	ENSCAFG00000003876	ENSCAFG00000046447	ENSCAFG00000049663	ENSCAFG00000003879	ENSCAFG00000003881:PRSS37	ENSCAFG00000024740:TAS2R3	ENSCAFG00000027707:U6	ENSCAFG00000042611:TAS2R4	ENSCAFG00000003885:SSBP1	ENSCAFG00000003889:WEE2	ENSCAFG00000003890:DENND11	ENSCAFG00000049485	ENSCAFG00000003893:AGK	ENSCAFG00000022208:U4	ENSCAFG00000028628:TMEM178B	ENSCAFG00000029671
Abrams	chr16	8148001	9817000	1144	-0.026477	0	ENSCAFG00000028175:U2	ENSCAFG00000003907:BRAF	ENSCAFG00000003930:NDUFB2	ENSCAFG00000003933:ADCK2	ENSCAFG00000035088	ENSCAFG00000003945:DENND2A	ENSCAFG00000046467	ENSCAFG00000030444:U6	ENSCAFG00000003953	ENSCAFG00000003959:RAB19	ENSCAFG00000003973:SLC37A3	ENSCAFG00000041623	ENSCAFG00000003990:KDM7A	ENSCAFG00000003997:PARP12	ENSCAFG00000004011:TBXAS1	ENSCAFG00000004038:HIPK2	ENSCAFG00000030073:U6	ENSCAFG00000032271:CLEC2L	ENSCAFG00000044030	ENSCAFG00000004069:LUC7L2	ENSCAFG00000047437:FMC1	ENSCAFG00000004086:UBN2	ENSCAFG00000042978:U7	ENSCAFG00000004096:TTC26	ENSCAFG00000004102:ZC3HAV1	ENSCAFG00000025152:ZC3HAV1L	ENSCAFG00000004115:KIAA1549
Abrams	chr16	9818001	10855000	649	0.577757	+	ENSCAFG00000004115:KIAA1549	ENSCAFG00000004120:TMEM213	ENSCAFG00000004236:ATP6V0A4	ENSCAFG00000042230:U4	ENSCAFG00000021706:Y_RNA	ENSCAFG00000004319:SVOPL	ENSCAFG00000024739:TRIM24	ENSCAFG00000003136:CCM2	ENSCAFG00000049009	ENSCAFG00000042772:cfa-mir-8794-1	ENSCAFG00000044054:cfa-mir-8907	ENSCAFG00000024751	ENSCAFG00000046791:cfa-mir-8793-3	ENSCAFG00000031200	ENSCAFG00000032224:U6	ENSCAFG00000048924	ENSCAFG00000003373:DGKI
Abrams	chr16	10855001	19763000	7848	-0.112034	0	ENSCAFG00000003373:DGKI	ENSCAFG00000003369:PTN	ENSCAFG00000048490	ENSCAFG00000049208:U2	ENSCAFG00000003363:CHRM2	ENSCAFG00000041062	ENSCAFG00000022792:cfa-mir-490	ENSCAFG00000039363	ENSCAFG00000028206:U6	ENSCAFG00000037709	ENSCAFG00000039961	ENSCAFG00000028992:MTPN	ENSCAFG00000049166	ENSCAFG00000033547	ENSCAFG00000031014:FAM180A	ENSCAFG00000003306:SLC13A4	ENSCAFG00000047077:STMP1	ENSCAFG00000003235:NUP205	ENSCAFG00000003223:CNOT4	ENSCAFG00000003221	ENSCAFG00000046766:cfa-mir-8847	ENSCAFG00000003213:STRA8	ENSCAFG00000003190:WDR91	ENSCAFG00000003181:CYREN	ENSCAFG00000003179:TMEM140	ENSCAFG00000003177:AGBL3	ENSCAFG00000003169:CALD1	ENSCAFG00000041349	ENSCAFG00000015396	ENSCAFG00000003165:BPGM	ENSCAFG00000003164	ENSCAFG00000045241	ENSCAFG00000028887	ENSCAFG00000003163:LYPD8	ENSCAFG00000003160:SH3BP5L	ENSCAFG00000003152:ZNF672	ENSCAFG00000003155:ZNF692	ENSCAFG00000030348	ENSCAFG00000046846	ENSCAFG00000044568	ENSCAFG00000043177	ENSCAFG00000003149:PGBD2	ENSCAFG00000043982
Abrams	chr16	19770001	33300000	12442	0.582306	+	ENSCAFG00000005158:UBE3C	ENSCAFG00000005174:DNAJB6	ENSCAFG00000026006:U6	ENSCAFG00000045175	ENSCAFG00000043845	ENSCAFG00000032520:PTPRN2	ENSCAFG00000020515:cfa-mir-153	ENSCAFG00000048633	ENSCAFG00000048895	ENSCAFG00000005217:NCAPG2	ENSCAFG00000005228:ESYT2	ENSCAFG00000005240:WDR60	ENSCAFG00000005255:VIPR2	ENSCAFG00000046088	ENSCAFG00000047500	ENSCAFG00000041570	ENSCAFG00000042360	ENSCAFG00000005301:PSD3	ENSCAFG00000047837	ENSCAFG00000005321	ENSCAFG00000046819	ENSCAFG00000049250	ENSCAFG00000045032	ENSCAFG00000005330:SH2D4A	ENSCAFG00000005337:CSGALNACT1	ENSCAFG00000005369:INTS10	ENSCAFG00000005378:HGSNAT	ENSCAFG00000020750:U6	ENSCAFG00000049104	ENSCAFG00000030110:POMK	ENSCAFG00000005385:FNTA	ENSCAFG00000026073:Y_RNA	ENSCAFG00000005407:HOOK3	ENSCAFG00000005417:RNF170	ENSCAFG00000005418:THAP1	ENSCAFG00000045353	ENSCAFG00000041095	ENSCAFG00000005444:CHRNA6	ENSCAFG00000005460:CHRNB3	ENSCAFG00000032084:SMIM19	ENSCAFG00000005472:SLC20A2	ENSCAFG00000005502:VDAC3	ENSCAFG00000005508:DKK4
Abrams	chr16	33300001	56152000	21023	-0.099109	0	ENSCAFG00000006410:WRN	ENSCAFG00000006442:PURG	ENSCAFG00000006448:TEX15	ENSCAFG00000049965	ENSCAFG00000006453:PPP2CB	ENSCAFG00000042038:U4	ENSCAFG00000006462:UBXN8	ENSCAFG00000006478:GSR	ENSCAFG00000006489:GTF2E2	ENSCAFG00000041187:U4	ENSCAFG00000006503:RBPMS	ENSCAFG00000032268	ENSCAFG00000006518:DCTN6	ENSCAFG00000029349:MBOAT4	ENSCAFG00000006530:LEPROTL1	ENSCAFG00000031381:SARAF	ENSCAFG00000006566	ENSCAFG00000047513	ENSCAFG00000036080	ENSCAFG00000048989	ENSCAFG00000030240:DUSP4	ENSCAFG00000048975:cfa-mir-8856	ENSCAFG00000006632:TNKS	ENSCAFG00000045986	ENSCAFG00000046223	ENSCAFG00000039406	ENSCAFG00000006673:PPP1R3B	ENSCAFG00000046627:cfa-mir-8848	ENSCAFG00000006678:ERI1	ENSCAFG00000041270	ENSCAFG00000006686:MFHAS1	ENSCAFG00000042710	ENSCAFG00000039133	ENSCAFG00000006745:PRAG1	ENSCAFG00000030141:LONRF1	ENSCAFG00000006759:TRMT9B	ENSCAFG00000006766:DLC1	ENSCAFG00000006778:C16H8orf48	ENSCAFG00000006792:SGCZ	ENSCAFG00000020590:MIR383	ENSCAFG00000006815:TUSC3	ENSCAFG00000034585	ENSCAFG00000046824
Abrams	chr16	56152001	56425000	253	0.785628	+	ENSCAFG00000008686:CSMD1	ENSCAFG00000022068:U1
Abrams	chr16	56425001	59629000	2557	-0.195903	0	ENSCAFG00000008686:CSMD1	ENSCAFG00000008648	ENSCAFG00000036633	ENSCAFG00000047446	ENSCAFG00000045444	ENSCAFG00000043388	ENSCAFG00000048663	ENSCAFG00000043226	ENSCAFG00000046075	ENSCAFG00000047378	ENSCAFG00000026150:U6	ENSCAFG00000042344	ENSCAFG00000047854	ENSCAFG00000022229:U6	ENSCAFG00000049958	ENSCAFG00000008577:MCPH1	ENSCAFG00000008597:ANGPT2	ENSCAFG00000041283	ENSCAFG00000008568:AGPAT5	ENSCAFG00000048911	ENSCAFG00000041932	ENSCAFG00000030332:XKR5	ENSCAFG00000041225	ENSCAFG00000025075:DEFB1	ENSCAFG00000043651	ENSCAFG00000044221	ENSCAFG00000046329:CBD140	ENSCAFG00000047383:CBD138	ENSCAFG00000024964:DEFB4A	ENSCAFG00000032247:CBD103	ENSCAFG00000024886:SPAG11E	ENSCAFG00000008558:SPAG11B	ENSCAFG00000024791:DEFB105A	ENSCAFG00000048656	ENSCAFG00000048080:CBD107	ENSCAFG00000043543	ENSCAFG00000047089	ENSCAFG00000049654	ENSCAFG00000049507	ENSCAFG00000030976	ENSCAFG00000040867
Abrams	chr17	31001	53163000	48756	-0.104152	0	ENSCAFG00000046522	ENSCAFG00000025168:FAM110C	ENSCAFG00000042277	ENSCAFG00000003200:SH3YL1	ENSCAFG00000030097:ACP1	ENSCAFG00000049648	ENSCAFG00000042100	ENSCAFG00000035189	ENSCAFG00000038542	ENSCAFG00000047413:TMEM18	ENSCAFG00000041953	ENSCAFG00000043996	ENSCAFG00000035080	ENSCAFG00000046903	ENSCAFG00000003214:SNTG2	ENSCAFG00000003217:TPO	ENSCAFG00000039320	ENSCAFG00000003228:PXDN	ENSCAFG00000049598	ENSCAFG00000045632	ENSCAFG00000003240:MYT1L	ENSCAFG00000043829	ENSCAFG00000042233	ENSCAFG00000048612	ENSCAFG00000033154	ENSCAFG00000042098	ENSCAFG00000048793	ENSCAFG00000046913	ENSCAFG00000042601	ENSCAFG00000043065	ENSCAFG00000045626	ENSCAFG00000043858	ENSCAFG00000041060	ENSCAFG00000046670	ENSCAFG00000003251:EIPR1	ENSCAFG00000047233	ENSCAFG00000003254:TRAPPC12	ENSCAFG00000027457:U6	ENSCAFG00000040846	ENSCAFG00000033824	ENSCAFG00000003259:RNASEH1	ENSCAFG00000003263:RPS7	ENSCAFG00000003265:COLEC11
Abrams	chr17	53163001	64267000	9148	0.659465	+	ENSCAFG00000009758:VANGL1	ENSCAFG00000009765:CASQ2	ENSCAFG00000009767:NHLH2	ENSCAFG00000009784:SLC22A15	ENSCAFG00000009786:MAB21L3	ENSCAFG00000041603	ENSCAFG00000009787	ENSCAFG00000039078	ENSCAFG00000009795:ATP1A1	ENSCAFG00000009798	ENSCAFG00000009811:IGSF3	ENSCAFG00000048407:U2	ENSCAFG00000045500	ENSCAFG00000009829:CD2	ENSCAFG00000048884	ENSCAFG00000033057	ENSCAFG00000023837:PTGFRN	ENSCAFG00000009839:CD101	ENSCAFG00000009845:TTF2	ENSCAFG00000009851:TRIM45	ENSCAFG00000009852	ENSCAFG00000009858:VTCN1	ENSCAFG00000041807	ENSCAFG00000009873:MAN1A2	ENSCAFG00000009883:TENT5C	ENSCAFG00000041023	ENSCAFG00000045248	ENSCAFG00000009886:GDAP2	ENSCAFG00000009916:WDR3	ENSCAFG00000009951:SPAG17	ENSCAFG00000026356	ENSCAFG00000025819	ENSCAFG00000043803	ENSCAFG00000044050	ENSCAFG00000043398	ENSCAFG00000009976:TBX15	ENSCAFG00000009996:WARS2	ENSCAFG00000044387	ENSCAFG00000039071	ENSCAFG00000010027:HAO2	ENSCAFG00000010039:HSD3B2	ENSCAFG00000041581:ZNF697	ENSCAFG00000010044:ZNF697
Abrams	chr18	29001	34739000	31422	0.399471	+	ENSCAFG00000041305	ENSCAFG00000014138:SUN3	ENSCAFG00000014131:C18H7orf57	ENSCAFG00000032173	ENSCAFG00000003334:ABCA13	ENSCAFG00000043420	ENSCAFG00000043282	ENSCAFG00000046948	ENSCAFG00000024474	ENSCAFG00000042156	ENSCAFG00000003354:VWC2	ENSCAFG00000041614	ENSCAFG00000003356:ZPBP	ENSCAFG00000003358	ENSCAFG00000037073	ENSCAFG00000048256	ENSCAFG00000044437	ENSCAFG00000003374:IKZF1	ENSCAFG00000003379:FIGNL1	ENSCAFG00000047939	ENSCAFG00000003400:DDC	ENSCAFG00000003422:GRB10	ENSCAFG00000041586	ENSCAFG00000044024	ENSCAFG00000039580	ENSCAFG00000049572	ENSCAFG00000041984	ENSCAFG00000049643	ENSCAFG00000003438:COBL	ENSCAFG00000048617	ENSCAFG00000043137	ENSCAFG00000038363	ENSCAFG00000030774	ENSCAFG00000043372	ENSCAFG00000030066:U1	ENSCAFG00000041314	ENSCAFG00000041175	ENSCAFG00000045219	ENSCAFG00000003455	ENSCAFG00000039817	ENSCAFG00000030995:U6	ENSCAFG00000003456:VSTM2A	ENSCAFG00000003459:SEC61G
Abrams	chr18	34739001	55837000	17652	0.105645	0	ENSCAFG00000007325:PRRG4	ENSCAFG00000007335:CCDC73	ENSCAFG00000007368:EIF3M	ENSCAFG00000049939	ENSCAFG00000007426:WT1	ENSCAFG00000049083	ENSCAFG00000047845	ENSCAFG00000041881	ENSCAFG00000007455:RCN1	ENSCAFG00000037705	ENSCAFG00000041769	ENSCAFG00000045798	ENSCAFG00000007510:ELP4	ENSCAFG00000007514:IMMP1L	ENSCAFG00000007521	ENSCAFG00000007530	ENSCAFG00000033278	ENSCAFG00000045139	ENSCAFG00000007540:MPPED2	ENSCAFG00000028788:ARL14EP	ENSCAFG00000007556	ENSCAFG00000025232	ENSCAFG00000007561:OR10V1	ENSCAFG00000021042:U6	ENSCAFG00000007565	ENSCAFG00000007581:PATL1	ENSCAFG00000007604:OSBP	ENSCAFG00000030249	ENSCAFG00000029808:OR4D9	ENSCAFG00000031594:OR4D11	ENSCAFG00000029148:OR4D10	ENSCAFG00000031974	ENSCAFG00000031533:OR4D6	ENSCAFG00000007632:OR5A1	ENSCAFG00000048827:OR5A2	ENSCAFG00000044533	ENSCAFG00000047612	ENSCAFG00000043754	ENSCAFG00000048104	ENSCAFG00000047091	ENSCAFG00000007646	ENSCAFG00000033953	ENSCAFG00000007649:MPEG1
Abrams	chr19	1	44337000	40479	-0.85262	-	ENSCAFG00000003613:GAB1	ENSCAFG00000003622:USP38	ENSCAFG00000049219	ENSCAFG00000021699:U6	ENSCAFG00000048360	ENSCAFG00000042079	ENSCAFG00000027173:U6	ENSCAFG00000003624:INPP4B	ENSCAFG00000042177:U4	ENSCAFG00000047829	ENSCAFG00000003626:IL15	ENSCAFG00000038482	ENSCAFG00000003628	ENSCAFG00000003630:ZNF330	ENSCAFG00000028804:RNF150	ENSCAFG00000041821	ENSCAFG00000036906	ENSCAFG00000038574	ENSCAFG00000003662:TBC1D9	ENSCAFG00000032468:U6	ENSCAFG00000041370	ENSCAFG00000003684	ENSCAFG00000029846:ELMOD2	ENSCAFG00000031714:MGAT4D	ENSCAFG00000003696:CLGN	ENSCAFG00000003699:SCOC	ENSCAFG00000039525	ENSCAFG00000042379	ENSCAFG00000028984	ENSCAFG00000042133	ENSCAFG00000045649	ENSCAFG00000045362	ENSCAFG00000003700:MAML3	ENSCAFG00000048008	ENSCAFG00000003703:SETD7	ENSCAFG00000042891	ENSCAFG00000044615	ENSCAFG00000003706:RAB33B	ENSCAFG00000003716:NAA15	ENSCAFG00000047391	ENSCAFG00000003727:MGARP	ENSCAFG00000028353:U4	ENSCAFG00000049985
Abrams	chr19	44337001	53741000	8972	-0.607115	-	ENSCAFG00000005403:LRP1B	ENSCAFG00000047900	ENSCAFG00000039574	ENSCAFG00000028846:U6	ENSCAFG00000020950:U6	ENSCAFG00000038066	ENSCAFG00000005466:KYNU	ENSCAFG00000005473:ARHGAP15	ENSCAFG00000049920	ENSCAFG00000025502:GTDC1	ENSCAFG00000049064	ENSCAFG00000049972	ENSCAFG00000005497:ZEB2	ENSCAFG00000044620	ENSCAFG00000040978	ENSCAFG00000048790	ENSCAFG00000045313	ENSCAFG00000038863	ENSCAFG00000046251	ENSCAFG00000043846	ENSCAFG00000033874	ENSCAFG00000040565	ENSCAFG00000029409:U6	ENSCAFG00000044309	ENSCAFG00000047234	ENSCAFG00000038435	ENSCAFG00000043129	ENSCAFG00000033657	ENSCAFG00000028169:U6	ENSCAFG00000048553	ENSCAFG00000049523	ENSCAFG00000042309	ENSCAFG00000048032	ENSCAFG00000043674	ENSCAFG00000005507:ACVR2A	ENSCAFG00000005522:ORC4	ENSCAFG00000004091	ENSCAFG00000005529	ENSCAFG00000005534:MBD5	ENSCAFG00000045585	ENSCAFG00000042545	ENSCAFG00000032404:U6	ENSCAFG00000005565:EPC2
Abrams	chr2	1	43178000	37396	0.422826	+	ENSCAFG00000045957	ENSCAFG00000041500	ENSCAFG00000048444	ENSCAFG00000003666	ENSCAFG00000028129:U6	ENSCAFG00000047452	ENSCAFG00000042274	ENSCAFG00000003668	ENSCAFG00000028469	ENSCAFG00000047037	ENSCAFG00000045205	ENSCAFG00000041134	ENSCAFG00000003672:FZD8	ENSCAFG00000030650	ENSCAFG00000023176	ENSCAFG00000044278	ENSCAFG00000003678:CCNY	ENSCAFG00000048667	ENSCAFG00000042217	ENSCAFG00000003685:CREM	ENSCAFG00000042449	ENSCAFG00000003705:CUL2	ENSCAFG00000003737:PARD3	ENSCAFG00000018410	ENSCAFG00000041263	ENSCAFG00000020928:U6	ENSCAFG00000046203	ENSCAFG00000048896	ENSCAFG00000038812	ENSCAFG00000048331	ENSCAFG00000003776:NRP1	ENSCAFG00000003821:ITGB1	ENSCAFG00000048950	ENSCAFG00000044435	ENSCAFG00000003851	ENSCAFG00000043073:cfa-mir-8864-1	ENSCAFG00000048489	ENSCAFG00000049457	ENSCAFG00000023536	ENSCAFG00000042321:cfa-mir-8864-1	ENSCAFG00000032861	ENSCAFG00000023478	ENSCAFG00000023337
Abrams	chr2	43178001	85426000	37015	0.297041	+	ENSCAFG00000006888:IL31RA	ENSCAFG00000043851	ENSCAFG00000006897:IL6ST	ENSCAFG00000041474	ENSCAFG00000006908:ANKRD55	ENSCAFG00000006911	ENSCAFG00000006917:MAP3K1	ENSCAFG00000042059:U3	ENSCAFG00000006922:SETD9	ENSCAFG00000006929:MIER3	ENSCAFG00000026439	ENSCAFG00000006945:GPBP1	ENSCAFG00000006961:ACTBL2	ENSCAFG00000046333	ENSCAFG00000049983	ENSCAFG00000041561	ENSCAFG00000040816	ENSCAFG00000006975:PLK2	ENSCAFG00000007004:GAPT	ENSCAFG00000007008:RAB3C	ENSCAFG00000041038	ENSCAFG00000007100:PDE4D	ENSCAFG00000030481:U6	ENSCAFG00000025709:cfa-mir-582	ENSCAFG00000045085	ENSCAFG00000042450	ENSCAFG00000022700:U6	ENSCAFG00000021414:U6	ENSCAFG00000007133:DEPDC1B	ENSCAFG00000007150:ERCC8	ENSCAFG00000007163:NDUFAF2	ENSCAFG00000027970	ENSCAFG00000047055:SMIM15	ENSCAFG00000049899	ENSCAFG00000046826	ENSCAFG00000007168:ZSWIM6	ENSCAFG00000047178	ENSCAFG00000043199	ENSCAFG00000042331	ENSCAFG00000032923	ENSCAFG00000028370:U6	ENSCAFG00000049073	ENSCAFG00000036507
Abrams	chr20	1	38604000	35989	-0.682265	-	ENSCAFG00000030878:ZNF35	ENSCAFG00000029966:ALDH1L1	ENSCAFG00000003765:SLC41A3	ENSCAFG00000049956	ENSCAFG00000039352	ENSCAFG00000013760	ENSCAFG00000003792	ENSCAFG00000013572	ENSCAFG00000003807:KLF15	ENSCAFG00000003813:CFAP100	ENSCAFG00000003826:ZXDC	ENSCAFG00000003843:UROC1	ENSCAFG00000028530	ENSCAFG00000031690:C20H3orf22	ENSCAFG00000003884:TXNRD3	ENSCAFG00000003989:PLXNA1	ENSCAFG00000035976	ENSCAFG00000049522	ENSCAFG00000042708	ENSCAFG00000046033	ENSCAFG00000004039:TPRA1	ENSCAFG00000004052:MCM2	ENSCAFG00000004072:PODXL2	ENSCAFG00000004082:ABTB1	ENSCAFG00000004093:MGLL	ENSCAFG00000004105:KBTBD12	ENSCAFG00000004107:SEC61A1	ENSCAFG00000004123:RUVBL1	ENSCAFG00000016329	ENSCAFG00000004135:EEFSEC	ENSCAFG00000041496	ENSCAFG00000046561	ENSCAFG00000004138:DNAJB8	ENSCAFG00000004143:GATA2	ENSCAFG00000004144	ENSCAFG00000004148:RPN1	ENSCAFG00000004157:RAB7A	ENSCAFG00000042280	ENSCAFG00000004163:HMCES	ENSCAFG00000004255:COPG1	ENSCAFG00000004320:CNBP	ENSCAFG00000004333:ISY1	ENSCAFG00000024835:RAB43
Abrams	chr20	38611001	49130000	7971	-0.001109	0	ENSCAFG00000010229:DOCK3	ENSCAFG00000010275	ENSCAFG00000010281:MAPKAPK3	ENSCAFG00000010293:CISH	ENSCAFG00000010296:HEMK1	ENSCAFG00000010303:C20H3orf18	ENSCAFG00000010431:CACNA2D2	ENSCAFG00000010578:TMEM115	ENSCAFG00000010581:CYB561D2	ENSCAFG00000010590:NPRL2	ENSCAFG00000010609:ZMYND10	ENSCAFG00000010627:RASSF1	ENSCAFG00000010657:HYAL2	ENSCAFG00000010599:HYAL1	ENSCAFG00000010672:HYAL3	ENSCAFG00000047313:IFRD2	ENSCAFG00000010695:LSMEM2	ENSCAFG00000010719:SEMA3B	ENSCAFG00000010740:GNAI2	ENSCAFG00000010754:SLC38A3	ENSCAFG00000010764:GNAT1	ENSCAFG00000010804:SEMA3F	ENSCAFG00000010866:RBM5	ENSCAFG00000010914:RBM6	ENSCAFG00000010939:MON1A	ENSCAFG00000010974:MST1R	ENSCAFG00000042934	ENSCAFG00000011008:CAMKV	ENSCAFG00000011057:TRAIP	ENSCAFG00000011164:UBA7	ENSCAFG00000031572:INKA1	ENSCAFG00000029789:CDHR4	ENSCAFG00000011226:IP6K1	ENSCAFG00000023755:GMPPB	ENSCAFG00000011290:RNF123	ENSCAFG00000011248:AMIGO3	ENSCAFG00000011411:MST1	ENSCAFG00000011449:APEH	ENSCAFG00000011477:BSN	ENSCAFG00000011207:DAG1	ENSCAFG00000011485:NICN1	ENSCAFG00000011489:AMT	ENSCAFG00000011493:TCTA
Abrams	chr20	49130001	50209000	626	-0.55432	-	ENSCAFG00000017009:NFIX	ENSCAFG00000044718	ENSCAFG00000047920	ENSCAFG00000017074:DAND5	ENSCAFG00000017085:RAD23A	ENSCAFG00000017076:GADD45GIP1	ENSCAFG00000017093:CALR	ENSCAFG00000017096:FARSA	ENSCAFG00000017099:SYCE2	ENSCAFG00000017106:GCDH	ENSCAFG00000017111:KLF1	ENSCAFG00000017115:DNASE2	ENSCAFG00000017133:MAST1	ENSCAFG00000017154:RTBDN	ENSCAFG00000017159:RNASEH2A	ENSCAFG00000017163:PRDX2	ENSCAFG00000028848:JUNB	ENSCAFG00000017183:HOOK2	ENSCAFG00000017200:BEST2	ENSCAFG00000017208:GET3	ENSCAFG00000030547:TRIR	ENSCAFG00000017226:TNPO2	ENSCAFG00000026465:SNORD41	ENSCAFG00000041150	ENSCAFG00000017235:FBXW9	ENSCAFG00000042041	ENSCAFG00000017245:DHPS	ENSCAFG00000017249:WDR83	ENSCAFG00000028908:WDR83OS	ENSCAFG00000017257	ENSCAFG00000031471:ZNF791	ENSCAFG00000030317	ENSCAFG00000048122	ENSCAFG00000017317	ENSCAFG00000020824:U1	ENSCAFG00000049346	ENSCAFG00000032123	ENSCAFG00000017319:ACP5	ENSCAFG00000041379	ENSCAFG00000017326:CNN1	ENSCAFG00000017334:ECSIT	ENSCAFG00000031712:ZNF653	ENSCAFG00000017350:ELAVL3
Abrams	chr20	50209001	55978000	4376	0.387769	+	ENSCAFG00000017584:SMARCA4	ENSCAFG00000017613:YIPF2	ENSCAFG00000017610:TIMM29	ENSCAFG00000017621:CARM1	ENSCAFG00000017628:C20H19orf38	ENSCAFG00000017631:TMED1	ENSCAFG00000017651:DNM2	ENSCAFG00000020457:MIR199A1	ENSCAFG00000017671:QTRT1	ENSCAFG00000017691:ILF3	ENSCAFG00000017715:SLC44A2	ENSCAFG00000026014:SNORA70	ENSCAFG00000017746:AP1M2	ENSCAFG00000044970:CDKN2D	ENSCAFG00000017764:KRI1	ENSCAFG00000017776:ATG4D	ENSCAFG00000017781:S1PR5	ENSCAFG00000017784:KEAP1	ENSCAFG00000017790:PDE4A	ENSCAFG00000017800:CDC37	ENSCAFG00000017834:TYK2	ENSCAFG00000042542:ICAM3	ENSCAFG00000017861	ENSCAFG00000017868	ENSCAFG00000017872:ICAM5	ENSCAFG00000031603:ZGLP1	ENSCAFG00000042153:Metazoa_SRP	ENSCAFG00000017874:ICAM4	ENSCAFG00000031460:ICAM1	ENSCAFG00000017881:MRPL4	ENSCAFG00000047319	ENSCAFG00000042407:S1PR2	ENSCAFG00000017892:DNMT1	ENSCAFG00000017908:EIF3G	ENSCAFG00000017917:P2RY11	ENSCAFG00000043972:PPAN	ENSCAFG00000027799:SNORD105B	ENSCAFG00000025879:SNORD105	ENSCAFG00000017920:ANGPTL6	ENSCAFG00000017921:SHFL	ENSCAFG00000017946	ENSCAFG00000017955:RDH8	ENSCAFG00000017958:COL5A3
Abrams	chr20	55978001	58134000	1824	0.667701	+	ENSCAFG00000019246:NFIC	ENSCAFG00000019263:CELF5	ENSCAFG00000019272:NCLN	ENSCAFG00000019278:S1PR4	ENSCAFG00000019279:GNA15	ENSCAFG00000019293:TLE2	ENSCAFG00000019300	ENSCAFG00000038196	ENSCAFG00000044832	ENSCAFG00000031469	ENSCAFG00000029454	ENSCAFG00000032592:ZNF556	ENSCAFG00000031385:ZNF555	ENSCAFG00000019378:THOP1	ENSCAFG00000019382:SGTA	ENSCAFG00000031660:SLC39A3	ENSCAFG00000019384:DIRAS1	ENSCAFG00000047029	ENSCAFG00000019385:GNG7	ENSCAFG00000019386:GADD45B	ENSCAFG00000019389:LMNB2	ENSCAFG00000047222	ENSCAFG00000042975	ENSCAFG00000019393:TMPRSS9	ENSCAFG00000019406:SPPL2B	ENSCAFG00000019409:LSM7	ENSCAFG00000024487:PEAK3	ENSCAFG00000019411:OAZ1	ENSCAFG00000019414:SF3A2	ENSCAFG00000019420:DOT1L	ENSCAFG00000019425:AP3D1	ENSCAFG00000019426:IZUMO4	ENSCAFG00000019427:MOB3A	ENSCAFG00000019429:MKNK2	ENSCAFG00000046373	ENSCAFG00000044175	ENSCAFG00000019432:BTBD2	ENSCAFG00000019435:CSNK1G2	ENSCAFG00000029188:SCAMP4	ENSCAFG00000019448:ABHD17A	ENSCAFG00000043654	ENSCAFG00000019455:REXO1	ENSCAFG00000019465:ATP8B3
Abrams	chr21	8001	287000	149	0.791328	+	ENSCAFG00000049415
Abrams	chr21	287001	3217000	2625	-0.599017	-	ENSCAFG00000003974	ENSCAFG00000003978:PGR	ENSCAFG00000003991:ARHGAP42	ENSCAFG00000042325	ENSCAFG00000047045	ENSCAFG00000004018:CNTN5	ENSCAFG00000048474	ENSCAFG00000029274:U6
Abrams	chr21	3218001	3623000	351	3.01106	+	ENSCAFG00000013779
Abrams	chr21	3623001	6129000	2333	0.406735	+	ENSCAFG00000026119:U6	ENSCAFG00000043813	ENSCAFG00000047485	ENSCAFG00000004073	ENSCAFG00000004081:JRKL	ENSCAFG00000004083:CCDC82	ENSCAFG00000004087:MAML2	ENSCAFG00000048841	ENSCAFG00000026616	ENSCAFG00000004092:MTMR2	ENSCAFG00000004104:CEP57	ENSCAFG00000004118:FAM76B	ENSCAFG00000036575	ENSCAFG00000004124	ENSCAFG00000041999	ENSCAFG00000041542	ENSCAFG00000045631	ENSCAFG00000004127:SESN3	ENSCAFG00000004129:ENDOD1	ENSCAFG00000004131:KDM4D	ENSCAFG00000004134:CWC15	ENSCAFG00000004137:AMOTL1
Abrams	chr21	6129001	8402000	2126	-0.591792	-	ENSCAFG00000004137:AMOTL1	ENSCAFG00000041206:cfa-mir-8812	ENSCAFG00000004147:PIWIL4	ENSCAFG00000025166:FUT4	ENSCAFG00000029788:C21H11orf97	ENSCAFG00000048626	ENSCAFG00000028681:ANKRD49	ENSCAFG00000004162:MRE11	ENSCAFG00000031257:GPR83	ENSCAFG00000004172:IZUMO1R	ENSCAFG00000038940	ENSCAFG00000049005	ENSCAFG00000004176:PANX1	ENSCAFG00000004184:HEPHL1	ENSCAFG00000044732	ENSCAFG00000004203:VSTM5	ENSCAFG00000004211:MED17	ENSCAFG00000004225:C21H11orf54	ENSCAFG00000004233	ENSCAFG00000026443	ENSCAFG00000026214	ENSCAFG00000028078:SNORD5	ENSCAFG00000021134:SNORA8	ENSCAFG00000026256	ENSCAFG00000021568:SNORD6	ENSCAFG00000022498	ENSCAFG00000025775	ENSCAFG00000004234:CEP295	ENSCAFG00000025751	ENSCAFG00000022486	ENSCAFG00000042719	ENSCAFG00000048581	ENSCAFG00000037415	ENSCAFG00000004239:DEUP1	ENSCAFG00000029851:SMCO4	ENSCAFG00000044589	ENSCAFG00000004243:SLC36A4	ENSCAFG00000047911	ENSCAFG00000046707	ENSCAFG00000004246:MTNR1B	ENSCAFG00000024099:FAT3	ENSCAFG00000008336	ENSCAFG00000005724
Abrams	chr21	8402001	9640000	1169	0.937813	+	ENSCAFG00000038492	ENSCAFG00000004270	ENSCAFG00000042500	ENSCAFG00000048406	ENSCAFG00000025134	ENSCAFG00000042679	ENSCAFG00000049925
Abrams	chr21	9640001	12758000	2925	-0.607931	-	ENSCAFG00000046725	ENSCAFG00000026070:SNORA72	ENSCAFG00000047295	ENSCAFG00000003343	ENSCAFG00000004288	ENSCAFG00000004292:CHORDC1	ENSCAFG00000004307:NAALAD2	ENSCAFG00000024888:FOLH1	ENSCAFG00000004330	ENSCAFG00000024962:TRIM77	ENSCAFG00000026946:U2	ENSCAFG00000024959	ENSCAFG00000004356	ENSCAFG00000045086	ENSCAFG00000046315	ENSCAFG00000006666	ENSCAFG00000004369:NOX4	ENSCAFG00000004373:TYR	ENSCAFG00000006900	ENSCAFG00000004381:GRM5	ENSCAFG00000044516	ENSCAFG00000048845:U4	ENSCAFG00000004384:CTSC	ENSCAFG00000004387:RAB38	ENSCAFG00000026324:U6	ENSCAFG00000045832	ENSCAFG00000044498	ENSCAFG00000042905	ENSCAFG00000004393:TMEM135	ENSCAFG00000041944:U2	ENSCAFG00000004399:FZD4	ENSCAFG00000030842:U6
Abrams	chr21	12758001	14942000	2075	-27.562	-	ENSCAFG00000004402:PRSS23	ENSCAFG00000004407:ME3	ENSCAFG00000044816	ENSCAFG00000004440	ENSCAFG00000004449:CCDC81	ENSCAFG00000029906:HIKESHI	ENSCAFG00000004471:EED	ENSCAFG00000004486:PICALM	ENSCAFG00000042014	ENSCAFG00000004494:CCDC83	ENSCAFG00000004500:SYTL2	ENSCAFG00000004512:CCDC89	ENSCAFG00000043988	ENSCAFG00000030913:TMEM126A	ENSCAFG00000028580	ENSCAFG00000004520:TMEM126B	ENSCAFG00000004544:DLG2	ENSCAFG00000026420:U6
Abrams	chr21	14942001	50858000	31707	-0.538387	-	ENSCAFG00000004544:DLG2	ENSCAFG00000049437	ENSCAFG00000044170	ENSCAFG00000004593:CCDC90B	ENSCAFG00000004577:ANKRD42	ENSCAFG00000004609:PCF11	ENSCAFG00000004616:RAB30	ENSCAFG00000004621:DDIAS	ENSCAFG00000041169	ENSCAFG00000004628:PRCP	ENSCAFG00000043695	ENSCAFG00000028722:FAM181B	ENSCAFG00000046798	ENSCAFG00000047395	ENSCAFG00000044331:U4	ENSCAFG00000041137	ENSCAFG00000049460	ENSCAFG00000043854	ENSCAFG00000032446	ENSCAFG00000025643:cfa-mir-708	ENSCAFG00000004731:TENM4	ENSCAFG00000026906:U6	ENSCAFG00000004782:GAB2	ENSCAFG00000027474:U6	ENSCAFG00000026798:cfa-mir-1838	ENSCAFG00000004797:USP35	ENSCAFG00000004808:KCTD21	ENSCAFG00000045570	ENSCAFG00000004822:ALG8	ENSCAFG00000004838	ENSCAFG00000004842	ENSCAFG00000004845:THRSP	ENSCAFG00000004848:KCTD14	ENSCAFG00000043156	ENSCAFG00000004851:INTS4	ENSCAFG00000004857	ENSCAFG00000004861:AAMDC	ENSCAFG00000004897:RSF1	ENSCAFG00000004900:CLNS1A	ENSCAFG00000004906:AQP11	ENSCAFG00000004956:PAK1	ENSCAFG00000047721	ENSCAFG00000024043
Abrams	chr22	20001	61439000	57194	-0.002795	0	ENSCAFG00000049982	ENSCAFG00000004252:ALG11	ENSCAFG00000004261:ATP7B	ENSCAFG00000050055	ENSCAFG00000004278:CCDC70	ENSCAFG00000033265	ENSCAFG00000004282:WDFY2	ENSCAFG00000045989	ENSCAFG00000038711	ENSCAFG00000025364:INTS6	ENSCAFG00000028728:SERPINE3	ENSCAFG00000004287	ENSCAFG00000049575	ENSCAFG00000045918	ENSCAFG00000004291	ENSCAFG00000004295:RNASEH2B	ENSCAFG00000046822	ENSCAFG00000049922	ENSCAFG00000046176	ENSCAFG00000046042:U4	ENSCAFG00000042128	ENSCAFG00000049635	ENSCAFG00000034069	ENSCAFG00000048189	ENSCAFG00000044565	ENSCAFG00000027090:U6	ENSCAFG00000046412	ENSCAFG00000037238	ENSCAFG00000020963:U6	ENSCAFG00000042152	ENSCAFG00000020487:MIR15A	ENSCAFG00000025739:MIR16-1	ENSCAFG00000004309:SPRYD7	ENSCAFG00000004308:TRIM13	ENSCAFG00000004325:KPNA3	ENSCAFG00000004337:EBPL	ENSCAFG00000010362	ENSCAFG00000004345:RCBTB1	ENSCAFG00000004341:SETDB2	ENSCAFG00000004408:CAB39L	ENSCAFG00000004421:CDADC1	ENSCAFG00000031043:MLNR	ENSCAFG00000043999
Abrams	chr23	1	5242000	4591	0.211361	+	ENSCAFG00000004298	ENSCAFG00000028765	ENSCAFG00000048110	ENSCAFG00000048010	ENSCAFG00000028319:U6	ENSCAFG00000032899	ENSCAFG00000038185	ENSCAFG00000004315:SYNDIG1	ENSCAFG00000024112	ENSCAFG00000049272	ENSCAFG00000035188	ENSCAFG00000043995	ENSCAFG00000004318:CST7	ENSCAFG00000004322:APMAP	ENSCAFG00000028422:U6	ENSCAFG00000004360:ACSS1	ENSCAFG00000004368:VSX1	ENSCAFG00000046575:U4	ENSCAFG00000004371:ENTPD6	ENSCAFG00000004380:PYGB	ENSCAFG00000021341:U4	ENSCAFG00000004389:ABHD12	ENSCAFG00000004391	ENSCAFG00000029334:GINS1	ENSCAFG00000004400:NINL	ENSCAFG00000021902:U6	ENSCAFG00000030184	ENSCAFG00000041679:cfa-mir-8807	ENSCAFG00000004412	ENSCAFG00000030360	ENSCAFG00000004423:TCAIM	ENSCAFG00000014487:ZNF445	ENSCAFG00000004424:TOPAZ1	ENSCAFG00000042245	ENSCAFG00000044922:U4	ENSCAFG00000004427	ENSCAFG00000004431	ENSCAFG00000041441	ENSCAFG00000038718	ENSCAFG00000025666:MIR138-1	ENSCAFG00000044456	ENSCAFG00000036481	ENSCAFG00000043480
Abrams	chr23	5243001	52294000	44026	-0.219961	-	ENSCAFG00000046376	ENSCAFG00000025927:U6	ENSCAFG00000027372:U4	ENSCAFG00000038367	ENSCAFG00000004753:ARPP21	ENSCAFG00000020567:MIR128-2	ENSCAFG00000042218	ENSCAFG00000041704	ENSCAFG00000004768:STAC	ENSCAFG00000004776:TRANK1	ENSCAFG00000004777:EPM2AIP1	ENSCAFG00000004783:MLH1	ENSCAFG00000004793:LRRFIP2	ENSCAFG00000004806:GOLGA4	ENSCAFG00000047981	ENSCAFG00000004820:ITGA9	ENSCAFG00000041532:CTDSPL	ENSCAFG00000020538:MIR26A1	ENSCAFG00000004890:VILL	ENSCAFG00000004931:PLCD1	ENSCAFG00000004948:DLEC1	ENSCAFG00000004959:ACAA1	ENSCAFG00000004966:MYD88	ENSCAFG00000004972:OXSR1	ENSCAFG00000032364	ENSCAFG00000005013:SLC22A13	ENSCAFG00000005025:SLC22A14	ENSCAFG00000005028:XYLB	ENSCAFG00000005035:ACVR2B	ENSCAFG00000005039:EXOG	ENSCAFG00000005045	ENSCAFG00000005051:SCN5A	ENSCAFG00000005056:SCN10A	ENSCAFG00000029139:SCN11A	ENSCAFG00000005066:WDR48	ENSCAFG00000025914:U6	ENSCAFG00000005080:GORASP1	ENSCAFG00000005087:TTC21A	ENSCAFG00000005088:CSRNP1	ENSCAFG00000028862:XIRP1	ENSCAFG00000030922	ENSCAFG00000031104:CX3CR1	ENSCAFG00000005094:CCR8
Abrams	chr24	1	47698000	42279	0.309686	+	ENSCAFG00000024853	ENSCAFG00000005117:CST8	ENSCAFG00000005120	ENSCAFG00000005124:CST11	ENSCAFG00000029019:CSTL1	ENSCAFG00000005130:NAPB	ENSCAFG00000005142:GZF1	ENSCAFG00000047012	ENSCAFG00000041583	ENSCAFG00000005153:CD93	ENSCAFG00000005157:THBD	ENSCAFG00000044392	ENSCAFG00000005159	ENSCAFG00000005168:FOXA2	ENSCAFG00000043072	ENSCAFG00000038717	ENSCAFG00000033591	ENSCAFG00000035523	ENSCAFG00000045056	ENSCAFG00000032931	ENSCAFG00000046276	ENSCAFG00000005170:PAX1	ENSCAFG00000005173:NKX2-2	ENSCAFG00000031316:NKX2-4	ENSCAFG00000005185:XRN2	ENSCAFG00000005214:KIZ	ENSCAFG00000048344	ENSCAFG00000046330	ENSCAFG00000027317:U6	ENSCAFG00000043015	ENSCAFG00000005251:RALGAPA2	ENSCAFG00000043623	ENSCAFG00000005270:CFAP61	ENSCAFG00000005278	ENSCAFG00000005333:CRNKL1	ENSCAFG00000032025:NAA20	ENSCAFG00000005360	ENSCAFG00000005363:RIN2	ENSCAFG00000044715	ENSCAFG00000005373:SLC24A3	ENSCAFG00000034875	ENSCAFG00000049425	ENSCAFG00000005375:SCP2D1
Abrams	chr25	1	51628933	47049	-0.631271	-	ENSCAFG00000003970	ENSCAFG00000005898:CKAP2	ENSCAFG00000005932:VPS36	ENSCAFG00000005940:THSD1	ENSCAFG00000005942	ENSCAFG00000005944	ENSCAFG00000005953	ENSCAFG00000005955:SLC25A15	ENSCAFG00000005961:MRPS31	ENSCAFG00000005965:FOXO1	ENSCAFG00000026158:U6	ENSCAFG00000033430	ENSCAFG00000036947	ENSCAFG00000041076	ENSCAFG00000035487	ENSCAFG00000039208	ENSCAFG00000033767	ENSCAFG00000005979:COG6	ENSCAFG00000047330	ENSCAFG00000005998:LHFPL6	ENSCAFG00000005999:NHLRC3	ENSCAFG00000006001:PROSER1	ENSCAFG00000022279	ENSCAFG00000006012:STOML3	ENSCAFG00000006019:FREM2	ENSCAFG00000046113	ENSCAFG00000006026:UFM1	ENSCAFG00000044938	ENSCAFG00000046674	ENSCAFG00000025951	ENSCAFG00000006044:TRPC4	ENSCAFG00000006073:POSTN	ENSCAFG00000043932	ENSCAFG00000044043	ENSCAFG00000043454	ENSCAFG00000006098:SUPT20H	ENSCAFG00000006115:EXOSC8	ENSCAFG00000006124:ALG5	ENSCAFG00000006162:SMAD9	ENSCAFG00000041493	ENSCAFG00000030114:RFXAP	ENSCAFG00000006170:SERTM1	ENSCAFG00000043288
Abrams	chr26	8001	2360000	2074	-0.150559	0	ENSCAFG00000005892:ANHX	ENSCAFG00000002456:ZNF268	ENSCAFG00000043444	ENSCAFG00000030275:ZNF140	ENSCAFG00000024332	ENSCAFG00000026226:SNORA70	ENSCAFG00000031048:ZNF84	ENSCAFG00000026248:SNORA71	ENSCAFG00000006033:ZNF605	ENSCAFG00000006074:CHFR	ENSCAFG00000006084:GOLGA3	ENSCAFG00000006101:ANKLE2	ENSCAFG00000006123:PGAM5	ENSCAFG00000006130:PXMP2	ENSCAFG00000042221	ENSCAFG00000006215:POLE	ENSCAFG00000006270:P2RX2	ENSCAFG00000023461:LRCOL1	ENSCAFG00000048162:U4	ENSCAFG00000023460:FBRSL1	ENSCAFG00000029503:U6	ENSCAFG00000048947	ENSCAFG00000006281:GALNT9	ENSCAFG00000042977	ENSCAFG00000006300:NOC4L	ENSCAFG00000006320:DDX51	ENSCAFG00000006377:EP400	ENSCAFG00000026131:SNORA49	ENSCAFG00000043023	ENSCAFG00000006429:PUS1	ENSCAFG00000006446:ULK1	ENSCAFG00000043823	ENSCAFG00000006533:MMP17	ENSCAFG00000006625:SFSWAP	ENSCAFG00000047398	ENSCAFG00000043034:U6	ENSCAFG00000044790	ENSCAFG00000047773	ENSCAFG00000042406:U6	ENSCAFG00000006655:ADGRD1	ENSCAFG00000006670:RAN	ENSCAFG00000006694:STX2	ENSCAFG00000006721:RIMBP2
Abrams	chr26	2360001	13869000	9801	-0.565399	-	ENSCAFG00000006812:TMEM132D	ENSCAFG00000032350:U6	ENSCAFG00000041568	ENSCAFG00000028957:GLT1D1	ENSCAFG00000006831:SLC15A4	ENSCAFG00000006849:TMEM132C	ENSCAFG00000043215	ENSCAFG00000041173	ENSCAFG00000041067	ENSCAFG00000048926	ENSCAFG00000050048	ENSCAFG00000037699	ENSCAFG00000034282	ENSCAFG00000049716	ENSCAFG00000047916	ENSCAFG00000006853	ENSCAFG00000041992	ENSCAFG00000040027	ENSCAFG00000006859:TMEM132B	ENSCAFG00000006952:DHX37	ENSCAFG00000045755	ENSCAFG00000030419	ENSCAFG00000018018	ENSCAFG00000044432	ENSCAFG00000044847	ENSCAFG00000014268:ENY2	ENSCAFG00000006968:SCARB1	ENSCAFG00000038902	ENSCAFG00000046936	ENSCAFG00000006985:NCOR2	ENSCAFG00000006993:RFLNA	ENSCAFG00000006994:ZNF664	ENSCAFG00000006996:CCDC92	ENSCAFG00000007042:DNAH10	ENSCAFG00000007234:ATP6V0A2	ENSCAFG00000023546:TCTN2	ENSCAFG00000042336:GTF2H3	ENSCAFG00000007434:EIF2B1	ENSCAFG00000007452:DDX55	ENSCAFG00000007468:TMED2	ENSCAFG00000007482:RILPL1	ENSCAFG00000007493:KMT5A	ENSCAFG00000007489:RILPL2
Abrams	chr26	13869001	15122000	1202	1.69402	+	ENSCAFG00000009820:NOS1	ENSCAFG00000009865:KSR2	ENSCAFG00000035324	ENSCAFG00000009890:RFC5	ENSCAFG00000009906:VSIG10	ENSCAFG00000009910:PEBP1	ENSCAFG00000045234:cfa-mir-8819	ENSCAFG00000009924:TAOK3	ENSCAFG00000044741	ENSCAFG00000009939:SUDS3	ENSCAFG00000023113:SRRM4
Abrams	chr26	15122001	16378000	1094	1.0487	+	ENSCAFG00000023113:SRRM4	ENSCAFG00000030537:HSPB8	ENSCAFG00000009962:CCDC60	ENSCAFG00000030109:TMEM233	ENSCAFG00000009986:PRKAB1	ENSCAFG00000010114:CIT	ENSCAFG00000010140:BICDL1	ENSCAFG00000010145:RAB35	ENSCAFG00000041983:Metazoa_SRP	ENSCAFG00000010203:GCN1	ENSCAFG00000010227:RPLP0	ENSCAFG00000010241:PXN	ENSCAFG00000048027	ENSCAFG00000049212:U4	ENSCAFG00000029903:U4	ENSCAFG00000031011:U4	ENSCAFG00000010258:SIRT4	ENSCAFG00000010263:PLA2G1B	ENSCAFG00000010283:MSI1	ENSCAFG00000031458	ENSCAFG00000030019:TRIAP1	ENSCAFG00000010314:SRSF9
Abrams	chr26	16381001	17867000	1198	0.421062	+	ENSCAFG00000010318:DYNLL1	ENSCAFG00000046342	ENSCAFG00000010338:COQ5	ENSCAFG00000010377:RNF10	ENSCAFG00000010389:POP5	ENSCAFG00000044967	ENSCAFG00000010401	ENSCAFG00000010408:MLEC	ENSCAFG00000010416:UNC119B	ENSCAFG00000010446:ACADS	ENSCAFG00000010485:SPPL3	ENSCAFG00000010494	ENSCAFG00000040974	ENSCAFG00000010502:HNF1A	ENSCAFG00000042294:C12orf43	ENSCAFG00000010511:OASL	ENSCAFG00000024447:OASL	ENSCAFG00000049332	ENSCAFG00000035842	ENSCAFG00000010566:PIWIL3	ENSCAFG00000048038	ENSCAFG00000010637:ANKRD13A	ENSCAFG00000046324:U4	ENSCAFG00000010725:GIT2	ENSCAFG00000010765:TCHP	ENSCAFG00000010796:TRPV4	ENSCAFG00000010828:FAM222A	ENSCAFG00000010834:MVK	ENSCAFG00000010857:MMAB	ENSCAFG00000010870:UBE3B	ENSCAFG00000010892:KCTD10	ENSCAFG00000024173:MYO1H	ENSCAFG00000010915:FOXN4	ENSCAFG00000010991:ACACB
Abrams	chr26	17868001	21769000	3620	-0.509201	-	ENSCAFG00000010991:ACACB	ENSCAFG00000011144:UNG	ENSCAFG00000011152:ALKBH2	ENSCAFG00000011165:USP30	ENSCAFG00000011185:SVOP	ENSCAFG00000011224:DAO	ENSCAFG00000011261:SSH1	ENSCAFG00000041688	ENSCAFG00000043325	ENSCAFG00000034861	ENSCAFG00000011301:CORO1C	ENSCAFG00000021807:U4	ENSCAFG00000011317:SELPLG	ENSCAFG00000032030:TMEM119	ENSCAFG00000011324:ISCU	ENSCAFG00000011352:SART3	ENSCAFG00000011379:FICD	ENSCAFG00000046563	ENSCAFG00000033045	ENSCAFG00000044445	ENSCAFG00000042441	ENSCAFG00000011383:CMKLR1	ENSCAFG00000011390:WSCD2	ENSCAFG00000047208	ENSCAFG00000011396	ENSCAFG00000011498:SGSM1	ENSCAFG00000024672:TMEM211	ENSCAFG00000024641:KIAA1671	ENSCAFG00000011573:CRYBB3	ENSCAFG00000023827:CRYBB2	ENSCAFG00000047877	ENSCAFG00000011603:GRK3	ENSCAFG00000011660:MYO18B	ENSCAFG00000011694:SEZ6L	ENSCAFG00000011729:HPS4	ENSCAFG00000011720:ASPHD2	ENSCAFG00000011741:TFIP11	ENSCAFG00000011758:TPST2	ENSCAFG00000011779:CRYBB1	ENSCAFG00000011809:CRYBA4	ENSCAFG00000046318	ENSCAFG00000046162	ENSCAFG00000042872
Abrams	chr26	21769001	22569000	431	0.838991	+	ENSCAFG00000011849:TTC28	ENSCAFG00000048608	ENSCAFG00000011928:HSCB	ENSCAFG00000032399:CCDC117	ENSCAFG00000021054:U6	ENSCAFG00000011954	ENSCAFG00000011973:ZNRF3	ENSCAFG00000011982:C26H22orf31	ENSCAFG00000011994:KREMEN1	ENSCAFG00000012106:EMID1
Abrams	chr26	22569001	24624000	1689	-0.448827	-	ENSCAFG00000012106:EMID1	ENSCAFG00000012114:RHBDD3	ENSCAFG00000012160:EWSR1	ENSCAFG00000012219:GAS2L1	ENSCAFG00000012230:RASL10A	ENSCAFG00000012067:AP1B1	ENSCAFG00000028095:SNORD125	ENSCAFG00000024322	ENSCAFG00000012243:NEFH	ENSCAFG00000044948	ENSCAFG00000012262:THOC5	ENSCAFG00000012291:NIPSNAP1	ENSCAFG00000012307:NF2	ENSCAFG00000012334:CABP7	ENSCAFG00000012343:ZMAT5	ENSCAFG00000028837:UQCR10	ENSCAFG00000012361:ASCC2	ENSCAFG00000012420:MTMR3	ENSCAFG00000029880:U6	ENSCAFG00000044676	ENSCAFG00000012459:HORMAD2	ENSCAFG00000030931:LIF	ENSCAFG00000012468:OSM	ENSCAFG00000012489:CASTOR1	ENSCAFG00000012514:TBC1D10A	ENSCAFG00000012559:SF3A1	ENSCAFG00000012686:CCDC157	ENSCAFG00000012692:RNF215	ENSCAFG00000012703	ENSCAFG00000012742:MTFP1	ENSCAFG00000012757:SEC14L3	ENSCAFG00000023437:SEC14L4	ENSCAFG00000030208:GAL3ST1	ENSCAFG00000012792:PES1	ENSCAFG00000012827:TCN2	ENSCAFG00000012834:SLC35E4	ENSCAFG00000012837:DUSP18	ENSCAFG00000023040:C26H5orf52	ENSCAFG00000012842:OSBP2	ENSCAFG00000012861:MORC2	ENSCAFG00000012922:SMTN	ENSCAFG00000048549	ENSCAFG00000049987:SELENOM
Abrams	chr26	24624001	26017000	650	-25.1248	-	ENSCAFG00000013268:DEPDC5	ENSCAFG00000031015:YWHAH	ENSCAFG00000013339	ENSCAFG00000013439:SLC5A1	ENSCAFG00000013498:SLC5A4	ENSCAFG00000031415	ENSCAFG00000029243	ENSCAFG00000048182	ENSCAFG00000044389	ENSCAFG00000042155	ENSCAFG00000044673	ENSCAFG00000042701	ENSCAFG00000043457	ENSCAFG00000049273	ENSCAFG00000043204	ENSCAFG00000031637	ENSCAFG00000024720	ENSCAFG00000023920	ENSCAFG00000049435	ENSCAFG00000046723	ENSCAFG00000049421	ENSCAFG00000043208	ENSCAFG00000041046	ENSCAFG00000048160	ENSCAFG00000029746	ENSCAFG00000046047	ENSCAFG00000042030	ENSCAFG00000029939	ENSCAFG00000042398	ENSCAFG00000049779	ENSCAFG00000046711	ENSCAFG00000031403	ENSCAFG00000046023	ENSCAFG00000032078	ENSCAFG00000044356	ENSCAFG00000046583	ENSCAFG00000048981	ENSCAFG00000041288	ENSCAFG00000049157	ENSCAFG00000049328	ENSCAFG00000047806	ENSCAFG00000041195
Abrams	chr26	26019001	27283000	722	2.8885	+	ENSCAFG00000042203	ENSCAFG00000046792	ENSCAFG00000048573	ENSCAFG00000049890	ENSCAFG00000046270	ENSCAFG00000044541	ENSCAFG00000029467	ENSCAFG00000043016	ENSCAFG00000044750	ENSCAFG00000047159	ENSCAFG00000042425	ENSCAFG00000049976	ENSCAFG00000044748	ENSCAFG00000048817	ENSCAFG00000046672	ENSCAFG00000032249	ENSCAFG00000043262	ENSCAFG00000042504	ENSCAFG00000029236	ENSCAFG00000048161	ENSCAFG00000047763	ENSCAFG00000023160	ENSCAFG00000046397	ENSCAFG00000043966	ENSCAFG00000044654	ENSCAFG00000045973	ENSCAFG00000013587	ENSCAFG00000013594:ZNF280B	ENSCAFG00000013613:PRAME	ENSCAFG00000049725	ENSCAFG00000042147	ENSCAFG00000013622	ENSCAFG00000031273
Abrams	chr26	27293001	29021000	1133	1.94443	+	ENSCAFG00000031273	ENSCAFG00000028850	ENSCAFG00000043925	ENSCAFG00000028847	ENSCAFG00000049151	ENSCAFG00000043799	ENSCAFG00000047177	ENSCAFG00000014432	ENSCAFG00000015176	ENSCAFG00000032328	ENSCAFG00000042027	ENSCAFG00000031806	ENSCAFG00000047066	ENSCAFG00000044214	ENSCAFG00000023850	ENSCAFG00000028866:U6	ENSCAFG00000013646:RSPH14	ENSCAFG00000013663:GNAZ	ENSCAFG00000013676:RAB36	ENSCAFG00000045378	ENSCAFG00000013773:BCR	ENSCAFG00000044724	ENSCAFG00000013823:SPECC1L	ENSCAFG00000013828:ADORA2A	ENSCAFG00000013843:UPB1	ENSCAFG00000013855	ENSCAFG00000013864	ENSCAFG00000007166:SMIM15	ENSCAFG00000013899	ENSCAFG00000013867:LRRC75B	ENSCAFG00000029292	ENSCAFG00000013923:SUSD2	ENSCAFG00000013995:CABIN1	ENSCAFG00000045775	ENSCAFG00000014028	ENSCAFG00000014043	ENSCAFG00000029652	ENSCAFG00000014082:SLC2A11	ENSCAFG00000014095:DERL3	ENSCAFG00000014105:SMARCB1	ENSCAFG00000014117:MMP11	ENSCAFG00000014124:CHCHD10	ENSCAFG00000014127:C26H22orf15
Abrams	chr26	29021001	30391000	1170	1.12188	+	ENSCAFG00000014151	ENSCAFG00000014154	ENSCAFG00000045006:RTN4R	ENSCAFG00000043441	ENSCAFG00000049611	ENSCAFG00000028504:CCDC188	ENSCAFG00000014172:ZDHHC8	ENSCAFG00000014178:RANBP1	ENSCAFG00000026675	ENSCAFG00000014190:TRMT2A	ENSCAFG00000014196:DGCR8	ENSCAFG00000026826:MIR1306	ENSCAFG00000030092:MIR3618	ENSCAFG00000014212:TANGO2	ENSCAFG00000020451:MIR185	ENSCAFG00000014232:ARVCF	ENSCAFG00000014253:COMT	ENSCAFG00000014373:TXNRD2	ENSCAFG00000014499:GNB1L	ENSCAFG00000045140	ENSCAFG00000029230:GP1BB	ENSCAFG00000014503:TBX1	ENSCAFG00000014533:SEPTIN5	ENSCAFG00000034141	ENSCAFG00000048073	ENSCAFG00000042795:CLDN5	ENSCAFG00000014571:CDC45	ENSCAFG00000014596:UFD1	ENSCAFG00000014611:C26H22orf39	ENSCAFG00000014614:MRPL40	ENSCAFG00000014619:HIRA	ENSCAFG00000021637:U6	ENSCAFG00000014736:CLTCL1	ENSCAFG00000023963:SLC25A1	ENSCAFG00000028521	ENSCAFG00000030545	ENSCAFG00000014804:ESS2	ENSCAFG00000023784	ENSCAFG00000014833:DGCR2	ENSCAFG00000041335	ENSCAFG00000048468	ENSCAFG00000032314	ENSCAFG00000043638
Abrams	chr26	30393001	33032000	2041	0.14748	+	ENSCAFG00000014966:SMPD4	ENSCAFG00000014991	ENSCAFG00000031767	ENSCAFG00000014995:LRRC74B	ENSCAFG00000015060:P2RX6	ENSCAFG00000015014:SLC7A4	ENSCAFG00000015086	ENSCAFG00000030978:THAP7	ENSCAFG00000015154:LZTR1	ENSCAFG00000030423:AIFM3	ENSCAFG00000015188:CRKL	ENSCAFG00000015201:SNAP29	ENSCAFG00000015248:PI4KA	ENSCAFG00000015271:SERPIND1	ENSCAFG00000030047	ENSCAFG00000032493:HIC2	ENSCAFG00000044607	ENSCAFG00000015284:UBE2L3	ENSCAFG00000015293:YDJC	ENSCAFG00000015302:CCDC116	ENSCAFG00000015309:SDF2L1	ENSCAFG00000025669:cfa-mir-301b	ENSCAFG00000022893:cfa-mir-130b	ENSCAFG00000015313	ENSCAFG00000015364:PPIL2	ENSCAFG00000015397:YPEL1	ENSCAFG00000027536:U6	ENSCAFG00000015421:MAPK1	ENSCAFG00000015433	ENSCAFG00000015440:PPM1F	ENSCAFG00000015482:TOP3B	ENSCAFG00000043101	ENSCAFG00000048156	ENSCAFG00000049465	ENSCAFG00000047004:cfa-mir-8905	ENSCAFG00000048504	ENSCAFG00000044916	ENSCAFG00000045135	ENSCAFG00000015515	ENSCAFG00000045305	ENSCAFG00000022350:U6	ENSCAFG00000045862	ENSCAFG00000048329
Abrams	chr26	33032001	36834000	3479	-0.495541	-	ENSCAFG00000048601	ENSCAFG00000045165	ENSCAFG00000045947	ENSCAFG00000043198	ENSCAFG00000015538:PCDH15	ENSCAFG00000042882	ENSCAFG00000049355	ENSCAFG00000036210	ENSCAFG00000045465	ENSCAFG00000015550	ENSCAFG00000041324	ENSCAFG00000015553:DKK1	ENSCAFG00000031979:PRKG1	ENSCAFG00000015567:CSTF2T
Abrams	chr26	36834001	38964000	1908	-26.9545	-	ENSCAFG00000031979:PRKG1	ENSCAFG00000046112	ENSCAFG00000015581:A1CF	ENSCAFG00000015602:ASAH2	ENSCAFG00000042966	ENSCAFG00000027831:U6	ENSCAFG00000015628:SGMS1	ENSCAFG00000046071	ENSCAFG00000041848	ENSCAFG00000046837	ENSCAFG00000028821:MINPP1	ENSCAFG00000015654:PAPSS2	ENSCAFG00000015667:ATAD1	ENSCAFG00000015670:PTEN	ENSCAFG00000049851	ENSCAFG00000041226	ENSCAFG00000049984	ENSCAFG00000048170	ENSCAFG00000044134	ENSCAFG00000030804:RNLS	ENSCAFG00000015682:LIPF	ENSCAFG00000042330	ENSCAFG00000029090	ENSCAFG00000029297:ANKRD22	ENSCAFG00000030844	ENSCAFG00000015699:STAMBPL1	ENSCAFG00000015708:ACTA2	ENSCAFG00000046629	ENSCAFG00000048191	ENSCAFG00000015712:FAS	ENSCAFG00000050003	ENSCAFG00000015721:LIPA	ENSCAFG00000048345	ENSCAFG00000045727
Abrams	chr27	1	45869000	39434	0.008613	0	ENSCAFG00000042969	ENSCAFG00000006260	ENSCAFG00000041059	ENSCAFG00000006298:COR6C13	ENSCAFG00000047937	ENSCAFG00000006303:OR6C74	ENSCAFG00000025348:COR6C47	ENSCAFG00000006304	ENSCAFG00000006308:OR10A7	ENSCAFG00000043166	ENSCAFG00000041619:cOR9K3	ENSCAFG00000043356	ENSCAFG00000044956	ENSCAFG00000046365	ENSCAFG00000031702	ENSCAFG00000006347:NEUROD4	ENSCAFG00000006349:TESPA1	ENSCAFG00000041925	ENSCAFG00000047949	ENSCAFG00000034091	ENSCAFG00000047659	ENSCAFG00000036159	ENSCAFG00000040966	ENSCAFG00000029756:PPP1R1A	ENSCAFG00000032142:PDE1B	ENSCAFG00000006413:NCKAP1L	ENSCAFG00000006463	ENSCAFG00000006465	ENSCAFG00000047355	ENSCAFG00000006491:ITGA5	ENSCAFG00000029158:ZNF385A	ENSCAFG00000006514:GPR84	ENSCAFG00000006536	ENSCAFG00000020584:MIR148B	ENSCAFG00000030927:NFE2	ENSCAFG00000006580	ENSCAFG00000006593:CBX5	ENSCAFG00000047723	ENSCAFG00000006603:SMUG1	ENSCAFG00000006611:HOXC4	ENSCAFG00000028496:HOXC5	ENSCAFG00000028294:cfa-mir-615	ENSCAFG00000048634
Abrams	chr28	1	41182000	37483	0.178677	+	ENSCAFG00000006544:PTPN20	ENSCAFG00000006551:MAPK8	ENSCAFG00000006568:ARHGAP22	ENSCAFG00000006576:WDFY4	ENSCAFG00000044924	ENSCAFG00000006600:LRRC18	ENSCAFG00000044194	ENSCAFG00000006604:VSTM4	ENSCAFG00000006614	ENSCAFG00000028751:C28H10orf71	ENSCAFG00000006619:DRGX	ENSCAFG00000006624:ERCC6	ENSCAFG00000030265	ENSCAFG00000042090	ENSCAFG00000006630:SLC18A3	ENSCAFG00000006672:CHAT	ENSCAFG00000025514:C28H10orf53	ENSCAFG00000049184	ENSCAFG00000006729:OGDHL	ENSCAFG00000006764:PARG	ENSCAFG00000029477	ENSCAFG00000025957:SNORA74	ENSCAFG00000006809:NCOA4	ENSCAFG00000049603	ENSCAFG00000021766:U6	ENSCAFG00000006847	ENSCAFG00000006869:ZFAND4	ENSCAFG00000027580:U6	ENSCAFG00000006879:MARCHF8	ENSCAFG00000006948:ALOX5	ENSCAFG00000006967:OR13A1	ENSCAFG00000049218	ENSCAFG00000025096:COR6D7	ENSCAFG00000025080	ENSCAFG00000028867:ZNF22	ENSCAFG00000047436	ENSCAFG00000007010:RASSF4	ENSCAFG00000007018:DEPP1	ENSCAFG00000029040:TMEM72	ENSCAFG00000049111	ENSCAFG00000044986	ENSCAFG00000021943:U6	ENSCAFG00000007026
Abrams	chr29	1001	3677000	3288	-0.195275	0	ENSCAFG00000006555:PRKDC	ENSCAFG00000006598:MCM4	ENSCAFG00000028827:UBE2V2	ENSCAFG00000046680	ENSCAFG00000049444	ENSCAFG00000042971	ENSCAFG00000036852	ENSCAFG00000006629:EFCAB1	ENSCAFG00000006638:SNAI2	ENSCAFG00000030350	ENSCAFG00000040987	ENSCAFG00000045306	ENSCAFG00000006643	ENSCAFG00000044059:U4	ENSCAFG00000006708:SNTG1	ENSCAFG00000046187:U6	ENSCAFG00000006732:PXDNL
Abrams	chr29	3677001	17016000	12304	0.547386	+	ENSCAFG00000006732:PXDNL	ENSCAFG00000006743:PCMTD1	ENSCAFG00000006762:ST18	ENSCAFG00000041432:U4	ENSCAFG00000035239	ENSCAFG00000044491	ENSCAFG00000006771	ENSCAFG00000049553	ENSCAFG00000038070	ENSCAFG00000006819:RB1CC1	ENSCAFG00000021387:U6	ENSCAFG00000045291	ENSCAFG00000049519	ENSCAFG00000006872	ENSCAFG00000049546	ENSCAFG00000032193:NPBWR1	ENSCAFG00000045817	ENSCAFG00000032542:OPRK1	ENSCAFG00000006899	ENSCAFG00000006947:ATP6V1H	ENSCAFG00000006955:RGS20	ENSCAFG00000050066	ENSCAFG00000006970:TCEA1	ENSCAFG00000006988:MRPL15	ENSCAFG00000027213:U6	ENSCAFG00000025327:SOX17	ENSCAFG00000044368	ENSCAFG00000047682	ENSCAFG00000006995:RP1	ENSCAFG00000043525	ENSCAFG00000027353:SNORD115	ENSCAFG00000006999:XKR4	ENSCAFG00000007002	ENSCAFG00000007009:TMEM68	ENSCAFG00000007005:RAB28	ENSCAFG00000007011:TGS1	ENSCAFG00000029884	ENSCAFG00000007034:LYN	ENSCAFG00000030043	ENSCAFG00000028034:SNORD54	ENSCAFG00000007051:PLAG1	ENSCAFG00000007055:CHCHD7	ENSCAFG00000045868
Abrams	chr29	17016001	41845000	22973	0.209228	+	ENSCAFG00000007568:CPA6	ENSCAFG00000029316:U6	ENSCAFG00000007620:PREX2	ENSCAFG00000007656:C29H8orf34	ENSCAFG00000048987	ENSCAFG00000041813	ENSCAFG00000027809:U6	ENSCAFG00000037176	ENSCAFG00000045166	ENSCAFG00000040314	ENSCAFG00000007673:SULF1	ENSCAFG00000007686:SLCO5A1	ENSCAFG00000007690:VTI1B	ENSCAFG00000007696:PRDM14	ENSCAFG00000007775:NCOA2	ENSCAFG00000047487	ENSCAFG00000020735:SNORA72	ENSCAFG00000007866:TRAM1	ENSCAFG00000007868:LACTB2	ENSCAFG00000025085:XKR9	ENSCAFG00000047044	ENSCAFG00000039397	ENSCAFG00000043747	ENSCAFG00000007894:EYA1	ENSCAFG00000040165	ENSCAFG00000007923:MSC	ENSCAFG00000021751:SNORA63	ENSCAFG00000044046	ENSCAFG00000007931:TRPA1	ENSCAFG00000049358	ENSCAFG00000044631	ENSCAFG00000007939:KCNB2	ENSCAFG00000007942	ENSCAFG00000007975:TERF1	ENSCAFG00000028064:U6	ENSCAFG00000008004:SBSPON	ENSCAFG00000047477	ENSCAFG00000041686	ENSCAFG00000020781:U6	ENSCAFG00000034045:C8orf89	ENSCAFG00000008021:RPL7	ENSCAFG00000008031:RDH10	ENSCAFG00000008077:STAU2
Abrams	chr3	1	91889000	84411	-0.098272	0	ENSCAFG00000007330:REEP5	ENSCAFG00000032925	ENSCAFG00000049827	ENSCAFG00000031549:SRP19	ENSCAFG00000007343	ENSCAFG00000048203	ENSCAFG00000007361:EPB41L4A	ENSCAFG00000031575	ENSCAFG00000026159	ENSCAFG00000046458	ENSCAFG00000029015:NREP	ENSCAFG00000046919	ENSCAFG00000048383	ENSCAFG00000030762:STARD4	ENSCAFG00000042925	ENSCAFG00000007379:CAMK4	ENSCAFG00000049639	ENSCAFG00000007387:WDR36	ENSCAFG00000031005:TSLP	ENSCAFG00000047536	ENSCAFG00000007396:SLC25A46	ENSCAFG00000007400:TMEM232	ENSCAFG00000043551	ENSCAFG00000046591	ENSCAFG00000039832	ENSCAFG00000038608	ENSCAFG00000048613	ENSCAFG00000046852	ENSCAFG00000007417:MAN2A1	ENSCAFG00000007425:PJA2	ENSCAFG00000007431:FER	ENSCAFG00000047666	ENSCAFG00000024308	ENSCAFG00000048919	ENSCAFG00000036695	ENSCAFG00000042419	ENSCAFG00000043852	ENSCAFG00000007436:FBXL17	ENSCAFG00000042645	ENSCAFG00000048556	ENSCAFG00000032801	ENSCAFG00000047903	ENSCAFG00000036631
Abrams	chr30	1	3138000	2741	0.481795	+	ENSCAFG00000014097	ENSCAFG00000014101:OR4K2	ENSCAFG00000042597	ENSCAFG00000028886	ENSCAFG00000048621	ENSCAFG00000007710:OR4K15	ENSCAFG00000045553	ENSCAFG00000044523	ENSCAFG00000048277	ENSCAFG00000048310	ENSCAFG00000007725	ENSCAFG00000024251	ENSCAFG00000043009	ENSCAFG00000049266	ENSCAFG00000032352	ENSCAFG00000047968	ENSCAFG00000045560	ENSCAFG00000043330	ENSCAFG00000007733	ENSCAFG00000007739	ENSCAFG00000025368:OR4N5	ENSCAFG00000041523	ENSCAFG00000042671:OR4Q2	ENSCAFG00000025244	ENSCAFG00000007769	ENSCAFG00000007814:LPCAT4	ENSCAFG00000047951	ENSCAFG00000007829	ENSCAFG00000031420:NOP10	ENSCAFG00000043822	ENSCAFG00000007885:SLC12A6	ENSCAFG00000007959:EMC4	ENSCAFG00000048393	ENSCAFG00000007971:KATNBL1	ENSCAFG00000029792:EMC7	ENSCAFG00000008002:CHRM5	ENSCAFG00000049605:AVEN	ENSCAFG00000008056:RYR3	ENSCAFG00000046729	ENSCAFG00000008172	ENSCAFG00000046658	ENSCAFG00000008199:FMN1	ENSCAFG00000046853:U4
Abrams	chr30	3138001	40214000	32807	0.0784	0	ENSCAFG00000008398:DPH6	ENSCAFG00000008403	ENSCAFG00000037741:cfa-mir-8792	ENSCAFG00000046220	ENSCAFG00000043660	ENSCAFG00000048030	ENSCAFG00000042515	ENSCAFG00000008431:C30H15orf41	ENSCAFG00000043927	ENSCAFG00000008498:MEIS2	ENSCAFG00000000808	ENSCAFG00000008625:TMCO5A	ENSCAFG00000042512	ENSCAFG00000008643:SPRED1	ENSCAFG00000008649:FAM98B	ENSCAFG00000008674:RASGRP1	ENSCAFG00000027762:U6	ENSCAFG00000039578	ENSCAFG00000043175	ENSCAFG00000036551	ENSCAFG00000046069	ENSCAFG00000032440:U6	ENSCAFG00000008704:THBS1	ENSCAFG00000008736:FSIP1	ENSCAFG00000008742:GPR176	ENSCAFG00000020730:U6	ENSCAFG00000025756:U6	ENSCAFG00000008751	ENSCAFG00000008775:EIF2AK4	ENSCAFG00000029889:SRP14	ENSCAFG00000029558:BMF	ENSCAFG00000008877:BUB1B	ENSCAFG00000008972:PAK6	ENSCAFG00000029625:ANKRD63	ENSCAFG00000009036:PLCB2	ENSCAFG00000045582:INAFM2	ENSCAFG00000009075:CCDC9B	ENSCAFG00000035437	ENSCAFG00000043468	ENSCAFG00000009083:DISP2	ENSCAFG00000009098:KNSTRN	ENSCAFG00000009116:IVD	ENSCAFG00000009132:BAHD1
Abrams	chr31	6001	39895921	35308	-0.115446	0	ENSCAFG00000046509	ENSCAFG00000000045	ENSCAFG00000024833:ZNF654	ENSCAFG00000007777:CGGBP1	ENSCAFG00000001606	ENSCAFG00000007780:HTR1F	ENSCAFG00000007781:POU1F1	ENSCAFG00000007786:CHMP2B	ENSCAFG00000047542	ENSCAFG00000032508:VGLL3	ENSCAFG00000045688	ENSCAFG00000022199:U6	ENSCAFG00000033445	ENSCAFG00000007806:CADM2	ENSCAFG00000027182:U6	ENSCAFG00000007816	ENSCAFG00000045260	ENSCAFG00000037205	ENSCAFG00000029014	ENSCAFG00000048618	ENSCAFG00000031268	ENSCAFG00000034157	ENSCAFG00000041158	ENSCAFG00000047546	ENSCAFG00000049505	ENSCAFG00000045695	ENSCAFG00000007846:GBE1	ENSCAFG00000049917	ENSCAFG00000044923	ENSCAFG00000041229:Metazoa_SRP	ENSCAFG00000047603	ENSCAFG00000021668:U1	ENSCAFG00000046210	ENSCAFG00000007869	ENSCAFG00000007903:ROBO1	ENSCAFG00000021832:U6	ENSCAFG00000042582	ENSCAFG00000041310	ENSCAFG00000042039	ENSCAFG00000021924:U6	ENSCAFG00000007956:ROBO2	ENSCAFG00000007999	ENSCAFG00000008007:LIPI
Abrams	chr32	29001	38810000	35209	-0.47743	-	ENSCAFG00000032536:RCHY1	ENSCAFG00000008331:THAP6	ENSCAFG00000008335	ENSCAFG00000008338	ENSCAFG00000008344:CDKL2	ENSCAFG00000030513	ENSCAFG00000008371:G3BP2	ENSCAFG00000008449:USO1	ENSCAFG00000021125:U1	ENSCAFG00000044239	ENSCAFG00000041693	ENSCAFG00000049707	ENSCAFG00000008521:SDAD1	ENSCAFG00000008589:ART3	ENSCAFG00000008584:CXCL10	ENSCAFG00000045518:CXCL11	ENSCAFG00000008595:NUP54	ENSCAFG00000008611:SCARB2	ENSCAFG00000008622	ENSCAFG00000041884	ENSCAFG00000008624:STBD1	ENSCAFG00000008634:CCDC158	ENSCAFG00000028174:U6	ENSCAFG00000024041	ENSCAFG00000008652:SHROOM3	ENSCAFG00000044722	ENSCAFG00000034800	ENSCAFG00000008663:SOWAHB	ENSCAFG00000008668:SEPTIN11	ENSCAFG00000008666	ENSCAFG00000008678:CCNI	ENSCAFG00000027242:U6	ENSCAFG00000008682	ENSCAFG00000008685:CCNG2	ENSCAFG00000042652	ENSCAFG00000008692:CXCL13	ENSCAFG00000008699:CNOT6L	ENSCAFG00000043918	ENSCAFG00000008710:MRPL1	ENSCAFG00000041746	ENSCAFG00000008752:FRAS1	ENSCAFG00000015533	ENSCAFG00000008809
Abrams	chr33	7001	31377000	28467	0.249922	+	ENSCAFG00000008412:C33H3orf38	ENSCAFG00000009973	ENSCAFG00000025407:CSNKA2IP	ENSCAFG00000045517	ENSCAFG00000043871	ENSCAFG00000033534	ENSCAFG00000036344	ENSCAFG00000042510	ENSCAFG00000041027	ENSCAFG00000008741:EPHA3	ENSCAFG00000041842:U4	ENSCAFG00000038279	ENSCAFG00000036015	ENSCAFG00000044149	ENSCAFG00000043084	ENSCAFG00000042143	ENSCAFG00000045002	ENSCAFG00000033814	ENSCAFG00000008999:PROS1	ENSCAFG00000009020:ARL13B	ENSCAFG00000009025:STX19	ENSCAFG00000009030:NSUN3	ENSCAFG00000048470	ENSCAFG00000042981	ENSCAFG00000026408	ENSCAFG00000021838	ENSCAFG00000041864	ENSCAFG00000049694	ENSCAFG00000031245:U6	ENSCAFG00000045203	ENSCAFG00000022438:U6	ENSCAFG00000028020:U6	ENSCAFG00000046477	ENSCAFG00000021880:U1	ENSCAFG00000020791:U6	ENSCAFG00000026462:U6	ENSCAFG00000009054	ENSCAFG00000044085	ENSCAFG00000023663	ENSCAFG00000025758:U2	ENSCAFG00000048540	ENSCAFG00000009081:EPHA6	ENSCAFG00000047162
Abrams	chr34	1	3199000	2926	0.4493	+	ENSCAFG00000008984	ENSCAFG00000008990:OTULIN	ENSCAFG00000049858	ENSCAFG00000025966:U6	ENSCAFG00000008997:OTULINL	ENSCAFG00000047040	ENSCAFG00000009159:TRIO	ENSCAFG00000049278:U4	ENSCAFG00000049714	ENSCAFG00000009850:DNAH5	ENSCAFG00000009894	ENSCAFG00000015903	ENSCAFG00000048743	ENSCAFG00000043178	ENSCAFG00000049948	ENSCAFG00000041007	ENSCAFG00000046258	ENSCAFG00000009968:CTNND2	ENSCAFG00000043718
Abrams	chr34	3199001	7537000	4103	0.09624	0	ENSCAFG00000009968:CTNND2	ENSCAFG00000035096	ENSCAFG00000022963:U6	ENSCAFG00000044488	ENSCAFG00000009997:ANKRD33B	ENSCAFG00000027817:U6	ENSCAFG00000042906	ENSCAFG00000044797	ENSCAFG00000010002:ROPN1L	ENSCAFG00000010047:MARCHF6	ENSCAFG00000010262	ENSCAFG00000033926	ENSCAFG00000010064:CMBL	ENSCAFG00000010084:CCT5	ENSCAFG00000010089:ATPSCKMT	ENSCAFG00000044640	ENSCAFG00000007173	ENSCAFG00000024557:TAS2R1	ENSCAFG00000027684:SNORD123	ENSCAFG00000010102:SEMA5A	ENSCAFG00000040003	ENSCAFG00000049484	ENSCAFG00000041365	ENSCAFG00000043761	ENSCAFG00000010118:MTRR	ENSCAFG00000010129:FASTKD3	ENSCAFG00000010133:C34H5orf49	ENSCAFG00000010238:ADCY2	ENSCAFG00000042112	ENSCAFG00000038548	ENSCAFG00000048102	ENSCAFG00000042589	ENSCAFG00000049971	ENSCAFG00000010319:TENT4A	ENSCAFG00000026227:U6	ENSCAFG00000010323:SRD5A1	ENSCAFG00000010334:NSUN2	ENSCAFG00000030271:UBE2QL1	ENSCAFG00000010346:MED10	ENSCAFG00000026893:U2	ENSCAFG00000036449	ENSCAFG00000042127
Abrams	chr34	7537001	38494000	28882	0.39614	+	ENSCAFG00000048859	ENSCAFG00000041903	ENSCAFG00000010355:ICE1	ENSCAFG00000002070:FAM32A	ENSCAFG00000010395:ADAMTS16	ENSCAFG00000046487	ENSCAFG00000046964	ENSCAFG00000049354	ENSCAFG00000046865	ENSCAFG00000022337:U6	ENSCAFG00000044434	ENSCAFG00000035598	ENSCAFG00000047354	ENSCAFG00000046114	ENSCAFG00000048562	ENSCAFG00000044413	ENSCAFG00000040868	ENSCAFG00000010422:IRX1	ENSCAFG00000043584	ENSCAFG00000044196	ENSCAFG00000045562	ENSCAFG00000048615	ENSCAFG00000042376	ENSCAFG00000045883	ENSCAFG00000044753	ENSCAFG00000035612	ENSCAFG00000010427:IRX2	ENSCAFG00000045954	ENSCAFG00000041725	ENSCAFG00000046581	ENSCAFG00000041531	ENSCAFG00000046794	ENSCAFG00000039823	ENSCAFG00000048681	ENSCAFG00000028680	ENSCAFG00000010441:IRX4	ENSCAFG00000044293	ENSCAFG00000043067	ENSCAFG00000030152:NDUFS6	ENSCAFG00000042497	ENSCAFG00000035502	ENSCAFG00000043703	ENSCAFG00000040369
Abrams	chr34	38494001	38624000	122	-3.0194	-
Abrams	chr34	38624001	42121000	3290	0.260734	+	ENSCAFG00000015536:NAALADL2	ENSCAFG00000048261	ENSCAFG00000043603	ENSCAFG00000015537	ENSCAFG00000049477	ENSCAFG00000047112	ENSCAFG00000026943:U6	ENSCAFG00000027391:U4	ENSCAFG00000045124	ENSCAFG00000043748	ENSCAFG00000038098	ENSCAFG00000049188	ENSCAFG00000015543:TBL1XR1	ENSCAFG00000032990	ENSCAFG00000046408	ENSCAFG00000049856	ENSCAFG00000044453	ENSCAFG00000040530	ENSCAFG00000044964	ENSCAFG00000046029	ENSCAFG00000048909	ENSCAFG00000048566	ENSCAFG00000047289	ENSCAFG00000043968	ENSCAFG00000041308	ENSCAFG00000045641	ENSCAFG00000043214	ENSCAFG00000015560:KCNMB2	ENSCAFG00000028343	ENSCAFG00000041485	ENSCAFG00000044363
Abrams	chr35	1	12638000	11764	0.711124	+	ENSCAFG00000038961	ENSCAFG00000009134:SPIDR	ENSCAFG00000027794:U6	ENSCAFG00000045448	ENSCAFG00000012568	ENSCAFG00000030984:DUSP22	ENSCAFG00000009156:IRF4	ENSCAFG00000033748	ENSCAFG00000009173:EXOC2	ENSCAFG00000049325	ENSCAFG00000049406	ENSCAFG00000046228	ENSCAFG00000041988	ENSCAFG00000040983	ENSCAFG00000046893	ENSCAFG00000047386	ENSCAFG00000037451	ENSCAFG00000009195:FOXF2	ENSCAFG00000031686	ENSCAFG00000009200	ENSCAFG00000044643	ENSCAFG00000041347	ENSCAFG00000042246	ENSCAFG00000045190	ENSCAFG00000050056	ENSCAFG00000009212:GMDS	ENSCAFG00000046778	ENSCAFG00000033682	ENSCAFG00000041126	ENSCAFG00000045479	ENSCAFG00000042413	ENSCAFG00000044544	ENSCAFG00000042987	ENSCAFG00000038781	ENSCAFG00000024882	ENSCAFG00000009238:WRNIP1	ENSCAFG00000044906	ENSCAFG00000009276:SERPINB1	ENSCAFG00000049274	ENSCAFG00000048671	ENSCAFG00000030335:SERPINB9	ENSCAFG00000025512:SERPINB6	ENSCAFG00000009321:RIPK1
Abrams	chr35	12638001	26524000	12378	0.43096	+	ENSCAFG00000009809:PHACTR1	ENSCAFG00000009827:TBC1D7	ENSCAFG00000009832:GFOD1	ENSCAFG00000009838:SIRT5	ENSCAFG00000009853:RANBP9	ENSCAFG00000009857	ENSCAFG00000043856	ENSCAFG00000049997	ENSCAFG00000044789	ENSCAFG00000043347	ENSCAFG00000049802	ENSCAFG00000028456:CD83	ENSCAFG00000040973	ENSCAFG00000035931	ENSCAFG00000045769	ENSCAFG00000048647	ENSCAFG00000030635	ENSCAFG00000038943	ENSCAFG00000047079	ENSCAFG00000046274	ENSCAFG00000037317	ENSCAFG00000035223	ENSCAFG00000045543	ENSCAFG00000046165	ENSCAFG00000046539	ENSCAFG00000041902	ENSCAFG00000009885:JARID2	ENSCAFG00000009893:DTNBP1	ENSCAFG00000045450	ENSCAFG00000021210:U2	ENSCAFG00000009903:MYLIP	ENSCAFG00000009920:GMPR	ENSCAFG00000009934:ATXN1	ENSCAFG00000009936	ENSCAFG00000042821	ENSCAFG00000043448	ENSCAFG00000022361:U6	ENSCAFG00000033336	ENSCAFG00000037043	ENSCAFG00000042197	ENSCAFG00000009941:STMND1	ENSCAFG00000041909	ENSCAFG00000009977:CAP2
Abrams	chr36	1001	30810995	28910	-0.094783	0	ENSCAFG00000046969	ENSCAFG00000041914	ENSCAFG00000041665	ENSCAFG00000045226	ENSCAFG00000022972:U1	ENSCAFG00000009140:GALNT13	ENSCAFG00000040040	ENSCAFG00000041511	ENSCAFG00000009183:KCNJ3	ENSCAFG00000048040:cfa-mir-8797	ENSCAFG00000042836	ENSCAFG00000041367	ENSCAFG00000046099	ENSCAFG00000040035	ENSCAFG00000049481	ENSCAFG00000027157:U6	ENSCAFG00000044735	ENSCAFG00000041539	ENSCAFG00000042927	ENSCAFG00000040702	ENSCAFG00000045967	ENSCAFG00000009209:NR4A2	ENSCAFG00000042410	ENSCAFG00000009231:GPD2	ENSCAFG00000009244	ENSCAFG00000040715	ENSCAFG00000009250	ENSCAFG00000041722	ENSCAFG00000044071	ENSCAFG00000009254:GALNT5	ENSCAFG00000031120:ERMN	ENSCAFG00000009258:CYTIP	ENSCAFG00000009269:ACVR1C	ENSCAFG00000009287:ACVR1	ENSCAFG00000025941:U6	ENSCAFG00000044535	ENSCAFG00000046687	ENSCAFG00000009318:CCDC148	ENSCAFG00000020650:U6	ENSCAFG00000009361:PKP4	ENSCAFG00000040590	ENSCAFG00000009366:DAPL1	ENSCAFG00000037413
Abrams	chr37	6001	30902991	28598	0.193481	+	ENSCAFG00000030685	ENSCAFG00000009325:WDR75	ENSCAFG00000040811	ENSCAFG00000009343:SLC40A1	ENSCAFG00000044884	ENSCAFG00000009358:ASNSD1	ENSCAFG00000009373:ANKAR	ENSCAFG00000009380:OSGEPL1	ENSCAFG00000009394:PMS1	ENSCAFG00000009388:ORMDL1	ENSCAFG00000024655	ENSCAFG00000009398:MSTN	ENSCAFG00000043096	ENSCAFG00000031769:C37H2orf88	ENSCAFG00000009467:HIBCH	ENSCAFG00000043816	ENSCAFG00000042924	ENSCAFG00000031538:INPP1	ENSCAFG00000043172	ENSCAFG00000009484:MFSD6	ENSCAFG00000009493:NEMP2	ENSCAFG00000027840	ENSCAFG00000049860	ENSCAFG00000009496:NAB1	ENSCAFG00000047993	ENSCAFG00000009501	ENSCAFG00000022362:U6	ENSCAFG00000009513:GLS	ENSCAFG00000048528:STAT1	ENSCAFG00000009797:STAT4	ENSCAFG00000010080:MYO1B	ENSCAFG00000042434	ENSCAFG00000032750:NABP1	ENSCAFG00000042998	ENSCAFG00000044883	ENSCAFG00000041465	ENSCAFG00000046763	ENSCAFG00000010115:TMEFF2	ENSCAFG00000010125	ENSCAFG00000021370:U6	ENSCAFG00000045384	ENSCAFG00000049535	ENSCAFG00000035319
Abrams	chr38	12001	23914000	21645	-0.524741	-	ENSCAFG00000044581	ENSCAFG00000047494	ENSCAFG00000009450:BTG2	ENSCAFG00000009459:FMOD	ENSCAFG00000042123	ENSCAFG00000040006	ENSCAFG00000009462:PRELP	ENSCAFG00000009468:OPTC	ENSCAFG00000047616	ENSCAFG00000036154	ENSCAFG00000009564:ATP2B4	ENSCAFG00000031149:LAX1	ENSCAFG00000044222	ENSCAFG00000009602	ENSCAFG00000049108	ENSCAFG00000009614:SOX13	ENSCAFG00000009619:ETNK2	ENSCAFG00000009623:REN	ENSCAFG00000028492:Kiss1	ENSCAFG00000009628:GOLT1A	ENSCAFG00000009649:PLEKHA6	ENSCAFG00000043615	ENSCAFG00000009651:PPP1R15B	ENSCAFG00000009661:PIK3C2B	ENSCAFG00000009669:MDM4	ENSCAFG00000041755:U4	ENSCAFG00000045071:U6	ENSCAFG00000009675:LRRN2	ENSCAFG00000046354	ENSCAFG00000009901:NFASC	ENSCAFG00000024609:CNTN2	ENSCAFG00000009956:TMEM81	ENSCAFG00000009970:RBBP5	ENSCAFG00000009999:DSTYK	ENSCAFG00000028060:U6	ENSCAFG00000010030:TMCC2	ENSCAFG00000010038:NUAK2	ENSCAFG00000010046:KLHDC8A	ENSCAFG00000025208:LEMD1	ENSCAFG00000010051	ENSCAFG00000043940	ENSCAFG00000020616:cfa-mir-135b	ENSCAFG00000041749
Abrams	chr4	1	88276000	81260	-0.087303	0	ENSCAFG00000037155	ENSCAFG00000009612:IFIT2	ENSCAFG00000031614:IFIT3	ENSCAFG00000009617:IFIT1	ENSCAFG00000027240:U4	ENSCAFG00000009629:ZNF248	ENSCAFG00000043983	ENSCAFG00000029179:ZNF25	ENSCAFG00000009862	ENSCAFG00000021693:U6	ENSCAFG00000009967:CHRM3	ENSCAFG00000041431	ENSCAFG00000047848	ENSCAFG00000050074	ENSCAFG00000046188	ENSCAFG00000042575	ENSCAFG00000038765	ENSCAFG00000049068	ENSCAFG00000044068	ENSCAFG00000046648	ENSCAFG00000041448	ENSCAFG00000043395	ENSCAFG00000010014:ZP4	ENSCAFG00000035885	ENSCAFG00000010034:RYR2	ENSCAFG00000028199:U6	ENSCAFG00000025810	ENSCAFG00000010464:MTR	ENSCAFG00000027180:U6	ENSCAFG00000010822:ACTN2	ENSCAFG00000010919:HEATR1	ENSCAFG00000010961:LGALS8	ENSCAFG00000011040:EDARADD	ENSCAFG00000011072:ERO1B	ENSCAFG00000011101:GPR137B	ENSCAFG00000030994	ENSCAFG00000048664	ENSCAFG00000011196:NID1	ENSCAFG00000011231:LYST	ENSCAFG00000044460	ENSCAFG00000046984	ENSCAFG00000031911	ENSCAFG00000040952
Abrams	chr5	1001	32903000	30062	0.445381	+	ENSCAFG00000032428	ENSCAFG00000040070	ENSCAFG00000044406	ENSCAFG00000035348	ENSCAFG00000048674	ENSCAFG00000037156	ENSCAFG00000049794	ENSCAFG00000042624	ENSCAFG00000044302	ENSCAFG00000042692	ENSCAFG00000049784	ENSCAFG00000042839	ENSCAFG00000047819	ENSCAFG00000043642	ENSCAFG00000047123	ENSCAFG00000048131	ENSCAFG00000009677:B3GAT1	ENSCAFG00000009737:GLB1L2	ENSCAFG00000024722:GLB1L3	ENSCAFG00000023788	ENSCAFG00000009746	ENSCAFG00000009762:ACAD8	ENSCAFG00000009772:THYN1	ENSCAFG00000029822:VPS26B	ENSCAFG00000049618:cfa-mir-8868	ENSCAFG00000009799:NCAPD3	ENSCAFG00000009810:JAM3	ENSCAFG00000044208	ENSCAFG00000043503	ENSCAFG00000044454	ENSCAFG00000009823:IGSF9B	ENSCAFG00000009828:SPATA19	ENSCAFG00000044590	ENSCAFG00000045812	ENSCAFG00000009842:OPCML	ENSCAFG00000039069	ENSCAFG00000009907:NTM	ENSCAFG00000026662	ENSCAFG00000046445	ENSCAFG00000041647	ENSCAFG00000020853:U6	ENSCAFG00000009955:SNX19	ENSCAFG00000044958
Abrams	chr5	32903001	88915000	50375	0.311296	+	ENSCAFG00000023464:ALOX12B	ENSCAFG00000016949:ALOXE3	ENSCAFG00000016957:HES7	ENSCAFG00000016984:PER1	ENSCAFG00000017001	ENSCAFG00000022578:U8	ENSCAFG00000017002:TMEM107	ENSCAFG00000017005:BORCS6	ENSCAFG00000045197	ENSCAFG00000017008:AURKB	ENSCAFG00000017015:CTC1	ENSCAFG00000017021:PFAS	ENSCAFG00000017030:RANGRF	ENSCAFG00000017046:SLC25A35	ENSCAFG00000017057:ARHGEF15	ENSCAFG00000017061:ODF4	ENSCAFG00000017063:KRBA2	ENSCAFG00000017066:RPL26	ENSCAFG00000017068:RNF222	ENSCAFG00000048599	ENSCAFG00000017078:NDEL1	ENSCAFG00000017262:MYH10	ENSCAFG00000017374:CCDC42	ENSCAFG00000041677	ENSCAFG00000017379:MFSD6L	ENSCAFG00000017382:PIK3R6	ENSCAFG00000017387:PIK3R5	ENSCAFG00000017403:NTN1	ENSCAFG00000017413:STX8	ENSCAFG00000043100	ENSCAFG00000017427:CFAP52	ENSCAFG00000017439:USP43	ENSCAFG00000044220	ENSCAFG00000042228	ENSCAFG00000017443:DHRS7C	ENSCAFG00000048916:GSG1L2	ENSCAFG00000017446:GLP2R	ENSCAFG00000017451:RCVRN	ENSCAFG00000017455:GAS7	ENSCAFG00000047635	ENSCAFG00000026074:SNORA25B	ENSCAFG00000017460:MYH13	ENSCAFG00000017522:MYH8
Abrams	chr6	10001	77573000	69339	-0.092089	0	ENSCAFG00000037899	ENSCAFG00000010094:ZNF713	ENSCAFG00000026306	ENSCAFG00000010098	ENSCAFG00000010111:NIPSNAP2	ENSCAFG00000010123:PSPH	ENSCAFG00000010149:CCT6A	ENSCAFG00000026163	ENSCAFG00000020849	ENSCAFG00000010156:SUMF2	ENSCAFG00000010171:PHKG1	ENSCAFG00000010178:CHCHD2	ENSCAFG00000010181:NUPR2	ENSCAFG00000047024:U4	ENSCAFG00000010185:VKORC1L1	ENSCAFG00000016564	ENSCAFG00000010193:GUSB	ENSCAFG00000043259	ENSCAFG00000010756:CRCP	ENSCAFG00000010761:TPST1	ENSCAFG00000010773:RABGEF1	ENSCAFG00000010783:TMEM248	ENSCAFG00000010797:SBDS	ENSCAFG00000010867	ENSCAFG00000021524:U6	ENSCAFG00000021195:U6	ENSCAFG00000011106:CALN1	ENSCAFG00000044325:U4	ENSCAFG00000043699:U4	ENSCAFG00000011150:GALNT17	ENSCAFG00000030708	ENSCAFG00000041224	ENSCAFG00000042343	ENSCAFG00000011229:AUTS2	ENSCAFG00000043985:U4	ENSCAFG00000044666:U4	ENSCAFG00000021754:U6	ENSCAFG00000034624	ENSCAFG00000043461	ENSCAFG00000039909	ENSCAFG00000049095	ENSCAFG00000043102	ENSCAFG00000046567
Abrams	chr7	1	80974532	73696	-0.07541	0	ENSCAFG00000010274:CHI3L1	ENSCAFG00000010288:MYBPH	ENSCAFG00000010298:ADORA1	ENSCAFG00000042633	ENSCAFG00000010309:MYOG	ENSCAFG00000010321:PPFIA4	ENSCAFG00000010330:TMEM183A	ENSCAFG00000010333	ENSCAFG00000010337	ENSCAFG00000010350:CYB5R1	ENSCAFG00000010368:ADIPOR1	ENSCAFG00000030897:RABIF	ENSCAFG00000010412	ENSCAFG00000030988	ENSCAFG00000010452:KDM5B	ENSCAFG00000043591	ENSCAFG00000045491	ENSCAFG00000044241:SYT2	ENSCAFG00000010497:PPP1R12B	ENSCAFG00000010509:UBE2T	ENSCAFG00000010521:LGR6	ENSCAFG00000010570	ENSCAFG00000010591:PTPN7	ENSCAFG00000010602:ELF3	ENSCAFG00000025108:GPR37L1	ENSCAFG00000010545:RNPEP	ENSCAFG00000010612:TIMM17A	ENSCAFG00000043167	ENSCAFG00000010649:IPO9	ENSCAFG00000010744:NAV1	ENSCAFG00000048688	ENSCAFG00000048323	ENSCAFG00000029227:CSRP1	ENSCAFG00000010829	ENSCAFG00000034889	ENSCAFG00000031147	ENSCAFG00000049411	ENSCAFG00000010798:TNNT2	ENSCAFG00000030784:LAD1	ENSCAFG00000010784:TNNI1	ENSCAFG00000034213	ENSCAFG00000047748	ENSCAFG00000028771
Abrams	chr8	1001	1004000	590	0.55881	+	ENSCAFG00000010650	ENSCAFG00000046615	ENSCAFG00000010670:ZNF496	ENSCAFG00000032126	ENSCAFG00000026096:U6	ENSCAFG00000010686:NLRP3	ENSCAFG00000010702	ENSCAFG00000010708	ENSCAFG00000024832:OR2B11	ENSCAFG00000010776	ENSCAFG00000049494	ENSCAFG00000031967:GCSAML	ENSCAFG00000024135	ENSCAFG00000047565	ENSCAFG00000047700	ENSCAFG00000010792	ENSCAFG00000029235	ENSCAFG00000010795	ENSCAFG00000042211	ENSCAFG00000010808	ENSCAFG00000010818	ENSCAFG00000010820:CATSPERB
Abrams	chr8	1005001	73378000	65694	-0.29457	-	ENSCAFG00000010820:CATSPERB	ENSCAFG00000010832:TC2N	ENSCAFG00000010853:FBLN5	ENSCAFG00000010880:TRIP11	ENSCAFG00000042572	ENSCAFG00000027166:U4	ENSCAFG00000010909:CPSF2	ENSCAFG00000010941:SLC24A4	ENSCAFG00000010958:RIN3	ENSCAFG00000010995:LGMN	ENSCAFG00000011030:GOLGA5	ENSCAFG00000042208	ENSCAFG00000040537	ENSCAFG00000049800	ENSCAFG00000024864	ENSCAFG00000011056:ITPK1	ENSCAFG00000044478	ENSCAFG00000049482	ENSCAFG00000047976	ENSCAFG00000036888	ENSCAFG00000032638:U6	ENSCAFG00000048830	ENSCAFG00000029069	ENSCAFG00000048140	ENSCAFG00000045242	ENSCAFG00000014973	ENSCAFG00000024337	ENSCAFG00000028548	ENSCAFG00000049381	ENSCAFG00000031394:U6	ENSCAFG00000031023	ENSCAFG00000043621	ENSCAFG00000043519	ENSCAFG00000049498	ENSCAFG00000047820	ENSCAFG00000032709:U6	ENSCAFG00000046168	ENSCAFG00000047752	ENSCAFG00000014977	ENSCAFG00000011085	ENSCAFG00000044143	ENSCAFG00000045650:TRAV19	ENSCAFG00000025546:TRAV21
Abrams	chr8	73378001	74323000	729	-0.769786	-	ENSCAFG00000030258	ENSCAFG00000041353	ENSCAFG00000041509	ENSCAFG00000028509	ENSCAFG00000044663	ENSCAFG00000045759	ENSCAFG00000045835	ENSCAFG00000045680	ENSCAFG00000047549	ENSCAFG00000042846	ENSCAFG00000044861	ENSCAFG00000049081	ENSCAFG00000043363	ENSCAFG00000045461	ENSCAFG00000046465	ENSCAFG00000045080	ENSCAFG00000044771	ENSCAFG00000043645	ENSCAFG00000049690	ENSCAFG00000043189	ENSCAFG00000049412
Abrams	chr9	1	463000	412	-0.380575	-	ENSCAFG00000041980	ENSCAFG00000044101	ENSCAFG00000049993	ENSCAFG00000029286:CD7	ENSCAFG00000006059:CSNK1D	ENSCAFG00000006054:SLC16A3	ENSCAFG00000049524	ENSCAFG00000006048:CCDC57	ENSCAFG00000006006:FASN	ENSCAFG00000005952:DUS1L	ENSCAFG00000005938:GPS1	ENSCAFG00000005933:RFNG	ENSCAFG00000049417	ENSCAFG00000005927:DCXR	ENSCAFG00000005922	ENSCAFG00000005915:LRRC45	ENSCAFG00000041033	ENSCAFG00000005830:ASPSCR1	ENSCAFG00000005913:NOTUM	ENSCAFG00000005846:GCGR	ENSCAFG00000005911:MYADML2	ENSCAFG00000005906:PYCR1	ENSCAFG00000005893:MAFG	ENSCAFG00000043332	ENSCAFG00000005882:PCYT2	ENSCAFG00000029214:NPB	ENSCAFG00000005878:ANAPC11	ENSCAFG00000005877:ALYREF	ENSCAFG00000005872:ARHGDIA	ENSCAFG00000005859:P4HB	ENSCAFG00000005853:PPP1R27	ENSCAFG00000005850:MCRIP1
Abrams	chr9	485001	16642000	13320	0.236907	+	ENSCAFG00000005812	ENSCAFG00000005789:HGS	ENSCAFG00000005770:CCDC137	ENSCAFG00000024784:ARL16	ENSCAFG00000024663:OXLD1	ENSCAFG00000005767:PDE6G	ENSCAFG00000005765	ENSCAFG00000005759:NPLOC4	ENSCAFG00000030278	ENSCAFG00000005752:FAAP100	ENSCAFG00000005745:FSCN2	ENSCAFG00000005734:ACTG1	ENSCAFG00000043690	ENSCAFG00000047253	ENSCAFG00000005732:BAHCC1	ENSCAFG00000045467	ENSCAFG00000042432	ENSCAFG00000005725:SLC38A10	ENSCAFG00000028925:NDUFAF8	ENSCAFG00000005719:TEPSIN	ENSCAFG00000005711:CEP131	ENSCAFG00000005705:AATK	ENSCAFG00000020460:cfa-mir-338	ENSCAFG00000005700:BAIAP2	ENSCAFG00000005697:CHMP6	ENSCAFG00000044980	ENSCAFG00000046621	ENSCAFG00000005692:RPTOR	ENSCAFG00000027033:U4	ENSCAFG00000005689:NPTX1	ENSCAFG00000005684:ENDOV	ENSCAFG00000005675:RNF213	ENSCAFG00000005654:SLC26A11	ENSCAFG00000005640:SGSH	ENSCAFG00000005636:CARD14	ENSCAFG00000005614:EIF4A3	ENSCAFG00000005589:GAA	ENSCAFG00000005578:TBC1D16	ENSCAFG00000041021	ENSCAFG00000048850	ENSCAFG00000005572:CBX4	ENSCAFG00000044198	ENSCAFG00000031851:CBX8
Abrams	chr9	16687001	18016000	995	-0.80395	-	ENSCAFG00000037714	ENSCAFG00000042742	ENSCAFG00000048575	ENSCAFG00000028261:U6	ENSCAFG00000045078	ENSCAFG00000041942:U2	ENSCAFG00000042094:U4	ENSCAFG00000031337	ENSCAFG00000042827	ENSCAFG00000043001	ENSCAFG00000042488:U2	ENSCAFG00000045100	ENSCAFG00000031375	ENSCAFG00000029973	ENSCAFG00000046940
Abrams	chr9	18191001	21501000	2367	0.518213	+	ENSCAFG00000013770	ENSCAFG00000046177	ENSCAFG00000013774:MAP3K14	ENSCAFG00000013777	ENSCAFG00000032576	ENSCAFG00000013819:FMNL1	ENSCAFG00000013831:HEXIM2	ENSCAFG00000024148:HEXIM1	ENSCAFG00000013895:ACBD4	ENSCAFG00000013924:PLCD3	ENSCAFG00000013869:NMT1	ENSCAFG00000032388:DCAKD	ENSCAFG00000013945:C1QL1	ENSCAFG00000013954:KIF18B	ENSCAFG00000013973:GFAP	ENSCAFG00000013982:FAM187A	ENSCAFG00000013984:CCDC103	ENSCAFG00000014065:EFTUD2	ENSCAFG00000014086:HIGD1B	ENSCAFG00000049520	ENSCAFG00000014089:GJC1	ENSCAFG00000046066	ENSCAFG00000014102:ADAM11	ENSCAFG00000045804	ENSCAFG00000014115:CCDC43	ENSCAFG00000014125:MEIOC	ENSCAFG00000021806	ENSCAFG00000014134:FZD2	ENSCAFG00000047590	ENSCAFG00000046349	ENSCAFG00000014136:GPATCH8	ENSCAFG00000014145:ITGA2B	ENSCAFG00000014156:FAM171A2	ENSCAFG00000014165:GRN	ENSCAFG00000014180:SLC25A39	ENSCAFG00000014197:RUNDC3A	ENSCAFG00000014228:SLC4A1	ENSCAFG00000014260:UBTF	ENSCAFG00000014269:ATXN7L3	ENSCAFG00000045024	ENSCAFG00000014276:TMUB2	ENSCAFG00000014280:ASB16	ENSCAFG00000045794
Abrams	chr9	21501001	61072000	32434	0.113166	0	ENSCAFG00000041870	ENSCAFG00000048488	ENSCAFG00000023560	ENSCAFG00000023561	ENSCAFG00000044900	ENSCAFG00000032098:U6	ENSCAFG00000042569	ENSCAFG00000042983	ENSCAFG00000041876	ENSCAFG00000041463	ENSCAFG00000048152	ENSCAFG00000049130	ENSCAFG00000042383	ENSCAFG00000044390	ENSCAFG00000043369	ENSCAFG00000015989:KRTAP3-1	ENSCAFG00000044584	ENSCAFG00000041345	ENSCAFG00000045578	ENSCAFG00000015997:KRT40	ENSCAFG00000023275:KRT39	ENSCAFG00000015999:KRT23	ENSCAFG00000016003:KRT20	ENSCAFG00000016004:KRT12	ENSCAFG00000016007:KRT10	ENSCAFG00000044734:KRT28	ENSCAFG00000016012:KRT27	ENSCAFG00000016014:KRT26	ENSCAFG00000023806:KRT25	ENSCAFG00000016017:KRT24	ENSCAFG00000028919:KRT222	ENSCAFG00000016025:SMARCE1	ENSCAFG00000030300:CCR7	ENSCAFG00000016071:IGFBP4	ENSCAFG00000016044:TNS4	ENSCAFG00000047161:cfa-mir-8888	ENSCAFG00000016090:TOP2A	ENSCAFG00000024324	ENSCAFG00000016106:CDC6	ENSCAFG00000016099	ENSCAFG00000016060:RARA	ENSCAFG00000021582:U6	ENSCAFG00000016125:WIPF2
Abrams	chrX	95001	6649000	6353	-1.01468	0	ENSCAFG00000044010	ENSCAFG00000041333	ENSCAFG00000035286	ENSCAFG00000010945:PPP2R3B	ENSCAFG00000028761	ENSCAFG00000010931:GTPBP6	ENSCAFG00000048591	ENSCAFG00000010966:SHOX	ENSCAFG00000011034:CRLF2	ENSCAFG00000011041:CSF2RA	ENSCAFG00000031295	ENSCAFG00000011047:IL3RA	ENSCAFG00000010987:SLC25A6	ENSCAFG00000024670:ASMT	ENSCAFG00000046335	ENSCAFG00000030459	ENSCAFG00000050050	ENSCAFG00000043085	ENSCAFG00000029462	ENSCAFG00000045690	ENSCAFG00000015291:ASMTL	ENSCAFG00000011067:DHRSX	ENSCAFG00000045622	ENSCAFG00000011075:ZBED1	ENSCAFG00000047942	ENSCAFG00000042706	ENSCAFG00000041426	ENSCAFG00000048188	ENSCAFG00000011091:XG	ENSCAFG00000011113:GYG2	ENSCAFG00000024515:ARSH	ENSCAFG00000011163:ARSF	ENSCAFG00000011180:MXRA5	ENSCAFG00000038163	ENSCAFG00000011187:PRKX	ENSCAFG00000048232	ENSCAFG00000036854	ENSCAFG00000011192	ENSCAFG00000048404	ENSCAFG00000028202:SNORD22	ENSCAFG00000039620	ENSCAFG00000028745:OBP	ENSCAFG00000033198
Abrams	chrX	6649001	123869000	104637	-0.033551	0	ENSCAFG00000011393:CLDN34	ENSCAFG00000011461:WWC3	ENSCAFG00000011537:CLCN4	ENSCAFG00000031858:U6	ENSCAFG00000042879:U2	ENSCAFG00000011570:MID1	ENSCAFG00000048180	ENSCAFG00000048397	ENSCAFG00000011591:HCCS	ENSCAFG00000011595:ARHGAP6	ENSCAFG00000011602:AMELX	ENSCAFG00000011607:MSMO1	ENSCAFG00000046413:U4	ENSCAFG00000011611:MSL3	ENSCAFG00000046378	ENSCAFG00000045027:U4	ENSCAFG00000011627:FRMPD4	ENSCAFG00000011644	ENSCAFG00000011662:PRPS2	ENSCAFG00000011698:TLR7	ENSCAFG00000037735	ENSCAFG00000030920:U6	ENSCAFG00000033023	ENSCAFG00000045198	ENSCAFG00000011726:EGFL6	ENSCAFG00000032450	ENSCAFG00000011746:TCEANC	ENSCAFG00000011750:RAB9A	ENSCAFG00000011754:TRAPPC2	ENSCAFG00000011764:OFD1	ENSCAFG00000049656	ENSCAFG00000011799:GPM6B	ENSCAFG00000045149	ENSCAFG00000028737:GEMIN8	ENSCAFG00000011827	ENSCAFG00000034607	ENSCAFG00000029999:U6	ENSCAFG00000011832:GLRA2	ENSCAFG00000011861:FANCB	ENSCAFG00000011879:MOSPD2	ENSCAFG00000011901:ASB9	ENSCAFG00000011921:ASB11	ENSCAFG00000011945:VEGFD
Gracie	chr1	19001	122678000	108975	-0.035444	0	ENSCAFG00000000001:ENPP1	ENSCAFG00000000002	ENSCAFG00000041462	ENSCAFG00000000005:PARD6G	ENSCAFG00000000007:ADNP2	ENSCAFG00000024219	ENSCAFG00000000008:TXNL4A	ENSCAFG00000031133:HSBP1L1	ENSCAFG00000000009:SLC66A2	ENSCAFG00000000010:CTDP1	ENSCAFG00000032297	ENSCAFG00000042721	ENSCAFG00000041823	ENSCAFG00000041186	ENSCAFG00000046121	ENSCAFG00000042219	ENSCAFG00000000011:NFATC1	ENSCAFG00000041030	ENSCAFG00000000012:ATP9B	ENSCAFG00000037258	ENSCAFG00000000013:SALL3	ENSCAFG00000035520	ENSCAFG00000043250	ENSCAFG00000049602	ENSCAFG00000047240	ENSCAFG00000036410	ENSCAFG00000049206	ENSCAFG00000042534	ENSCAFG00000034839	ENSCAFG00000044545	ENSCAFG00000043386	ENSCAFG00000042561	ENSCAFG00000047846	ENSCAFG00000027476:SNORA70	ENSCAFG00000000015:GALR1	ENSCAFG00000045885	ENSCAFG00000000016:MBP	ENSCAFG00000043965	ENSCAFG00000000017:ZNF236	ENSCAFG00000042822	ENSCAFG00000026120:U6	ENSCAFG00000046043	ENSCAFG00000000019:ZNF516
Gracie	chr1	19001	122678000	108975	-0.035444	0	ENSCAFG00000046866	ENSCAFG00000004420:VASP	ENSCAFG00000004425:PPM1N	ENSCAFG00000004439:RTN2	ENSCAFG00000004443:FOSB	ENSCAFG00000004448:ERCC1	ENSCAFG00000004455:CD3EAP	ENSCAFG00000004459:PPP1R13L	ENSCAFG00000042819	ENSCAFG00000004487:ERCC2	ENSCAFG00000004502:KLC3	ENSCAFG00000004507:CKM	ENSCAFG00000004527:MARK4	ENSCAFG00000004534:EXOC3L2	ENSCAFG00000024085:BLOC1S3	ENSCAFG00000031778:TRAPPC6A	ENSCAFG00000004558:NKPD1	ENSCAFG00000004563:PPP1R37	ENSCAFG00000004575:ZNF296	ENSCAFG00000004587:CLASRP	ENSCAFG00000004597:RELB	ENSCAFG00000004608:CLPTM1	ENSCAFG00000004610:APOC2	ENSCAFG00000004614:APOC4	ENSCAFG00000004615:APOC1	ENSCAFG00000004617:APOE	ENSCAFG00000004620:TOMM40	ENSCAFG00000004626:NECTIN2	ENSCAFG00000004636:BCAM	ENSCAFG00000004651:CBLC	ENSCAFG00000004655:BCL3	ENSCAFG00000004660:CEACAM16	ENSCAFG00000029871:ZNF180	ENSCAFG00000027965	ENSCAFG00000004666:PVR	ENSCAFG00000004668:IGSF23	ENSCAFG00000023899:CEACAM20	ENSCAFG00000030170:ZNF229	ENSCAFG00000031289:ZNF285	ENSCAFG00000039783	ENSCAFG00000029578:U6	ENSCAFG00000031857:ZNF235	ENSCAFG00000047817
Gracie	chr10	23001	69330000	62476	0.036225	0	ENSCAFG00000046848	ENSCAFG00000041097	ENSCAFG00000000049	ENSCAFG00000044889	ENSCAFG00000000051	ENSCAFG00000000054	ENSCAFG00000031038:METTL7B	ENSCAFG00000000060:ITGA7	ENSCAFG00000000061	ENSCAFG00000000063:RDH5	ENSCAFG00000000064:CD63	ENSCAFG00000000065:GDF11	ENSCAFG00000023714:SARNP	ENSCAFG00000000071	ENSCAFG00000000069	ENSCAFG00000000072	ENSCAFG00000000074:MMP19	ENSCAFG00000000076:PYM1	ENSCAFG00000000078:DGKA	ENSCAFG00000000080:PMEL	ENSCAFG00000000082:CDK2	ENSCAFG00000000087:RAB5B	ENSCAFG00000000088:SUOX	ENSCAFG00000030801:IKZF4	ENSCAFG00000031955:RPS26	ENSCAFG00000000097:ERBB3	ENSCAFG00000000102:PA2G4	ENSCAFG00000042212	ENSCAFG00000000108:ESYT1	ENSCAFG00000000110:MYL6B	ENSCAFG00000042554:MYL6	ENSCAFG00000000109:SMARCC2	ENSCAFG00000000111:RNF41	ENSCAFG00000023084:NABP2	ENSCAFG00000000113:ANKRD52	ENSCAFG00000029573:COQ10A	ENSCAFG00000000115:CS	ENSCAFG00000000118	ENSCAFG00000000119:PAN2	ENSCAFG00000000120:IL23A	ENSCAFG00000000121:STAT2	ENSCAFG00000000122:APOF	ENSCAFG00000000124:TIMELESS
Gracie	chr11	1	39255000	33482	0.614559	+	ENSCAFG00000012938:MGAT1	ENSCAFG00000044587	ENSCAFG00000030899:ZFP62	ENSCAFG00000003956	ENSCAFG00000012915:BTNL9	ENSCAFG00000028826	ENSCAFG00000012901	ENSCAFG00000049722	ENSCAFG00000028630:TRIM7	ENSCAFG00000012851:TRIM41	ENSCAFG00000024818:RACK1	ENSCAFG00000026398:SNORD96	ENSCAFG00000025830	ENSCAFG00000012697:TRIM52	ENSCAFG00000045014:IRGM4	ENSCAFG00000012657	ENSCAFG00000012640	ENSCAFG00000045590	ENSCAFG00000045385	ENSCAFG00000045515	ENSCAFG00000042532	ENSCAFG00000044893:IRGM5	ENSCAFG00000000498	ENSCAFG00000000502	ENSCAFG00000044650:IFGGB2	ENSCAFG00000042216	ENSCAFG00000000497	ENSCAFG00000000494	ENSCAFG00000000491	ENSCAFG00000030653	ENSCAFG00000000482:FLT4	ENSCAFG00000000464:CNOT6	ENSCAFG00000034990	ENSCAFG00000000433:GFPT2	ENSCAFG00000000395:MAPK9	ENSCAFG00000030718:U6	ENSCAFG00000000391:RASGEF1C	ENSCAFG00000024952:RNF130	ENSCAFG00000020464:cfa-mir-340	ENSCAFG00000000381:TBC1D9B	ENSCAFG00000000365:MRNIP	ENSCAFG00000000360:SQSTM1	ENSCAFG00000000355:MGAT4B
Gracie	chr11	39255001	46109000	6399	-0.294129	-	ENSCAFG00000045247	ENSCAFG00000001623:SLC24A2	ENSCAFG00000041291	ENSCAFG00000044595	ENSCAFG00000046363	ENSCAFG00000029039:U6	ENSCAFG00000027821:SNORA70	ENSCAFG00000033371	ENSCAFG00000049894	ENSCAFG00000044721	ENSCAFG00000001635:MLLT3	ENSCAFG00000027375:U6	ENSCAFG00000025256:FOCAD	ENSCAFG00000022791:MIR491	ENSCAFG00000027471:U6	ENSCAFG00000026366:SNORA30B	ENSCAFG00000001652:HACD4	ENSCAFG00000042948:U4	ENSCAFG00000044433	ENSCAFG00000001653:IFNB1	ENSCAFG00000048456	ENSCAFG00000041326:IFNA5	ENSCAFG00000048590	ENSCAFG00000048954	ENSCAFG00000044464	ENSCAFG00000049819	ENSCAFG00000046901	ENSCAFG00000049301	ENSCAFG00000034052	ENSCAFG00000023674:KLHL9	ENSCAFG00000045048	ENSCAFG00000049093	ENSCAFG00000048694:IFNA7	ENSCAFG00000025718:MIR31	ENSCAFG00000041790	ENSCAFG00000042247	ENSCAFG00000001671:MTAP	ENSCAFG00000001675:cdkn2A	ENSCAFG00000046566	ENSCAFG00000001681:DMRTA1	ENSCAFG00000049229	ENSCAFG00000041211	ENSCAFG00000034177
Gracie	chr11	46109001	51416000	4484	0.581337	+	ENSCAFG00000047734	ENSCAFG00000026594:cfa-mir-876	ENSCAFG00000026571:MIR873	ENSCAFG00000049978	ENSCAFG00000043868	ENSCAFG00000001731	ENSCAFG00000043000	ENSCAFG00000038152	ENSCAFG00000001734	ENSCAFG00000025986:U6	ENSCAFG00000021509:U4	ENSCAFG00000026028:U6	ENSCAFG00000046755	ENSCAFG00000033632	ENSCAFG00000044757	ENSCAFG00000042004	ENSCAFG00000045122	ENSCAFG00000045526	ENSCAFG00000001786:ACO1	ENSCAFG00000001807:DDX58	ENSCAFG00000001809:TOPORS	ENSCAFG00000042570:SMIM27	ENSCAFG00000042049	ENSCAFG00000049053	ENSCAFG00000001812:APTX	ENSCAFG00000001818:DNAJA1	ENSCAFG00000001836:SMU1	ENSCAFG00000001840:B4GALT1	ENSCAFG00000032233:U6	ENSCAFG00000001843:SPINK4	ENSCAFG00000001844:BAG1	ENSCAFG00000001846	ENSCAFG00000001848:NFX1	ENSCAFG00000001854	ENSCAFG00000001869:NOL6	ENSCAFG00000031810:UBE2R2	ENSCAFG00000027655:U6	ENSCAFG00000001891:UBAP2	ENSCAFG00000028271:SNORD121B	ENSCAFG00000028327:SNORD121A	ENSCAFG00000001901:DCAF12	ENSCAFG00000001905	ENSCAFG00000034766
Gracie	chr11	51419001	74389000	20943	0.052662	0	ENSCAFG00000028944	ENSCAFG00000020055	ENSCAFG00000025056	ENSCAFG00000001962:PHF24	ENSCAFG00000022485:U6	ENSCAFG00000001965:DNAJB5	ENSCAFG00000044987	ENSCAFG00000001967:C11H9orf131	ENSCAFG00000001976:VCP	ENSCAFG00000001995:FANCG	ENSCAFG00000002000:PIGO	ENSCAFG00000048026:STOML2	ENSCAFG00000002017:FAM214B	ENSCAFG00000002030	ENSCAFG00000002045	ENSCAFG00000018740	ENSCAFG00000026880:U6	ENSCAFG00000002049:RUSC2	ENSCAFG00000002055:FAM166B	ENSCAFG00000002058:TESK1	ENSCAFG00000002061:CD72	ENSCAFG00000002063:SIT1	ENSCAFG00000025983:RNase_MRP	ENSCAFG00000002066:CCDC107	ENSCAFG00000002073:ARHGEF39	ENSCAFG00000002077:CA9	ENSCAFG00000002086:TPM2	ENSCAFG00000047247	ENSCAFG00000002154:TLN1	ENSCAFG00000002203:CREB3	ENSCAFG00000030134:GBA2	ENSCAFG00000002225:RGP1	ENSCAFG00000030766:MSMP	ENSCAFG00000002233:NPR2	ENSCAFG00000029463:SPAG8	ENSCAFG00000002240:HINT2	ENSCAFG00000002242:FAM221B	ENSCAFG00000002250:TMEM8B	ENSCAFG00000048742	ENSCAFG00000023939:OR13J1	ENSCAFG00000029080:HRCT1	ENSCAFG00000041705	ENSCAFG00000045785:SPAAR
Gracie	chr12	1001	72498081	65764	-0.009231	0	ENSCAFG00000000367:ENPP3	ENSCAFG00000000377	ENSCAFG00000000380:MED23	ENSCAFG00000021038:U4	ENSCAFG00000000386:ARG1	ENSCAFG00000045745	ENSCAFG00000000388:TRIM39	ENSCAFG00000000394:RPP21	ENSCAFG00000000396:GNL1	ENSCAFG00000000400	ENSCAFG00000030478:ABCF1	ENSCAFG00000000406:PPP1R10	ENSCAFG00000000411:MRPS18B	ENSCAFG00000000414:ATAT1	ENSCAFG00000000416:C12H6orf136	ENSCAFG00000000427:DHX16	ENSCAFG00000000437:PPP1R18	ENSCAFG00000049487:NRM	ENSCAFG00000000442:MDC1	ENSCAFG00000000443	ENSCAFG00000000444:FLOT1	ENSCAFG00000000447:IER3	ENSCAFG00000043659	ENSCAFG00000020675	ENSCAFG00000000448:DDR1	ENSCAFG00000032081:GTF2H4	ENSCAFG00000000454:VARS2	ENSCAFG00000049828:SFTA2	ENSCAFG00000000470	ENSCAFG00000000471	ENSCAFG00000000472:C12H6orf15	ENSCAFG00000000474:CDSN	ENSCAFG00000000478:CCHCR1	ENSCAFG00000041540	ENSCAFG00000000483:TCF19	ENSCAFG00000000485	ENSCAFG00000000487:DLA88	ENSCAFG00000032222:DLA-12	ENSCAFG00000000506:MCCD1	ENSCAFG00000000509:DDX39B	ENSCAFG00000020981:SNORD83	ENSCAFG00000026284:SNORD83	ENSCAFG00000000513:ATP6V1G2
Gracie	chr13	15001	57853000	53892	-0.053346	0	ENSCAFG00000000460:LAPTM4B	ENSCAFG00000013852:MATN2	ENSCAFG00000031952	ENSCAFG00000025847:SNORA72	ENSCAFG00000047839	ENSCAFG00000030250:RIDA	ENSCAFG00000000469:POP1	ENSCAFG00000000480:NIPAL2	ENSCAFG00000036299	ENSCAFG00000000488:KCNS2	ENSCAFG00000000484:STK3	ENSCAFG00000026312:U6	ENSCAFG00000000493:OSR2	ENSCAFG00000000507:VPS13B	ENSCAFG00000048569:U2	ENSCAFG00000048653	ENSCAFG00000045701	ENSCAFG00000025782:U6	ENSCAFG00000022821:cfa-mir-599	ENSCAFG00000026488:cfa-mir-875	ENSCAFG00000046442	ENSCAFG00000000529:RGS22	ENSCAFG00000000532	ENSCAFG00000041757	ENSCAFG00000000544:FBXO43	ENSCAFG00000044359	ENSCAFG00000031661	ENSCAFG00000000555:RNF19A	ENSCAFG00000044570:U4	ENSCAFG00000000563:SNX31	ENSCAFG00000043864	ENSCAFG00000000567:PABPC1	ENSCAFG00000034248	ENSCAFG00000049698	ENSCAFG00000000580	ENSCAFG00000045820	ENSCAFG00000045243	ENSCAFG00000022575:Y_RNA	ENSCAFG00000000584:ZNF706	ENSCAFG00000035816	ENSCAFG00000026304:Y_RNA	ENSCAFG00000047083	ENSCAFG00000048832
Gracie	chr13	57853001	63241923	4760	0.512172	+	ENSCAFG00000037613	ENSCAFG00000021548:U6	ENSCAFG00000045146	ENSCAFG00000002765:UBA6	ENSCAFG00000002756:STAP1	ENSCAFG00000047883	ENSCAFG00000002785:GNRHR	ENSCAFG00000025497	ENSCAFG00000002794:TMPRSS11D	ENSCAFG00000002802:TMPRSS11A	ENSCAFG00000032430	ENSCAFG00000002805:TMPRSS11F	ENSCAFG00000002808	ENSCAFG00000028617:TMPRSS11E	ENSCAFG00000026987:U6	ENSCAFG00000002821:YTHDC1	ENSCAFG00000044482	ENSCAFG00000029376	ENSCAFG00000029232	ENSCAFG00000045277	ENSCAFG00000002857:UGT2A1	ENSCAFG00000044875	ENSCAFG00000047992	ENSCAFG00000002871:SULT1B1	ENSCAFG00000002873	ENSCAFG00000002878	ENSCAFG00000036784	ENSCAFG00000049992	ENSCAFG00000030389:CSN1S1	ENSCAFG00000002881:CSN2	ENSCAFG00000048654	ENSCAFG00000029924:PRR27	ENSCAFG00000002882:ODAM	ENSCAFG00000045300:FDCSP	ENSCAFG00000002889:CSN3	ENSCAFG00000049831	ENSCAFG00000028973	ENSCAFG00000041115	ENSCAFG00000035129	ENSCAFG00000043847	ENSCAFG00000045239	ENSCAFG00000029608	ENSCAFG00000043210
Gracie	chr14	15001	2593000	1515	0.28086	+	ENSCAFG00000006267	ENSCAFG00000042443	ENSCAFG00000048164	ENSCAFG00000024874	ENSCAFG00000001138	ENSCAFG00000024336	ENSCAFG00000024333	ENSCAFG00000024329:H2AW	ENSCAFG00000042008	ENSCAFG00000043964	ENSCAFG00000049518	ENSCAFG00000047232	ENSCAFG00000029790:TRIM17	ENSCAFG00000049474	ENSCAFG00000043502	ENSCAFG00000001167:IBA57	ENSCAFG00000001170:GJC2	ENSCAFG00000001174:GUK1	ENSCAFG00000001176:MRPL55	ENSCAFG00000001177:C14H1orf35	ENSCAFG00000010433:ARF1	ENSCAFG00000001179:WNT3A	ENSCAFG00000031441:WNT9A	ENSCAFG00000042301	ENSCAFG00000001184:PRSS38	ENSCAFG00000025389:SNAP47	ENSCAFG00000001187:JMJD4	ENSCAFG00000001189:OR6F1	ENSCAFG00000001190:OR13G1	ENSCAFG00000001192	ENSCAFG00000030646	ENSCAFG00000028831:ELOF1	ENSCAFG00000001195	ENSCAFG00000001199	ENSCAFG00000028629	ENSCAFG00000048824	ENSCAFG00000041843:OR2AJ1	ENSCAFG00000024736:OR2W3	ENSCAFG00000001226:TRIM58	ENSCAFG00000034233	ENSCAFG00000001242	ENSCAFG00000031134	ENSCAFG00000029699
Gracie	chr14	2593001	5219000	2515	1.76433	+	ENSCAFG00000001263:OR2T6	ENSCAFG00000046478:OR2T1	ENSCAFG00000001267:OR2T27	ENSCAFG00000001268	ENSCAFG00000001270:COR2T18	ENSCAFG00000045347	ENSCAFG00000031578	ENSCAFG00000001273:OR14I1	ENSCAFG00000001278:OR2G6	ENSCAFG00000044069	ENSCAFG00000049363	ENSCAFG00000043678	ENSCAFG00000045452	ENSCAFG00000001290:AKR1B1	ENSCAFG00000001300:SLC35B4	ENSCAFG00000046364:U4	ENSCAFG00000001306:LRGUK	ENSCAFG00000001308:EXOC4	ENSCAFG00000001312:CHCHD3	ENSCAFG00000001362:PLXNA4	ENSCAFG00000048011
Gracie	chr14	5219001	6227000	788	2.75871	+	ENSCAFG00000001397	ENSCAFG00000001403:PODXL	ENSCAFG00000001406:MKLN1	ENSCAFG00000046028	ENSCAFG00000048204	ENSCAFG00000046219	ENSCAFG00000020463:MIR29B1	ENSCAFG00000020452:MIR29A	ENSCAFG00000042163
Gracie	chr14	6230001	8453000	1871	3.25336	+	ENSCAFG00000024771:KLF14	ENSCAFG00000024768	ENSCAFG00000001426:COPG2	ENSCAFG00000022964:U6	ENSCAFG00000001450:MEST	ENSCAFG00000020510:MIR335	ENSCAFG00000001459:CEP41	ENSCAFG00000008551	ENSCAFG00000009988	ENSCAFG00000024968:CPA1	ENSCAFG00000001486:CPA5	ENSCAFG00000025473:CPA4	ENSCAFG00000026321:U6	ENSCAFG00000001494:SSMEM1	ENSCAFG00000001495:TMEM209	ENSCAFG00000001497:KLHDC10	ENSCAFG00000001499	ENSCAFG00000001505:UBE2H	ENSCAFG00000045932	ENSCAFG00000020442:MIR183	ENSCAFG00000020617:cfa-mir-96	ENSCAFG00000020489:cfa-mir-182	ENSCAFG00000001507:NRF1	ENSCAFG00000046646	ENSCAFG00000047429	ENSCAFG00000038351:SMKR1	ENSCAFG00000001515:STRIP2	ENSCAFG00000001524:AHCYL2	ENSCAFG00000044295	ENSCAFG00000001531:SMO	ENSCAFG00000001533:TSPAN33	ENSCAFG00000040580	ENSCAFG00000001543:TNPO3	ENSCAFG00000029750	ENSCAFG00000001611:IRF5	ENSCAFG00000001616:KCP	ENSCAFG00000031387	ENSCAFG00000030107:ATP6V1FNB	ENSCAFG00000001620:ATP6V1F	ENSCAFG00000001585:FLNC	ENSCAFG00000023734:CCDC136	ENSCAFG00000001626:OPN1SW	ENSCAFG00000001644:FAM71F1
Gracie	chr14	8453001	13776000	5009	-1.06378	-	ENSCAFG00000001700:SND1	ENSCAFG00000047368	ENSCAFG00000001719:PAX4	ENSCAFG00000001721:FSCN3	ENSCAFG00000001726:ARF5	ENSCAFG00000001730:GCC1	ENSCAFG00000043373	ENSCAFG00000001733:ZNF800	ENSCAFG00000043323	ENSCAFG00000001738:GRM8	ENSCAFG00000022835:cfa-mir-592	ENSCAFG00000037039	ENSCAFG00000021618:U6	ENSCAFG00000001744	ENSCAFG00000049017	ENSCAFG00000042324	ENSCAFG00000043738	ENSCAFG00000001747	ENSCAFG00000001754:POT1	ENSCAFG00000001757:GPR37	ENSCAFG00000020695:U6	ENSCAFG00000001759	ENSCAFG00000043082	ENSCAFG00000041091	ENSCAFG00000001762:TMEM229A	ENSCAFG00000046222	ENSCAFG00000001765:SPAM1	ENSCAFG00000024436	ENSCAFG00000026099:U3	ENSCAFG00000001771:WASL	ENSCAFG00000001775:LMOD2	ENSCAFG00000001779:ASB15	ENSCAFG00000025112	ENSCAFG00000001783	ENSCAFG00000043596	ENSCAFG00000049574	ENSCAFG00000001790:GRM3	ENSCAFG00000001808:KIAA1324L	ENSCAFG00000001819:DMTF1	ENSCAFG00000030344:TMEM243	ENSCAFG00000001827:CROT	ENSCAFG00000001835:ABCB1	ENSCAFG00000001833:ABCB4
Gracie	chr14	13778001	15284000	1419	2.84978	+	ENSCAFG00000001838:RUNDC3B	ENSCAFG00000001841:SLC25A40	ENSCAFG00000001852:ADAM22	ENSCAFG00000001855:SRI	ENSCAFG00000001856:STEAP4	ENSCAFG00000047791	ENSCAFG00000025955:U12	ENSCAFG00000001857	ENSCAFG00000001862:ZNF804B	ENSCAFG00000001859:TEX47
Gracie	chr14	15284001	18003000	2577	-1.00461	-	ENSCAFG00000041295	ENSCAFG00000038636	ENSCAFG00000021475:U6	ENSCAFG00000040353	ENSCAFG00000034336	ENSCAFG00000001866	ENSCAFG00000001870:STEAP2	ENSCAFG00000001874:CFAP69	ENSCAFG00000031442	ENSCAFG00000045095	ENSCAFG00000001882:GTPBP10	ENSCAFG00000001884:CLDN12	ENSCAFG00000048729	ENSCAFG00000001898:CDK14	ENSCAFG00000001906:FZD1	ENSCAFG00000046900	ENSCAFG00000043567	ENSCAFG00000001908:MTERF1	ENSCAFG00000001935:AKAP9	ENSCAFG00000001945:CYP51A1	ENSCAFG00000001947:LRRD1	ENSCAFG00000030010	ENSCAFG00000001961:KRIT1	ENSCAFG00000001969:ANKIB1
Gracie	chr14	18003001	18108000	99	3.00814	+	ENSCAFG00000001969:ANKIB1	ENSCAFG00000001971	ENSCAFG00000030614:GATAD1	ENSCAFG00000001977:PEX1
Gracie	chr14	18109001	28664000	10006	-1.07599	-	ENSCAFG00000001977:PEX1	ENSCAFG00000001980:RBM48	ENSCAFG00000035210	ENSCAFG00000001998:CDK6	ENSCAFG00000049727	ENSCAFG00000027773:U6	ENSCAFG00000039344	ENSCAFG00000047104	ENSCAFG00000041285	ENSCAFG00000002007:SAMD9L	ENSCAFG00000028641	ENSCAFG00000002011:HEPACAM2	ENSCAFG00000002018:VPS50	ENSCAFG00000002033:CALCR	ENSCAFG00000022806:cfa-mir-653	ENSCAFG00000025715:cfa-mir-489	ENSCAFG00000002038	ENSCAFG00000002040:TFPI2	ENSCAFG00000002044:GNGT1	ENSCAFG00000002046:GNG11	ENSCAFG00000044569:BET1	ENSCAFG00000002069:COL1A2	ENSCAFG00000002093:CASD1	ENSCAFG00000002104:SGCE	ENSCAFG00000032379:PEG10	ENSCAFG00000027847:U6	ENSCAFG00000026897:U4	ENSCAFG00000002110:PPP1R9A	ENSCAFG00000022939:U6	ENSCAFG00000002118:PON3	ENSCAFG00000002123:PON2	ENSCAFG00000002124:ASB4	ENSCAFG00000002129:PDK4	ENSCAFG00000002143:DYNC1I1	ENSCAFG00000043149:U4	ENSCAFG00000025863:SNORA62	ENSCAFG00000020789:U1	ENSCAFG00000002161:SLC25A13	ENSCAFG00000017509	ENSCAFG00000002179	ENSCAFG00000002187:DLX6	ENSCAFG00000002191:DLX5	ENSCAFG00000048820
Gracie	chr14	28664001	30252000	1504	2.6068	+	ENSCAFG00000002342:ETV1	ENSCAFG00000047977	ENSCAFG00000021363:Y_RNA	ENSCAFG00000002402:DGKB	ENSCAFG00000002409	ENSCAFG00000026916	ENSCAFG00000038510	ENSCAFG00000002414:AGMO
Gracie	chr14	30252001	33818000	3441	2.97289	+	ENSCAFG00000002414:AGMO	ENSCAFG00000044766	ENSCAFG00000031802:CRPPA	ENSCAFG00000042621	ENSCAFG00000048898	ENSCAFG00000002426:SOSTDC1	ENSCAFG00000032370:LRRC72	ENSCAFG00000002428:ANKMY2	ENSCAFG00000002424:BZW2	ENSCAFG00000002432:TSPAN13	ENSCAFG00000002437:AGR2	ENSCAFG00000043611	ENSCAFG00000045691	ENSCAFG00000037528	ENSCAFG00000020935:U6	ENSCAFG00000002440	ENSCAFG00000002448:AHR	ENSCAFG00000043899	ENSCAFG00000002455	ENSCAFG00000046726	ENSCAFG00000048683	ENSCAFG00000002467:SNX13	ENSCAFG00000041290:PRPS1L1	ENSCAFG00000026754	ENSCAFG00000002498:HDAC9	ENSCAFG00000046040	ENSCAFG00000033747	ENSCAFG00000002506:FERD3L	ENSCAFG00000045684
Gracie	chr14	33819001	35532000	1591	3.33057	+	ENSCAFG00000002511:TWISTNB	ENSCAFG00000002513:TMEM196	ENSCAFG00000002515:MACC1	ENSCAFG00000030065:U6	ENSCAFG00000002519:ITGB8	ENSCAFG00000046056	ENSCAFG00000043566	ENSCAFG00000002654:ABCB5	ENSCAFG00000045908	ENSCAFG00000036537	ENSCAFG00000049165	ENSCAFG00000036321	ENSCAFG00000046031	ENSCAFG00000045770	ENSCAFG00000020815:U6	ENSCAFG00000043817	ENSCAFG00000002671:SP4	ENSCAFG00000002717:DNAH11
Gracie	chr14	35532001	36436000	850	2.55362	+	ENSCAFG00000002717:DNAH11	ENSCAFG00000045207:U4	ENSCAFG00000002728:CDCA7L	ENSCAFG00000045809	ENSCAFG00000002731:RAPGEF5	ENSCAFG00000048262	ENSCAFG00000048774
Gracie	chr14	36436001	36816000	341	1.32053	+	ENSCAFG00000048774	ENSCAFG00000002733:IL6	ENSCAFG00000031816:TOMM7	ENSCAFG00000033183	ENSCAFG00000026620:SNORD93	ENSCAFG00000002742:FAM126A	ENSCAFG00000002743	ENSCAFG00000047795	ENSCAFG00000002746:KLHL7
Gracie	chr14	36817001	40884000	3558	2.24461	+	ENSCAFG00000002746:KLHL7	ENSCAFG00000002753:GPNMB	ENSCAFG00000002755:MALSU1	ENSCAFG00000002766:IGF2BP3	ENSCAFG00000021802:U6	ENSCAFG00000027055:U6	ENSCAFG00000027136:U6	ENSCAFG00000034650	ENSCAFG00000002788:TRA2A	ENSCAFG00000029076:CCDC126	ENSCAFG00000002784:FAM221A	ENSCAFG00000002795:STK31	ENSCAFG00000002801:NPY	ENSCAFG00000041767	ENSCAFG00000002816:MPP6	ENSCAFG00000027193:U6	ENSCAFG00000002825:GSDME	ENSCAFG00000002850:OSBPL3	ENSCAFG00000049478	ENSCAFG00000044685	ENSCAFG00000002856:CYCS	ENSCAFG00000002859:C14H7orf31	ENSCAFG00000002863:NPVF	ENSCAFG00000034751	ENSCAFG00000038209	ENSCAFG00000049441	ENSCAFG00000046745	ENSCAFG00000046757	ENSCAFG00000022108:U6	ENSCAFG00000027065:U4	ENSCAFG00000040479	ENSCAFG00000045736	ENSCAFG00000047652	ENSCAFG00000045854	ENSCAFG00000048400	ENSCAFG00000020547:MIR148A	ENSCAFG00000043213	ENSCAFG00000032840	ENSCAFG00000042346	ENSCAFG00000042791	ENSCAFG00000047095	ENSCAFG00000031511:U6	ENSCAFG00000045449
Gracie	chr14	40886001	41726000	793	0.806237	+	ENSCAFG00000002995:TAX1BP1	ENSCAFG00000003001:JAZF1	ENSCAFG00000027922:U6	ENSCAFG00000044272	ENSCAFG00000044144	ENSCAFG00000003005:CREB5
Gracie	chr14	41726001	41902000	174	1.94889	+	ENSCAFG00000003005:CREB5
Gracie	chr14	41902001	45917000	3706	0.808673	+	ENSCAFG00000047708	ENSCAFG00000003014:TRIL	ENSCAFG00000003017:CPVL	ENSCAFG00000003023:CHN2	ENSCAFG00000043775:U3	ENSCAFG00000047672:PRR15	ENSCAFG00000036383	ENSCAFG00000037158	ENSCAFG00000042264	ENSCAFG00000003037:WIPF3	ENSCAFG00000003044:SCRN1	ENSCAFG00000003056:PLEKHA8	ENSCAFG00000003067:MTURN	ENSCAFG00000048946	ENSCAFG00000028192	ENSCAFG00000045317	ENSCAFG00000003074:NOD1	ENSCAFG00000003077	ENSCAFG00000003086:GARS1	ENSCAFG00000003097:CRHR2	ENSCAFG00000003100:MINDY4	ENSCAFG00000003102:AQP1	ENSCAFG00000023315:GHRHR	ENSCAFG00000003111:ADCYAP1R1	ENSCAFG00000034985	ENSCAFG00000041998	ENSCAFG00000037245	ENSCAFG00000003122:NEUROD6	ENSCAFG00000042850	ENSCAFG00000047463	ENSCAFG00000003125:ITPRID1	ENSCAFG00000003133:PDE1C	ENSCAFG00000031008:PPP1R17	ENSCAFG00000048933	ENSCAFG00000048272	ENSCAFG00000048678	ENSCAFG00000003143:AVL9	ENSCAFG00000003147:KBTBD2	ENSCAFG00000031062	ENSCAFG00000041204	ENSCAFG00000048891	ENSCAFG00000003151:FKBP9	ENSCAFG00000003154:NT5C3A
Gracie	chr14	45917001	60966000	14431	-0.066046	0	ENSCAFG00000003167:BMPER	ENSCAFG00000048913	ENSCAFG00000049279	ENSCAFG00000042388	ENSCAFG00000003170:NPSR1	ENSCAFG00000043531	ENSCAFG00000026359:U6	ENSCAFG00000003174:DPY19L1	ENSCAFG00000003176:DPY19L2	ENSCAFG00000028536:TBX20	ENSCAFG00000042235	ENSCAFG00000048771:U4	ENSCAFG00000041563	ENSCAFG00000003194:HERPUD2	ENSCAFG00000049683	ENSCAFG00000003216:SEPTIN7	ENSCAFG00000042259	ENSCAFG00000033234	ENSCAFG00000003227:EEPD1	ENSCAFG00000003232:KIAA0895	ENSCAFG00000003243:ANLN	ENSCAFG00000003252:AOAH	ENSCAFG00000003272:ELMO1	ENSCAFG00000047929	ENSCAFG00000048335	ENSCAFG00000003287:GPR141	ENSCAFG00000003290:THAP5	ENSCAFG00000029976:DNAJB9	ENSCAFG00000044099	ENSCAFG00000043161	ENSCAFG00000033413	ENSCAFG00000028121:SNORD116	ENSCAFG00000044094	ENSCAFG00000047841	ENSCAFG00000003294	ENSCAFG00000003299	ENSCAFG00000003297:LRRN3	ENSCAFG00000003307:DOCK4	ENSCAFG00000003316	ENSCAFG00000003317:ZNF277	ENSCAFG00000046277	ENSCAFG00000003322:IFRD1	ENSCAFG00000038816
Gracie	chr15	1001	64190966	57138	-0.029286	0	ENSCAFG00000002484	ENSCAFG00000002485	ENSCAFG00000002486	ENSCAFG00000002488	ENSCAFG00000002491	ENSCAFG00000002500:SLC2A1	ENSCAFG00000002505:ZNF691	ENSCAFG00000002509:ERMAP	ENSCAFG00000002512:SVBP	ENSCAFG00000002514:TMEM269	ENSCAFG00000002516:C15H1orf50	ENSCAFG00000002526:P3H1	ENSCAFG00000002540:CLDN19	ENSCAFG00000002541:YBX1	ENSCAFG00000002544:PPIH	ENSCAFG00000002549:CCDC30	ENSCAFG00000002553:PPCS	ENSCAFG00000002556:ZMYND12	ENSCAFG00000002557:RIMKLA	ENSCAFG00000002563:FOXJ3	ENSCAFG00000045035	ENSCAFG00000002568:GUCA2A	ENSCAFG00000002574:GUCA2B	ENSCAFG00000044963	ENSCAFG00000047586:cfa-mir-8839	ENSCAFG00000042192	ENSCAFG00000002576:HIVEP3	ENSCAFG00000002579:EDN2	ENSCAFG00000048846	ENSCAFG00000047995	ENSCAFG00000048094	ENSCAFG00000038329	ENSCAFG00000022442:U4	ENSCAFG00000002592:SCMH1	ENSCAFG00000002600:SLFNL1	ENSCAFG00000002732:CTPS1	ENSCAFG00000046266	ENSCAFG00000002814:KCNQ4	ENSCAFG00000043114	ENSCAFG00000002827:NFYC	ENSCAFG00000025650:MIR30C1	ENSCAFG00000020447:cfa-mir-30e	ENSCAFG00000002830:RIMS3
Gracie	chr16	1	3415000	2771	0.572846	+	ENSCAFG00000042888	ENSCAFG00000025598:HUS1	ENSCAFG00000012301:TNS3	ENSCAFG00000042254	ENSCAFG00000037642	ENSCAFG00000034663	ENSCAFG00000042117	ENSCAFG00000049047	ENSCAFG00000046152	ENSCAFG00000012294:IGFBP3	ENSCAFG00000049174	ENSCAFG00000012249:ADCY1	ENSCAFG00000049329:cfa-mir-8862	ENSCAFG00000040970:cfa-mir-8852	ENSCAFG00000049290	ENSCAFG00000042307	ENSCAFG00000036837	ENSCAFG00000046344	ENSCAFG00000048731	ENSCAFG00000029647	ENSCAFG00000045023	ENSCAFG00000047681	ENSCAFG00000044422:cfa-mir-8793-3	ENSCAFG00000003392	ENSCAFG00000047587	ENSCAFG00000049999	ENSCAFG00000003403:PDIA4	ENSCAFG00000049113	ENSCAFG00000022570:Y_RNA	ENSCAFG00000022137:Y_RNA	ENSCAFG00000028240:Y_RNA	ENSCAFG00000028225:Y_RNA	ENSCAFG00000031560:U6	ENSCAFG00000050045	ENSCAFG00000003411:EZH2	ENSCAFG00000003440:CUL1	ENSCAFG00000045720	ENSCAFG00000047243	ENSCAFG00000003479:CNTNAP2	ENSCAFG00000043413	ENSCAFG00000021650:U6
Gracie	chr16	3415001	48401000	40453	-0.030628	0	ENSCAFG00000003479:CNTNAP2	ENSCAFG00000038018	ENSCAFG00000041101	ENSCAFG00000048098	ENSCAFG00000041936	ENSCAFG00000046611	ENSCAFG00000044409	ENSCAFG00000025529:TPK1	ENSCAFG00000026653	ENSCAFG00000003503:ARHGEF5	ENSCAFG00000046337	ENSCAFG00000046148	ENSCAFG00000030583	ENSCAFG00000046405:OR2A2	ENSCAFG00000032151	ENSCAFG00000030879:OR2A14	ENSCAFG00000029932:OR2A12	ENSCAFG00000030916:OR2A25	ENSCAFG00000030970:OR2A5	ENSCAFG00000045802	ENSCAFG00000003517:OR6B1	ENSCAFG00000041649	ENSCAFG00000029411	ENSCAFG00000030191:cOR13M4	ENSCAFG00000029291	ENSCAFG00000003528:TCAF1	ENSCAFG00000003530	ENSCAFG00000003534	ENSCAFG00000049407	ENSCAFG00000003537	ENSCAFG00000024759:TAS2R41	ENSCAFG00000032612	ENSCAFG00000033052	ENSCAFG00000003578:EPHA1	ENSCAFG00000003615:ZYX	ENSCAFG00000003616:FAM131B	ENSCAFG00000003619:CLCN1	ENSCAFG00000003623:CASP2	ENSCAFG00000028852:TMEM139	ENSCAFG00000029004	ENSCAFG00000024884:TAS2R40	ENSCAFG00000003540:TAS2R39	ENSCAFG00000003648:PIP
Gracie	chr16	48401001	59629000	9861	-0.204921	-	ENSCAFG00000044307	ENSCAFG00000046895	ENSCAFG00000044369	ENSCAFG00000042580	ENSCAFG00000046295	ENSCAFG00000046706	ENSCAFG00000025904:SNORD22	ENSCAFG00000042359	ENSCAFG00000040445	ENSCAFG00000045161	ENSCAFG00000042260	ENSCAFG00000046092	ENSCAFG00000044480	ENSCAFG00000049743	ENSCAFG00000008381:AGA	ENSCAFG00000044965	ENSCAFG00000008392:NEIL3	ENSCAFG00000045940	ENSCAFG00000043541	ENSCAFG00000020766:U6	ENSCAFG00000008409:VEGFC	ENSCAFG00000046104	ENSCAFG00000042199	ENSCAFG00000025347:SPCS3	ENSCAFG00000008421:ASB5	ENSCAFG00000030173:SPATA4	ENSCAFG00000008450:WDR17	ENSCAFG00000008479	ENSCAFG00000008497:GPM6A	ENSCAFG00000047267:CBD130	ENSCAFG00000048458	ENSCAFG00000043922	ENSCAFG00000031506	ENSCAFG00000049951	ENSCAFG00000008535	ENSCAFG00000049688	ENSCAFG00000025123	ENSCAFG00000045217	ENSCAFG00000013667:ARHGEF10	ENSCAFG00000047251	ENSCAFG00000048089	ENSCAFG00000044458	ENSCAFG00000045742
Gracie	chr17	31001	11943000	11242	-0.069316	0	ENSCAFG00000046522	ENSCAFG00000025168:FAM110C	ENSCAFG00000042277	ENSCAFG00000003200:SH3YL1	ENSCAFG00000030097:ACP1	ENSCAFG00000049648	ENSCAFG00000042100	ENSCAFG00000035189	ENSCAFG00000038542	ENSCAFG00000047413:TMEM18	ENSCAFG00000041953	ENSCAFG00000043996	ENSCAFG00000035080	ENSCAFG00000046903	ENSCAFG00000003214:SNTG2	ENSCAFG00000003217:TPO	ENSCAFG00000039320	ENSCAFG00000003228:PXDN	ENSCAFG00000049598	ENSCAFG00000045632	ENSCAFG00000003240:MYT1L	ENSCAFG00000043829	ENSCAFG00000042233	ENSCAFG00000048612	ENSCAFG00000033154	ENSCAFG00000042098	ENSCAFG00000048793	ENSCAFG00000046913	ENSCAFG00000042601	ENSCAFG00000043065	ENSCAFG00000045626	ENSCAFG00000043858	ENSCAFG00000041060	ENSCAFG00000046670	ENSCAFG00000003251:EIPR1	ENSCAFG00000047233	ENSCAFG00000003254:TRAPPC12	ENSCAFG00000027457:U6	ENSCAFG00000040846	ENSCAFG00000033824	ENSCAFG00000003259:RNASEH1	ENSCAFG00000003263:RPS7	ENSCAFG00000003265:COLEC11
Gracie	chr17	11943001	17744000	5562	-1.06553	-	ENSCAFG00000036715	ENSCAFG00000003717:FAM49A	ENSCAFG00000030035:U6	ENSCAFG00000037581	ENSCAFG00000047406	ENSCAFG00000042936	ENSCAFG00000035064	ENSCAFG00000046579	ENSCAFG00000032432:RAD51AP2	ENSCAFG00000049453:VSNL1	ENSCAFG00000045852:cfa-mir-8845	ENSCAFG00000003729:SMC6	ENSCAFG00000003748:GEN1	ENSCAFG00000003750:MSGN1	ENSCAFG00000047320	ENSCAFG00000049486	ENSCAFG00000003752:KCNS3	ENSCAFG00000042537	ENSCAFG00000045679	ENSCAFG00000043359	ENSCAFG00000049622	ENSCAFG00000026080	ENSCAFG00000003760	ENSCAFG00000027469:U6	ENSCAFG00000035353	ENSCAFG00000043380:U4	ENSCAFG00000047868	ENSCAFG00000043702	ENSCAFG00000042223	ENSCAFG00000003775:OSR1	ENSCAFG00000023413:TTC32	ENSCAFG00000003791:WDR35	ENSCAFG00000003825:MATN3	ENSCAFG00000003829:LAPTM4A	ENSCAFG00000035304	ENSCAFG00000003833:SDC1	ENSCAFG00000044455	ENSCAFG00000049182	ENSCAFG00000003839:PUM2	ENSCAFG00000021398:U6	ENSCAFG00000003845	ENSCAFG00000003850:RHOB	ENSCAFG00000022503:U4
Gracie	chr17	17744001	19101000	1096	0.015929	0	ENSCAFG00000036545	ENSCAFG00000003916:KLHL29	ENSCAFG00000003926:ATAD2B	ENSCAFG00000048993	ENSCAFG00000003948:MFSD2B	ENSCAFG00000003949:WDCP	ENSCAFG00000003954:FKBP1B	ENSCAFG00000003957:SF3B6	ENSCAFG00000003963:TP53I3	ENSCAFG00000031185:PFN4	ENSCAFG00000030215	ENSCAFG00000004019:ITSN2	ENSCAFG00000039001	ENSCAFG00000044180	ENSCAFG00000004075:NCOA1
Gracie	chr17	19101001	20956000	1470	0.66369	+	ENSCAFG00000004075:NCOA1	ENSCAFG00000024865:PTRHD1	ENSCAFG00000004085:CENPO	ENSCAFG00000004090:ADCY3	ENSCAFG00000004098:DNAJC27	ENSCAFG00000004136:EFR3B	ENSCAFG00000004149:POMC	ENSCAFG00000004159:DNMT3A	ENSCAFG00000026752:cfa-mir-1301	ENSCAFG00000004223	ENSCAFG00000004241:ASXL2	ENSCAFG00000027409:U4	ENSCAFG00000027612:U4	ENSCAFG00000004245:KIF3C	ENSCAFG00000004250:RAB10	ENSCAFG00000004251:GAREM2	ENSCAFG00000004267:HADHA	ENSCAFG00000029395	ENSCAFG00000004328:ADGRF3	ENSCAFG00000004334:SELENOI	ENSCAFG00000004385:OTOF	ENSCAFG00000029876:FAM166C	ENSCAFG00000004462:CIB4	ENSCAFG00000023367:KCNK3	ENSCAFG00000030769:SLC35F6	ENSCAFG00000004457:CENPA	ENSCAFG00000023265:DPYSL5
Gracie	chr17	20956001	25544000	4145	1.18864	+	ENSCAFG00000001474	ENSCAFG00000004627:MAPRE3	ENSCAFG00000004818:SLC5A6	ENSCAFG00000004647:TMEM214	ENSCAFG00000004537:AGBL5	ENSCAFG00000004662:EMILIN1	ENSCAFG00000004673:KHK	ENSCAFG00000004676	ENSCAFG00000004678:ABHD1	ENSCAFG00000004688:PREB	ENSCAFG00000030192:TCF23	ENSCAFG00000044904:U4	ENSCAFG00000004825:ATRAID	ENSCAFG00000004767:CAD	ENSCAFG00000004828:SLC30A3	ENSCAFG00000032365:DNAJC5G	ENSCAFG00000004835:TRIM54	ENSCAFG00000023388:UCN	ENSCAFG00000032367:MPV17	ENSCAFG00000004881:GTF3C2	ENSCAFG00000004888:EIF2B4	ENSCAFG00000004899:SNX17	ENSCAFG00000004909:ZNF513	ENSCAFG00000004923:PPM1G	ENSCAFG00000004954:NRBP1	ENSCAFG00000004874:KRTCAP3	ENSCAFG00000005048:IFT172	ENSCAFG00000005144:FNDC4	ENSCAFG00000005150:GCKR	ENSCAFG00000023355	ENSCAFG00000040972:cfa-mir-1837-4	ENSCAFG00000014496:ZNF512	ENSCAFG00000005160	ENSCAFG00000029636	ENSCAFG00000005180:SLC4A1AP	ENSCAFG00000044629:cfa-mir-1837-2	ENSCAFG00000024084	ENSCAFG00000044966:U4	ENSCAFG00000045062:MRPL33	ENSCAFG00000005191:RBKS	ENSCAFG00000005205:BABAM2	ENSCAFG00000005212:FOSL2	ENSCAFG00000005225:PLB1
Gracie	chr17	25545001	27558000	1863	0.591698	+	ENSCAFG00000005756:YIPF4	ENSCAFG00000005757	ENSCAFG00000005775:BIRC6	ENSCAFG00000005816:TTC27	ENSCAFG00000005843:LTBP1	ENSCAFG00000005870:RASGRP3	ENSCAFG00000005875:FAM98A	ENSCAFG00000046227	ENSCAFG00000046103	ENSCAFG00000005880	ENSCAFG00000047269	ENSCAFG00000047574	ENSCAFG00000036018
Gracie	chr17	27558001	30495000	2784	0.108169	0	ENSCAFG00000047062	ENSCAFG00000043506	ENSCAFG00000042032	ENSCAFG00000045270	ENSCAFG00000048171:U4	ENSCAFG00000041588	ENSCAFG00000042886	ENSCAFG00000037664	ENSCAFG00000005886:CRIM1	ENSCAFG00000020895:U4	ENSCAFG00000005904:FEZ2	ENSCAFG00000042744	ENSCAFG00000005925:VIT	ENSCAFG00000005936:STRN	ENSCAFG00000013592	ENSCAFG00000005980:HEATR5B	ENSCAFG00000006041	ENSCAFG00000006051:EIF2AK2	ENSCAFG00000006067:SULT6B1	ENSCAFG00000046381	ENSCAFG00000006085:CEBPZ	ENSCAFG00000006096:NDUFAF7	ENSCAFG00000006119:PRKD3	ENSCAFG00000006145:QPCT	ENSCAFG00000045765	ENSCAFG00000046832	ENSCAFG00000039808	ENSCAFG00000006151:CDC42EP3	ENSCAFG00000049625	ENSCAFG00000035229	ENSCAFG00000042790	ENSCAFG00000039409	ENSCAFG00000006160:RMDN2	ENSCAFG00000031843:U6	ENSCAFG00000006164:CYP1B1	ENSCAFG00000006181:ATL2
Gracie	chr17	30495001	31953000	1352	0.569796	+	ENSCAFG00000044591	ENSCAFG00000045350	ENSCAFG00000029666:HNRNPLL	ENSCAFG00000048316	ENSCAFG00000045253	ENSCAFG00000006254:GALM	ENSCAFG00000029620:SRSF7	ENSCAFG00000006297	ENSCAFG00000029480:GEMIN6	ENSCAFG00000006228:DHX57	ENSCAFG00000006306:MORN2	ENSCAFG00000006310:ARHGEF33	ENSCAFG00000006340:SOS1	ENSCAFG00000027131:U6	ENSCAFG00000006354:CDKL4	ENSCAFG00000006360	ENSCAFG00000006426:MAP4K3	ENSCAFG00000039183	ENSCAFG00000046829	ENSCAFG00000026261	ENSCAFG00000048944	ENSCAFG00000006467:TMEM178A	ENSCAFG00000006471:THUMPD2
Gracie	chr17	31953001	40480000	7477	0.060754	0	ENSCAFG00000023592:SLC8A1	ENSCAFG00000040995	ENSCAFG00000049357	ENSCAFG00000042291	ENSCAFG00000006477	ENSCAFG00000037870	ENSCAFG00000047940	ENSCAFG00000044125	ENSCAFG00000006479:PKDCC	ENSCAFG00000036396	ENSCAFG00000006510:EML4	ENSCAFG00000032040:COX7A2L	ENSCAFG00000045766	ENSCAFG00000006520:KCNG3	ENSCAFG00000006527:MTA3	ENSCAFG00000006546:ARID5A	ENSCAFG00000041051	ENSCAFG00000006550:NEURL3	ENSCAFG00000022492:U5	ENSCAFG00000006560:NCAPH	ENSCAFG00000041093:SNRNP200	ENSCAFG00000006776:CIAO1	ENSCAFG00000006783:TMEM127	ENSCAFG00000006790:STARD7	ENSCAFG00000023317:DUSP2	ENSCAFG00000046427:ASTL	ENSCAFG00000006805:ADRA2B	ENSCAFG00000006920:KCNIP3	ENSCAFG00000006842:GPAT2	ENSCAFG00000006959:PROM2	ENSCAFG00000032034	ENSCAFG00000030667	ENSCAFG00000029711:ZNF2	ENSCAFG00000030377:ZNF514	ENSCAFG00000007040:MRPS5	ENSCAFG00000007047:MAL	ENSCAFG00000007052:MALL	ENSCAFG00000007057:NPHP1	ENSCAFG00000021976:U6	ENSCAFG00000048216	ENSCAFG00000030102:TPC3	ENSCAFG00000007062:BUB1	ENSCAFG00000025773
Gracie	chr17	40480001	43463000	2797	-1.09435	-	ENSCAFG00000045503	ENSCAFG00000042756	ENSCAFG00000043732	ENSCAFG00000048908	ENSCAFG00000045352	ENSCAFG00000047122	ENSCAFG00000034093	ENSCAFG00000028012:SNORA70	ENSCAFG00000031309	ENSCAFG00000027255:U6	ENSCAFG00000035570	ENSCAFG00000047580	ENSCAFG00000046531
Gracie	chr17	43463001	45507000	1937	-0.021162	0	ENSCAFG00000008079:CTNNA2	ENSCAFG00000046432	ENSCAFG00000008098:LRRTM1	ENSCAFG00000008109	ENSCAFG00000025803:U6	ENSCAFG00000008126	ENSCAFG00000008130:REG3A	ENSCAFG00000040957
Gracie	chr17	45507001	54274000	8101	-0.955821	-	ENSCAFG00000008149:LRRTM4	ENSCAFG00000048738	ENSCAFG00000044660	ENSCAFG00000047815	ENSCAFG00000029634	ENSCAFG00000008156:GCFC2	ENSCAFG00000008175:MRPL19	ENSCAFG00000043923	ENSCAFG00000036716	ENSCAFG00000032377:EVA1A	ENSCAFG00000008184:TACR1	ENSCAFG00000046931:U2	ENSCAFG00000008186	ENSCAFG00000008265:HK2	ENSCAFG00000047390	ENSCAFG00000027798:U2	ENSCAFG00000048682	ENSCAFG00000015856	ENSCAFG00000008321:SEMA4F	ENSCAFG00000027535:U6	ENSCAFG00000008334:M1AP	ENSCAFG00000008345	ENSCAFG00000008349:DOK1	ENSCAFG00000008358:LOXL3	ENSCAFG00000008388:HTRA2	ENSCAFG00000008402:AUP1	ENSCAFG00000008425:DQX1	ENSCAFG00000008445:TLX2	ENSCAFG00000008457:PCGF1	ENSCAFG00000029526:LBX2	ENSCAFG00000008468:TTC31	ENSCAFG00000008471:CCDC142	ENSCAFG00000044686:MRPL53	ENSCAFG00000008478:MOGS	ENSCAFG00000008486:WBP1	ENSCAFG00000008503	ENSCAFG00000008519:RTKN	ENSCAFG00000008561:WDR54	ENSCAFG00000008564	ENSCAFG00000008572	ENSCAFG00000008608:DCTN1	ENSCAFG00000047701	ENSCAFG00000008684:SLC4A5
Gracie	chr17	54274001	64267000	8078	0.005301	0	ENSCAFG00000023837:PTGFRN	ENSCAFG00000009839:CD101	ENSCAFG00000009845:TTF2	ENSCAFG00000009851:TRIM45	ENSCAFG00000009852	ENSCAFG00000009858:VTCN1	ENSCAFG00000041807	ENSCAFG00000009873:MAN1A2	ENSCAFG00000009883:TENT5C	ENSCAFG00000041023	ENSCAFG00000045248	ENSCAFG00000009886:GDAP2	ENSCAFG00000009916:WDR3	ENSCAFG00000009951:SPAG17	ENSCAFG00000026356	ENSCAFG00000025819	ENSCAFG00000043803	ENSCAFG00000044050	ENSCAFG00000043398	ENSCAFG00000009976:TBX15	ENSCAFG00000009996:WARS2	ENSCAFG00000044387	ENSCAFG00000039071	ENSCAFG00000010027:HAO2	ENSCAFG00000010039:HSD3B2	ENSCAFG00000041581:ZNF697	ENSCAFG00000010044:ZNF697	ENSCAFG00000041380	ENSCAFG00000030875	ENSCAFG00000010096:HMGCS2	ENSCAFG00000010105	ENSCAFG00000029705	ENSCAFG00000010128:ADAM30	ENSCAFG00000010476:NOTCH2	ENSCAFG00000010738:SEC22B	ENSCAFG00000010803:PDE4DIP	ENSCAFG00000041402	ENSCAFG00000025837:U1	ENSCAFG00000028490	ENSCAFG00000028699	ENSCAFG00000023683	ENSCAFG00000027678:U1	ENSCAFG00000022343:U1
Gracie	chr18	29001	41192000	36825	0.028407	0	ENSCAFG00000041305	ENSCAFG00000014138:SUN3	ENSCAFG00000014131:C18H7orf57	ENSCAFG00000032173	ENSCAFG00000003334:ABCA13	ENSCAFG00000043420	ENSCAFG00000043282	ENSCAFG00000046948	ENSCAFG00000024474	ENSCAFG00000042156	ENSCAFG00000003354:VWC2	ENSCAFG00000041614	ENSCAFG00000003356:ZPBP	ENSCAFG00000003358	ENSCAFG00000037073	ENSCAFG00000048256	ENSCAFG00000044437	ENSCAFG00000003374:IKZF1	ENSCAFG00000003379:FIGNL1	ENSCAFG00000047939	ENSCAFG00000003400:DDC	ENSCAFG00000003422:GRB10	ENSCAFG00000041586	ENSCAFG00000044024	ENSCAFG00000039580	ENSCAFG00000049572	ENSCAFG00000041984	ENSCAFG00000049643	ENSCAFG00000003438:COBL	ENSCAFG00000048617	ENSCAFG00000043137	ENSCAFG00000038363	ENSCAFG00000030774	ENSCAFG00000043372	ENSCAFG00000030066:U1	ENSCAFG00000041314	ENSCAFG00000041175	ENSCAFG00000045219	ENSCAFG00000003455	ENSCAFG00000039817	ENSCAFG00000030995:U6	ENSCAFG00000003456:VSTM2A	ENSCAFG00000003459:SEC61G
Gracie	chr18	41192001	55837000	12249	0.144994	+	ENSCAFG00000046821	ENSCAFG00000029720	ENSCAFG00000028894	ENSCAFG00000030743	ENSCAFG00000049336	ENSCAFG00000041700	ENSCAFG00000048764	ENSCAFG00000045401	ENSCAFG00000032072	ENSCAFG00000030834	ENSCAFG00000029194	ENSCAFG00000047540	ENSCAFG00000043513	ENSCAFG00000008258:OR4S1	ENSCAFG00000008255	ENSCAFG00000008267:OR4S2	ENSCAFG00000008279:PTPRJ	ENSCAFG00000008299:NUP160	ENSCAFG00000028423:U6	ENSCAFG00000008315:FNBP4	ENSCAFG00000008342:AGBL2	ENSCAFG00000028172:U6	ENSCAFG00000044015:MTCH2	ENSCAFG00000046170	ENSCAFG00000032106:FAM180B	ENSCAFG00000008411:NDUFS3	ENSCAFG00000008415:KBTBD4	ENSCAFG00000032426:PTPMT1	ENSCAFG00000008452:CELF1	ENSCAFG00000008690:RAPSN	ENSCAFG00000008701	ENSCAFG00000008717:SLC39A13	ENSCAFG00000008723:SPI1	ENSCAFG00000008769:MYBPC3	ENSCAFG00000045240:U3	ENSCAFG00000008656:MADD	ENSCAFG00000008824:NR1H3	ENSCAFG00000008833:ACP2	ENSCAFG00000008852:DDB2	ENSCAFG00000008866:PACSIN3	ENSCAFG00000008903:ARFGAP2	ENSCAFG00000008942:C18H11orf49	ENSCAFG00000028540:U6
Gracie	chr19	1	53741000	49451	-0.037734	0	ENSCAFG00000003613:GAB1	ENSCAFG00000003622:USP38	ENSCAFG00000049219	ENSCAFG00000021699:U6	ENSCAFG00000048360	ENSCAFG00000042079	ENSCAFG00000027173:U6	ENSCAFG00000003624:INPP4B	ENSCAFG00000042177:U4	ENSCAFG00000047829	ENSCAFG00000003626:IL15	ENSCAFG00000038482	ENSCAFG00000003628	ENSCAFG00000003630:ZNF330	ENSCAFG00000028804:RNF150	ENSCAFG00000041821	ENSCAFG00000036906	ENSCAFG00000038574	ENSCAFG00000003662:TBC1D9	ENSCAFG00000032468:U6	ENSCAFG00000041370	ENSCAFG00000003684	ENSCAFG00000029846:ELMOD2	ENSCAFG00000031714:MGAT4D	ENSCAFG00000003696:CLGN	ENSCAFG00000003699:SCOC	ENSCAFG00000039525	ENSCAFG00000042379	ENSCAFG00000028984	ENSCAFG00000042133	ENSCAFG00000045649	ENSCAFG00000045362	ENSCAFG00000003700:MAML3	ENSCAFG00000048008	ENSCAFG00000003703:SETD7	ENSCAFG00000042891	ENSCAFG00000044615	ENSCAFG00000003706:RAB33B	ENSCAFG00000003716:NAA15	ENSCAFG00000047391	ENSCAFG00000003727:MGARP	ENSCAFG00000028353:U4	ENSCAFG00000049985
Gracie	chr2	1	85426000	74411	0.06932	0	ENSCAFG00000045957	ENSCAFG00000041500	ENSCAFG00000048444	ENSCAFG00000003666	ENSCAFG00000028129:U6	ENSCAFG00000047452	ENSCAFG00000042274	ENSCAFG00000003668	ENSCAFG00000028469	ENSCAFG00000047037	ENSCAFG00000045205	ENSCAFG00000041134	ENSCAFG00000003672:FZD8	ENSCAFG00000030650	ENSCAFG00000023176	ENSCAFG00000044278	ENSCAFG00000003678:CCNY	ENSCAFG00000048667	ENSCAFG00000042217	ENSCAFG00000003685:CREM	ENSCAFG00000042449	ENSCAFG00000003705:CUL2	ENSCAFG00000003737:PARD3	ENSCAFG00000018410	ENSCAFG00000041263	ENSCAFG00000020928:U6	ENSCAFG00000046203	ENSCAFG00000048896	ENSCAFG00000038812	ENSCAFG00000048331	ENSCAFG00000003776:NRP1	ENSCAFG00000003821:ITGB1	ENSCAFG00000048950	ENSCAFG00000044435	ENSCAFG00000003851	ENSCAFG00000043073:cfa-mir-8864-1	ENSCAFG00000048489	ENSCAFG00000049457	ENSCAFG00000023536	ENSCAFG00000042321:cfa-mir-8864-1	ENSCAFG00000032861	ENSCAFG00000023478	ENSCAFG00000023337
Gracie	chr20	1	36415000	34101	-0.056077	0	ENSCAFG00000030878:ZNF35	ENSCAFG00000029966:ALDH1L1	ENSCAFG00000003765:SLC41A3	ENSCAFG00000049956	ENSCAFG00000039352	ENSCAFG00000013760	ENSCAFG00000003792	ENSCAFG00000013572	ENSCAFG00000003807:KLF15	ENSCAFG00000003813:CFAP100	ENSCAFG00000003826:ZXDC	ENSCAFG00000003843:UROC1	ENSCAFG00000028530	ENSCAFG00000031690:C20H3orf22	ENSCAFG00000003884:TXNRD3	ENSCAFG00000003989:PLXNA1	ENSCAFG00000035976	ENSCAFG00000049522	ENSCAFG00000042708	ENSCAFG00000046033	ENSCAFG00000004039:TPRA1	ENSCAFG00000004052:MCM2	ENSCAFG00000004072:PODXL2	ENSCAFG00000004082:ABTB1	ENSCAFG00000004093:MGLL	ENSCAFG00000004105:KBTBD12	ENSCAFG00000004107:SEC61A1	ENSCAFG00000004123:RUVBL1	ENSCAFG00000016329	ENSCAFG00000004135:EEFSEC	ENSCAFG00000041496	ENSCAFG00000046561	ENSCAFG00000004138:DNAJB8	ENSCAFG00000004143:GATA2	ENSCAFG00000004144	ENSCAFG00000004148:RPN1	ENSCAFG00000004157:RAB7A	ENSCAFG00000042280	ENSCAFG00000004163:HMCES	ENSCAFG00000004255:COPG1	ENSCAFG00000004320:CNBP	ENSCAFG00000004333:ISY1	ENSCAFG00000024835:RAB43
Gracie	chr20	36415001	58134000	16685	0.08484	0	ENSCAFG00000008525:CACNA1D	ENSCAFG00000008637:DCP1A	ENSCAFG00000008647:TKT	ENSCAFG00000008689:PRKCD	ENSCAFG00000045950	ENSCAFG00000008732	ENSCAFG00000041071	ENSCAFG00000008763:SFMBT1	ENSCAFG00000008815	ENSCAFG00000046271	ENSCAFG00000008867:ITIH1	ENSCAFG00000008921:NEK4	ENSCAFG00000008927:SPCS1	ENSCAFG00000008946:GLT8D1	ENSCAFG00000009004:GNL3	ENSCAFG00000026279:SNORD69	ENSCAFG00000042724	ENSCAFG00000027974:SNORD19B	ENSCAFG00000026346:SNORD19	ENSCAFG00000009084:PBRM1	ENSCAFG00000027384:U4	ENSCAFG00000009149:SMIM4	ENSCAFG00000009184:NT5DC2	ENSCAFG00000009273:STAB1	ENSCAFG00000009389:NISCH	ENSCAFG00000009404:TNNC1	ENSCAFG00000009481:SEMA3G	ENSCAFG00000009508:PHF7	ENSCAFG00000009520:BAP1	ENSCAFG00000009717:DNAH1	ENSCAFG00000020561:cfa-mir-135a-1	ENSCAFG00000031148:GLYCTK	ENSCAFG00000020609:MIRLET7G	ENSCAFG00000009855:PPM1M	ENSCAFG00000023309:TWF2	ENSCAFG00000023201:TLR9	ENSCAFG00000023072:POC1A	ENSCAFG00000009881:ALAS1	ENSCAFG00000048716	ENSCAFG00000006102	ENSCAFG00000009917	ENSCAFG00000009945:ABHD14B	ENSCAFG00000010019:PCBP4
Gracie	chr21	8001	50858000	45460	0.036688	0	ENSCAFG00000049415	ENSCAFG00000003974	ENSCAFG00000003978:PGR	ENSCAFG00000003991:ARHGAP42	ENSCAFG00000042325	ENSCAFG00000047045	ENSCAFG00000004018:CNTN5	ENSCAFG00000048474	ENSCAFG00000029274:U6	ENSCAFG00000013779	ENSCAFG00000026119:U6	ENSCAFG00000043813	ENSCAFG00000047485	ENSCAFG00000004073	ENSCAFG00000004081:JRKL	ENSCAFG00000004083:CCDC82	ENSCAFG00000004087:MAML2	ENSCAFG00000048841	ENSCAFG00000026616	ENSCAFG00000004092:MTMR2	ENSCAFG00000004104:CEP57	ENSCAFG00000004118:FAM76B	ENSCAFG00000036575	ENSCAFG00000004124	ENSCAFG00000041999	ENSCAFG00000041542	ENSCAFG00000045631	ENSCAFG00000004127:SESN3	ENSCAFG00000004129:ENDOD1	ENSCAFG00000004131:KDM4D	ENSCAFG00000004134:CWC15	ENSCAFG00000004137:AMOTL1	ENSCAFG00000041206:cfa-mir-8812	ENSCAFG00000004147:PIWIL4	ENSCAFG00000025166:FUT4	ENSCAFG00000029788:C21H11orf97	ENSCAFG00000048626	ENSCAFG00000028681:ANKRD49	ENSCAFG00000004162:MRE11	ENSCAFG00000031257:GPR83	ENSCAFG00000004172:IZUMO1R	ENSCAFG00000038940	ENSCAFG00000049005
Gracie	chr22	20001	1232000	1040	0.001849	0	ENSCAFG00000049982	ENSCAFG00000004252:ALG11	ENSCAFG00000004261:ATP7B	ENSCAFG00000050055	ENSCAFG00000004278:CCDC70	ENSCAFG00000033265	ENSCAFG00000004282:WDFY2	ENSCAFG00000045989	ENSCAFG00000038711	ENSCAFG00000025364:INTS6	ENSCAFG00000028728:SERPINE3	ENSCAFG00000004287	ENSCAFG00000049575	ENSCAFG00000045918	ENSCAFG00000004291	ENSCAFG00000004295:RNASEH2B	ENSCAFG00000046822	ENSCAFG00000049922
Gracie	chr22	1232001	10205000	8189	-0.914223	-	ENSCAFG00000046176	ENSCAFG00000046042:U4	ENSCAFG00000042128	ENSCAFG00000049635	ENSCAFG00000034069	ENSCAFG00000048189	ENSCAFG00000044565	ENSCAFG00000027090:U6	ENSCAFG00000046412	ENSCAFG00000037238	ENSCAFG00000020963:U6	ENSCAFG00000042152	ENSCAFG00000020487:MIR15A	ENSCAFG00000025739:MIR16-1	ENSCAFG00000004309:SPRYD7	ENSCAFG00000004308:TRIM13	ENSCAFG00000004325:KPNA3	ENSCAFG00000004337:EBPL	ENSCAFG00000010362	ENSCAFG00000004345:RCBTB1	ENSCAFG00000004341:SETDB2	ENSCAFG00000004408:CAB39L	ENSCAFG00000004421:CDADC1	ENSCAFG00000031043:MLNR	ENSCAFG00000043999	ENSCAFG00000045502	ENSCAFG00000004379:FNDC3A	ENSCAFG00000048462	ENSCAFG00000034539	ENSCAFG00000042823	ENSCAFG00000044338	ENSCAFG00000041492	ENSCAFG00000004428:CYSLTR2	ENSCAFG00000043270	ENSCAFG00000004432:RCBTB2	ENSCAFG00000004436:RB1	ENSCAFG00000029700:LPAR6	ENSCAFG00000004447:ITM2B	ENSCAFG00000045478	ENSCAFG00000047720	ENSCAFG00000022103:U6	ENSCAFG00000004451:MED4	ENSCAFG00000004452:NUDT15
Gracie	chr22	10205001	33127000	21732	-1.07727	-	ENSCAFG00000024745	ENSCAFG00000044555	ENSCAFG00000021822:U6	ENSCAFG00000047358	ENSCAFG00000043447	ENSCAFG00000045070	ENSCAFG00000026317:U6	ENSCAFG00000027869:U6	ENSCAFG00000034340	ENSCAFG00000035577	ENSCAFG00000039313	ENSCAFG00000042444	ENSCAFG00000028729:U6	ENSCAFG00000050063	ENSCAFG00000027105:U6	ENSCAFG00000041363	ENSCAFG00000043820	ENSCAFG00000004870:PCDH17	ENSCAFG00000048270	ENSCAFG00000046245	ENSCAFG00000047184	ENSCAFG00000035494	ENSCAFG00000041014	ENSCAFG00000047273	ENSCAFG00000045806	ENSCAFG00000044830	ENSCAFG00000035107	ENSCAFG00000004902:DIAPH3	ENSCAFG00000043176	ENSCAFG00000023746:TDRD3	ENSCAFG00000049473	ENSCAFG00000033179	ENSCAFG00000004303	ENSCAFG00000004924	ENSCAFG00000009620	ENSCAFG00000026813:U3	ENSCAFG00000048196	ENSCAFG00000004935:PCDH20	ENSCAFG00000038721	ENSCAFG00000048388	ENSCAFG00000034000	ENSCAFG00000041470	ENSCAFG00000008488
Gracie	chr22	33127001	37295000	3909	-0.084392	0	ENSCAFG00000048714	ENSCAFG00000005260:SPRY2	ENSCAFG00000044633	ENSCAFG00000046781	ENSCAFG00000048379	ENSCAFG00000047907	ENSCAFG00000029587	ENSCAFG00000026008:U6	ENSCAFG00000042466	ENSCAFG00000039326	ENSCAFG00000047314	ENSCAFG00000005271	ENSCAFG00000041390	ENSCAFG00000005282	ENSCAFG00000023840:SLITRK1	ENSCAFG00000044022	ENSCAFG00000034272	ENSCAFG00000049660
Gracie	chr22	37295001	61439000	22324	-1.04004	-	ENSCAFG00000049660	ENSCAFG00000026189:SNORA62	ENSCAFG00000005289:SLITRK6	ENSCAFG00000047359	ENSCAFG00000005290	ENSCAFG00000005292	ENSCAFG00000047324	ENSCAFG00000005293:SLITRK5	ENSCAFG00000049352	ENSCAFG00000021891:U1	ENSCAFG00000047057	ENSCAFG00000037006	ENSCAFG00000036751	ENSCAFG00000049120	ENSCAFG00000005298	ENSCAFG00000042961	ENSCAFG00000031703:U6	ENSCAFG00000046439	ENSCAFG00000042810	ENSCAFG00000005303	ENSCAFG00000049904	ENSCAFG00000037654	ENSCAFG00000041133	ENSCAFG00000026087:U6	ENSCAFG00000034382	ENSCAFG00000047509	ENSCAFG00000049758	ENSCAFG00000039309	ENSCAFG00000020467:MIR17	ENSCAFG00000020639:cfa-mir-18a	ENSCAFG00000020582:MIR19A	ENSCAFG00000025729:cfa-mir-20a	ENSCAFG00000020638	ENSCAFG00000020505	ENSCAFG00000005311:GPC5	ENSCAFG00000046871:U4	ENSCAFG00000046079	ENSCAFG00000022318:U6	ENSCAFG00000030307:GPC6	ENSCAFG00000043306	ENSCAFG00000005323:DCT	ENSCAFG00000044606	ENSCAFG00000005327:TGDS
Gracie	chr23	1	12793000	11573	0.005806	0	ENSCAFG00000004298	ENSCAFG00000028765	ENSCAFG00000048110	ENSCAFG00000048010	ENSCAFG00000028319:U6	ENSCAFG00000032899	ENSCAFG00000038185	ENSCAFG00000004315:SYNDIG1	ENSCAFG00000024112	ENSCAFG00000049272	ENSCAFG00000035188	ENSCAFG00000043995	ENSCAFG00000004318:CST7	ENSCAFG00000004322:APMAP	ENSCAFG00000028422:U6	ENSCAFG00000004360:ACSS1	ENSCAFG00000004368:VSX1	ENSCAFG00000046575:U4	ENSCAFG00000004371:ENTPD6	ENSCAFG00000004380:PYGB	ENSCAFG00000021341:U4	ENSCAFG00000004389:ABHD12	ENSCAFG00000004391	ENSCAFG00000029334:GINS1	ENSCAFG00000004400:NINL	ENSCAFG00000021902:U6	ENSCAFG00000030184	ENSCAFG00000041679:cfa-mir-8807	ENSCAFG00000004412	ENSCAFG00000030360	ENSCAFG00000004423:TCAIM	ENSCAFG00000014487:ZNF445	ENSCAFG00000004424:TOPAZ1	ENSCAFG00000042245	ENSCAFG00000044922:U4	ENSCAFG00000004427	ENSCAFG00000004431	ENSCAFG00000041441	ENSCAFG00000038718	ENSCAFG00000025666:MIR138-1	ENSCAFG00000044456	ENSCAFG00000036481	ENSCAFG00000043480
Gracie	chr23	12793001	18220000	5192	0.541085	+	ENSCAFG00000005411:OSBPL10	ENSCAFG00000005423:STT3B	ENSCAFG00000047412:U6	ENSCAFG00000048461	ENSCAFG00000047462	ENSCAFG00000046850	ENSCAFG00000033275	ENSCAFG00000026000:U6	ENSCAFG00000043559	ENSCAFG00000046171	ENSCAFG00000042445	ENSCAFG00000028789:GADL1	ENSCAFG00000026320:U6	ENSCAFG00000005449:TGFBR2	ENSCAFG00000045331	ENSCAFG00000049527	ENSCAFG00000041537	ENSCAFG00000005464:RBMS3	ENSCAFG00000043676	ENSCAFG00000046226:U2	ENSCAFG00000005488:ZCWPW2	ENSCAFG00000005491:AZI2	ENSCAFG00000005492:CMC1	ENSCAFG00000005494	ENSCAFG00000005510:EOMES	ENSCAFG00000043010	ENSCAFG00000037485	ENSCAFG00000045927	ENSCAFG00000042305	ENSCAFG00000041601	ENSCAFG00000005613:SLC4A7	ENSCAFG00000005667:NEK10	ENSCAFG00000025940:U6	ENSCAFG00000041801	ENSCAFG00000005671:LRRC3B	ENSCAFG00000047520	ENSCAFG00000043979	ENSCAFG00000046643	ENSCAFG00000043696	ENSCAFG00000005672	ENSCAFG00000005674:OXSM	ENSCAFG00000005682:NGLY1	ENSCAFG00000044079
Gracie	chr23	18220001	52294000	31852	-0.007027	0	ENSCAFG00000005727:RARB	ENSCAFG00000047056	ENSCAFG00000038424	ENSCAFG00000040989	ENSCAFG00000042805	ENSCAFG00000005741:THRB	ENSCAFG00000005754:NR1D2	ENSCAFG00000005764:RPL15	ENSCAFG00000005771:NKIRAS1	ENSCAFG00000005774:UBE2E1	ENSCAFG00000049297	ENSCAFG00000042610	ENSCAFG00000031320:UBE2E2	ENSCAFG00000047596	ENSCAFG00000049896	ENSCAFG00000043485	ENSCAFG00000022091:U6	ENSCAFG00000005795:ZNF385D	ENSCAFG00000048941	ENSCAFG00000005806:SGO1	ENSCAFG00000005810:KAT2B	ENSCAFG00000005813:PP2D1	ENSCAFG00000005814:RAB5A	ENSCAFG00000005815:EFHB	ENSCAFG00000043697	ENSCAFG00000022667:U4	ENSCAFG00000005826:KCNH8	ENSCAFG00000049300	ENSCAFG00000005831	ENSCAFG00000044842	ENSCAFG00000021664:U4	ENSCAFG00000005839:SATB1	ENSCAFG00000031643	ENSCAFG00000005849:TBC1D5	ENSCAFG00000041905	ENSCAFG00000027195:U6	ENSCAFG00000047655	ENSCAFG00000005862:PLCL2	ENSCAFG00000005867	ENSCAFG00000005873:RFTN1	ENSCAFG00000045040	ENSCAFG00000005879:OXNAD1	ENSCAFG00000005881:DPH3
Gracie	chr24	1	41001000	35998	-0.002194	0	ENSCAFG00000024853	ENSCAFG00000005117:CST8	ENSCAFG00000005120	ENSCAFG00000005124:CST11	ENSCAFG00000029019:CSTL1	ENSCAFG00000005130:NAPB	ENSCAFG00000005142:GZF1	ENSCAFG00000047012	ENSCAFG00000041583	ENSCAFG00000005153:CD93	ENSCAFG00000005157:THBD	ENSCAFG00000044392	ENSCAFG00000005159	ENSCAFG00000005168:FOXA2	ENSCAFG00000043072	ENSCAFG00000038717	ENSCAFG00000033591	ENSCAFG00000035523	ENSCAFG00000045056	ENSCAFG00000032931	ENSCAFG00000046276	ENSCAFG00000005170:PAX1	ENSCAFG00000005173:NKX2-2	ENSCAFG00000031316:NKX2-4	ENSCAFG00000005185:XRN2	ENSCAFG00000005214:KIZ	ENSCAFG00000048344	ENSCAFG00000046330	ENSCAFG00000027317:U6	ENSCAFG00000043015	ENSCAFG00000005251:RALGAPA2	ENSCAFG00000043623	ENSCAFG00000005270:CFAP61	ENSCAFG00000005278	ENSCAFG00000005333:CRNKL1	ENSCAFG00000032025:NAA20	ENSCAFG00000005360	ENSCAFG00000005363:RIN2	ENSCAFG00000044715	ENSCAFG00000005373:SLC24A3	ENSCAFG00000034875	ENSCAFG00000049425	ENSCAFG00000005375:SCP2D1
Gracie	chr24	41001001	45521000	4288	0.495358	+	ENSCAFG00000011882:CBLN4	ENSCAFG00000035932	ENSCAFG00000011887:MC3R	ENSCAFG00000030763:FAM210B	ENSCAFG00000029331:AURKA	ENSCAFG00000011914:CSTF1	ENSCAFG00000011920:CASS4	ENSCAFG00000011946:RTF2	ENSCAFG00000011964:GCNT7	ENSCAFG00000011968	ENSCAFG00000011996:TFAP2C	ENSCAFG00000043195	ENSCAFG00000043435	ENSCAFG00000045338:U2	ENSCAFG00000044984	ENSCAFG00000044701	ENSCAFG00000046444	ENSCAFG00000012011:BMP7	ENSCAFG00000046688	ENSCAFG00000012031:SPO11	ENSCAFG00000032121:RBM38	ENSCAFG00000039606	ENSCAFG00000037325	ENSCAFG00000048059	ENSCAFG00000044258	ENSCAFG00000012058:CTCFL	ENSCAFG00000047902	ENSCAFG00000012065:PCK1	ENSCAFG00000048768	ENSCAFG00000023783:ZBP1	ENSCAFG00000031382:PMEPA1	ENSCAFG00000042256	ENSCAFG00000049469	ENSCAFG00000044497	ENSCAFG00000042555	ENSCAFG00000035663	ENSCAFG00000012074:C24H20orf85	ENSCAFG00000023569:ANKRD60	ENSCAFG00000012089	ENSCAFG00000012101:RAB22A	ENSCAFG00000012110:VAPB	ENSCAFG00000029961:APCDD1L	ENSCAFG00000044817
Gracie	chr24	45521001	47698000	1993	-0.018059	0	ENSCAFG00000044230	ENSCAFG00000049118	ENSCAFG00000012436:CDH4	ENSCAFG00000012509:TAF4	ENSCAFG00000012518:LSM14B	ENSCAFG00000012528:PSMA7	ENSCAFG00000012552:SS18L1	ENSCAFG00000012676:RPS21	ENSCAFG00000012570:MTG2	ENSCAFG00000012578:HRH3	ENSCAFG00000012625:ADRM1	ENSCAFG00000012668	ENSCAFG00000012693:CABLES2	ENSCAFG00000012704:RBBP8NL	ENSCAFG00000012709:GATA5	ENSCAFG00000025701:cfa-mir-1-1	ENSCAFG00000020444:cfa-mir-133c	ENSCAFG00000048254	ENSCAFG00000047307	ENSCAFG00000049298	ENSCAFG00000012710:SLCO4A1	ENSCAFG00000012720:NTSR1	ENSCAFG00000047661	ENSCAFG00000012727:MRGBP	ENSCAFG00000032012	ENSCAFG00000012731:COL9A3	ENSCAFG00000012740:DIDO1	ENSCAFG00000012749:GID8	ENSCAFG00000012759:SLC17A9	ENSCAFG00000048055	ENSCAFG00000045784	ENSCAFG00000044814	ENSCAFG00000038625	ENSCAFG00000033302	ENSCAFG00000045705	ENSCAFG00000049865	ENSCAFG00000025714:MIR124-3	ENSCAFG00000012772:YTHDF1	ENSCAFG00000012777:BIRC7	ENSCAFG00000012785:NKAIN4	ENSCAFG00000012815:ARFGAP1	ENSCAFG00000012848:COL20A1	ENSCAFG00000012893:CHRNA4
Gracie	chr25	1	51628933	47049	-0.01406	0	ENSCAFG00000003970	ENSCAFG00000005898:CKAP2	ENSCAFG00000005932:VPS36	ENSCAFG00000005940:THSD1	ENSCAFG00000005942	ENSCAFG00000005944	ENSCAFG00000005953	ENSCAFG00000005955:SLC25A15	ENSCAFG00000005961:MRPS31	ENSCAFG00000005965:FOXO1	ENSCAFG00000026158:U6	ENSCAFG00000033430	ENSCAFG00000036947	ENSCAFG00000041076	ENSCAFG00000035487	ENSCAFG00000039208	ENSCAFG00000033767	ENSCAFG00000005979:COG6	ENSCAFG00000047330	ENSCAFG00000005998:LHFPL6	ENSCAFG00000005999:NHLRC3	ENSCAFG00000006001:PROSER1	ENSCAFG00000022279	ENSCAFG00000006012:STOML3	ENSCAFG00000006019:FREM2	ENSCAFG00000046113	ENSCAFG00000006026:UFM1	ENSCAFG00000044938	ENSCAFG00000046674	ENSCAFG00000025951	ENSCAFG00000006044:TRPC4	ENSCAFG00000006073:POSTN	ENSCAFG00000043932	ENSCAFG00000044043	ENSCAFG00000043454	ENSCAFG00000006098:SUPT20H	ENSCAFG00000006115:EXOSC8	ENSCAFG00000006124:ALG5	ENSCAFG00000006162:SMAD9	ENSCAFG00000041493	ENSCAFG00000030114:RFXAP	ENSCAFG00000006170:SERTM1	ENSCAFG00000043288
Gracie	chr26	8001	4494000	4086	-0.111315	0	ENSCAFG00000005892:ANHX	ENSCAFG00000002456:ZNF268	ENSCAFG00000043444	ENSCAFG00000030275:ZNF140	ENSCAFG00000024332	ENSCAFG00000026226:SNORA70	ENSCAFG00000031048:ZNF84	ENSCAFG00000026248:SNORA71	ENSCAFG00000006033:ZNF605	ENSCAFG00000006074:CHFR	ENSCAFG00000006084:GOLGA3	ENSCAFG00000006101:ANKLE2	ENSCAFG00000006123:PGAM5	ENSCAFG00000006130:PXMP2	ENSCAFG00000042221	ENSCAFG00000006215:POLE	ENSCAFG00000006270:P2RX2	ENSCAFG00000023461:LRCOL1	ENSCAFG00000048162:U4	ENSCAFG00000023460:FBRSL1	ENSCAFG00000029503:U6	ENSCAFG00000048947	ENSCAFG00000006281:GALNT9	ENSCAFG00000042977	ENSCAFG00000006300:NOC4L	ENSCAFG00000006320:DDX51	ENSCAFG00000006377:EP400	ENSCAFG00000026131:SNORA49	ENSCAFG00000043023	ENSCAFG00000006429:PUS1	ENSCAFG00000006446:ULK1	ENSCAFG00000043823	ENSCAFG00000006533:MMP17	ENSCAFG00000006625:SFSWAP	ENSCAFG00000047398	ENSCAFG00000043034:U6	ENSCAFG00000044790	ENSCAFG00000047773	ENSCAFG00000042406:U6	ENSCAFG00000006655:ADGRD1	ENSCAFG00000006670:RAN	ENSCAFG00000006694:STX2	ENSCAFG00000006721:RIMBP2
Gracie	chr26	4494001	9426000	3888	0.119416	0	ENSCAFG00000006859:TMEM132B	ENSCAFG00000006952:DHX37	ENSCAFG00000045755	ENSCAFG00000030419	ENSCAFG00000018018	ENSCAFG00000044432	ENSCAFG00000044847	ENSCAFG00000014268:ENY2	ENSCAFG00000006968:SCARB1	ENSCAFG00000038902	ENSCAFG00000046936	ENSCAFG00000006985:NCOR2	ENSCAFG00000006993:RFLNA	ENSCAFG00000006994:ZNF664	ENSCAFG00000006996:CCDC92	ENSCAFG00000007042:DNAH10	ENSCAFG00000007234:ATP6V0A2	ENSCAFG00000023546:TCTN2	ENSCAFG00000042336:GTF2H3	ENSCAFG00000007434:EIF2B1	ENSCAFG00000007452:DDX55	ENSCAFG00000007468:TMED2	ENSCAFG00000007482:RILPL1	ENSCAFG00000007493:KMT5A	ENSCAFG00000007489:RILPL2	ENSCAFG00000007503:SBNO1	ENSCAFG00000043083:CDK2AP1	ENSCAFG00000007512:C26H12orf65	ENSCAFG00000007524:MPHOSPH9	ENSCAFG00000007616:PITPNM2	ENSCAFG00000007665:ARL6IP4	ENSCAFG00000007668:OGFOD2	ENSCAFG00000007676:ABCB9	ENSCAFG00000046619:VPS37B	ENSCAFG00000007764:HIP1R	ENSCAFG00000007817:CCDC62	ENSCAFG00000032380:DENR	ENSCAFG00000007826:HCAR1	ENSCAFG00000007830	ENSCAFG00000007837:KNTC1	ENSCAFG00000007852:RSRC2	ENSCAFG00000007859:ZCCHC8	ENSCAFG00000026410
Gracie	chr26	9426001	13564000	3616	0.588244	+	ENSCAFG00000015330	ENSCAFG00000008764	ENSCAFG00000048788	ENSCAFG00000008770:TMEM116	ENSCAFG00000020848:U6	ENSCAFG00000030033:ERP29	ENSCAFG00000008792:NAA25	ENSCAFG00000008830:TRAFD1	ENSCAFG00000008851:HECTD4	ENSCAFG00000008748:MANBAL	ENSCAFG00000008873	ENSCAFG00000008894:PTPN11	ENSCAFG00000046282	ENSCAFG00000008916:RPH3A	ENSCAFG00000023556:OAS1	ENSCAFG00000008929:OAS3	ENSCAFG00000023107:OAS2	ENSCAFG00000008986:RASAL1	ENSCAFG00000009007:CFAP73	ENSCAFG00000009029:DDX54	ENSCAFG00000031897:RITA1	ENSCAFG00000009042:IQCD	ENSCAFG00000009046:TPCN1	ENSCAFG00000009061:SLC8B1	ENSCAFG00000009076:PLBD2	ENSCAFG00000009097:SDSL	ENSCAFG00000009121:LHX5	ENSCAFG00000009146:RBM19	ENSCAFG00000046854	ENSCAFG00000046719	ENSCAFG00000009189:TBX5	ENSCAFG00000030864	ENSCAFG00000042448	ENSCAFG00000041200	ENSCAFG00000009216:TBX3	ENSCAFG00000040179	ENSCAFG00000029656:U6	ENSCAFG00000048349	ENSCAFG00000049568	ENSCAFG00000047621	ENSCAFG00000044312	ENSCAFG00000048883	ENSCAFG00000009257:MED13L
Gracie	chr26	13564001	38964000	20622	0.061868	0	ENSCAFG00000009295:FBXW8	ENSCAFG00000009300:TESC	ENSCAFG00000033580	ENSCAFG00000009303:FBXO21	ENSCAFG00000021248:U6	ENSCAFG00000009820:NOS1	ENSCAFG00000009865:KSR2	ENSCAFG00000035324	ENSCAFG00000009890:RFC5	ENSCAFG00000009906:VSIG10	ENSCAFG00000009910:PEBP1	ENSCAFG00000045234:cfa-mir-8819	ENSCAFG00000009924:TAOK3	ENSCAFG00000044741	ENSCAFG00000009939:SUDS3	ENSCAFG00000023113:SRRM4	ENSCAFG00000030537:HSPB8	ENSCAFG00000009962:CCDC60	ENSCAFG00000030109:TMEM233	ENSCAFG00000009986:PRKAB1	ENSCAFG00000010114:CIT	ENSCAFG00000010140:BICDL1	ENSCAFG00000010145:RAB35	ENSCAFG00000041983:Metazoa_SRP	ENSCAFG00000010203:GCN1	ENSCAFG00000010227:RPLP0	ENSCAFG00000010241:PXN	ENSCAFG00000048027	ENSCAFG00000049212:U4	ENSCAFG00000029903:U4	ENSCAFG00000031011:U4	ENSCAFG00000010258:SIRT4	ENSCAFG00000010263:PLA2G1B	ENSCAFG00000010283:MSI1	ENSCAFG00000031458	ENSCAFG00000030019:TRIAP1	ENSCAFG00000010314:SRSF9	ENSCAFG00000010318:DYNLL1	ENSCAFG00000046342	ENSCAFG00000010338:COQ5	ENSCAFG00000010377:RNF10	ENSCAFG00000010389:POP5	ENSCAFG00000044967
Gracie	chr27	1	45869000	39434	0.074597	0	ENSCAFG00000042969	ENSCAFG00000006260	ENSCAFG00000041059	ENSCAFG00000006298:COR6C13	ENSCAFG00000047937	ENSCAFG00000006303:OR6C74	ENSCAFG00000025348:COR6C47	ENSCAFG00000006304	ENSCAFG00000006308:OR10A7	ENSCAFG00000043166	ENSCAFG00000041619:cOR9K3	ENSCAFG00000043356	ENSCAFG00000044956	ENSCAFG00000046365	ENSCAFG00000031702	ENSCAFG00000006347:NEUROD4	ENSCAFG00000006349:TESPA1	ENSCAFG00000041925	ENSCAFG00000047949	ENSCAFG00000034091	ENSCAFG00000047659	ENSCAFG00000036159	ENSCAFG00000040966	ENSCAFG00000029756:PPP1R1A	ENSCAFG00000032142:PDE1B	ENSCAFG00000006413:NCKAP1L	ENSCAFG00000006463	ENSCAFG00000006465	ENSCAFG00000047355	ENSCAFG00000006491:ITGA5	ENSCAFG00000029158:ZNF385A	ENSCAFG00000006514:GPR84	ENSCAFG00000006536	ENSCAFG00000020584:MIR148B	ENSCAFG00000030927:NFE2	ENSCAFG00000006580	ENSCAFG00000006593:CBX5	ENSCAFG00000047723	ENSCAFG00000006603:SMUG1	ENSCAFG00000006611:HOXC4	ENSCAFG00000028496:HOXC5	ENSCAFG00000028294:cfa-mir-615	ENSCAFG00000048634
Gracie	chr28	1	35326000	31959	-0.003921	0	ENSCAFG00000006544:PTPN20	ENSCAFG00000006551:MAPK8	ENSCAFG00000006568:ARHGAP22	ENSCAFG00000006576:WDFY4	ENSCAFG00000044924	ENSCAFG00000006600:LRRC18	ENSCAFG00000044194	ENSCAFG00000006604:VSTM4	ENSCAFG00000006614	ENSCAFG00000028751:C28H10orf71	ENSCAFG00000006619:DRGX	ENSCAFG00000006624:ERCC6	ENSCAFG00000030265	ENSCAFG00000042090	ENSCAFG00000006630:SLC18A3	ENSCAFG00000006672:CHAT	ENSCAFG00000025514:C28H10orf53	ENSCAFG00000049184	ENSCAFG00000006729:OGDHL	ENSCAFG00000006764:PARG	ENSCAFG00000029477	ENSCAFG00000025957:SNORA74	ENSCAFG00000006809:NCOA4	ENSCAFG00000049603	ENSCAFG00000021766:U6	ENSCAFG00000006847	ENSCAFG00000006869:ZFAND4	ENSCAFG00000027580:U6	ENSCAFG00000006879:MARCHF8	ENSCAFG00000006948:ALOX5	ENSCAFG00000006967:OR13A1	ENSCAFG00000049218	ENSCAFG00000025096:COR6D7	ENSCAFG00000025080	ENSCAFG00000028867:ZNF22	ENSCAFG00000047436	ENSCAFG00000007010:RASSF4	ENSCAFG00000007018:DEPP1	ENSCAFG00000029040:TMEM72	ENSCAFG00000049111	ENSCAFG00000044986	ENSCAFG00000021943:U6	ENSCAFG00000007026
Gracie	chr28	35326001	36268000	907	1.03521	+	ENSCAFG00000012986:ADAM12	ENSCAFG00000013001:C28H10orf90	ENSCAFG00000044090	ENSCAFG00000013062:DOCK1	ENSCAFG00000026211:U6	ENSCAFG00000049442	ENSCAFG00000013123:INSYN2A
Gracie	chr28	36268001	41182000	4617	0.469565	+	ENSCAFG00000013062:DOCK1	ENSCAFG00000031629:NPS	ENSCAFG00000045960	ENSCAFG00000013126:FOXI2	ENSCAFG00000046752	ENSCAFG00000013127:CLRN3	ENSCAFG00000013204:PTPRE	ENSCAFG00000013255:MKI67	ENSCAFG00000040004	ENSCAFG00000042101	ENSCAFG00000048328:cfa-mir-8817	ENSCAFG00000038228	ENSCAFG00000034423	ENSCAFG00000041336	ENSCAFG00000048500	ENSCAFG00000046907	ENSCAFG00000044438	ENSCAFG00000013263:MGMT	ENSCAFG00000013267:EBF3	ENSCAFG00000037935	ENSCAFG00000013280:GLRX3	ENSCAFG00000033577	ENSCAFG00000039809	ENSCAFG00000043956	ENSCAFG00000041858	ENSCAFG00000048134	ENSCAFG00000033020	ENSCAFG00000010878:TCERG1L	ENSCAFG00000035358	ENSCAFG00000044993	ENSCAFG00000046450	ENSCAFG00000043931	ENSCAFG00000010882:PPP2R2D	ENSCAFG00000024645:BNIP3	ENSCAFG00000044451	ENSCAFG00000028746:JAKMIP3	ENSCAFG00000010962:DPYSL4	ENSCAFG00000011107:STK32C	ENSCAFG00000011123:LRRC27	ENSCAFG00000042754	ENSCAFG00000045579	ENSCAFG00000043479	ENSCAFG00000011136:INPP5A
Gracie	chr29	1001	41845000	38565	-0.067489	0	ENSCAFG00000006555:PRKDC	ENSCAFG00000006598:MCM4	ENSCAFG00000028827:UBE2V2	ENSCAFG00000046680	ENSCAFG00000049444	ENSCAFG00000042971	ENSCAFG00000036852	ENSCAFG00000006629:EFCAB1	ENSCAFG00000006638:SNAI2	ENSCAFG00000030350	ENSCAFG00000040987	ENSCAFG00000045306	ENSCAFG00000006643	ENSCAFG00000044059:U4	ENSCAFG00000006708:SNTG1	ENSCAFG00000046187:U6	ENSCAFG00000006732:PXDNL	ENSCAFG00000006743:PCMTD1	ENSCAFG00000006762:ST18	ENSCAFG00000041432:U4	ENSCAFG00000035239	ENSCAFG00000044491	ENSCAFG00000006771	ENSCAFG00000049553	ENSCAFG00000038070	ENSCAFG00000006819:RB1CC1	ENSCAFG00000021387:U6	ENSCAFG00000045291	ENSCAFG00000049519	ENSCAFG00000006872	ENSCAFG00000049546	ENSCAFG00000032193:NPBWR1	ENSCAFG00000045817	ENSCAFG00000032542:OPRK1	ENSCAFG00000006899	ENSCAFG00000006947:ATP6V1H	ENSCAFG00000006955:RGS20	ENSCAFG00000050066	ENSCAFG00000006970:TCEA1	ENSCAFG00000006988:MRPL15	ENSCAFG00000027213:U6	ENSCAFG00000025327:SOX17	ENSCAFG00000044368
Gracie	chr3	1	41193000	37317	-0.049262	0	ENSCAFG00000007330:REEP5	ENSCAFG00000032925	ENSCAFG00000049827	ENSCAFG00000031549:SRP19	ENSCAFG00000007343	ENSCAFG00000048203	ENSCAFG00000007361:EPB41L4A	ENSCAFG00000031575	ENSCAFG00000026159	ENSCAFG00000046458	ENSCAFG00000029015:NREP	ENSCAFG00000046919	ENSCAFG00000048383	ENSCAFG00000030762:STARD4	ENSCAFG00000042925	ENSCAFG00000007379:CAMK4	ENSCAFG00000049639	ENSCAFG00000007387:WDR36	ENSCAFG00000031005:TSLP	ENSCAFG00000047536	ENSCAFG00000007396:SLC25A46	ENSCAFG00000007400:TMEM232	ENSCAFG00000043551	ENSCAFG00000046591	ENSCAFG00000039832	ENSCAFG00000038608	ENSCAFG00000048613	ENSCAFG00000046852	ENSCAFG00000007417:MAN2A1	ENSCAFG00000007425:PJA2	ENSCAFG00000007431:FER	ENSCAFG00000047666	ENSCAFG00000024308	ENSCAFG00000048919	ENSCAFG00000036695	ENSCAFG00000042419	ENSCAFG00000043852	ENSCAFG00000007436:FBXL17	ENSCAFG00000042645	ENSCAFG00000048556	ENSCAFG00000032801	ENSCAFG00000047903	ENSCAFG00000036631
Gracie	chr3	41193001	46559000	5053	0.502728	+	ENSCAFG00000010811:LRRC28	ENSCAFG00000010827:TTC23	ENSCAFG00000010852:SYNM	ENSCAFG00000046867	ENSCAFG00000010881:IGF1R	ENSCAFG00000010891:PGPEP1L	ENSCAFG00000010895	ENSCAFG00000042833	ENSCAFG00000036086	ENSCAFG00000046489	ENSCAFG00000010896:ARRDC4	ENSCAFG00000047656	ENSCAFG00000040228	ENSCAFG00000044118	ENSCAFG00000047076	ENSCAFG00000044340	ENSCAFG00000036386	ENSCAFG00000045415	ENSCAFG00000040403	ENSCAFG00000042066	ENSCAFG00000027621:U6	ENSCAFG00000021411:Y_RNA	ENSCAFG00000010911:NR2F2	ENSCAFG00000047339	ENSCAFG00000050031	ENSCAFG00000039417	ENSCAFG00000047884	ENSCAFG00000041690	ENSCAFG00000045169	ENSCAFG00000045106	ENSCAFG00000039342	ENSCAFG00000043746	ENSCAFG00000045389	ENSCAFG00000049098	ENSCAFG00000010940:MCTP2	ENSCAFG00000034431	ENSCAFG00000043838	ENSCAFG00000027733:U6	ENSCAFG00000041356	ENSCAFG00000045392
Gracie	chr3	46559001	91889000	42041	-0.039255	0	ENSCAFG00000047225	ENSCAFG00000041535	ENSCAFG00000035761	ENSCAFG00000010973:RGMA	ENSCAFG00000010998:CHD2	ENSCAFG00000046362	ENSCAFG00000043115	ENSCAFG00000005166	ENSCAFG00000030859	ENSCAFG00000033370	ENSCAFG00000045906	ENSCAFG00000041917	ENSCAFG00000011198:ST8SIA2	ENSCAFG00000044236	ENSCAFG00000028755:U6	ENSCAFG00000011241:SLCO3A1	ENSCAFG00000044201	ENSCAFG00000034299	ENSCAFG00000047141	ENSCAFG00000011274:SV2B	ENSCAFG00000047653	ENSCAFG00000049838	ENSCAFG00000044925	ENSCAFG00000011376:AKAP13	ENSCAFG00000011394:KLHL25	ENSCAFG00000049448	ENSCAFG00000034065	ENSCAFG00000011404:AGBL1	ENSCAFG00000028914	ENSCAFG00000032799	ENSCAFG00000036046	ENSCAFG00000049932	ENSCAFG00000045647	ENSCAFG00000039177	ENSCAFG00000043883	ENSCAFG00000011457:NTRK3	ENSCAFG00000041845	ENSCAFG00000044002	ENSCAFG00000011492:MRPL46	ENSCAFG00000011502:MRPS11	ENSCAFG00000011510:DET1	ENSCAFG00000045831	ENSCAFG00000041275:cfa-mir-7-2
Gracie	chr30	1	40214000	35548	0.082205	0	ENSCAFG00000014097	ENSCAFG00000014101:OR4K2	ENSCAFG00000042597	ENSCAFG00000028886	ENSCAFG00000048621	ENSCAFG00000007710:OR4K15	ENSCAFG00000045553	ENSCAFG00000044523	ENSCAFG00000048277	ENSCAFG00000048310	ENSCAFG00000007725	ENSCAFG00000024251	ENSCAFG00000043009	ENSCAFG00000049266	ENSCAFG00000032352	ENSCAFG00000047968	ENSCAFG00000045560	ENSCAFG00000043330	ENSCAFG00000007733	ENSCAFG00000007739	ENSCAFG00000025368:OR4N5	ENSCAFG00000041523	ENSCAFG00000042671:OR4Q2	ENSCAFG00000025244	ENSCAFG00000007769	ENSCAFG00000007814:LPCAT4	ENSCAFG00000047951	ENSCAFG00000007829	ENSCAFG00000031420:NOP10	ENSCAFG00000043822	ENSCAFG00000007885:SLC12A6	ENSCAFG00000007959:EMC4	ENSCAFG00000048393	ENSCAFG00000007971:KATNBL1	ENSCAFG00000029792:EMC7	ENSCAFG00000008002:CHRM5	ENSCAFG00000049605:AVEN	ENSCAFG00000008056:RYR3	ENSCAFG00000046729	ENSCAFG00000008172	ENSCAFG00000046658	ENSCAFG00000008199:FMN1	ENSCAFG00000046853:U4
Gracie	chr31	6001	7574000	7016	-0.117617	0	ENSCAFG00000046509	ENSCAFG00000000045	ENSCAFG00000024833:ZNF654	ENSCAFG00000007777:CGGBP1	ENSCAFG00000001606	ENSCAFG00000007780:HTR1F	ENSCAFG00000007781:POU1F1	ENSCAFG00000007786:CHMP2B	ENSCAFG00000047542	ENSCAFG00000032508:VGLL3	ENSCAFG00000045688	ENSCAFG00000022199:U6	ENSCAFG00000033445	ENSCAFG00000007806:CADM2	ENSCAFG00000027182:U6	ENSCAFG00000007816	ENSCAFG00000045260	ENSCAFG00000037205	ENSCAFG00000029014	ENSCAFG00000048618	ENSCAFG00000031268	ENSCAFG00000034157	ENSCAFG00000041158	ENSCAFG00000047546	ENSCAFG00000049505	ENSCAFG00000045695	ENSCAFG00000007846:GBE1	ENSCAFG00000049917	ENSCAFG00000044923	ENSCAFG00000041229:Metazoa_SRP	ENSCAFG00000047603	ENSCAFG00000021668:U1	ENSCAFG00000046210	ENSCAFG00000007869
Gracie	chr31	7574001	12876000	5103	0.491452	+	ENSCAFG00000007903:ROBO1	ENSCAFG00000021832:U6	ENSCAFG00000042582	ENSCAFG00000041310	ENSCAFG00000042039	ENSCAFG00000021924:U6	ENSCAFG00000007956:ROBO2	ENSCAFG00000007999	ENSCAFG00000008007:LIPI	ENSCAFG00000030228:RBM11	ENSCAFG00000008026	ENSCAFG00000044662	ENSCAFG00000031126:HSPA13	ENSCAFG00000048596	ENSCAFG00000031013:SAMSN1	ENSCAFG00000012371	ENSCAFG00000038398	ENSCAFG00000008092:NRIP1	ENSCAFG00000026907:U6	ENSCAFG00000026249:SNORA62	ENSCAFG00000049632	ENSCAFG00000043074	ENSCAFG00000043783	ENSCAFG00000048380	ENSCAFG00000045411	ENSCAFG00000045600	ENSCAFG00000048744	ENSCAFG00000008215:USP25
Gracie	chr31	12876001	39895921	23189	-0.0557	0	ENSCAFG00000020548:cfa-mir-99a-1	ENSCAFG00000020496:MIRLET7C	ENSCAFG00000020578:MIR125B2	ENSCAFG00000039576	ENSCAFG00000047099	ENSCAFG00000020943:U6	ENSCAFG00000027390:U6	ENSCAFG00000049387	ENSCAFG00000028593	ENSCAFG00000024806	ENSCAFG00000027686	ENSCAFG00000008291:CXADR	ENSCAFG00000008295:BTG3	ENSCAFG00000045077	ENSCAFG00000045439	ENSCAFG00000008305:C31H21orf91	ENSCAFG00000008319:CHODL	ENSCAFG00000008337:TMPRSS15	ENSCAFG00000022613:U6	ENSCAFG00000034328	ENSCAFG00000021702:U6	ENSCAFG00000049842	ENSCAFG00000048322	ENSCAFG00000027925:U6	ENSCAFG00000048700	ENSCAFG00000049753	ENSCAFG00000047304	ENSCAFG00000043989	ENSCAFG00000041710	ENSCAFG00000044763	ENSCAFG00000008418:NCAM2	ENSCAFG00000020827:U6	ENSCAFG00000045544	ENSCAFG00000008453	ENSCAFG00000008458	ENSCAFG00000048472	ENSCAFG00000046974	ENSCAFG00000041976	ENSCAFG00000041819	ENSCAFG00000034297	ENSCAFG00000048219	ENSCAFG00000048141	ENSCAFG00000034349
Gracie	chr32	29001	38810000	35209	0.02522	0	ENSCAFG00000032536:RCHY1	ENSCAFG00000008331:THAP6	ENSCAFG00000008335	ENSCAFG00000008338	ENSCAFG00000008344:CDKL2	ENSCAFG00000030513	ENSCAFG00000008371:G3BP2	ENSCAFG00000008449:USO1	ENSCAFG00000021125:U1	ENSCAFG00000044239	ENSCAFG00000041693	ENSCAFG00000049707	ENSCAFG00000008521:SDAD1	ENSCAFG00000008589:ART3	ENSCAFG00000008584:CXCL10	ENSCAFG00000045518:CXCL11	ENSCAFG00000008595:NUP54	ENSCAFG00000008611:SCARB2	ENSCAFG00000008622	ENSCAFG00000041884	ENSCAFG00000008624:STBD1	ENSCAFG00000008634:CCDC158	ENSCAFG00000028174:U6	ENSCAFG00000024041	ENSCAFG00000008652:SHROOM3	ENSCAFG00000044722	ENSCAFG00000034800	ENSCAFG00000008663:SOWAHB	ENSCAFG00000008668:SEPTIN11	ENSCAFG00000008666	ENSCAFG00000008678:CCNI	ENSCAFG00000027242:U6	ENSCAFG00000008682	ENSCAFG00000008685:CCNG2	ENSCAFG00000042652	ENSCAFG00000008692:CXCL13	ENSCAFG00000008699:CNOT6L	ENSCAFG00000043918	ENSCAFG00000008710:MRPL1	ENSCAFG00000041746	ENSCAFG00000008752:FRAS1	ENSCAFG00000015533	ENSCAFG00000008809
Gracie	chr33	7001	14511000	13598	-0.069871	0	ENSCAFG00000008412:C33H3orf38	ENSCAFG00000009973	ENSCAFG00000025407:CSNKA2IP	ENSCAFG00000045517	ENSCAFG00000043871	ENSCAFG00000033534	ENSCAFG00000036344	ENSCAFG00000042510	ENSCAFG00000041027	ENSCAFG00000008741:EPHA3	ENSCAFG00000041842:U4	ENSCAFG00000038279	ENSCAFG00000036015	ENSCAFG00000044149	ENSCAFG00000043084	ENSCAFG00000042143	ENSCAFG00000045002	ENSCAFG00000033814	ENSCAFG00000008999:PROS1	ENSCAFG00000009020:ARL13B	ENSCAFG00000009025:STX19	ENSCAFG00000009030:NSUN3	ENSCAFG00000048470	ENSCAFG00000042981	ENSCAFG00000026408	ENSCAFG00000021838	ENSCAFG00000041864	ENSCAFG00000049694	ENSCAFG00000031245:U6	ENSCAFG00000045203	ENSCAFG00000022438:U6	ENSCAFG00000028020:U6	ENSCAFG00000046477	ENSCAFG00000021880:U1	ENSCAFG00000020791:U6	ENSCAFG00000026462:U6	ENSCAFG00000009054	ENSCAFG00000044085	ENSCAFG00000023663	ENSCAFG00000025758:U2	ENSCAFG00000048540	ENSCAFG00000009081:EPHA6	ENSCAFG00000047162
Gracie	chr33	14512001	31377000	14869	0.579969	+	ENSCAFG00000049891	ENSCAFG00000048509	ENSCAFG00000039129	ENSCAFG00000048483	ENSCAFG00000050005	ENSCAFG00000042523	ENSCAFG00000044154	ENSCAFG00000047181	ENSCAFG00000047290	ENSCAFG00000036961	ENSCAFG00000046205	ENSCAFG00000010345:NECTIN3	ENSCAFG00000044476:U3	ENSCAFG00000049697	ENSCAFG00000010358:CD96	ENSCAFG00000030690:ZBED2	ENSCAFG00000010371:PLCXD2	ENSCAFG00000046715:U4	ENSCAFG00000010394:PHLDB2	ENSCAFG00000028739:ABHD10	ENSCAFG00000010378:TAGLN3	ENSCAFG00000010419:TMPRSS7	ENSCAFG00000030347:C33H3orf52	ENSCAFG00000030826:GCSAM	ENSCAFG00000010447:SLC9C1	ENSCAFG00000032420	ENSCAFG00000029117	ENSCAFG00000010469:CD200	ENSCAFG00000010477	ENSCAFG00000010480:BTLA	ENSCAFG00000010493:ATG3	ENSCAFG00000010517:SLC35A5	ENSCAFG00000010530:CCDC80	ENSCAFG00000040186	ENSCAFG00000010546	ENSCAFG00000025131	ENSCAFG00000010557:GTPBP8	ENSCAFG00000010568:NEPRO	ENSCAFG00000043725	ENSCAFG00000010582:BOC	ENSCAFG00000010611:CFAP44	ENSCAFG00000010629:SPICE1	ENSCAFG00000010667:SIDT1
Gracie	chr34	1	3692000	3413	-0.120647	0	ENSCAFG00000008984	ENSCAFG00000008990:OTULIN	ENSCAFG00000049858	ENSCAFG00000025966:U6	ENSCAFG00000008997:OTULINL	ENSCAFG00000047040	ENSCAFG00000009159:TRIO	ENSCAFG00000049278:U4	ENSCAFG00000049714	ENSCAFG00000009850:DNAH5	ENSCAFG00000009894	ENSCAFG00000015903	ENSCAFG00000048743	ENSCAFG00000043178	ENSCAFG00000049948	ENSCAFG00000041007	ENSCAFG00000046258	ENSCAFG00000009968:CTNND2	ENSCAFG00000043718	ENSCAFG00000035096	ENSCAFG00000022963:U6	ENSCAFG00000044488
Gracie	chr34	3692001	4725000	961	0.605625	+	ENSCAFG00000009997:ANKRD33B	ENSCAFG00000027817:U6	ENSCAFG00000042906	ENSCAFG00000044797	ENSCAFG00000010002:ROPN1L	ENSCAFG00000010047:MARCHF6	ENSCAFG00000010262	ENSCAFG00000033926	ENSCAFG00000010064:CMBL	ENSCAFG00000010084:CCT5	ENSCAFG00000010089:ATPSCKMT	ENSCAFG00000044640	ENSCAFG00000007173	ENSCAFG00000024557:TAS2R1	ENSCAFG00000027684:SNORD123	ENSCAFG00000010102:SEMA5A
Gracie	chr34	4725001	6797000	1936	-0.127475	0	ENSCAFG00000010102:SEMA5A	ENSCAFG00000040003	ENSCAFG00000049484	ENSCAFG00000041365	ENSCAFG00000043761	ENSCAFG00000010118:MTRR	ENSCAFG00000010129:FASTKD3	ENSCAFG00000010133:C34H5orf49	ENSCAFG00000010238:ADCY2	ENSCAFG00000042112	ENSCAFG00000038548	ENSCAFG00000048102
Gracie	chr34	6797001	9817000	2896	-1.11204	-	ENSCAFG00000042589	ENSCAFG00000049971	ENSCAFG00000010319:TENT4A	ENSCAFG00000026227:U6	ENSCAFG00000010323:SRD5A1	ENSCAFG00000010334:NSUN2	ENSCAFG00000030271:UBE2QL1	ENSCAFG00000010346:MED10	ENSCAFG00000026893:U2	ENSCAFG00000036449	ENSCAFG00000042127	ENSCAFG00000048859	ENSCAFG00000041903	ENSCAFG00000010355:ICE1	ENSCAFG00000002070:FAM32A	ENSCAFG00000010395:ADAMTS16	ENSCAFG00000046487	ENSCAFG00000046964	ENSCAFG00000049354	ENSCAFG00000046865	ENSCAFG00000022337:U6	ENSCAFG00000044434	ENSCAFG00000035598	ENSCAFG00000047354	ENSCAFG00000046114	ENSCAFG00000048562	ENSCAFG00000044413	ENSCAFG00000040868	ENSCAFG00000010422:IRX1	ENSCAFG00000043584	ENSCAFG00000044196	ENSCAFG00000045562
Gracie	chr34	9817001	42121000	30117	-0.00052	0	ENSCAFG00000048615	ENSCAFG00000042376	ENSCAFG00000045883	ENSCAFG00000044753	ENSCAFG00000035612	ENSCAFG00000010427:IRX2	ENSCAFG00000045954	ENSCAFG00000041725	ENSCAFG00000046581	ENSCAFG00000041531	ENSCAFG00000046794	ENSCAFG00000039823	ENSCAFG00000048681	ENSCAFG00000028680	ENSCAFG00000010441:IRX4	ENSCAFG00000044293	ENSCAFG00000043067	ENSCAFG00000030152:NDUFS6	ENSCAFG00000042497	ENSCAFG00000035502	ENSCAFG00000043703	ENSCAFG00000040369	ENSCAFG00000010491:LPCAT1	ENSCAFG00000010574:SLC6A3	ENSCAFG00000010726:CLPTM1L	ENSCAFG00000010739:TERT	ENSCAFG00000010459:SLC6A18	ENSCAFG00000025130:SLC6A19	ENSCAFG00000010793:SLC12A7	ENSCAFG00000010833:NKD2	ENSCAFG00000042843	ENSCAFG00000010838:TRIP13	ENSCAFG00000010863:BRD9	ENSCAFG00000024813	ENSCAFG00000010885:TPPP	ENSCAFG00000010889:CEP72	ENSCAFG00000036919	ENSCAFG00000010902:SLC9A3	ENSCAFG00000042314	ENSCAFG00000010918:EXOC3	ENSCAFG00000042577	ENSCAFG00000042543	ENSCAFG00000047770:U3
Gracie	chr35	1	26524000	24142	0.019661	0	ENSCAFG00000038961	ENSCAFG00000009134:SPIDR	ENSCAFG00000027794:U6	ENSCAFG00000045448	ENSCAFG00000012568	ENSCAFG00000030984:DUSP22	ENSCAFG00000009156:IRF4	ENSCAFG00000033748	ENSCAFG00000009173:EXOC2	ENSCAFG00000049325	ENSCAFG00000049406	ENSCAFG00000046228	ENSCAFG00000041988	ENSCAFG00000040983	ENSCAFG00000046893	ENSCAFG00000047386	ENSCAFG00000037451	ENSCAFG00000009195:FOXF2	ENSCAFG00000031686	ENSCAFG00000009200	ENSCAFG00000044643	ENSCAFG00000041347	ENSCAFG00000042246	ENSCAFG00000045190	ENSCAFG00000050056	ENSCAFG00000009212:GMDS	ENSCAFG00000046778	ENSCAFG00000033682	ENSCAFG00000041126	ENSCAFG00000045479	ENSCAFG00000042413	ENSCAFG00000044544	ENSCAFG00000042987	ENSCAFG00000038781	ENSCAFG00000024882	ENSCAFG00000009238:WRNIP1	ENSCAFG00000044906	ENSCAFG00000009276:SERPINB1	ENSCAFG00000049274	ENSCAFG00000048671	ENSCAFG00000030335:SERPINB9	ENSCAFG00000025512:SERPINB6	ENSCAFG00000009321:RIPK1
Gracie	chr36	1001	30810995	28910	-0.041494	0	ENSCAFG00000046969	ENSCAFG00000041914	ENSCAFG00000041665	ENSCAFG00000045226	ENSCAFG00000022972:U1	ENSCAFG00000009140:GALNT13	ENSCAFG00000040040	ENSCAFG00000041511	ENSCAFG00000009183:KCNJ3	ENSCAFG00000048040:cfa-mir-8797	ENSCAFG00000042836	ENSCAFG00000041367	ENSCAFG00000046099	ENSCAFG00000040035	ENSCAFG00000049481	ENSCAFG00000027157:U6	ENSCAFG00000044735	ENSCAFG00000041539	ENSCAFG00000042927	ENSCAFG00000040702	ENSCAFG00000045967	ENSCAFG00000009209:NR4A2	ENSCAFG00000042410	ENSCAFG00000009231:GPD2	ENSCAFG00000009244	ENSCAFG00000040715	ENSCAFG00000009250	ENSCAFG00000041722	ENSCAFG00000044071	ENSCAFG00000009254:GALNT5	ENSCAFG00000031120:ERMN	ENSCAFG00000009258:CYTIP	ENSCAFG00000009269:ACVR1C	ENSCAFG00000009287:ACVR1	ENSCAFG00000025941:U6	ENSCAFG00000044535	ENSCAFG00000046687	ENSCAFG00000009318:CCDC148	ENSCAFG00000020650:U6	ENSCAFG00000009361:PKP4	ENSCAFG00000040590	ENSCAFG00000009366:DAPL1	ENSCAFG00000037413
Gracie	chr37	6001	30902991	28598	-0.023329	0	ENSCAFG00000030685	ENSCAFG00000009325:WDR75	ENSCAFG00000040811	ENSCAFG00000009343:SLC40A1	ENSCAFG00000044884	ENSCAFG00000009358:ASNSD1	ENSCAFG00000009373:ANKAR	ENSCAFG00000009380:OSGEPL1	ENSCAFG00000009394:PMS1	ENSCAFG00000009388:ORMDL1	ENSCAFG00000024655	ENSCAFG00000009398:MSTN	ENSCAFG00000043096	ENSCAFG00000031769:C37H2orf88	ENSCAFG00000009467:HIBCH	ENSCAFG00000043816	ENSCAFG00000042924	ENSCAFG00000031538:INPP1	ENSCAFG00000043172	ENSCAFG00000009484:MFSD6	ENSCAFG00000009493:NEMP2	ENSCAFG00000027840	ENSCAFG00000049860	ENSCAFG00000009496:NAB1	ENSCAFG00000047993	ENSCAFG00000009501	ENSCAFG00000022362:U6	ENSCAFG00000009513:GLS	ENSCAFG00000048528:STAT1	ENSCAFG00000009797:STAT4	ENSCAFG00000010080:MYO1B	ENSCAFG00000042434	ENSCAFG00000032750:NABP1	ENSCAFG00000042998	ENSCAFG00000044883	ENSCAFG00000041465	ENSCAFG00000046763	ENSCAFG00000010115:TMEFF2	ENSCAFG00000010125	ENSCAFG00000021370:U6	ENSCAFG00000045384	ENSCAFG00000049535	ENSCAFG00000035319
Gracie	chr38	12001	9476000	8648	-0.089959	0	ENSCAFG00000044581	ENSCAFG00000047494	ENSCAFG00000009450:BTG2	ENSCAFG00000009459:FMOD	ENSCAFG00000042123	ENSCAFG00000040006	ENSCAFG00000009462:PRELP	ENSCAFG00000009468:OPTC	ENSCAFG00000047616	ENSCAFG00000036154	ENSCAFG00000009564:ATP2B4	ENSCAFG00000031149:LAX1	ENSCAFG00000044222	ENSCAFG00000009602	ENSCAFG00000049108	ENSCAFG00000009614:SOX13	ENSCAFG00000009619:ETNK2	ENSCAFG00000009623:REN	ENSCAFG00000028492:Kiss1	ENSCAFG00000009628:GOLT1A	ENSCAFG00000009649:PLEKHA6	ENSCAFG00000043615	ENSCAFG00000009651:PPP1R15B	ENSCAFG00000009661:PIK3C2B	ENSCAFG00000009669:MDM4	ENSCAFG00000041755:U4	ENSCAFG00000045071:U6	ENSCAFG00000009675:LRRN2	ENSCAFG00000046354	ENSCAFG00000009901:NFASC	ENSCAFG00000024609:CNTN2	ENSCAFG00000009956:TMEM81	ENSCAFG00000009970:RBBP5	ENSCAFG00000009999:DSTYK	ENSCAFG00000028060:U6	ENSCAFG00000010030:TMCC2	ENSCAFG00000010038:NUAK2	ENSCAFG00000010046:KLHDC8A	ENSCAFG00000025208:LEMD1	ENSCAFG00000010051	ENSCAFG00000043940	ENSCAFG00000020616:cfa-mir-135b	ENSCAFG00000041749
Gracie	chr38	9476001	13559000	3913	0.563571	+	ENSCAFG00000045756	ENSCAFG00000044417	ENSCAFG00000043008	ENSCAFG00000047334	ENSCAFG00000036613	ENSCAFG00000043538	ENSCAFG00000037209	ENSCAFG00000010710:KCTD3	ENSCAFG00000010731:USH2A	ENSCAFG00000010767:ESRRG	ENSCAFG00000025753:U6	ENSCAFG00000041205	ENSCAFG00000010781:GPATCH2	ENSCAFG00000010794:SPATA17	ENSCAFG00000039319	ENSCAFG00000046993	ENSCAFG00000044020	ENSCAFG00000010835:RRP15	ENSCAFG00000010815:TGFB2	ENSCAFG00000037456
Gracie	chr38	13560001	23914000	9084	-0.936262	-	ENSCAFG00000047163	ENSCAFG00000045299	ENSCAFG00000043453	ENSCAFG00000044638	ENSCAFG00000049260	ENSCAFG00000035762	ENSCAFG00000010839:LYPLAL1	ENSCAFG00000021604:U6	ENSCAFG00000042959	ENSCAFG00000049581	ENSCAFG00000049339	ENSCAFG00000044997	ENSCAFG00000037593	ENSCAFG00000045714	ENSCAFG00000010842:SLC30A10	ENSCAFG00000043139	ENSCAFG00000010873:EPRS1	ENSCAFG00000010927:BPNT1	ENSCAFG00000046841	ENSCAFG00000010952:IARS2	ENSCAFG00000025630:cfa-mir-215	ENSCAFG00000020571:cfa-mir-194	ENSCAFG00000011125:RAB3GAP2	ENSCAFG00000032165:U6	ENSCAFG00000011161	ENSCAFG00000021441:SNORA36B	ENSCAFG00000046102:cfa-mir-664	ENSCAFG00000041312	ENSCAFG00000046773	ENSCAFG00000011166	ENSCAFG00000011275:MARK1	ENSCAFG00000031609	ENSCAFG00000011325	ENSCAFG00000011332:MTARC2	ENSCAFG00000011336:MTARC1	ENSCAFG00000026757	ENSCAFG00000011340:HLX	ENSCAFG00000045265	ENSCAFG00000047784	ENSCAFG00000046139	ENSCAFG00000026373:U6	ENSCAFG00000048871	ENSCAFG00000048001
Gracie	chr4	1	88276000	81260	-0.043355	0	ENSCAFG00000037155	ENSCAFG00000009612:IFIT2	ENSCAFG00000031614:IFIT3	ENSCAFG00000009617:IFIT1	ENSCAFG00000027240:U4	ENSCAFG00000009629:ZNF248	ENSCAFG00000043983	ENSCAFG00000029179:ZNF25	ENSCAFG00000009862	ENSCAFG00000021693:U6	ENSCAFG00000009967:CHRM3	ENSCAFG00000041431	ENSCAFG00000047848	ENSCAFG00000050074	ENSCAFG00000046188	ENSCAFG00000042575	ENSCAFG00000038765	ENSCAFG00000049068	ENSCAFG00000044068	ENSCAFG00000046648	ENSCAFG00000041448	ENSCAFG00000043395	ENSCAFG00000010014:ZP4	ENSCAFG00000035885	ENSCAFG00000010034:RYR2	ENSCAFG00000028199:U6	ENSCAFG00000025810	ENSCAFG00000010464:MTR	ENSCAFG00000027180:U6	ENSCAFG00000010822:ACTN2	ENSCAFG00000010919:HEATR1	ENSCAFG00000010961:LGALS8	ENSCAFG00000011040:EDARADD	ENSCAFG00000011072:ERO1B	ENSCAFG00000011101:GPR137B	ENSCAFG00000030994	ENSCAFG00000048664	ENSCAFG00000011196:NID1	ENSCAFG00000011231:LYST	ENSCAFG00000044460	ENSCAFG00000046984	ENSCAFG00000031911	ENSCAFG00000040952
Gracie	chr5	1001	75263000	68751	0.00746	0	ENSCAFG00000032428	ENSCAFG00000040070	ENSCAFG00000044406	ENSCAFG00000035348	ENSCAFG00000048674	ENSCAFG00000037156	ENSCAFG00000049794	ENSCAFG00000042624	ENSCAFG00000044302	ENSCAFG00000042692	ENSCAFG00000049784	ENSCAFG00000042839	ENSCAFG00000047819	ENSCAFG00000043642	ENSCAFG00000047123	ENSCAFG00000048131	ENSCAFG00000009677:B3GAT1	ENSCAFG00000009737:GLB1L2	ENSCAFG00000024722:GLB1L3	ENSCAFG00000023788	ENSCAFG00000009746	ENSCAFG00000009762:ACAD8	ENSCAFG00000009772:THYN1	ENSCAFG00000029822:VPS26B	ENSCAFG00000049618:cfa-mir-8868	ENSCAFG00000009799:NCAPD3	ENSCAFG00000009810:JAM3	ENSCAFG00000044208	ENSCAFG00000043503	ENSCAFG00000044454	ENSCAFG00000009823:IGSF9B	ENSCAFG00000009828:SPATA19	ENSCAFG00000044590	ENSCAFG00000045812	ENSCAFG00000009842:OPCML	ENSCAFG00000039069	ENSCAFG00000009907:NTM	ENSCAFG00000026662	ENSCAFG00000046445	ENSCAFG00000041647	ENSCAFG00000020853:U6	ENSCAFG00000009955:SNX19	ENSCAFG00000044958
Gracie	chr5	75263001	81286000	4836	0.642911	+	ENSCAFG00000020074:TMEM231	ENSCAFG00000049291	ENSCAFG00000020075	ENSCAFG00000043633:TMEM170A	ENSCAFG00000020077:CFDP1	ENSCAFG00000046740	ENSCAFG00000020081:BCAR1	ENSCAFG00000020084	ENSCAFG00000020083	ENSCAFG00000020085:ZFP1	ENSCAFG00000020090:LDHD	ENSCAFG00000020092:ZNRF1	ENSCAFG00000020099:WDR59	ENSCAFG00000046080	ENSCAFG00000020107:FA2H	ENSCAFG00000020109:RFWD3	ENSCAFG00000020113:GLG1	ENSCAFG00000044806	ENSCAFG00000043542:U4	ENSCAFG00000030534	ENSCAFG00000020119:PDPR	ENSCAFG00000020124	ENSCAFG00000045483	ENSCAFG00000049011:EXOSC6	ENSCAFG00000020132:AARS1	ENSCAFG00000020137:DDX19A	ENSCAFG00000048920	ENSCAFG00000049243	ENSCAFG00000020139:ST3GAL2	ENSCAFG00000029372:U6	ENSCAFG00000020144:FCSK	ENSCAFG00000022507:U6	ENSCAFG00000020149:COG4	ENSCAFG00000020151:SF3B3	ENSCAFG00000026736:SNORD111B	ENSCAFG00000027432:SNORD111	ENSCAFG00000020152:IL34	ENSCAFG00000020153:MTSS2	ENSCAFG00000020160:VAC14	ENSCAFG00000020167:HYDIN	ENSCAFG00000027583:U6	ENSCAFG00000020174:CMTR2	ENSCAFG00000020177:CALB2
Gracie	chr5	81286001	88915000	6850	-0.113946	0	ENSCAFG00000030987	ENSCAFG00000020320:ESRP2	ENSCAFG00000020324:NFATC3	ENSCAFG00000020325	ENSCAFG00000020326:DUS2	ENSCAFG00000048428:DPEP2NB	ENSCAFG00000024187:DPEP2	ENSCAFG00000049852:DPEP3	ENSCAFG00000020329:SLC12A4	ENSCAFG00000020333:PSMB10	ENSCAFG00000020334:CTRL	ENSCAFG00000020335:PSKH1	ENSCAFG00000042427:NRN1L	ENSCAFG00000020337:EDC4	ENSCAFG00000035134	ENSCAFG00000020344:THAP11	ENSCAFG00000042313:CENPT	ENSCAFG00000020347:TSNAXIP1	ENSCAFG00000020331:RANBP10	ENSCAFG00000041319:U4	ENSCAFG00000020348:GFOD2	ENSCAFG00000023935:C5H16orf86	ENSCAFG00000020350:ENKD1	ENSCAFG00000031576:PARD6A	ENSCAFG00000020352:ACD	ENSCAFG00000020354:CARMIL2	ENSCAFG00000020355:CTCF	ENSCAFG00000020358:RIPOR1	ENSCAFG00000020359:AGRP	ENSCAFG00000020360:ATP6V0D1	ENSCAFG00000020362:HSD11B2	ENSCAFG00000046599	ENSCAFG00000020363:ZDHHC1	ENSCAFG00000020364:TPPP3	ENSCAFG00000020365:LRRC36	ENSCAFG00000020366:KCTD19	ENSCAFG00000020367:PLEKHG4	ENSCAFG00000020369:SLC9A5	ENSCAFG00000020370:FHOD1	ENSCAFG00000020371:TMEM208	ENSCAFG00000020372:LRRC29	ENSCAFG00000020374:ELMO3	ENSCAFG00000022815:cfa-mir-328
Gracie	chr6	10001	26043000	21890	0.022713	0	ENSCAFG00000037899	ENSCAFG00000010094:ZNF713	ENSCAFG00000026306	ENSCAFG00000010098	ENSCAFG00000010111:NIPSNAP2	ENSCAFG00000010123:PSPH	ENSCAFG00000010149:CCT6A	ENSCAFG00000026163	ENSCAFG00000020849	ENSCAFG00000010156:SUMF2	ENSCAFG00000010171:PHKG1	ENSCAFG00000010178:CHCHD2	ENSCAFG00000010181:NUPR2	ENSCAFG00000047024:U4	ENSCAFG00000010185:VKORC1L1	ENSCAFG00000016564	ENSCAFG00000010193:GUSB	ENSCAFG00000043259	ENSCAFG00000010756:CRCP	ENSCAFG00000010761:TPST1	ENSCAFG00000010773:RABGEF1	ENSCAFG00000010783:TMEM248	ENSCAFG00000010797:SBDS	ENSCAFG00000010867	ENSCAFG00000021524:U6	ENSCAFG00000021195:U6	ENSCAFG00000011106:CALN1	ENSCAFG00000044325:U4	ENSCAFG00000043699:U4	ENSCAFG00000011150:GALNT17	ENSCAFG00000030708	ENSCAFG00000041224	ENSCAFG00000042343	ENSCAFG00000011229:AUTS2	ENSCAFG00000043985:U4	ENSCAFG00000044666:U4	ENSCAFG00000021754:U6	ENSCAFG00000034624	ENSCAFG00000043461	ENSCAFG00000039909	ENSCAFG00000049095	ENSCAFG00000043102	ENSCAFG00000046567
Gracie	chr6	26043001	31158000	4526	0.962738	+	ENSCAFG00000018136	ENSCAFG00000036553	ENSCAFG00000018156:SMG1	ENSCAFG00000018174:RPS15A	ENSCAFG00000039414	ENSCAFG00000018177:XYLT1	ENSCAFG00000047923	ENSCAFG00000043381	ENSCAFG00000045771	ENSCAFG00000046834	ENSCAFG00000018181	ENSCAFG00000018197:ABCC6	ENSCAFG00000018208:ABCC1	ENSCAFG00000045795	ENSCAFG00000029337:FOPNL	ENSCAFG00000018560:MYH11	ENSCAFG00000018722:NDE1	ENSCAFG00000018744:BMERB1	ENSCAFG00000032587	ENSCAFG00000018760:PDXDC1	ENSCAFG00000026265	ENSCAFG00000018776:NTAN1	ENSCAFG00000018783:RRN3	ENSCAFG00000047209	ENSCAFG00000018788:PLA2G10	ENSCAFG00000018791:BFAR	ENSCAFG00000018795:PARN	ENSCAFG00000020593:MIR365A	ENSCAFG00000025734:cfa-mir-193b	ENSCAFG00000041638	ENSCAFG00000018810:MRTFB	ENSCAFG00000049548	ENSCAFG00000018827:ERCC4	ENSCAFG00000043514	ENSCAFG00000046254	ENSCAFG00000036763	ENSCAFG00000038486	ENSCAFG00000018839:SHISA9	ENSCAFG00000044126	ENSCAFG00000030194:CPPED1	ENSCAFG00000018849:SNX29	ENSCAFG00000018852:TNFRSF17	ENSCAFG00000018856:GSPT1
Gracie	chr6	31158001	34533000	3114	-0.030865	0	ENSCAFG00000037640	ENSCAFG00000045554	ENSCAFG00000030466	ENSCAFG00000049377	ENSCAFG00000049133	ENSCAFG00000048283	ENSCAFG00000047649:cfa-mir-8874	ENSCAFG00000035586	ENSCAFG00000031312:TNP2	ENSCAFG00000018912:RMI2	ENSCAFG00000046158	ENSCAFG00000043427:PRM2	ENSCAFG00000018916:SOCS1	ENSCAFG00000047248	ENSCAFG00000018920:CLEC16A	ENSCAFG00000018923:DEXI	ENSCAFG00000018931:CIITA	ENSCAFG00000044087	ENSCAFG00000018938:TVP23A	ENSCAFG00000018947:NUBP1	ENSCAFG00000018953:TEKT5	ENSCAFG00000018959:EMP2	ENSCAFG00000018963:ATF7IP2	ENSCAFG00000018970:GRIN2A	ENSCAFG00000049149	ENSCAFG00000042884	ENSCAFG00000047101	ENSCAFG00000042302	ENSCAFG00000018981:C6H16orf72	ENSCAFG00000018993:USP7	ENSCAFG00000043670:LITAFD	ENSCAFG00000019003:CARHSP1	ENSCAFG00000019010:PMM2	ENSCAFG00000019030:ABAT	ENSCAFG00000019042:METTL22	ENSCAFG00000019082:RBFOX1
Gracie	chr6	34533001	34820000	282	-1.16965	-	ENSCAFG00000019082:RBFOX1
Gracie	chr6	34820001	45143000	8911	0.003738	0	ENSCAFG00000019082:RBFOX1	ENSCAFG00000043432	ENSCAFG00000019089	ENSCAFG00000019092	ENSCAFG00000019111	ENSCAFG00000019120:C6H16orf89	ENSCAFG00000019122:NAGPA	ENSCAFG00000019128:SEC14L5	ENSCAFG00000019134:PPL	ENSCAFG00000019140:UBN1	ENSCAFG00000019152:GLYR1	ENSCAFG00000043706:SMIM22	ENSCAFG00000019171:SEPTIN12	ENSCAFG00000023007:ZNF500	ENSCAFG00000019195:C6H16orf71	ENSCAFG00000019190:ANKS3	ENSCAFG00000019196:NUDT16L1	ENSCAFG00000019201:MGRN1	ENSCAFG00000037228	ENSCAFG00000019202:UBALD1	ENSCAFG00000032741:C16orf96	ENSCAFG00000019198	ENSCAFG00000019204:CDIP1	ENSCAFG00000019207:HMOX2	ENSCAFG00000019210:NMRAL1	ENSCAFG00000019212:DNAJA3	ENSCAFG00000025768:U6	ENSCAFG00000019220	ENSCAFG00000019224:VASN	ENSCAFG00000019227:GLIS2	ENSCAFG00000019231:TFAP4	ENSCAFG00000019233:SRL	ENSCAFG00000045348	ENSCAFG00000038392	ENSCAFG00000019237:ADCY9	ENSCAFG00000025899:U1	ENSCAFG00000019251:CREBBP	ENSCAFG00000019262:TRAP1	ENSCAFG00000019267:DNASE1	ENSCAFG00000019268:SLX4	ENSCAFG00000019274:CLUAP1	ENSCAFG00000019276:C6H16orf90	ENSCAFG00000019277
Gracie	chr6	45143001	47132000	1864	0.333251	+	ENSCAFG00000044341	ENSCAFG00000049154	ENSCAFG00000035751	ENSCAFG00000042093	ENSCAFG00000019972:RNPC3
Gracie	chr6	47133001	69653000	21234	-0.035814	0	ENSCAFG00000048274	ENSCAFG00000049809	ENSCAFG00000019985:COL11A1	ENSCAFG00000046532	ENSCAFG00000019992:OLFM3	ENSCAFG00000028341	ENSCAFG00000043322:U4	ENSCAFG00000035471	ENSCAFG00000046473	ENSCAFG00000019993:S1PR1	ENSCAFG00000047834:U4	ENSCAFG00000019995:DPH5	ENSCAFG00000019998:SLC30A7	ENSCAFG00000020002:EXTL2	ENSCAFG00000045689	ENSCAFG00000020004:VCAM1	ENSCAFG00000030399:GPR88	ENSCAFG00000020007:CDC14A	ENSCAFG00000020009	ENSCAFG00000020010:RTCA	ENSCAFG00000020011:DBT	ENSCAFG00000020018:LRRC39	ENSCAFG00000020021:TRMT13	ENSCAFG00000020022:SASS6	ENSCAFG00000020026:MFSD14A	ENSCAFG00000020029:SLC35A3	ENSCAFG00000033662	ENSCAFG00000020040:AGL	ENSCAFG00000045311:U3	ENSCAFG00000020052:FRRS1	ENSCAFG00000020053:PALMD	ENSCAFG00000021052:U6	ENSCAFG00000036031	ENSCAFG00000020056:PLPPR4	ENSCAFG00000020057:PLPPR5	ENSCAFG00000026986:U6	ENSCAFG00000020058:SNX7	ENSCAFG00000036222	ENSCAFG00000038476	ENSCAFG00000048725	ENSCAFG00000049234	ENSCAFG00000046004	ENSCAFG00000020516:MIR137
Gracie	chr6	69656001	74860000	5016	0.427607	+	ENSCAFG00000029643:PIGK	ENSCAFG00000020386:ST6GALNAC5	ENSCAFG00000047189	ENSCAFG00000040396	ENSCAFG00000032655:U6	ENSCAFG00000020387:ST6GALNAC3	ENSCAFG00000044730	ENSCAFG00000042184	ENSCAFG00000020388:ASB17	ENSCAFG00000020390:MSH4	ENSCAFG00000042351	ENSCAFG00000020392:RABGGTB	ENSCAFG00000021569:SNORD45B	ENSCAFG00000021357:SNORD45A	ENSCAFG00000020713	ENSCAFG00000020396	ENSCAFG00000020393:ACADM	ENSCAFG00000036797	ENSCAFG00000020400:SLC44A5	ENSCAFG00000021223:U6	ENSCAFG00000020401:LHX8	ENSCAFG00000036060	ENSCAFG00000049345	ENSCAFG00000032209:TYW3	ENSCAFG00000020404:CRYZ	ENSCAFG00000020406:ERICH3	ENSCAFG00000020408:TNNI3K	ENSCAFG00000021627:U6	ENSCAFG00000028720:FPGT	ENSCAFG00000020410:LRRIQ3	ENSCAFG00000046860	ENSCAFG00000043595	ENSCAFG00000046732	ENSCAFG00000037111	ENSCAFG00000032836	ENSCAFG00000020411:NEGR1	ENSCAFG00000046862
Gracie	chr6	74860001	77573000	2502	-0.067527	0	ENSCAFG00000020412:ZRANB2	ENSCAFG00000020484:MIR186	ENSCAFG00000046291	ENSCAFG00000044009	ENSCAFG00000021893:U6	ENSCAFG00000046513	ENSCAFG00000042092	ENSCAFG00000047427	ENSCAFG00000048758	ENSCAFG00000020417:CTH	ENSCAFG00000020422:ANKRD13C	ENSCAFG00000020423:SRSF11	ENSCAFG00000027524:U6	ENSCAFG00000020424:LRRC40	ENSCAFG00000029530:LRRC7	ENSCAFG00000049576	ENSCAFG00000044833	ENSCAFG00000026222:U6	ENSCAFG00000036922	ENSCAFG00000020429:DEPDC1	ENSCAFG00000020431:RPE65	ENSCAFG00000036619	ENSCAFG00000048063	ENSCAFG00000048493	ENSCAFG00000020432:WLS	ENSCAFG00000044123	ENSCAFG00000028654:GNG12	ENSCAFG00000029474:GADD45A	ENSCAFG00000046115	ENSCAFG00000033022	ENSCAFG00000033362	ENSCAFG00000034640
Gracie	chr7	1	45530000	40729	0.020082	0	ENSCAFG00000010274:CHI3L1	ENSCAFG00000010288:MYBPH	ENSCAFG00000010298:ADORA1	ENSCAFG00000042633	ENSCAFG00000010309:MYOG	ENSCAFG00000010321:PPFIA4	ENSCAFG00000010330:TMEM183A	ENSCAFG00000010333	ENSCAFG00000010337	ENSCAFG00000010350:CYB5R1	ENSCAFG00000010368:ADIPOR1	ENSCAFG00000030897:RABIF	ENSCAFG00000010412	ENSCAFG00000030988	ENSCAFG00000010452:KDM5B	ENSCAFG00000043591	ENSCAFG00000045491	ENSCAFG00000044241:SYT2	ENSCAFG00000010497:PPP1R12B	ENSCAFG00000010509:UBE2T	ENSCAFG00000010521:LGR6	ENSCAFG00000010570	ENSCAFG00000010591:PTPN7	ENSCAFG00000010602:ELF3	ENSCAFG00000025108:GPR37L1	ENSCAFG00000010545:RNPEP	ENSCAFG00000010612:TIMM17A	ENSCAFG00000043167	ENSCAFG00000010649:IPO9	ENSCAFG00000010744:NAV1	ENSCAFG00000048688	ENSCAFG00000048323	ENSCAFG00000029227:CSRP1	ENSCAFG00000010829	ENSCAFG00000034889	ENSCAFG00000031147	ENSCAFG00000049411	ENSCAFG00000010798:TNNT2	ENSCAFG00000030784:LAD1	ENSCAFG00000010784:TNNI1	ENSCAFG00000034213	ENSCAFG00000047748	ENSCAFG00000028771
Gracie	chr7	45530001	54381000	8413	-0.109071	0	ENSCAFG00000038425	ENSCAFG00000041450	ENSCAFG00000041034	ENSCAFG00000046283	ENSCAFG00000017676:SETBP1	ENSCAFG00000042923	ENSCAFG00000043879	ENSCAFG00000017678	ENSCAFG00000038108	ENSCAFG00000044622	ENSCAFG00000042319	ENSCAFG00000033001	ENSCAFG00000042753	ENSCAFG00000042536	ENSCAFG00000017681:SYT4	ENSCAFG00000043231	ENSCAFG00000017685:RIT2	ENSCAFG00000028386:U6	ENSCAFG00000041739	ENSCAFG00000047249	ENSCAFG00000049612	ENSCAFG00000005666	ENSCAFG00000017725:PIK3C3	ENSCAFG00000025772:U1	ENSCAFG00000017739	ENSCAFG00000041958	ENSCAFG00000046180	ENSCAFG00000036735	ENSCAFG00000035444	ENSCAFG00000049052	ENSCAFG00000027110:U6	ENSCAFG00000036953	ENSCAFG00000047144	ENSCAFG00000034599	ENSCAFG00000044775	ENSCAFG00000025905:SNORD22	ENSCAFG00000045965	ENSCAFG00000048297	ENSCAFG00000033193	ENSCAFG00000038153	ENSCAFG00000044870	ENSCAFG00000044105	ENSCAFG00000021035:U6
Gracie	chr7	54383001	59822000	5148	0.508118	+	ENSCAFG00000017879:GALNT1	ENSCAFG00000039269	ENSCAFG00000017884:INO80C	ENSCAFG00000017895:ZNF396	ENSCAFG00000023988:ZNF24	ENSCAFG00000031019	ENSCAFG00000023897:ZSCAN30	ENSCAFG00000017918:ZNF397	ENSCAFG00000017942:MAPRE2	ENSCAFG00000017951:DTNA	ENSCAFG00000047345	ENSCAFG00000048264	ENSCAFG00000043888	ENSCAFG00000047589	ENSCAFG00000017974:NOL4	ENSCAFG00000017980:ASXL3	ENSCAFG00000017987:CCDC178	ENSCAFG00000022424:U6	ENSCAFG00000022653:U6	ENSCAFG00000042422	ENSCAFG00000018002:KLHL14	ENSCAFG00000026648	ENSCAFG00000018008:GAREM1	ENSCAFG00000018014:MEP1B	ENSCAFG00000018017:RNF138	ENSCAFG00000025771:U6	ENSCAFG00000031870:RNF125	ENSCAFG00000018024:TRAPPC8	ENSCAFG00000018037:B4GALT6	ENSCAFG00000018046:TTR	ENSCAFG00000018051:DSG2	ENSCAFG00000018064:DSG1	ENSCAFG00000018070:DSC1	ENSCAFG00000021227:U6	ENSCAFG00000050075	ENSCAFG00000026777	ENSCAFG00000018099
Gracie	chr7	59822001	80974532	19406	-0.022897	0	ENSCAFG00000042088	ENSCAFG00000045995	ENSCAFG00000045919:NACA2	ENSCAFG00000045218	ENSCAFG00000028345:U6	ENSCAFG00000048776	ENSCAFG00000018115:CDH2	ENSCAFG00000047202	ENSCAFG00000042372	ENSCAFG00000018122:CHST9	ENSCAFG00000018125:AQP4	ENSCAFG00000045925	ENSCAFG00000030205:KCTD1	ENSCAFG00000018132:TAF4B	ENSCAFG00000018134:PSMA8	ENSCAFG00000018147:SS18	ENSCAFG00000041799	ENSCAFG00000045945	ENSCAFG00000038376	ENSCAFG00000046225	ENSCAFG00000018158:ZNF521	ENSCAFG00000033872	ENSCAFG00000042157	ENSCAFG00000039714	ENSCAFG00000037247	ENSCAFG00000018162:HRH4	ENSCAFG00000028892:IMPACT	ENSCAFG00000014108:OSBPL1A	ENSCAFG00000014114:CABYR	ENSCAFG00000018168:TTC39C	ENSCAFG00000018173:LAMA3	ENSCAFG00000018180:ANKRD29	ENSCAFG00000018183:NPC1	ENSCAFG00000018191:RMC1	ENSCAFG00000018201:RIOK3	ENSCAFG00000018205:TMEM241	ENSCAFG00000020783:U6	ENSCAFG00000018207:CABLES1	ENSCAFG00000048955	ENSCAFG00000020982:U6	ENSCAFG00000018216:RBBP8	ENSCAFG00000042460	ENSCAFG00000046100
Gracie	chr8	1001	74323000	67013	-0.025435	0	ENSCAFG00000010650	ENSCAFG00000046615	ENSCAFG00000010670:ZNF496	ENSCAFG00000032126	ENSCAFG00000026096:U6	ENSCAFG00000010686:NLRP3	ENSCAFG00000010702	ENSCAFG00000010708	ENSCAFG00000024832:OR2B11	ENSCAFG00000010776	ENSCAFG00000049494	ENSCAFG00000031967:GCSAML	ENSCAFG00000024135	ENSCAFG00000047565	ENSCAFG00000047700	ENSCAFG00000010792	ENSCAFG00000029235	ENSCAFG00000010795	ENSCAFG00000042211	ENSCAFG00000010808	ENSCAFG00000010818	ENSCAFG00000010820:CATSPERB	ENSCAFG00000010832:TC2N	ENSCAFG00000010853:FBLN5	ENSCAFG00000010880:TRIP11	ENSCAFG00000042572	ENSCAFG00000027166:U4	ENSCAFG00000010909:CPSF2	ENSCAFG00000010941:SLC24A4	ENSCAFG00000010958:RIN3	ENSCAFG00000010995:LGMN	ENSCAFG00000011030:GOLGA5	ENSCAFG00000042208	ENSCAFG00000040537	ENSCAFG00000049800	ENSCAFG00000024864	ENSCAFG00000011056:ITPK1	ENSCAFG00000044478	ENSCAFG00000049482	ENSCAFG00000047976	ENSCAFG00000036888	ENSCAFG00000032638:U6	ENSCAFG00000048830
Gracie	chr9	1	16642000	13732	0.030689	0	ENSCAFG00000041980	ENSCAFG00000044101	ENSCAFG00000049993	ENSCAFG00000029286:CD7	ENSCAFG00000006059:CSNK1D	ENSCAFG00000006054:SLC16A3	ENSCAFG00000049524	ENSCAFG00000006048:CCDC57	ENSCAFG00000006006:FASN	ENSCAFG00000005952:DUS1L	ENSCAFG00000005938:GPS1	ENSCAFG00000005933:RFNG	ENSCAFG00000049417	ENSCAFG00000005927:DCXR	ENSCAFG00000005922	ENSCAFG00000005915:LRRC45	ENSCAFG00000041033	ENSCAFG00000005830:ASPSCR1	ENSCAFG00000005913:NOTUM	ENSCAFG00000005846:GCGR	ENSCAFG00000005911:MYADML2	ENSCAFG00000005906:PYCR1	ENSCAFG00000005893:MAFG	ENSCAFG00000043332	ENSCAFG00000005882:PCYT2	ENSCAFG00000029214:NPB	ENSCAFG00000005878:ANAPC11	ENSCAFG00000005877:ALYREF	ENSCAFG00000005872:ARHGDIA	ENSCAFG00000005859:P4HB	ENSCAFG00000005853:PPP1R27	ENSCAFG00000005850:MCRIP1	ENSCAFG00000035722	ENSCAFG00000045424	ENSCAFG00000049989	ENSCAFG00000005812	ENSCAFG00000005789:HGS	ENSCAFG00000005770:CCDC137	ENSCAFG00000024784:ARL16	ENSCAFG00000024663:OXLD1	ENSCAFG00000005767:PDE6G	ENSCAFG00000005765	ENSCAFG00000005759:NPLOC4
Gracie	chr9	16687001	17963000	983	-0.707942	-	ENSCAFG00000037714	ENSCAFG00000042742	ENSCAFG00000048575	ENSCAFG00000028261:U6	ENSCAFG00000045078	ENSCAFG00000041942:U2	ENSCAFG00000042094:U4	ENSCAFG00000031337	ENSCAFG00000042827	ENSCAFG00000043001	ENSCAFG00000042488:U2	ENSCAFG00000045100
Gracie	chr9	17973001	61072000	34813	0.132557	0	ENSCAFG00000031375	ENSCAFG00000029973	ENSCAFG00000046940	ENSCAFG00000046006	ENSCAFG00000038670	ENSCAFG00000042323	ENSCAFG00000048685	ENSCAFG00000013770	ENSCAFG00000046177	ENSCAFG00000013774:MAP3K14	ENSCAFG00000013777	ENSCAFG00000032576	ENSCAFG00000013819:FMNL1	ENSCAFG00000013831:HEXIM2	ENSCAFG00000024148:HEXIM1	ENSCAFG00000013895:ACBD4	ENSCAFG00000013924:PLCD3	ENSCAFG00000013869:NMT1	ENSCAFG00000032388:DCAKD	ENSCAFG00000013945:C1QL1	ENSCAFG00000013954:KIF18B	ENSCAFG00000013973:GFAP	ENSCAFG00000013982:FAM187A	ENSCAFG00000013984:CCDC103	ENSCAFG00000014065:EFTUD2	ENSCAFG00000014086:HIGD1B	ENSCAFG00000049520	ENSCAFG00000014089:GJC1	ENSCAFG00000046066	ENSCAFG00000014102:ADAM11	ENSCAFG00000045804	ENSCAFG00000014115:CCDC43	ENSCAFG00000014125:MEIOC	ENSCAFG00000021806	ENSCAFG00000014134:FZD2	ENSCAFG00000047590	ENSCAFG00000046349	ENSCAFG00000014136:GPATCH8	ENSCAFG00000014145:ITGA2B	ENSCAFG00000014156:FAM171A2	ENSCAFG00000014165:GRN	ENSCAFG00000014180:SLC25A39	ENSCAFG00000014197:RUNDC3A
Gracie	chrX	95001	6649000	6353	-1.07639	-	ENSCAFG00000044010	ENSCAFG00000041333	ENSCAFG00000035286	ENSCAFG00000010945:PPP2R3B	ENSCAFG00000028761	ENSCAFG00000010931:GTPBP6	ENSCAFG00000048591	ENSCAFG00000010966:SHOX	ENSCAFG00000011034:CRLF2	ENSCAFG00000011041:CSF2RA	ENSCAFG00000031295	ENSCAFG00000011047:IL3RA	ENSCAFG00000010987:SLC25A6	ENSCAFG00000024670:ASMT	ENSCAFG00000046335	ENSCAFG00000030459	ENSCAFG00000050050	ENSCAFG00000043085	ENSCAFG00000029462	ENSCAFG00000045690	ENSCAFG00000015291:ASMTL	ENSCAFG00000011067:DHRSX	ENSCAFG00000045622	ENSCAFG00000011075:ZBED1	ENSCAFG00000047942	ENSCAFG00000042706	ENSCAFG00000041426	ENSCAFG00000048188	ENSCAFG00000011091:XG	ENSCAFG00000011113:GYG2	ENSCAFG00000024515:ARSH	ENSCAFG00000011163:ARSF	ENSCAFG00000011180:MXRA5	ENSCAFG00000038163	ENSCAFG00000011187:PRKX	ENSCAFG00000048232	ENSCAFG00000036854	ENSCAFG00000011192	ENSCAFG00000048404	ENSCAFG00000028202:SNORD22	ENSCAFG00000039620	ENSCAFG00000028745:OBP	ENSCAFG00000033198
Gracie	chrX	6649001	20883000	13463	0.025989	0	ENSCAFG00000011393:CLDN34	ENSCAFG00000011461:WWC3	ENSCAFG00000011537:CLCN4	ENSCAFG00000031858:U6	ENSCAFG00000042879:U2	ENSCAFG00000011570:MID1	ENSCAFG00000048180	ENSCAFG00000048397	ENSCAFG00000011591:HCCS	ENSCAFG00000011595:ARHGAP6	ENSCAFG00000011602:AMELX	ENSCAFG00000011607:MSMO1	ENSCAFG00000046413:U4	ENSCAFG00000011611:MSL3	ENSCAFG00000046378	ENSCAFG00000045027:U4	ENSCAFG00000011627:FRMPD4	ENSCAFG00000011644	ENSCAFG00000011662:PRPS2	ENSCAFG00000011698:TLR7	ENSCAFG00000037735	ENSCAFG00000030920:U6	ENSCAFG00000033023	ENSCAFG00000045198	ENSCAFG00000011726:EGFL6	ENSCAFG00000032450	ENSCAFG00000011746:TCEANC	ENSCAFG00000011750:RAB9A	ENSCAFG00000011754:TRAPPC2	ENSCAFG00000011764:OFD1	ENSCAFG00000049656	ENSCAFG00000011799:GPM6B	ENSCAFG00000045149	ENSCAFG00000028737:GEMIN8	ENSCAFG00000011827	ENSCAFG00000034607	ENSCAFG00000029999:U6	ENSCAFG00000011832:GLRA2	ENSCAFG00000011861:FANCB	ENSCAFG00000011879:MOSPD2	ENSCAFG00000011901:ASB9	ENSCAFG00000011921:ASB11	ENSCAFG00000011945:VEGFD
Gracie	chrX	20883001	34443000	12735	-0.096392	0	ENSCAFG00000013554	ENSCAFG00000048973	ENSCAFG00000047212	ENSCAFG00000013570	ENSCAFG00000013579:MAGEB18	ENSCAFG00000026839:U8	ENSCAFG00000043251	ENSCAFG00000048501	ENSCAFG00000030760:U6	ENSCAFG00000045614	ENSCAFG00000023523	ENSCAFG00000013584	ENSCAFG00000036840	ENSCAFG00000005939	ENSCAFG00000026998:U6	ENSCAFG00000038375	ENSCAFG00000013598:PPP4R3C	ENSCAFG00000013603	ENSCAFG00000042628	ENSCAFG00000013604:MAGEB10	ENSCAFG00000024378	ENSCAFG00000045395	ENSCAFG00000045598	ENSCAFG00000031907	ENSCAFG00000044550	ENSCAFG00000035375	ENSCAFG00000013632:IL1RAPL1	ENSCAFG00000013644	ENSCAFG00000026291	ENSCAFG00000025942	ENSCAFG00000045935	ENSCAFG00000042115	ENSCAFG00000043117	ENSCAFG00000047250	ENSCAFG00000047478	ENSCAFG00000049923	ENSCAFG00000042590	ENSCAFG00000013658:NR0B1	ENSCAFG00000048943	ENSCAFG00000048375:U4	ENSCAFG00000049248	ENSCAFG00000029688:U6	ENSCAFG00000013713
Gracie	chrX	34443001	56358000	18409	0.110166	0	ENSCAFG00000043629	ENSCAFG00000034905	ENSCAFG00000041044	ENSCAFG00000028126:U6	ENSCAFG00000014099:BCOR	ENSCAFG00000041083	ENSCAFG00000027943:U6	ENSCAFG00000014111	ENSCAFG00000047517	ENSCAFG00000043941	ENSCAFG00000014116:ATP6AP2	ENSCAFG00000023832	ENSCAFG00000043253	ENSCAFG00000014123	ENSCAFG00000014129:CXHXorf38	ENSCAFG00000014141:MED14	ENSCAFG00000014207	ENSCAFG00000025044	ENSCAFG00000012234	ENSCAFG00000014251:DDX3X	ENSCAFG00000049396	ENSCAFG00000014254:NYX	ENSCAFG00000014358:CASK	ENSCAFG00000014405:GPR34	ENSCAFG00000014406:GPR82	ENSCAFG00000041409	ENSCAFG00000027741:U6	ENSCAFG00000046130	ENSCAFG00000027941:U6	ENSCAFG00000043980	ENSCAFG00000049876	ENSCAFG00000044508	ENSCAFG00000028043:U6	ENSCAFG00000042986	ENSCAFG00000014417:PPP1R2C	ENSCAFG00000034896	ENSCAFG00000014435:MAOA	ENSCAFG00000044873	ENSCAFG00000014451:MAOB	ENSCAFG00000027448:U6	ENSCAFG00000043153	ENSCAFG00000031369:U6	ENSCAFG00000014457:NDP
Gracie	chrX	56358001	56712000	311	-1.22845	-	ENSCAFG00000017157:HDAC8	ENSCAFG00000017179:PHKA1	ENSCAFG00000020910:U6
Gracie	chrX	56712001	71742000	13126	0.047774	0	ENSCAFG00000017179:PHKA1	ENSCAFG00000017186	ENSCAFG00000024517	ENSCAFG00000014077	ENSCAFG00000017188:NAP1L2	ENSCAFG00000017189:CDX4	ENSCAFG00000029933:CHIC1	ENSCAFG00000041651	ENSCAFG00000022770:MIR421	ENSCAFG00000025712:MIR374B	ENSCAFG00000022820:cfa-mir-545	ENSCAFG00000025638:cfa-mir-374a	ENSCAFG00000032517:ZCCHC13	ENSCAFG00000031123	ENSCAFG00000047892:U4	ENSCAFG00000017195:SLC16A2	ENSCAFG00000017202:RLIM	ENSCAFG00000017206:NEXMIF	ENSCAFG00000017214:ABCB7	ENSCAFG00000017218:UPRT	ENSCAFG00000017223:ZDHHC15	ENSCAFG00000017225:MAGEE2	ENSCAFG00000041784	ENSCAFG00000017228	ENSCAFG00000017231	ENSCAFG00000048852:cfa-mir-384	ENSCAFG00000022763:cfa-mir-325	ENSCAFG00000017241	ENSCAFG00000029141:FGF16	ENSCAFG00000017252:ATRX	ENSCAFG00000017258	ENSCAFG00000047051	ENSCAFG00000017259:MAGT1	ENSCAFG00000042877	ENSCAFG00000017263:ATP7A	ENSCAFG00000041804	ENSCAFG00000017270:PGK1	ENSCAFG00000017278:TAF9B	ENSCAFG00000017282:CYSLTR1	ENSCAFG00000042602	ENSCAFG00000004949	ENSCAFG00000042345	ENSCAFG00000017290:LPAR4
Gracie	chrX	71744001	72239000	427	-26.224	-	ENSCAFG00000048930	ENSCAFG00000046419	ENSCAFG00000046927
Gracie	chrX	72239001	123869000	46166	0.008044	0	ENSCAFG00000017503	ENSCAFG00000029306:U6	ENSCAFG00000017506	ENSCAFG00000047756	ENSCAFG00000041271	ENSCAFG00000017514:PCDH19	ENSCAFG00000043516	ENSCAFG00000049578	ENSCAFG00000017519:TNMD	ENSCAFG00000017521:TSPAN6	ENSCAFG00000017527:SRPX2	ENSCAFG00000017529:SYTL4	ENSCAFG00000049620	ENSCAFG00000041332	ENSCAFG00000017551:CSTF2	ENSCAFG00000017568:NOX1	ENSCAFG00000045778	ENSCAFG00000030082:XKRX	ENSCAFG00000043268	ENSCAFG00000035634	ENSCAFG00000031405:U6	ENSCAFG00000029593:TMEM35A	ENSCAFG00000017593:CENPI	ENSCAFG00000017618:DRP2	ENSCAFG00000017627:TAF7L	ENSCAFG00000017633:TIMM8A	ENSCAFG00000017669:BTK	ENSCAFG00000017688:RPL36A-HNRNPH2	ENSCAFG00000017692:GLA	ENSCAFG00000017693:HNRNPH2	ENSCAFG00000017697:ARMCX4	ENSCAFG00000023802:ARMCX1	ENSCAFG00000042125:U4	ENSCAFG00000017702:ARMCX6	ENSCAFG00000017704:ARMCX3	ENSCAFG00000017705:ARMCX2	ENSCAFG00000038939	ENSCAFG00000044546	ENSCAFG00000017721	ENSCAFG00000045061:U4	ENSCAFG00000017730:ZMAT1	ENSCAFG00000044419	ENSCAFG00000017731
HMPOS	chr1	19001	122678000	108975	0.276727	+	ENSCAFG00000000001:ENPP1	ENSCAFG00000000002	ENSCAFG00000041462	ENSCAFG00000000005:PARD6G	ENSCAFG00000000007:ADNP2	ENSCAFG00000024219	ENSCAFG00000000008:TXNL4A	ENSCAFG00000031133:HSBP1L1	ENSCAFG00000000009:SLC66A2	ENSCAFG00000000010:CTDP1	ENSCAFG00000032297	ENSCAFG00000042721	ENSCAFG00000041823	ENSCAFG00000041186	ENSCAFG00000046121	ENSCAFG00000042219	ENSCAFG00000000011:NFATC1	ENSCAFG00000041030	ENSCAFG00000000012:ATP9B	ENSCAFG00000037258	ENSCAFG00000000013:SALL3	ENSCAFG00000035520	ENSCAFG00000043250	ENSCAFG00000049602	ENSCAFG00000047240	ENSCAFG00000036410	ENSCAFG00000049206	ENSCAFG00000042534	ENSCAFG00000034839	ENSCAFG00000044545	ENSCAFG00000043386	ENSCAFG00000042561	ENSCAFG00000047846	ENSCAFG00000027476:SNORA70	ENSCAFG00000000015:GALR1	ENSCAFG00000045885	ENSCAFG00000000016:MBP	ENSCAFG00000043965	ENSCAFG00000000017:ZNF236	ENSCAFG00000042822	ENSCAFG00000026120:U6	ENSCAFG00000046043	ENSCAFG00000000019:ZNF516
HMPOS	chr1	19001	122678000	108975	0.276727	+	ENSCAFG00000046866	ENSCAFG00000004420:VASP	ENSCAFG00000004425:PPM1N	ENSCAFG00000004439:RTN2	ENSCAFG00000004443:FOSB	ENSCAFG00000004448:ERCC1	ENSCAFG00000004455:CD3EAP	ENSCAFG00000004459:PPP1R13L	ENSCAFG00000042819	ENSCAFG00000004487:ERCC2	ENSCAFG00000004502:KLC3	ENSCAFG00000004507:CKM	ENSCAFG00000004527:MARK4	ENSCAFG00000004534:EXOC3L2	ENSCAFG00000024085:BLOC1S3	ENSCAFG00000031778:TRAPPC6A	ENSCAFG00000004558:NKPD1	ENSCAFG00000004563:PPP1R37	ENSCAFG00000004575:ZNF296	ENSCAFG00000004587:CLASRP	ENSCAFG00000004597:RELB	ENSCAFG00000004608:CLPTM1	ENSCAFG00000004610:APOC2	ENSCAFG00000004614:APOC4	ENSCAFG00000004615:APOC1	ENSCAFG00000004617:APOE	ENSCAFG00000004620:TOMM40	ENSCAFG00000004626:NECTIN2	ENSCAFG00000004636:BCAM	ENSCAFG00000004651:CBLC	ENSCAFG00000004655:BCL3	ENSCAFG00000004660:CEACAM16	ENSCAFG00000029871:ZNF180	ENSCAFG00000027965	ENSCAFG00000004666:PVR	ENSCAFG00000004668:IGSF23	ENSCAFG00000023899:CEACAM20	ENSCAFG00000030170:ZNF229	ENSCAFG00000031289:ZNF285	ENSCAFG00000039783	ENSCAFG00000029578:U6	ENSCAFG00000031857:ZNF235	ENSCAFG00000047817
HMPOS	chr10	23001	50661000	45244	-0.522038	-	ENSCAFG00000046848	ENSCAFG00000041097	ENSCAFG00000000049	ENSCAFG00000044889	ENSCAFG00000000051	ENSCAFG00000000054	ENSCAFG00000031038:METTL7B	ENSCAFG00000000060:ITGA7	ENSCAFG00000000061	ENSCAFG00000000063:RDH5	ENSCAFG00000000064:CD63	ENSCAFG00000000065:GDF11	ENSCAFG00000023714:SARNP	ENSCAFG00000000071	ENSCAFG00000000069	ENSCAFG00000000072	ENSCAFG00000000074:MMP19	ENSCAFG00000000076:PYM1	ENSCAFG00000000078:DGKA	ENSCAFG00000000080:PMEL	ENSCAFG00000000082:CDK2	ENSCAFG00000000087:RAB5B	ENSCAFG00000000088:SUOX	ENSCAFG00000030801:IKZF4	ENSCAFG00000031955:RPS26	ENSCAFG00000000097:ERBB3	ENSCAFG00000000102:PA2G4	ENSCAFG00000042212	ENSCAFG00000000108:ESYT1	ENSCAFG00000000110:MYL6B	ENSCAFG00000042554:MYL6	ENSCAFG00000000109:SMARCC2	ENSCAFG00000000111:RNF41	ENSCAFG00000023084:NABP2	ENSCAFG00000000113:ANKRD52	ENSCAFG00000029573:COQ10A	ENSCAFG00000000115:CS	ENSCAFG00000000118	ENSCAFG00000000119:PAN2	ENSCAFG00000000120:IL23A	ENSCAFG00000000121:STAT2	ENSCAFG00000000122:APOF	ENSCAFG00000000124:TIMELESS
HMPOS	chr10	50661001	69330000	17232	-0.662995	-	ENSCAFG00000048754	ENSCAFG00000002698:FSHR	ENSCAFG00000035012	ENSCAFG00000047878	ENSCAFG00000031998:U6	ENSCAFG00000002712:NRXN1	ENSCAFG00000021307:U6	ENSCAFG00000043154	ENSCAFG00000048746	ENSCAFG00000037809	ENSCAFG00000043649	ENSCAFG00000029777	ENSCAFG00000002721:ASB3	ENSCAFG00000002722:CHAC2	ENSCAFG00000002724:ERLEC1	ENSCAFG00000002729:PSME4	ENSCAFG00000023070:ACYP2	ENSCAFG00000002740:C10H2orf73	ENSCAFG00000043772	ENSCAFG00000044399	ENSCAFG00000037766	ENSCAFG00000041228	ENSCAFG00000002744:SPTBN1	ENSCAFG00000042911	ENSCAFG00000026185	ENSCAFG00000002762:EML6	ENSCAFG00000048513	ENSCAFG00000002771:RTN4	ENSCAFG00000044694	ENSCAFG00000045275	ENSCAFG00000027254:U4	ENSCAFG00000002819:CLHC1	ENSCAFG00000023471:RPS27A	ENSCAFG00000002829:MTIF2	ENSCAFG00000043661	ENSCAFG00000002833	ENSCAFG00000002796:CCDC88A	ENSCAFG00000044939	ENSCAFG00000002838:CFAP36	ENSCAFG00000002860:PPP4R3B	ENSCAFG00000002891:PNPT1	ENSCAFG00000046550	ENSCAFG00000002919:EFEMP1
HMPOS	chr11	1	2317000	1680	0.883022	+	ENSCAFG00000012938:MGAT1	ENSCAFG00000044587	ENSCAFG00000030899:ZFP62	ENSCAFG00000003956	ENSCAFG00000012915:BTNL9	ENSCAFG00000028826	ENSCAFG00000012901	ENSCAFG00000049722	ENSCAFG00000028630:TRIM7	ENSCAFG00000012851:TRIM41	ENSCAFG00000024818:RACK1	ENSCAFG00000026398:SNORD96	ENSCAFG00000025830	ENSCAFG00000012697:TRIM52	ENSCAFG00000045014:IRGM4	ENSCAFG00000012657	ENSCAFG00000012640	ENSCAFG00000045590	ENSCAFG00000045385	ENSCAFG00000045515	ENSCAFG00000042532	ENSCAFG00000044893:IRGM5	ENSCAFG00000000498	ENSCAFG00000000502	ENSCAFG00000044650:IFGGB2	ENSCAFG00000042216	ENSCAFG00000000497	ENSCAFG00000000494	ENSCAFG00000000491	ENSCAFG00000030653	ENSCAFG00000000482:FLT4	ENSCAFG00000000464:CNOT6	ENSCAFG00000034990	ENSCAFG00000000433:GFPT2	ENSCAFG00000000395:MAPK9	ENSCAFG00000030718:U6	ENSCAFG00000000391:RASGEF1C	ENSCAFG00000024952:RNF130	ENSCAFG00000020464:cfa-mir-340	ENSCAFG00000000381:TBC1D9B	ENSCAFG00000000365:MRNIP	ENSCAFG00000000360:SQSTM1	ENSCAFG00000000355:MGAT4B
HMPOS	chr11	2317001	3333000	933	0.493614	+	ENSCAFG00000000334:ADAMTS2	ENSCAFG00000030461:ZNF354C	ENSCAFG00000000332:GRM6	ENSCAFG00000031168:ZNF454	ENSCAFG00000031084:ZFP2	ENSCAFG00000029114:ZNF354B	ENSCAFG00000000271	ENSCAFG00000000268:PROP1	ENSCAFG00000048276	ENSCAFG00000034885	ENSCAFG00000000262	ENSCAFG00000049042	ENSCAFG00000000261:RPA3	ENSCAFG00000031000:ZNF354A	ENSCAFG00000047421	ENSCAFG00000000248:CLK4	ENSCAFG00000000246:COL23A1	ENSCAFG00000000242:PHYKPL
HMPOS	chr11	3333001	11894000	6269	-0.441331	-	ENSCAFG00000000242:PHYKPL	ENSCAFG00000000241:HNRNPAB	ENSCAFG00000035325	ENSCAFG00000000240:NHP2	ENSCAFG00000000236:RMND5B	ENSCAFG00000000235:N4BP3	ENSCAFG00000000231:B4GALT7	ENSCAFG00000000228:TMED9	ENSCAFG00000029490	ENSCAFG00000000224:YTHDC2	ENSCAFG00000033526	ENSCAFG00000038242	ENSCAFG00000049343	ENSCAFG00000000220:KCNN2	ENSCAFG00000044536	ENSCAFG00000049762	ENSCAFG00000000219:TRIM36	ENSCAFG00000000214:CCDC112	ENSCAFG00000000213	ENSCAFG00000000211	ENSCAFG00000000210:FEM1C	ENSCAFG00000041177	ENSCAFG00000047110:TICAM2	ENSCAFG00000000209:TMED7	ENSCAFG00000000206:CDO1	ENSCAFG00000015306	ENSCAFG00000000204:ATG12	ENSCAFG00000000203:AP3S1	ENSCAFG00000048127	ENSCAFG00000000199:LVRN	ENSCAFG00000027189:U2	ENSCAFG00000000198:ARL14EPL	ENSCAFG00000000197:COMMD10	ENSCAFG00000000192:SEMA6A	ENSCAFG00000043897	ENSCAFG00000036208	ENSCAFG00000045249	ENSCAFG00000049296	ENSCAFG00000046774	ENSCAFG00000038948	ENSCAFG00000044580	ENSCAFG00000044450	ENSCAFG00000042520
HMPOS	chr11	11894001	12952000	1006	1.31984	+	ENSCAFG00000000512:SRFBP1	ENSCAFG00000028461:LOX	ENSCAFG00000000519	ENSCAFG00000030323	ENSCAFG00000000522:SNCAIP	ENSCAFG00000008899	ENSCAFG00000000530:SNX2	ENSCAFG00000000534:SNX24	ENSCAFG00000012222	ENSCAFG00000031961:PPIC	ENSCAFG00000023666:PRDM6
HMPOS	chr11	12952001	14247000	1205	0.299639	+	ENSCAFG00000012222	ENSCAFG00000023666:PRDM6	ENSCAFG00000041189	ENSCAFG00000044850	ENSCAFG00000000543:CEP120	ENSCAFG00000049723	ENSCAFG00000047772	ENSCAFG00000000557:CSNK1G3	ENSCAFG00000048691:cfa-mir-8830-2	ENSCAFG00000042029:cfa-mir-8830-1	ENSCAFG00000043352:cfa-mir-8830-3	ENSCAFG00000045484
HMPOS	chr11	14247001	14804000	534	0.843593	+	ENSCAFG00000044839	ENSCAFG00000000569:ZNF608	ENSCAFG00000046536
HMPOS	chr11	14804001	15187000	376	1.58188	+	ENSCAFG00000041856	ENSCAFG00000041491	ENSCAFG00000029780:U6
HMPOS	chr11	15187001	15469000	269	-0.52554	-	ENSCAFG00000024837	ENSCAFG00000000578	ENSCAFG00000047364
HMPOS	chr11	15470001	16597000	963	0.470706	+	ENSCAFG00000047364	ENSCAFG00000000582:GRAMD2B	ENSCAFG00000021521:U6	ENSCAFG00000000588:ALDH7A1	ENSCAFG00000000590:PHAX	ENSCAFG00000000592:TEX43	ENSCAFG00000000593:LMNB1	ENSCAFG00000043673	ENSCAFG00000000594:MARCHF3	ENSCAFG00000030649:C11H5orf63	ENSCAFG00000000611:MEGF10
HMPOS	chr11	16597001	35530000	16996	-0.549877	-	ENSCAFG00000000611:MEGF10	ENSCAFG00000000622:PRRC1	ENSCAFG00000038501	ENSCAFG00000000625:CCDC192	ENSCAFG00000044576	ENSCAFG00000044051	ENSCAFG00000000637:SLC12A2	ENSCAFG00000000681:FBN2	ENSCAFG00000000710:SLC27A6	ENSCAFG00000000721:ISOC1	ENSCAFG00000042048	ENSCAFG00000000722:ADAMTS19	ENSCAFG00000026018:U6	ENSCAFG00000000723:MINAR2	ENSCAFG00000030654:CHSY3	ENSCAFG00000049613	ENSCAFG00000027933	ENSCAFG00000046564	ENSCAFG00000000736:LYRM7	ENSCAFG00000000737:CDC42SE2	ENSCAFG00000042622	ENSCAFG00000028312:U6	ENSCAFG00000024183	ENSCAFG00000045944	ENSCAFG00000000755:FNIP1	ENSCAFG00000031481	ENSCAFG00000032085:MEIKIN	ENSCAFG00000000799:ACSL6	ENSCAFG00000000817:IL3	ENSCAFG00000000820:CSF2	ENSCAFG00000034918	ENSCAFG00000000824:P4HA2	ENSCAFG00000049370	ENSCAFG00000000830:PDLIM4	ENSCAFG00000026380:U6	ENSCAFG00000000840:SLC22A4	ENSCAFG00000000851:IRF1	ENSCAFG00000000855:IL5	ENSCAFG00000000867:RAD50	ENSCAFG00000000898:KIF3A	ENSCAFG00000027310:U6	ENSCAFG00000000878:IL13	ENSCAFG00000000880:IL4
HMPOS	chr11	35530001	37573000	1745	0.322421	+	ENSCAFG00000001545:TTC39B	ENSCAFG00000001548:SNAPC3	ENSCAFG00000001551:PSIP1	ENSCAFG00000049676	ENSCAFG00000001557:CCDC171	ENSCAFG00000027734:U6	ENSCAFG00000049033	ENSCAFG00000043334	ENSCAFG00000046453	ENSCAFG00000034737	ENSCAFG00000045985	ENSCAFG00000045866	ENSCAFG00000040276	ENSCAFG00000001562:BNC2	ENSCAFG00000032537	ENSCAFG00000001566:CNTLN
HMPOS	chr11	37573001	40499000	2645	0.773983	+	ENSCAFG00000001567:SH3GL2	ENSCAFG00000047316	ENSCAFG00000041269	ENSCAFG00000047955	ENSCAFG00000001581:ADAMTSL1	ENSCAFG00000046833	ENSCAFG00000001590:SAXO1	ENSCAFG00000032347:RRAGA	ENSCAFG00000001598:HAUS6	ENSCAFG00000027714:SCARNA8	ENSCAFG00000001601:PLIN2	ENSCAFG00000045047	ENSCAFG00000030465:FTH1	ENSCAFG00000001608	ENSCAFG00000001612:DENND4C	ENSCAFG00000001615:RPS6	ENSCAFG00000029621:ACER2	ENSCAFG00000045247	ENSCAFG00000001623:SLC24A2	ENSCAFG00000041291	ENSCAFG00000044595	ENSCAFG00000046363	ENSCAFG00000029039:U6	ENSCAFG00000027821:SNORA70	ENSCAFG00000033371	ENSCAFG00000049894	ENSCAFG00000044721	ENSCAFG00000001635:MLLT3	ENSCAFG00000027375:U6	ENSCAFG00000025256:FOCAD	ENSCAFG00000022791:MIR491	ENSCAFG00000027471:U6	ENSCAFG00000026366:SNORA30B
HMPOS	chr11	40499001	43800000	3070	-0.584553	-	ENSCAFG00000025256:FOCAD	ENSCAFG00000001652:HACD4	ENSCAFG00000042948:U4	ENSCAFG00000044433	ENSCAFG00000001653:IFNB1	ENSCAFG00000048456	ENSCAFG00000041326:IFNA5	ENSCAFG00000048590	ENSCAFG00000048954	ENSCAFG00000044464	ENSCAFG00000049819	ENSCAFG00000046901	ENSCAFG00000049301	ENSCAFG00000034052	ENSCAFG00000023674:KLHL9	ENSCAFG00000045048	ENSCAFG00000049093	ENSCAFG00000048694:IFNA7	ENSCAFG00000025718:MIR31	ENSCAFG00000041790	ENSCAFG00000042247	ENSCAFG00000001671:MTAP	ENSCAFG00000001675:cdkn2A	ENSCAFG00000046566	ENSCAFG00000001681:DMRTA1	ENSCAFG00000049229	ENSCAFG00000041211	ENSCAFG00000034177	ENSCAFG00000045429	ENSCAFG00000043801	ENSCAFG00000001688:ELAVL2	ENSCAFG00000032482:U6	ENSCAFG00000047216:U6	ENSCAFG00000049700	ENSCAFG00000036557	ENSCAFG00000028528:IZUMO3	ENSCAFG00000025851:U3	ENSCAFG00000045926	ENSCAFG00000007543
HMPOS	chr11	43800001	46046000	2128	0.408913	+	ENSCAFG00000048083	ENSCAFG00000047801	ENSCAFG00000031090:U6	ENSCAFG00000046892	ENSCAFG00000042404	ENSCAFG00000046610:cfa-mir-8831	ENSCAFG00000044209	ENSCAFG00000031230:CAAP1	ENSCAFG00000001698:PLAA	ENSCAFG00000001706:IFT74	ENSCAFG00000001712:LRRC19	ENSCAFG00000027554:cfa-mir-872	ENSCAFG00000001713:TEK	ENSCAFG00000029839	ENSCAFG00000049674	ENSCAFG00000001715:MOB3B	ENSCAFG00000001716:IFNK	ENSCAFG00000001720:C11H9orf72	ENSCAFG00000021708:U6	ENSCAFG00000001727:LINGO2	ENSCAFG00000046476	ENSCAFG00000042674
HMPOS	chr11	46046001	48954000	2720	-0.618972	-	ENSCAFG00000042674	ENSCAFG00000047734	ENSCAFG00000026594:cfa-mir-876	ENSCAFG00000026571:MIR873	ENSCAFG00000049978	ENSCAFG00000043868	ENSCAFG00000001731	ENSCAFG00000043000	ENSCAFG00000038152	ENSCAFG00000001734	ENSCAFG00000025986:U6	ENSCAFG00000021509:U4	ENSCAFG00000026028:U6	ENSCAFG00000046755	ENSCAFG00000033632
HMPOS	chr11	48954001	50233000	1175	0.477837	+	ENSCAFG00000044757	ENSCAFG00000042004	ENSCAFG00000045122	ENSCAFG00000045526	ENSCAFG00000001786:ACO1	ENSCAFG00000001807:DDX58	ENSCAFG00000001809:TOPORS	ENSCAFG00000042570:SMIM27	ENSCAFG00000042049	ENSCAFG00000049053	ENSCAFG00000001812:APTX	ENSCAFG00000001818:DNAJA1	ENSCAFG00000001836:SMU1	ENSCAFG00000001840:B4GALT1
HMPOS	chr11	50233001	51622000	781	1.13265	+	ENSCAFG00000001840:B4GALT1	ENSCAFG00000032233:U6	ENSCAFG00000001843:SPINK4	ENSCAFG00000001844:BAG1	ENSCAFG00000001846	ENSCAFG00000001848:NFX1	ENSCAFG00000001854	ENSCAFG00000001869:NOL6	ENSCAFG00000031810:UBE2R2	ENSCAFG00000027655:U6	ENSCAFG00000001891:UBAP2	ENSCAFG00000028271:SNORD121B	ENSCAFG00000028327:SNORD121A	ENSCAFG00000001901:DCAF12	ENSCAFG00000001905	ENSCAFG00000034766	ENSCAFG00000001909:KIF24	ENSCAFG00000031608:NUDT2	ENSCAFG00000031154:MYORG	ENSCAFG00000001915:C11H9orf24	ENSCAFG00000001919:FAM219A	ENSCAFG00000001923:DNAI1	ENSCAFG00000032571	ENSCAFG00000001932:CNTFR	ENSCAFG00000041982	ENSCAFG00000001921	ENSCAFG00000001937:DCTN3	ENSCAFG00000024873:ARID3C	ENSCAFG00000030020:SIGMAR1	ENSCAFG00000001946:GALT	ENSCAFG00000001953:CCL27	ENSCAFG00000048940	ENSCAFG00000001954:CCL19	ENSCAFG00000046326	ENSCAFG00000028944	ENSCAFG00000020055	ENSCAFG00000025056	ENSCAFG00000001962:PHF24	ENSCAFG00000022485:U6	ENSCAFG00000001965:DNAJB5
HMPOS	chr11	51624001	52579000	765	0.556573	+	ENSCAFG00000044987	ENSCAFG00000001967:C11H9orf131	ENSCAFG00000001976:VCP	ENSCAFG00000001995:FANCG	ENSCAFG00000002000:PIGO	ENSCAFG00000048026:STOML2	ENSCAFG00000002017:FAM214B	ENSCAFG00000002030	ENSCAFG00000002045	ENSCAFG00000018740	ENSCAFG00000026880:U6	ENSCAFG00000002049:RUSC2	ENSCAFG00000002055:FAM166B	ENSCAFG00000002058:TESK1	ENSCAFG00000002061:CD72	ENSCAFG00000002063:SIT1	ENSCAFG00000025983:RNase_MRP	ENSCAFG00000002066:CCDC107	ENSCAFG00000002073:ARHGEF39	ENSCAFG00000002077:CA9	ENSCAFG00000002086:TPM2	ENSCAFG00000047247	ENSCAFG00000002154:TLN1	ENSCAFG00000002203:CREB3	ENSCAFG00000030134:GBA2	ENSCAFG00000002225:RGP1	ENSCAFG00000030766:MSMP	ENSCAFG00000002233:NPR2	ENSCAFG00000029463:SPAG8	ENSCAFG00000002240:HINT2	ENSCAFG00000002242:FAM221B	ENSCAFG00000002250:TMEM8B	ENSCAFG00000048742	ENSCAFG00000023939:OR13J1	ENSCAFG00000029080:HRCT1	ENSCAFG00000041705	ENSCAFG00000045785:SPAAR	ENSCAFG00000031872	ENSCAFG00000032008	ENSCAFG00000031114	ENSCAFG00000031867	ENSCAFG00000029096	ENSCAFG00000032491
HMPOS	chr11	52579001	53640000	768	-0.43996	-	ENSCAFG00000002281:RECK	ENSCAFG00000043778	ENSCAFG00000002292:CLTA	ENSCAFG00000002304:GNE	ENSCAFG00000002315:RNF38	ENSCAFG00000002334:MELK	ENSCAFG00000046504	ENSCAFG00000004010	ENSCAFG00000037884	ENSCAFG00000027260:U6	ENSCAFG00000002357:PAX5	ENSCAFG00000024624:ZCCHC7	ENSCAFG00000030086:U6
HMPOS	chr11	53641001	58136000	4144	0.179831	0	ENSCAFG00000024624:ZCCHC7	ENSCAFG00000046404	ENSCAFG00000045371	ENSCAFG00000002370:GRHPR	ENSCAFG00000029817:ZBTB5	ENSCAFG00000002377:POLR1E	ENSCAFG00000002382:FBXO10	ENSCAFG00000031129	ENSCAFG00000002386:FRMPD1	ENSCAFG00000028527:TRMT10B	ENSCAFG00000002391:EXOSC3	ENSCAFG00000002394:DCAF10	ENSCAFG00000002395	ENSCAFG00000042140:SNORD42	ENSCAFG00000002397:SHB	ENSCAFG00000043130	ENSCAFG00000002399	ENSCAFG00000041920	ENSCAFG00000002400:ALDH1B1	ENSCAFG00000031828	ENSCAFG00000049308	ENSCAFG00000002403:CCDC180	ENSCAFG00000002416:TDRD7	ENSCAFG00000002427:TMOD1	ENSCAFG00000002439:TSTD2	ENSCAFG00000002445:NCBP1	ENSCAFG00000002454:XPA	ENSCAFG00000044031	ENSCAFG00000002460:TRMO	ENSCAFG00000002461:HEMGN	ENSCAFG00000002469:NANS	ENSCAFG00000002471:TRIM14	ENSCAFG00000002477:CORO2A	ENSCAFG00000047132	ENSCAFG00000002483:TBC1D2	ENSCAFG00000002487:GABBR2	ENSCAFG00000002492:ANKS6	ENSCAFG00000002494:GALNT12	ENSCAFG00000028409:U6	ENSCAFG00000049341	ENSCAFG00000002525:COL15A1	ENSCAFG00000002528:TGFBR1	ENSCAFG00000002533:SEC61B
HMPOS	chr11	58136001	60803000	2477	0.863088	+	ENSCAFG00000002596:ZNF189	ENSCAFG00000002598:ALDOB	ENSCAFG00000002603:TMEM246	ENSCAFG00000027458:U6	ENSCAFG00000043060	ENSCAFG00000045164	ENSCAFG00000002607:RNF20	ENSCAFG00000002617:GRIN3A	ENSCAFG00000042968	ENSCAFG00000026368	ENSCAFG00000027758:U2	ENSCAFG00000002624:CYLC2	ENSCAFG00000043685	ENSCAFG00000044420	ENSCAFG00000021729:5S_rRNA	ENSCAFG00000039032	ENSCAFG00000040561	ENSCAFG00000002661:SMC2	ENSCAFG00000029709	ENSCAFG00000002674	ENSCAFG00000030974:U6	ENSCAFG00000030606	ENSCAFG00000002678:OR13C4	ENSCAFG00000002677:OR13C3	ENSCAFG00000002679:OR13C8	ENSCAFG00000002680	ENSCAFG00000031077:OR13F1	ENSCAFG00000030353	ENSCAFG00000032409	ENSCAFG00000032686:COR13C13	ENSCAFG00000048809	ENSCAFG00000048711:OR13D1	ENSCAFG00000042521	ENSCAFG00000023949:NIPSNAP3B	ENSCAFG00000002727:ABCA1
HMPOS	chr11	60803001	74389000	12659	-0.506552	-	ENSCAFG00000002727:ABCA1	ENSCAFG00000021598:U6	ENSCAFG00000043318	ENSCAFG00000037283	ENSCAFG00000002758:SLC44A1	ENSCAFG00000002767:FSD1L	ENSCAFG00000002770:FKTN	ENSCAFG00000032112:TAL2	ENSCAFG00000024981:TMEM38B	ENSCAFG00000045594	ENSCAFG00000047154	ENSCAFG00000037818	ENSCAFG00000002774:ZNF462	ENSCAFG00000002792:RAD23B	ENSCAFG00000047353	ENSCAFG00000034670	ENSCAFG00000028328:U6	ENSCAFG00000002797:KLF4	ENSCAFG00000046238	ENSCAFG00000046062	ENSCAFG00000042672	ENSCAFG00000043839	ENSCAFG00000046806	ENSCAFG00000002799:ACTL7B	ENSCAFG00000002803:ACTL7A	ENSCAFG00000002818:ELP1	ENSCAFG00000028510:ABITRAM	ENSCAFG00000002835:CTNNAL1	ENSCAFG00000002837:TMEM245	ENSCAFG00000020512:cfa-mir-32	ENSCAFG00000002840:FRRS1L	ENSCAFG00000002847:EPB41L4B	ENSCAFG00000041120	ENSCAFG00000002868:PTPN3	ENSCAFG00000045764	ENSCAFG00000042646	ENSCAFG00000043134	ENSCAFG00000002894:PALM2AKAP2	ENSCAFG00000048825	ENSCAFG00000027349:U6	ENSCAFG00000028543	ENSCAFG00000029601:C11H9orf152	ENSCAFG00000032363
HMPOS	chr12	1001	72498081	65764	-0.156425	0	ENSCAFG00000000367:ENPP3	ENSCAFG00000000377	ENSCAFG00000000380:MED23	ENSCAFG00000021038:U4	ENSCAFG00000000386:ARG1	ENSCAFG00000045745	ENSCAFG00000000388:TRIM39	ENSCAFG00000000394:RPP21	ENSCAFG00000000396:GNL1	ENSCAFG00000000400	ENSCAFG00000030478:ABCF1	ENSCAFG00000000406:PPP1R10	ENSCAFG00000000411:MRPS18B	ENSCAFG00000000414:ATAT1	ENSCAFG00000000416:C12H6orf136	ENSCAFG00000000427:DHX16	ENSCAFG00000000437:PPP1R18	ENSCAFG00000049487:NRM	ENSCAFG00000000442:MDC1	ENSCAFG00000000443	ENSCAFG00000000444:FLOT1	ENSCAFG00000000447:IER3	ENSCAFG00000043659	ENSCAFG00000020675	ENSCAFG00000000448:DDR1	ENSCAFG00000032081:GTF2H4	ENSCAFG00000000454:VARS2	ENSCAFG00000049828:SFTA2	ENSCAFG00000000470	ENSCAFG00000000471	ENSCAFG00000000472:C12H6orf15	ENSCAFG00000000474:CDSN	ENSCAFG00000000478:CCHCR1	ENSCAFG00000041540	ENSCAFG00000000483:TCF19	ENSCAFG00000000485	ENSCAFG00000000487:DLA88	ENSCAFG00000032222:DLA-12	ENSCAFG00000000506:MCCD1	ENSCAFG00000000509:DDX39B	ENSCAFG00000020981:SNORD83	ENSCAFG00000026284:SNORD83	ENSCAFG00000000513:ATP6V1G2
HMPOS	chr13	15001	8743000	8181	0.339342	+	ENSCAFG00000000460:LAPTM4B	ENSCAFG00000013852:MATN2	ENSCAFG00000031952	ENSCAFG00000025847:SNORA72	ENSCAFG00000047839	ENSCAFG00000030250:RIDA	ENSCAFG00000000469:POP1	ENSCAFG00000000480:NIPAL2	ENSCAFG00000036299	ENSCAFG00000000488:KCNS2	ENSCAFG00000000484:STK3	ENSCAFG00000026312:U6	ENSCAFG00000000493:OSR2	ENSCAFG00000000507:VPS13B	ENSCAFG00000048569:U2	ENSCAFG00000048653	ENSCAFG00000045701	ENSCAFG00000025782:U6	ENSCAFG00000022821:cfa-mir-599	ENSCAFG00000026488:cfa-mir-875	ENSCAFG00000046442	ENSCAFG00000000529:RGS22	ENSCAFG00000000532	ENSCAFG00000041757	ENSCAFG00000000544:FBXO43	ENSCAFG00000044359	ENSCAFG00000031661	ENSCAFG00000000555:RNF19A	ENSCAFG00000044570:U4	ENSCAFG00000000563:SNX31	ENSCAFG00000043864	ENSCAFG00000000567:PABPC1	ENSCAFG00000034248	ENSCAFG00000049698	ENSCAFG00000000580	ENSCAFG00000045820	ENSCAFG00000045243	ENSCAFG00000022575:Y_RNA	ENSCAFG00000000584:ZNF706	ENSCAFG00000035816	ENSCAFG00000026304:Y_RNA	ENSCAFG00000047083	ENSCAFG00000048832
HMPOS	chr13	8743001	63241923	50471	0.54286	+	ENSCAFG00000000696:RSPO2	ENSCAFG00000000702:EIF3E	ENSCAFG00000000713	ENSCAFG00000041961	ENSCAFG00000000716:TMEM74	ENSCAFG00000008364	ENSCAFG00000000717:TRHR	ENSCAFG00000044039:cfa-mir-8836	ENSCAFG00000000719:NUDCD1	ENSCAFG00000047970:ENY2	ENSCAFG00000024786:PKHD1L1	ENSCAFG00000000738:EBAG9	ENSCAFG00000000741:SYBU	ENSCAFG00000049236	ENSCAFG00000000743	ENSCAFG00000000744:KCNV1	ENSCAFG00000049646	ENSCAFG00000046061	ENSCAFG00000025989:U6	ENSCAFG00000043478	ENSCAFG00000041035	ENSCAFG00000042426	ENSCAFG00000000749	ENSCAFG00000028960	ENSCAFG00000000786:CSMD3	ENSCAFG00000025884:U6	ENSCAFG00000002560	ENSCAFG00000000798	ENSCAFG00000031982:U6	ENSCAFG00000043806	ENSCAFG00000028440:U6	ENSCAFG00000033544	ENSCAFG00000000810:TRPS1	ENSCAFG00000048833	ENSCAFG00000041147	ENSCAFG00000047465	ENSCAFG00000042364	ENSCAFG00000049059	ENSCAFG00000048974	ENSCAFG00000042875	ENSCAFG00000041847	ENSCAFG00000000816:EIF3H	ENSCAFG00000000821:UTP23
HMPOS	chr14	15001	6652000	5181	0.115355	0	ENSCAFG00000006267	ENSCAFG00000042443	ENSCAFG00000048164	ENSCAFG00000024874	ENSCAFG00000001138	ENSCAFG00000024336	ENSCAFG00000024333	ENSCAFG00000024329:H2AW	ENSCAFG00000042008	ENSCAFG00000043964	ENSCAFG00000049518	ENSCAFG00000047232	ENSCAFG00000029790:TRIM17	ENSCAFG00000049474	ENSCAFG00000043502	ENSCAFG00000001167:IBA57	ENSCAFG00000001170:GJC2	ENSCAFG00000001174:GUK1	ENSCAFG00000001176:MRPL55	ENSCAFG00000001177:C14H1orf35	ENSCAFG00000010433:ARF1	ENSCAFG00000001179:WNT3A	ENSCAFG00000031441:WNT9A	ENSCAFG00000042301	ENSCAFG00000001184:PRSS38	ENSCAFG00000025389:SNAP47	ENSCAFG00000001187:JMJD4	ENSCAFG00000001189:OR6F1	ENSCAFG00000001190:OR13G1	ENSCAFG00000001192	ENSCAFG00000030646	ENSCAFG00000028831:ELOF1	ENSCAFG00000001195	ENSCAFG00000001199	ENSCAFG00000028629	ENSCAFG00000048824	ENSCAFG00000041843:OR2AJ1	ENSCAFG00000024736:OR2W3	ENSCAFG00000001226:TRIM58	ENSCAFG00000034233	ENSCAFG00000001242	ENSCAFG00000031134	ENSCAFG00000029699
HMPOS	chr14	6652001	19696000	12109	-0.62028	-	ENSCAFG00000024968:CPA1	ENSCAFG00000026321:U6	ENSCAFG00000001494:SSMEM1	ENSCAFG00000001495:TMEM209	ENSCAFG00000001497:KLHDC10	ENSCAFG00000001499	ENSCAFG00000001505:UBE2H	ENSCAFG00000045932	ENSCAFG00000020442:MIR183	ENSCAFG00000020617:cfa-mir-96	ENSCAFG00000020489:cfa-mir-182	ENSCAFG00000001507:NRF1	ENSCAFG00000046646	ENSCAFG00000047429	ENSCAFG00000038351:SMKR1	ENSCAFG00000001515:STRIP2	ENSCAFG00000001524:AHCYL2	ENSCAFG00000044295	ENSCAFG00000001531:SMO	ENSCAFG00000001533:TSPAN33	ENSCAFG00000040580	ENSCAFG00000001543:TNPO3	ENSCAFG00000029750	ENSCAFG00000001611:IRF5	ENSCAFG00000001616:KCP	ENSCAFG00000031387	ENSCAFG00000030107:ATP6V1FNB	ENSCAFG00000001620:ATP6V1F	ENSCAFG00000001585:FLNC	ENSCAFG00000023734:CCDC136	ENSCAFG00000001626:OPN1SW	ENSCAFG00000001644:FAM71F1	ENSCAFG00000001645:FAM71F2	ENSCAFG00000032016	ENSCAFG00000001651:IMPDH1	ENSCAFG00000029912:PRRT4	ENSCAFG00000001667:RBM28	ENSCAFG00000001672:LEP	ENSCAFG00000032858	ENSCAFG00000046126	ENSCAFG00000020499:MIR129-1	ENSCAFG00000041376	ENSCAFG00000001700:SND1
HMPOS	chr14	19696001	24239000	4374	0.316556	+	ENSCAFG00000002069:COL1A2	ENSCAFG00000002093:CASD1	ENSCAFG00000002104:SGCE	ENSCAFG00000032379:PEG10	ENSCAFG00000027847:U6	ENSCAFG00000026897:U4	ENSCAFG00000002110:PPP1R9A	ENSCAFG00000022939:U6	ENSCAFG00000002118:PON3	ENSCAFG00000002123:PON2	ENSCAFG00000002124:ASB4	ENSCAFG00000002129:PDK4	ENSCAFG00000002143:DYNC1I1	ENSCAFG00000043149:U4	ENSCAFG00000025863:SNORA62	ENSCAFG00000020789:U1	ENSCAFG00000002161:SLC25A13	ENSCAFG00000017509	ENSCAFG00000002179	ENSCAFG00000002187:DLX6	ENSCAFG00000002191:DLX5	ENSCAFG00000048820	ENSCAFG00000041468:cfa-mir-8841-1	ENSCAFG00000031467	ENSCAFG00000002207:TAC1	ENSCAFG00000002222:ASNS	ENSCAFG00000033034	ENSCAFG00000002227:C1GALT1	ENSCAFG00000029367:COL28A1	ENSCAFG00000002238:MIOS	ENSCAFG00000049566	ENSCAFG00000002246:GLCCI1	ENSCAFG00000002257:ICA1	ENSCAFG00000045221	ENSCAFG00000027279:U2	ENSCAFG00000025301:NXPH1
HMPOS	chr14	24239001	28051000	3557	-0.730618	-	ENSCAFG00000025301:NXPH1	ENSCAFG00000046493	ENSCAFG00000043122	ENSCAFG00000014751	ENSCAFG00000046637	ENSCAFG00000002271:PHF14	ENSCAFG00000002280:THSD7A	ENSCAFG00000047584	ENSCAFG00000002290	ENSCAFG00000002306:TMEM106B	ENSCAFG00000002308:VWDE	ENSCAFG00000024302:CAFA-T2R2	ENSCAFG00000045118	ENSCAFG00000025725	ENSCAFG00000026984:U4	ENSCAFG00000044821:SCIN	ENSCAFG00000002317:CRSP-4	ENSCAFG00000044503	ENSCAFG00000042194	ENSCAFG00000043217	ENSCAFG00000050061	ENSCAFG00000050038	ENSCAFG00000045321
HMPOS	chr14	28051001	28587000	501	0.266679	+	ENSCAFG00000049161
HMPOS	chr14	28587001	60966000	30466	-0.691495	-	ENSCAFG00000002342:ETV1	ENSCAFG00000047977	ENSCAFG00000021363:Y_RNA	ENSCAFG00000002402:DGKB	ENSCAFG00000002409	ENSCAFG00000026916	ENSCAFG00000038510	ENSCAFG00000002414:AGMO	ENSCAFG00000044766	ENSCAFG00000031802:CRPPA	ENSCAFG00000042621	ENSCAFG00000048898	ENSCAFG00000002426:SOSTDC1	ENSCAFG00000032370:LRRC72	ENSCAFG00000002428:ANKMY2	ENSCAFG00000002424:BZW2	ENSCAFG00000002432:TSPAN13	ENSCAFG00000002437:AGR2	ENSCAFG00000043611	ENSCAFG00000045691	ENSCAFG00000037528	ENSCAFG00000020935:U6	ENSCAFG00000002440	ENSCAFG00000002448:AHR	ENSCAFG00000043899	ENSCAFG00000002455	ENSCAFG00000046726	ENSCAFG00000048683	ENSCAFG00000002467:SNX13	ENSCAFG00000041290:PRPS1L1	ENSCAFG00000026754	ENSCAFG00000002498:HDAC9	ENSCAFG00000046040	ENSCAFG00000033747	ENSCAFG00000002506:FERD3L	ENSCAFG00000045684	ENSCAFG00000002511:TWISTNB	ENSCAFG00000002513:TMEM196	ENSCAFG00000002515:MACC1	ENSCAFG00000030065:U6	ENSCAFG00000002519:ITGB8	ENSCAFG00000046056	ENSCAFG00000043566
HMPOS	chr15	1001	64190966	57138	0.136702	0	ENSCAFG00000002484	ENSCAFG00000002485	ENSCAFG00000002486	ENSCAFG00000002488	ENSCAFG00000002491	ENSCAFG00000002500:SLC2A1	ENSCAFG00000002505:ZNF691	ENSCAFG00000002509:ERMAP	ENSCAFG00000002512:SVBP	ENSCAFG00000002514:TMEM269	ENSCAFG00000002516:C15H1orf50	ENSCAFG00000002526:P3H1	ENSCAFG00000002540:CLDN19	ENSCAFG00000002541:YBX1	ENSCAFG00000002544:PPIH	ENSCAFG00000002549:CCDC30	ENSCAFG00000002553:PPCS	ENSCAFG00000002556:ZMYND12	ENSCAFG00000002557:RIMKLA	ENSCAFG00000002563:FOXJ3	ENSCAFG00000045035	ENSCAFG00000002568:GUCA2A	ENSCAFG00000002574:GUCA2B	ENSCAFG00000044963	ENSCAFG00000047586:cfa-mir-8839	ENSCAFG00000042192	ENSCAFG00000002576:HIVEP3	ENSCAFG00000002579:EDN2	ENSCAFG00000048846	ENSCAFG00000047995	ENSCAFG00000048094	ENSCAFG00000038329	ENSCAFG00000022442:U4	ENSCAFG00000002592:SCMH1	ENSCAFG00000002600:SLFNL1	ENSCAFG00000002732:CTPS1	ENSCAFG00000046266	ENSCAFG00000002814:KCNQ4	ENSCAFG00000043114	ENSCAFG00000002827:NFYC	ENSCAFG00000025650:MIR30C1	ENSCAFG00000020447:cfa-mir-30e	ENSCAFG00000002830:RIMS3
HMPOS	chr16	1	6390000	5592	-0.108394	0	ENSCAFG00000042888	ENSCAFG00000025598:HUS1	ENSCAFG00000012301:TNS3	ENSCAFG00000042254	ENSCAFG00000037642	ENSCAFG00000034663	ENSCAFG00000042117	ENSCAFG00000049047	ENSCAFG00000046152	ENSCAFG00000012294:IGFBP3	ENSCAFG00000049174	ENSCAFG00000012249:ADCY1	ENSCAFG00000049329:cfa-mir-8862	ENSCAFG00000040970:cfa-mir-8852	ENSCAFG00000049290	ENSCAFG00000042307	ENSCAFG00000036837	ENSCAFG00000046344	ENSCAFG00000048731	ENSCAFG00000029647	ENSCAFG00000045023	ENSCAFG00000047681	ENSCAFG00000044422:cfa-mir-8793-3	ENSCAFG00000003392	ENSCAFG00000047587	ENSCAFG00000049999	ENSCAFG00000003403:PDIA4	ENSCAFG00000049113	ENSCAFG00000022570:Y_RNA	ENSCAFG00000022137:Y_RNA	ENSCAFG00000028240:Y_RNA	ENSCAFG00000028225:Y_RNA	ENSCAFG00000031560:U6	ENSCAFG00000050045	ENSCAFG00000003411:EZH2	ENSCAFG00000003440:CUL1	ENSCAFG00000045720	ENSCAFG00000047243	ENSCAFG00000003479:CNTNAP2	ENSCAFG00000043413	ENSCAFG00000021650:U6	ENSCAFG00000038018	ENSCAFG00000041101
HMPOS	chr16	6390001	59629000	47493	-0.596791	-	ENSCAFG00000003623:CASP2	ENSCAFG00000028852:TMEM139	ENSCAFG00000029004	ENSCAFG00000024884:TAS2R40	ENSCAFG00000003540:TAS2R39	ENSCAFG00000003648:PIP	ENSCAFG00000003650	ENSCAFG00000003654:OR6V1	ENSCAFG00000045667:OR9A2	ENSCAFG00000003658:KEL	ENSCAFG00000029907:LLCFC1	ENSCAFG00000003670:TRPV5	ENSCAFG00000041018	ENSCAFG00000025465:TRPV6	ENSCAFG00000003745:EPHB6	ENSCAFG00000048977	ENSCAFG00000049105	ENSCAFG00000035552	ENSCAFG00000029623:TRBV30	ENSCAFG00000014478	ENSCAFG00000049082:TRBV28	ENSCAFG00000014481	ENSCAFG00000045360	ENSCAFG00000031359:TRBV25-1	ENSCAFG00000043031:TRBV24-1	ENSCAFG00000042586	ENSCAFG00000046664:TRBV18	ENSCAFG00000029651	ENSCAFG00000024810	ENSCAFG00000003812	ENSCAFG00000003811	ENSCAFG00000048749	ENSCAFG00000029837	ENSCAFG00000030524	ENSCAFG00000003818	ENSCAFG00000003820	ENSCAFG00000003823:PRSS58	ENSCAFG00000029181	ENSCAFG00000030973	ENSCAFG00000025371:MGAM2	ENSCAFG00000003841:MGAM	ENSCAFG00000003856:TAS2R38	ENSCAFG00000003864:CLEC5A
HMPOS	chr17	31001	64267000	57904	0.298167	+	ENSCAFG00000046522	ENSCAFG00000025168:FAM110C	ENSCAFG00000042277	ENSCAFG00000003200:SH3YL1	ENSCAFG00000030097:ACP1	ENSCAFG00000049648	ENSCAFG00000042100	ENSCAFG00000035189	ENSCAFG00000038542	ENSCAFG00000047413:TMEM18	ENSCAFG00000041953	ENSCAFG00000043996	ENSCAFG00000035080	ENSCAFG00000046903	ENSCAFG00000003214:SNTG2	ENSCAFG00000003217:TPO	ENSCAFG00000039320	ENSCAFG00000003228:PXDN	ENSCAFG00000049598	ENSCAFG00000045632	ENSCAFG00000003240:MYT1L	ENSCAFG00000043829	ENSCAFG00000042233	ENSCAFG00000048612	ENSCAFG00000033154	ENSCAFG00000042098	ENSCAFG00000048793	ENSCAFG00000046913	ENSCAFG00000042601	ENSCAFG00000043065	ENSCAFG00000045626	ENSCAFG00000043858	ENSCAFG00000041060	ENSCAFG00000046670	ENSCAFG00000003251:EIPR1	ENSCAFG00000047233	ENSCAFG00000003254:TRAPPC12	ENSCAFG00000027457:U6	ENSCAFG00000040846	ENSCAFG00000033824	ENSCAFG00000003259:RNASEH1	ENSCAFG00000003263:RPS7	ENSCAFG00000003265:COLEC11
HMPOS	chr18	29001	4574000	4075	0.098387	0	ENSCAFG00000041305	ENSCAFG00000014138:SUN3	ENSCAFG00000014131:C18H7orf57	ENSCAFG00000032173	ENSCAFG00000003334:ABCA13	ENSCAFG00000043420	ENSCAFG00000043282	ENSCAFG00000046948	ENSCAFG00000024474	ENSCAFG00000042156	ENSCAFG00000003354:VWC2	ENSCAFG00000041614	ENSCAFG00000003356:ZPBP	ENSCAFG00000003358	ENSCAFG00000037073	ENSCAFG00000048256	ENSCAFG00000044437	ENSCAFG00000003374:IKZF1	ENSCAFG00000003379:FIGNL1	ENSCAFG00000047939	ENSCAFG00000003400:DDC	ENSCAFG00000003422:GRB10	ENSCAFG00000041586	ENSCAFG00000044024	ENSCAFG00000039580	ENSCAFG00000049572	ENSCAFG00000041984	ENSCAFG00000049643	ENSCAFG00000003438:COBL	ENSCAFG00000048617	ENSCAFG00000043137	ENSCAFG00000038363	ENSCAFG00000030774	ENSCAFG00000043372	ENSCAFG00000030066:U1	ENSCAFG00000041314	ENSCAFG00000041175
HMPOS	chr18	4574001	18014000	12052	-0.466914	-	ENSCAFG00000045219	ENSCAFG00000003455	ENSCAFG00000039817	ENSCAFG00000030995:U6	ENSCAFG00000003456:VSTM2A	ENSCAFG00000003459:SEC61G	ENSCAFG00000048843:U3	ENSCAFG00000033112	ENSCAFG00000022264:U4	ENSCAFG00000003465:EGFR	ENSCAFG00000003470:LANCL2	ENSCAFG00000026283:U6	ENSCAFG00000003474:VOPP1	ENSCAFG00000003476:BLVRA	ENSCAFG00000031110:COA1	ENSCAFG00000003480:STK17A	ENSCAFG00000003494:HECW1	ENSCAFG00000031335:U6	ENSCAFG00000003507:MRPL32	ENSCAFG00000044635:PSMA2	ENSCAFG00000003519:C7orf25	ENSCAFG00000033721	ENSCAFG00000036987	ENSCAFG00000036215	ENSCAFG00000003535:GLI3	ENSCAFG00000047533	ENSCAFG00000027402:U6	ENSCAFG00000003550:INHBA	ENSCAFG00000037859	ENSCAFG00000036848	ENSCAFG00000046167	ENSCAFG00000048070	ENSCAFG00000003551	ENSCAFG00000003556:SUGCT	ENSCAFG00000028190:U6	ENSCAFG00000028433	ENSCAFG00000031550:MPLKIP	ENSCAFG00000029250:CDK13	ENSCAFG00000041709	ENSCAFG00000027647:U6	ENSCAFG00000030906:RALA	ENSCAFG00000003569:YAE1	ENSCAFG00000047909
HMPOS	chr18	18014001	18288000	265	-2.64126	-	ENSCAFG00000004366:MAGI2
HMPOS	chr18	18288001	19680000	1008	-0.544603	-	ENSCAFG00000004366:MAGI2	ENSCAFG00000035070	ENSCAFG00000040428
HMPOS	chr18	19680001	31330000	10835	-0.012652	0	ENSCAFG00000016413:GNAI1	ENSCAFG00000013680:GNAT3	ENSCAFG00000006401:CD36	ENSCAFG00000006381:SEMA3C	ENSCAFG00000038568	ENSCAFG00000006370:HGF	ENSCAFG00000049175	ENSCAFG00000042605	ENSCAFG00000046224	ENSCAFG00000006339:CACNA2D1	ENSCAFG00000022115:U6	ENSCAFG00000043405	ENSCAFG00000006264:PCLO	ENSCAFG00000043361	ENSCAFG00000034469	ENSCAFG00000006247:SEMA3E	ENSCAFG00000046129	ENSCAFG00000006212:SEMA3A	ENSCAFG00000028061:U6	ENSCAFG00000044560	ENSCAFG00000046418	ENSCAFG00000006128:SEMA3D	ENSCAFG00000027671:U6	ENSCAFG00000028042:U6	ENSCAFG00000041566	ENSCAFG00000043528	ENSCAFG00000049445	ENSCAFG00000006087:SEPTIN14	ENSCAFG00000047811:U4	ENSCAFG00000045496	ENSCAFG00000006415	ENSCAFG00000006423:ODF3	ENSCAFG00000006433:BET1L	ENSCAFG00000006439:RIC8A	ENSCAFG00000006450:SIRT3	ENSCAFG00000006455:PSMD13	ENSCAFG00000032118	ENSCAFG00000044403	ENSCAFG00000006468:NLRP6	ENSCAFG00000006474:PGGHG	ENSCAFG00000041447	ENSCAFG00000050027	ENSCAFG00000046009
HMPOS	chr18	31330001	55837000	20839	0.123291	0	ENSCAFG00000006799:C18H11orf74	ENSCAFG00000006803:RAG2	ENSCAFG00000006808:RAG1	ENSCAFG00000040506	ENSCAFG00000006813:TRAF6	ENSCAFG00000042549	ENSCAFG00000006825:PRR5L	ENSCAFG00000006832:COMMD9	ENSCAFG00000006840:LDLRAD3	ENSCAFG00000040103	ENSCAFG00000006848:TRIM44	ENSCAFG00000006865:PAMR1	ENSCAFG00000006881:SLC1A2	ENSCAFG00000044405	ENSCAFG00000041413	ENSCAFG00000006889:CD44	ENSCAFG00000047443	ENSCAFG00000006898:PDHX	ENSCAFG00000027795:cfa-mir-1343	ENSCAFG00000006910:APIP	ENSCAFG00000048585	ENSCAFG00000043125	ENSCAFG00000031582:EHF	ENSCAFG00000046435	ENSCAFG00000006935:ELF5	ENSCAFG00000006941:CAT	ENSCAFG00000006977:ABTB2	ENSCAFG00000007028:NAT10	ENSCAFG00000007104:CAPRIN1	ENSCAFG00000044971	ENSCAFG00000043269	ENSCAFG00000041144	ENSCAFG00000047631	ENSCAFG00000007127:LMO2	ENSCAFG00000007148:FBXO3	ENSCAFG00000028508:CD59	ENSCAFG00000029988:C18H11orf91	ENSCAFG00000007196:KIAA1549L	ENSCAFG00000047794	ENSCAFG00000007235:HIPK3	ENSCAFG00000007264:CSTF3	ENSCAFG00000007298:TCP11L1	ENSCAFG00000005307
HMPOS	chr19	1	8346000	7512	0.216997	0	ENSCAFG00000003613:GAB1	ENSCAFG00000003622:USP38	ENSCAFG00000049219	ENSCAFG00000021699:U6	ENSCAFG00000048360	ENSCAFG00000042079	ENSCAFG00000027173:U6	ENSCAFG00000003624:INPP4B	ENSCAFG00000042177:U4	ENSCAFG00000047829	ENSCAFG00000003626:IL15	ENSCAFG00000038482	ENSCAFG00000003628	ENSCAFG00000003630:ZNF330	ENSCAFG00000028804:RNF150	ENSCAFG00000041821	ENSCAFG00000036906	ENSCAFG00000038574	ENSCAFG00000003662:TBC1D9	ENSCAFG00000032468:U6	ENSCAFG00000041370	ENSCAFG00000003684	ENSCAFG00000029846:ELMOD2	ENSCAFG00000031714:MGAT4D	ENSCAFG00000003696:CLGN	ENSCAFG00000003699:SCOC	ENSCAFG00000039525	ENSCAFG00000042379	ENSCAFG00000028984	ENSCAFG00000042133	ENSCAFG00000045649	ENSCAFG00000045362	ENSCAFG00000003700:MAML3	ENSCAFG00000048008	ENSCAFG00000003703:SETD7	ENSCAFG00000042891	ENSCAFG00000044615	ENSCAFG00000003706:RAB33B	ENSCAFG00000003716:NAA15	ENSCAFG00000047391	ENSCAFG00000003727:MGARP	ENSCAFG00000028353:U4	ENSCAFG00000049985
HMPOS	chr19	8346001	53741000	41939	-0.055973	0	ENSCAFG00000003785:PCDH10	ENSCAFG00000049101	ENSCAFG00000043663	ENSCAFG00000028273:U6	ENSCAFG00000003797	ENSCAFG00000039256	ENSCAFG00000039933	ENSCAFG00000028704:U6	ENSCAFG00000038465	ENSCAFG00000043635	ENSCAFG00000048551	ENSCAFG00000049672	ENSCAFG00000044049	ENSCAFG00000003799:C19H4orf33	ENSCAFG00000044907	ENSCAFG00000003801:SCLT1	ENSCAFG00000003808:JADE1	ENSCAFG00000047613	ENSCAFG00000046515	ENSCAFG00000041989	ENSCAFG00000030590	ENSCAFG00000003822:PGRMC2	ENSCAFG00000003831:LARP1B	ENSCAFG00000021460:U6	ENSCAFG00000003848:ABHD18	ENSCAFG00000003857	ENSCAFG00000003860:MFSD8	ENSCAFG00000032591:U6	ENSCAFG00000003875:PLK4	ENSCAFG00000003896:HSPA4L	ENSCAFG00000003934:INTU	ENSCAFG00000044294	ENSCAFG00000005164	ENSCAFG00000044913:cfa-mir-8857	ENSCAFG00000031027:U6	ENSCAFG00000049364	ENSCAFG00000041964:U2	ENSCAFG00000037669	ENSCAFG00000003951	ENSCAFG00000046327	ENSCAFG00000042009	ENSCAFG00000044489	ENSCAFG00000021554:U2
HMPOS	chr2	1	85426000	74411	0.069405	0	ENSCAFG00000045957	ENSCAFG00000041500	ENSCAFG00000048444	ENSCAFG00000003666	ENSCAFG00000028129:U6	ENSCAFG00000047452	ENSCAFG00000042274	ENSCAFG00000003668	ENSCAFG00000028469	ENSCAFG00000047037	ENSCAFG00000045205	ENSCAFG00000041134	ENSCAFG00000003672:FZD8	ENSCAFG00000030650	ENSCAFG00000023176	ENSCAFG00000044278	ENSCAFG00000003678:CCNY	ENSCAFG00000048667	ENSCAFG00000042217	ENSCAFG00000003685:CREM	ENSCAFG00000042449	ENSCAFG00000003705:CUL2	ENSCAFG00000003737:PARD3	ENSCAFG00000018410	ENSCAFG00000041263	ENSCAFG00000020928:U6	ENSCAFG00000046203	ENSCAFG00000048896	ENSCAFG00000038812	ENSCAFG00000048331	ENSCAFG00000003776:NRP1	ENSCAFG00000003821:ITGB1	ENSCAFG00000048950	ENSCAFG00000044435	ENSCAFG00000003851	ENSCAFG00000043073:cfa-mir-8864-1	ENSCAFG00000048489	ENSCAFG00000049457	ENSCAFG00000023536	ENSCAFG00000042321:cfa-mir-8864-1	ENSCAFG00000032861	ENSCAFG00000023478	ENSCAFG00000023337
HMPOS	chr20	1	16593000	15161	0.303124	+	ENSCAFG00000030878:ZNF35	ENSCAFG00000029966:ALDH1L1	ENSCAFG00000003765:SLC41A3	ENSCAFG00000049956	ENSCAFG00000039352	ENSCAFG00000013760	ENSCAFG00000003792	ENSCAFG00000013572	ENSCAFG00000003807:KLF15	ENSCAFG00000003813:CFAP100	ENSCAFG00000003826:ZXDC	ENSCAFG00000003843:UROC1	ENSCAFG00000028530	ENSCAFG00000031690:C20H3orf22	ENSCAFG00000003884:TXNRD3	ENSCAFG00000003989:PLXNA1	ENSCAFG00000035976	ENSCAFG00000049522	ENSCAFG00000042708	ENSCAFG00000046033	ENSCAFG00000004039:TPRA1	ENSCAFG00000004052:MCM2	ENSCAFG00000004072:PODXL2	ENSCAFG00000004082:ABTB1	ENSCAFG00000004093:MGLL	ENSCAFG00000004105:KBTBD12	ENSCAFG00000004107:SEC61A1	ENSCAFG00000004123:RUVBL1	ENSCAFG00000016329	ENSCAFG00000004135:EEFSEC	ENSCAFG00000041496	ENSCAFG00000046561	ENSCAFG00000004138:DNAJB8	ENSCAFG00000004143:GATA2	ENSCAFG00000004144	ENSCAFG00000004148:RPN1	ENSCAFG00000004157:RAB7A	ENSCAFG00000042280	ENSCAFG00000004163:HMCES	ENSCAFG00000004255:COPG1	ENSCAFG00000004320:CNBP	ENSCAFG00000004333:ISY1	ENSCAFG00000024835:RAB43
HMPOS	chr20	16593001	30706000	13535	-0.131508	0	ENSCAFG00000036207	ENSCAFG00000006248:CHL1	ENSCAFG00000029922:U6	ENSCAFG00000026241	ENSCAFG00000006312	ENSCAFG00000048607	ENSCAFG00000006327	ENSCAFG00000028396:U6	ENSCAFG00000006357:CNTN3	ENSCAFG00000036778	ENSCAFG00000046010	ENSCAFG00000030541:PDZRN3	ENSCAFG00000047726	ENSCAFG00000044510	ENSCAFG00000046684	ENSCAFG00000006416:PPP4R2	ENSCAFG00000006424:GXYLT2	ENSCAFG00000006434:SHQ1	ENSCAFG00000045045	ENSCAFG00000039544	ENSCAFG00000006441:RYBP	ENSCAFG00000050071	ENSCAFG00000049892	ENSCAFG00000041726	ENSCAFG00000042108	ENSCAFG00000047924:PROK2	ENSCAFG00000045547	ENSCAFG00000006445:EIF4E3	ENSCAFG00000043089	ENSCAFG00000006461:FOXP1	ENSCAFG00000046789	ENSCAFG00000036137	ENSCAFG00000030627:MDFIC2	ENSCAFG00000006496:MITF	ENSCAFG00000043758	ENSCAFG00000042878	ENSCAFG00000033367	ENSCAFG00000038467	ENSCAFG00000006521:FRMD4B	ENSCAFG00000006531:LMOD3	ENSCAFG00000006541:ARL6IP5	ENSCAFG00000006548:UBA3	ENSCAFG00000006553:TMF1
HMPOS	chr20	30706001	58134000	22090	0.004929	0	ENSCAFG00000007194:FHIT	ENSCAFG00000034066	ENSCAFG00000042104	ENSCAFG00000034615	ENSCAFG00000007205:C20H3orf67	ENSCAFG00000027208:U4	ENSCAFG00000007216:FAM3D	ENSCAFG00000007225:FAM107A	ENSCAFG00000044563	ENSCAFG00000007261:ACOX2	ENSCAFG00000007317:KCTD6	ENSCAFG00000007340	ENSCAFG00000007367:PXK	ENSCAFG00000007390:RPP14	ENSCAFG00000007394:ABHD6	ENSCAFG00000007419:DNASE1L3	ENSCAFG00000007603:FLNB	ENSCAFG00000007695:SLMAP	ENSCAFG00000045857	ENSCAFG00000007751:DENND6A	ENSCAFG00000029086:ARF4	ENSCAFG00000007792:PDE12	ENSCAFG00000007873:DNAH12	ENSCAFG00000007936:ASB14	ENSCAFG00000007952:APPL1	ENSCAFG00000007972	ENSCAFG00000007995:HESX1	ENSCAFG00000008023:IL17RD	ENSCAFG00000008061:ARHGEF3	ENSCAFG00000044683	ENSCAFG00000008083:TASOR	ENSCAFG00000008112:CCDC66	ENSCAFG00000008140:ERC2	ENSCAFG00000029321:WNT5A	ENSCAFG00000041844	ENSCAFG00000048291:U4	ENSCAFG00000045655	ENSCAFG00000008211:CACNA2D3	ENSCAFG00000008232:LRTM1	ENSCAFG00000042574:U4	ENSCAFG00000049517	ENSCAFG00000046034:SELENOK	ENSCAFG00000008248:ACTR8
HMPOS	chr21	8001	1305000	1049	0.01518	0	ENSCAFG00000049415	ENSCAFG00000003974	ENSCAFG00000003978:PGR	ENSCAFG00000003991:ARHGAP42	ENSCAFG00000042325	ENSCAFG00000047045	ENSCAFG00000004018:CNTN5	ENSCAFG00000048474
HMPOS	chr21	1305001	50858000	44411	-0.523392	-	ENSCAFG00000004018:CNTN5	ENSCAFG00000029274:U6	ENSCAFG00000013779	ENSCAFG00000026119:U6	ENSCAFG00000043813	ENSCAFG00000047485	ENSCAFG00000004073	ENSCAFG00000004081:JRKL	ENSCAFG00000004083:CCDC82	ENSCAFG00000004087:MAML2	ENSCAFG00000048841	ENSCAFG00000026616	ENSCAFG00000004092:MTMR2	ENSCAFG00000004104:CEP57	ENSCAFG00000004118:FAM76B	ENSCAFG00000036575	ENSCAFG00000004124	ENSCAFG00000041999	ENSCAFG00000041542	ENSCAFG00000045631	ENSCAFG00000004127:SESN3	ENSCAFG00000004129:ENDOD1	ENSCAFG00000004131:KDM4D	ENSCAFG00000004134:CWC15	ENSCAFG00000004137:AMOTL1	ENSCAFG00000041206:cfa-mir-8812	ENSCAFG00000004147:PIWIL4	ENSCAFG00000025166:FUT4	ENSCAFG00000029788:C21H11orf97	ENSCAFG00000048626	ENSCAFG00000028681:ANKRD49	ENSCAFG00000004162:MRE11	ENSCAFG00000031257:GPR83	ENSCAFG00000004172:IZUMO1R	ENSCAFG00000038940	ENSCAFG00000049005	ENSCAFG00000004176:PANX1	ENSCAFG00000004184:HEPHL1	ENSCAFG00000044732	ENSCAFG00000004203:VSTM5	ENSCAFG00000004211:MED17	ENSCAFG00000004225:C21H11orf54	ENSCAFG00000004233
HMPOS	chr22	20001	10049000	9076	0.505111	+	ENSCAFG00000049982	ENSCAFG00000004252:ALG11	ENSCAFG00000004261:ATP7B	ENSCAFG00000050055	ENSCAFG00000004278:CCDC70	ENSCAFG00000033265	ENSCAFG00000004282:WDFY2	ENSCAFG00000045989	ENSCAFG00000038711	ENSCAFG00000025364:INTS6	ENSCAFG00000028728:SERPINE3	ENSCAFG00000004287	ENSCAFG00000049575	ENSCAFG00000045918	ENSCAFG00000004291	ENSCAFG00000004295:RNASEH2B	ENSCAFG00000046822	ENSCAFG00000049922	ENSCAFG00000046176	ENSCAFG00000046042:U4	ENSCAFG00000042128	ENSCAFG00000049635	ENSCAFG00000034069	ENSCAFG00000048189	ENSCAFG00000044565	ENSCAFG00000027090:U6	ENSCAFG00000046412	ENSCAFG00000037238	ENSCAFG00000020963:U6	ENSCAFG00000042152	ENSCAFG00000020487:MIR15A	ENSCAFG00000025739:MIR16-1	ENSCAFG00000004309:SPRYD7	ENSCAFG00000004308:TRIM13	ENSCAFG00000004325:KPNA3	ENSCAFG00000004337:EBPL	ENSCAFG00000010362	ENSCAFG00000004345:RCBTB1	ENSCAFG00000004341:SETDB2	ENSCAFG00000004408:CAB39L	ENSCAFG00000004421:CDADC1	ENSCAFG00000031043:MLNR	ENSCAFG00000043999
HMPOS	chr22	10049001	45246000	33224	0.314841	+	ENSCAFG00000004843:OLFM4	ENSCAFG00000048415	ENSCAFG00000024745	ENSCAFG00000044555	ENSCAFG00000021822:U6	ENSCAFG00000047358	ENSCAFG00000043447	ENSCAFG00000045070	ENSCAFG00000026317:U6	ENSCAFG00000027869:U6	ENSCAFG00000034340	ENSCAFG00000035577	ENSCAFG00000039313	ENSCAFG00000042444	ENSCAFG00000028729:U6	ENSCAFG00000050063	ENSCAFG00000027105:U6	ENSCAFG00000041363	ENSCAFG00000043820	ENSCAFG00000004870:PCDH17	ENSCAFG00000048270	ENSCAFG00000046245	ENSCAFG00000047184	ENSCAFG00000035494	ENSCAFG00000041014	ENSCAFG00000047273	ENSCAFG00000045806	ENSCAFG00000044830	ENSCAFG00000035107	ENSCAFG00000004902:DIAPH3	ENSCAFG00000043176	ENSCAFG00000023746:TDRD3	ENSCAFG00000049473	ENSCAFG00000033179	ENSCAFG00000004303	ENSCAFG00000004924	ENSCAFG00000009620	ENSCAFG00000026813:U3	ENSCAFG00000048196	ENSCAFG00000004935:PCDH20	ENSCAFG00000038721	ENSCAFG00000048388	ENSCAFG00000034000
HMPOS	chr22	45246001	61439000	14894	0.422841	+	ENSCAFG00000043306	ENSCAFG00000005323:DCT	ENSCAFG00000044606	ENSCAFG00000005327:TGDS	ENSCAFG00000005334:GPR180	ENSCAFG00000049489	ENSCAFG00000005433:ABCC4	ENSCAFG00000041630	ENSCAFG00000005458:CLDN10	ENSCAFG00000025988:U6	ENSCAFG00000005465:DZIP1	ENSCAFG00000005480:DNAJC3	ENSCAFG00000005500:UGGT2	ENSCAFG00000029934:HS6ST3	ENSCAFG00000047495	ENSCAFG00000005515:OXGR1	ENSCAFG00000026892:U6	ENSCAFG00000036423	ENSCAFG00000005523:MBNL2	ENSCAFG00000031424:RAP2A	ENSCAFG00000043028	ENSCAFG00000036528	ENSCAFG00000044357	ENSCAFG00000005538	ENSCAFG00000005561:IPO5	ENSCAFG00000041526	ENSCAFG00000005595:FARP1	ENSCAFG00000005625:STK24	ENSCAFG00000029967	ENSCAFG00000005656:SLC15A1	ENSCAFG00000005730:DOCK9	ENSCAFG00000049398	ENSCAFG00000005799:UBAC2	ENSCAFG00000005800:GPR18	ENSCAFG00000031304:U6	ENSCAFG00000005802:GPR183	ENSCAFG00000048782	ENSCAFG00000036475	ENSCAFG00000005809:TM9SF2	ENSCAFG00000031580:CLYBL	ENSCAFG00000005833	ENSCAFG00000005834:ZIC5	ENSCAFG00000042145
HMPOS	chr23	1	1355000	1218	-0.102526	0	ENSCAFG00000004298	ENSCAFG00000028765	ENSCAFG00000048110	ENSCAFG00000048010	ENSCAFG00000028319:U6	ENSCAFG00000032899	ENSCAFG00000038185	ENSCAFG00000004315:SYNDIG1	ENSCAFG00000024112	ENSCAFG00000049272	ENSCAFG00000035188	ENSCAFG00000043995	ENSCAFG00000004318:CST7	ENSCAFG00000004322:APMAP	ENSCAFG00000028422:U6	ENSCAFG00000004360:ACSS1	ENSCAFG00000004368:VSX1
HMPOS	chr23	1355001	5216000	3351	0.215293	0	ENSCAFG00000046575:U4	ENSCAFG00000004371:ENTPD6	ENSCAFG00000004380:PYGB	ENSCAFG00000021341:U4	ENSCAFG00000004389:ABHD12	ENSCAFG00000004391	ENSCAFG00000029334:GINS1	ENSCAFG00000004400:NINL	ENSCAFG00000021902:U6	ENSCAFG00000030184	ENSCAFG00000041679:cfa-mir-8807	ENSCAFG00000004412	ENSCAFG00000030360	ENSCAFG00000004423:TCAIM	ENSCAFG00000014487:ZNF445	ENSCAFG00000004424:TOPAZ1	ENSCAFG00000042245	ENSCAFG00000044922:U4	ENSCAFG00000004427	ENSCAFG00000004431	ENSCAFG00000041441	ENSCAFG00000038718	ENSCAFG00000025666:MIR138-1	ENSCAFG00000044456	ENSCAFG00000036481	ENSCAFG00000043480	ENSCAFG00000043106	ENSCAFG00000004453:ABHD5	ENSCAFG00000044918	ENSCAFG00000011032	ENSCAFG00000045276:U4	ENSCAFG00000004479:ANO10	ENSCAFG00000049928	ENSCAFG00000046815	ENSCAFG00000043646	ENSCAFG00000004489:SNRK	ENSCAFG00000049739	ENSCAFG00000045706	ENSCAFG00000004530:CLASP2	ENSCAFG00000004598:UBP1	ENSCAFG00000004630:FBXL2	ENSCAFG00000004639:SUSD5	ENSCAFG00000002132
HMPOS	chr23	5218001	20503000	14357	-0.101884	0	ENSCAFG00000046376	ENSCAFG00000025927:U6	ENSCAFG00000027372:U4	ENSCAFG00000038367	ENSCAFG00000004753:ARPP21	ENSCAFG00000020567:MIR128-2	ENSCAFG00000042218	ENSCAFG00000041704	ENSCAFG00000004768:STAC	ENSCAFG00000004776:TRANK1	ENSCAFG00000004777:EPM2AIP1	ENSCAFG00000004783:MLH1	ENSCAFG00000004793:LRRFIP2	ENSCAFG00000004806:GOLGA4	ENSCAFG00000047981	ENSCAFG00000004820:ITGA9	ENSCAFG00000041532:CTDSPL	ENSCAFG00000020538:MIR26A1	ENSCAFG00000004890:VILL	ENSCAFG00000004931:PLCD1	ENSCAFG00000004948:DLEC1	ENSCAFG00000004959:ACAA1	ENSCAFG00000004966:MYD88	ENSCAFG00000004972:OXSR1	ENSCAFG00000032364	ENSCAFG00000005013:SLC22A13	ENSCAFG00000005025:SLC22A14	ENSCAFG00000005028:XYLB	ENSCAFG00000005035:ACVR2B	ENSCAFG00000005039:EXOG	ENSCAFG00000005045	ENSCAFG00000005051:SCN5A	ENSCAFG00000005056:SCN10A	ENSCAFG00000029139:SCN11A	ENSCAFG00000005066:WDR48	ENSCAFG00000025914:U6	ENSCAFG00000005080:GORASP1	ENSCAFG00000005087:TTC21A	ENSCAFG00000005088:CSRNP1	ENSCAFG00000028862:XIRP1	ENSCAFG00000030922	ENSCAFG00000031104:CX3CR1	ENSCAFG00000005094:CCR8
HMPOS	chr23	20503001	20724000	214	1.67884	+	ENSCAFG00000047596
HMPOS	chr23	20724001	52294000	29477	-0.142785	0	ENSCAFG00000047596	ENSCAFG00000049896	ENSCAFG00000043485	ENSCAFG00000022091:U6	ENSCAFG00000005795:ZNF385D	ENSCAFG00000048941	ENSCAFG00000005806:SGO1	ENSCAFG00000005810:KAT2B	ENSCAFG00000005813:PP2D1	ENSCAFG00000005814:RAB5A	ENSCAFG00000005815:EFHB	ENSCAFG00000043697	ENSCAFG00000022667:U4	ENSCAFG00000005826:KCNH8	ENSCAFG00000049300	ENSCAFG00000005831	ENSCAFG00000044842	ENSCAFG00000021664:U4	ENSCAFG00000005839:SATB1	ENSCAFG00000031643	ENSCAFG00000005849:TBC1D5	ENSCAFG00000041905	ENSCAFG00000027195:U6	ENSCAFG00000047655	ENSCAFG00000005862:PLCL2	ENSCAFG00000005867	ENSCAFG00000005873:RFTN1	ENSCAFG00000045040	ENSCAFG00000005879:OXNAD1	ENSCAFG00000005881:DPH3	ENSCAFG00000005887:GALNT15	ENSCAFG00000048435	ENSCAFG00000005916:ANKRD28	ENSCAFG00000005929:BTD	ENSCAFG00000005949	ENSCAFG00000006017:EAF1	ENSCAFG00000006024:SH3BP5	ENSCAFG00000031221:U6	ENSCAFG00000027977:SNORA70	ENSCAFG00000006029:CAPN7	ENSCAFG00000024259	ENSCAFG00000024369	ENSCAFG00000021922:U6
HMPOS	chr24	1	2620000	2402	0.492035	+	ENSCAFG00000024853	ENSCAFG00000005117:CST8	ENSCAFG00000005120	ENSCAFG00000005124:CST11	ENSCAFG00000029019:CSTL1	ENSCAFG00000005130:NAPB	ENSCAFG00000005142:GZF1	ENSCAFG00000047012	ENSCAFG00000041583	ENSCAFG00000005153:CD93	ENSCAFG00000005157:THBD	ENSCAFG00000044392	ENSCAFG00000005159	ENSCAFG00000005168:FOXA2	ENSCAFG00000043072	ENSCAFG00000038717	ENSCAFG00000033591	ENSCAFG00000035523	ENSCAFG00000045056	ENSCAFG00000032931	ENSCAFG00000046276	ENSCAFG00000005170:PAX1	ENSCAFG00000005173:NKX2-2	ENSCAFG00000031316:NKX2-4	ENSCAFG00000005185:XRN2	ENSCAFG00000005214:KIZ	ENSCAFG00000048344	ENSCAFG00000046330	ENSCAFG00000027317:U6	ENSCAFG00000043015
HMPOS	chr24	2620001	8030000	5021	-0.067753	0	ENSCAFG00000005251:RALGAPA2	ENSCAFG00000043623	ENSCAFG00000005270:CFAP61	ENSCAFG00000005278	ENSCAFG00000005333:CRNKL1	ENSCAFG00000032025:NAA20	ENSCAFG00000005360	ENSCAFG00000005363:RIN2	ENSCAFG00000044715	ENSCAFG00000005373:SLC24A3	ENSCAFG00000034875	ENSCAFG00000049425	ENSCAFG00000005375:SCP2D1	ENSCAFG00000028659	ENSCAFG00000032343:SMIM26	ENSCAFG00000005405:SEC23B	ENSCAFG00000005414:RBBP9	ENSCAFG00000005425:DZANK1	ENSCAFG00000048805	ENSCAFG00000030504:ZNF133	ENSCAFG00000043407	ENSCAFG00000005450:KAT14	ENSCAFG00000043258:PET117	ENSCAFG00000005453:OVOL2	ENSCAFG00000025907	ENSCAFG00000005454	ENSCAFG00000005463:SNX5	ENSCAFG00000025925:SNORD17	ENSCAFG00000033280	ENSCAFG00000005476:BANF2	ENSCAFG00000005479:RRBP1	ENSCAFG00000030619:DSTN	ENSCAFG00000049664	ENSCAFG00000005485:BFSP1	ENSCAFG00000005498:PCSK2	ENSCAFG00000047967	ENSCAFG00000030197:OTOR	ENSCAFG00000005520:SNRPB2	ENSCAFG00000042462	ENSCAFG00000049078	ENSCAFG00000044365	ENSCAFG00000042746	ENSCAFG00000005544:KIF16B
HMPOS	chr24	8030001	8248000	208	-1.9028	-	ENSCAFG00000046699:MACROD2
HMPOS	chr24	8249001	47698000	34648	-0.0238	0	ENSCAFG00000046699:MACROD2	ENSCAFG00000005560:FLRT3	ENSCAFG00000005566:SEL1L2	ENSCAFG00000005571:NDUFAF5	ENSCAFG00000005587:ESF1	ENSCAFG00000022325:U4	ENSCAFG00000005600:TASP1	ENSCAFG00000005603:ISM1	ENSCAFG00000005607:SPTLC3	ENSCAFG00000043037	ENSCAFG00000036566	ENSCAFG00000042003	ENSCAFG00000030748:BTBD3	ENSCAFG00000049848	ENSCAFG00000005615	ENSCAFG00000046074	ENSCAFG00000042193	ENSCAFG00000042394	ENSCAFG00000043455	ENSCAFG00000033984	ENSCAFG00000041611	ENSCAFG00000043575	ENSCAFG00000032673	ENSCAFG00000005627:JAG1	ENSCAFG00000025077:SLX4IP	ENSCAFG00000044178	ENSCAFG00000005651:MKKS	ENSCAFG00000005662:SNAP25	ENSCAFG00000044680	ENSCAFG00000049629	ENSCAFG00000005668:ANKEF1	ENSCAFG00000033086	ENSCAFG00000045498	ENSCAFG00000005685:PAK5	ENSCAFG00000005690:LAMP5	ENSCAFG00000046174	ENSCAFG00000005760:PLCB4	ENSCAFG00000045962	ENSCAFG00000005856:PLCB1	ENSCAFG00000026305:SNORA70	ENSCAFG00000047876	ENSCAFG00000005883:TMX4	ENSCAFG00000046702
HMPOS	chr25	1	51628933	47049	0.315683	+	ENSCAFG00000003970	ENSCAFG00000005898:CKAP2	ENSCAFG00000005932:VPS36	ENSCAFG00000005940:THSD1	ENSCAFG00000005942	ENSCAFG00000005944	ENSCAFG00000005953	ENSCAFG00000005955:SLC25A15	ENSCAFG00000005961:MRPS31	ENSCAFG00000005965:FOXO1	ENSCAFG00000026158:U6	ENSCAFG00000033430	ENSCAFG00000036947	ENSCAFG00000041076	ENSCAFG00000035487	ENSCAFG00000039208	ENSCAFG00000033767	ENSCAFG00000005979:COG6	ENSCAFG00000047330	ENSCAFG00000005998:LHFPL6	ENSCAFG00000005999:NHLRC3	ENSCAFG00000006001:PROSER1	ENSCAFG00000022279	ENSCAFG00000006012:STOML3	ENSCAFG00000006019:FREM2	ENSCAFG00000046113	ENSCAFG00000006026:UFM1	ENSCAFG00000044938	ENSCAFG00000046674	ENSCAFG00000025951	ENSCAFG00000006044:TRPC4	ENSCAFG00000006073:POSTN	ENSCAFG00000043932	ENSCAFG00000044043	ENSCAFG00000043454	ENSCAFG00000006098:SUPT20H	ENSCAFG00000006115:EXOSC8	ENSCAFG00000006124:ALG5	ENSCAFG00000006162:SMAD9	ENSCAFG00000041493	ENSCAFG00000030114:RFXAP	ENSCAFG00000006170:SERTM1	ENSCAFG00000043288
HMPOS	chr26	8001	680000	530	0.297411	+	ENSCAFG00000005892:ANHX	ENSCAFG00000002456:ZNF268	ENSCAFG00000043444	ENSCAFG00000030275:ZNF140	ENSCAFG00000024332	ENSCAFG00000026226:SNORA70	ENSCAFG00000031048:ZNF84	ENSCAFG00000026248:SNORA71	ENSCAFG00000006033:ZNF605	ENSCAFG00000006074:CHFR	ENSCAFG00000006084:GOLGA3	ENSCAFG00000006101:ANKLE2	ENSCAFG00000006123:PGAM5	ENSCAFG00000006130:PXMP2	ENSCAFG00000042221	ENSCAFG00000006215:POLE	ENSCAFG00000006270:P2RX2	ENSCAFG00000023461:LRCOL1	ENSCAFG00000048162:U4	ENSCAFG00000023460:FBRSL1	ENSCAFG00000029503:U6	ENSCAFG00000048947
HMPOS	chr26	680001	9729000	7552	-0.607548	-	ENSCAFG00000006281:GALNT9	ENSCAFG00000042977	ENSCAFG00000006300:NOC4L	ENSCAFG00000006320:DDX51	ENSCAFG00000006377:EP400	ENSCAFG00000026131:SNORA49	ENSCAFG00000043023	ENSCAFG00000006429:PUS1	ENSCAFG00000006446:ULK1	ENSCAFG00000043823	ENSCAFG00000006533:MMP17	ENSCAFG00000006625:SFSWAP	ENSCAFG00000047398	ENSCAFG00000043034:U6	ENSCAFG00000044790	ENSCAFG00000047773	ENSCAFG00000042406:U6	ENSCAFG00000006655:ADGRD1	ENSCAFG00000006670:RAN	ENSCAFG00000006694:STX2	ENSCAFG00000006721:RIMBP2	ENSCAFG00000046906	ENSCAFG00000006773:PIWIL1	ENSCAFG00000047148	ENSCAFG00000035350	ENSCAFG00000042220	ENSCAFG00000044912	ENSCAFG00000006800:FZD10	ENSCAFG00000044286	ENSCAFG00000006812:TMEM132D	ENSCAFG00000032350:U6	ENSCAFG00000041568	ENSCAFG00000028957:GLT1D1	ENSCAFG00000006831:SLC15A4	ENSCAFG00000006849:TMEM132C	ENSCAFG00000043215	ENSCAFG00000041173	ENSCAFG00000041067	ENSCAFG00000048926	ENSCAFG00000050048	ENSCAFG00000037699	ENSCAFG00000034282	ENSCAFG00000049716
HMPOS	chr26	9761001	28466000	15241	0.369311	+	ENSCAFG00000008851:HECTD4	ENSCAFG00000008748:MANBAL	ENSCAFG00000008873	ENSCAFG00000008894:PTPN11	ENSCAFG00000046282	ENSCAFG00000008916:RPH3A	ENSCAFG00000023556:OAS1	ENSCAFG00000008929:OAS3	ENSCAFG00000023107:OAS2	ENSCAFG00000008986:RASAL1	ENSCAFG00000009007:CFAP73	ENSCAFG00000009029:DDX54	ENSCAFG00000031897:RITA1	ENSCAFG00000009042:IQCD	ENSCAFG00000009046:TPCN1	ENSCAFG00000009061:SLC8B1	ENSCAFG00000009076:PLBD2	ENSCAFG00000009097:SDSL	ENSCAFG00000009121:LHX5	ENSCAFG00000009146:RBM19	ENSCAFG00000046854	ENSCAFG00000046719	ENSCAFG00000009189:TBX5	ENSCAFG00000030864	ENSCAFG00000042448	ENSCAFG00000041200	ENSCAFG00000009216:TBX3	ENSCAFG00000040179	ENSCAFG00000029656:U6	ENSCAFG00000048349	ENSCAFG00000049568	ENSCAFG00000047621	ENSCAFG00000044312	ENSCAFG00000048883	ENSCAFG00000009257:MED13L	ENSCAFG00000035654	ENSCAFG00000047047	ENSCAFG00000041865	ENSCAFG00000027011:U6	ENSCAFG00000041559	ENSCAFG00000009288	ENSCAFG00000009295:FBXW8	ENSCAFG00000009300:TESC
HMPOS	chr26	28466001	31846000	2423	-0.460592	-	ENSCAFG00000013995:CABIN1	ENSCAFG00000045775	ENSCAFG00000014028	ENSCAFG00000014043	ENSCAFG00000029652	ENSCAFG00000014082:SLC2A11	ENSCAFG00000014095:DERL3	ENSCAFG00000014105:SMARCB1	ENSCAFG00000014117:MMP11	ENSCAFG00000014124:CHCHD10	ENSCAFG00000014127:C26H22orf15	ENSCAFG00000014130:VPREB3	ENSCAFG00000029579:ZNF70	ENSCAFG00000014139	ENSCAFG00000048802	ENSCAFG00000049653	ENSCAFG00000024382:VPREB1	ENSCAFG00000043510:cfa-mir-8905	ENSCAFG00000046712	ENSCAFG00000034945	ENSCAFG00000043477	ENSCAFG00000014151	ENSCAFG00000014154	ENSCAFG00000045006:RTN4R	ENSCAFG00000043441	ENSCAFG00000049611	ENSCAFG00000028504:CCDC188	ENSCAFG00000014172:ZDHHC8	ENSCAFG00000014178:RANBP1	ENSCAFG00000026675	ENSCAFG00000014190:TRMT2A	ENSCAFG00000014196:DGCR8	ENSCAFG00000026826:MIR1306	ENSCAFG00000030092:MIR3618	ENSCAFG00000014212:TANGO2	ENSCAFG00000020451:MIR185	ENSCAFG00000014232:ARVCF	ENSCAFG00000014253:COMT	ENSCAFG00000014373:TXNRD2	ENSCAFG00000014499:GNB1L	ENSCAFG00000045140	ENSCAFG00000029230:GP1BB	ENSCAFG00000014503:TBX1
HMPOS	chr26	31846001	36555000	4295	0.432529	+	ENSCAFG00000022350:U6	ENSCAFG00000045862	ENSCAFG00000048329	ENSCAFG00000048230	ENSCAFG00000042136	ENSCAFG00000045042	ENSCAFG00000015521:ZWINT	ENSCAFG00000049766	ENSCAFG00000042848	ENSCAFG00000041653	ENSCAFG00000048601	ENSCAFG00000045165	ENSCAFG00000045947	ENSCAFG00000043198	ENSCAFG00000015538:PCDH15	ENSCAFG00000042882	ENSCAFG00000049355	ENSCAFG00000036210	ENSCAFG00000045465	ENSCAFG00000015550	ENSCAFG00000041324	ENSCAFG00000015553:DKK1	ENSCAFG00000031979:PRKG1	ENSCAFG00000015567:CSTF2T
HMPOS	chr26	36555001	36755000	184	1.53333	+	ENSCAFG00000031979:PRKG1
HMPOS	chr26	36755001	38964000	1987	-26.6808	-	ENSCAFG00000031979:PRKG1	ENSCAFG00000046112	ENSCAFG00000015581:A1CF	ENSCAFG00000015602:ASAH2	ENSCAFG00000042966	ENSCAFG00000027831:U6	ENSCAFG00000015628:SGMS1	ENSCAFG00000046071	ENSCAFG00000041848	ENSCAFG00000046837	ENSCAFG00000028821:MINPP1	ENSCAFG00000015654:PAPSS2	ENSCAFG00000015667:ATAD1	ENSCAFG00000015670:PTEN	ENSCAFG00000049851	ENSCAFG00000041226	ENSCAFG00000049984	ENSCAFG00000048170	ENSCAFG00000044134	ENSCAFG00000030804:RNLS	ENSCAFG00000015682:LIPF	ENSCAFG00000042330	ENSCAFG00000029090	ENSCAFG00000029297:ANKRD22	ENSCAFG00000030844	ENSCAFG00000015699:STAMBPL1	ENSCAFG00000015708:ACTA2	ENSCAFG00000046629	ENSCAFG00000048191	ENSCAFG00000015712:FAS	ENSCAFG00000050003	ENSCAFG00000015721:LIPA	ENSCAFG00000048345	ENSCAFG00000045727
HMPOS	chr27	1	45869000	39434	0.02546	0	ENSCAFG00000042969	ENSCAFG00000006260	ENSCAFG00000041059	ENSCAFG00000006298:COR6C13	ENSCAFG00000047937	ENSCAFG00000006303:OR6C74	ENSCAFG00000025348:COR6C47	ENSCAFG00000006304	ENSCAFG00000006308:OR10A7	ENSCAFG00000043166	ENSCAFG00000041619:cOR9K3	ENSCAFG00000043356	ENSCAFG00000044956	ENSCAFG00000046365	ENSCAFG00000031702	ENSCAFG00000006347:NEUROD4	ENSCAFG00000006349:TESPA1	ENSCAFG00000041925	ENSCAFG00000047949	ENSCAFG00000034091	ENSCAFG00000047659	ENSCAFG00000036159	ENSCAFG00000040966	ENSCAFG00000029756:PPP1R1A	ENSCAFG00000032142:PDE1B	ENSCAFG00000006413:NCKAP1L	ENSCAFG00000006463	ENSCAFG00000006465	ENSCAFG00000047355	ENSCAFG00000006491:ITGA5	ENSCAFG00000029158:ZNF385A	ENSCAFG00000006514:GPR84	ENSCAFG00000006536	ENSCAFG00000020584:MIR148B	ENSCAFG00000030927:NFE2	ENSCAFG00000006580	ENSCAFG00000006593:CBX5	ENSCAFG00000047723	ENSCAFG00000006603:SMUG1	ENSCAFG00000006611:HOXC4	ENSCAFG00000028496:HOXC5	ENSCAFG00000028294:cfa-mir-615	ENSCAFG00000048634
HMPOS	chr28	1	3568000	3239	0.270755	+	ENSCAFG00000006544:PTPN20	ENSCAFG00000006551:MAPK8	ENSCAFG00000006568:ARHGAP22	ENSCAFG00000006576:WDFY4	ENSCAFG00000044924	ENSCAFG00000006600:LRRC18	ENSCAFG00000044194	ENSCAFG00000006604:VSTM4	ENSCAFG00000006614	ENSCAFG00000028751:C28H10orf71	ENSCAFG00000006619:DRGX	ENSCAFG00000006624:ERCC6	ENSCAFG00000030265	ENSCAFG00000042090	ENSCAFG00000006630:SLC18A3	ENSCAFG00000006672:CHAT	ENSCAFG00000025514:C28H10orf53	ENSCAFG00000049184	ENSCAFG00000006729:OGDHL	ENSCAFG00000006764:PARG	ENSCAFG00000029477	ENSCAFG00000025957:SNORA74	ENSCAFG00000006809:NCOA4	ENSCAFG00000049603	ENSCAFG00000021766:U6	ENSCAFG00000006847	ENSCAFG00000006869:ZFAND4	ENSCAFG00000027580:U6	ENSCAFG00000006879:MARCHF8	ENSCAFG00000006948:ALOX5	ENSCAFG00000006967:OR13A1	ENSCAFG00000049218	ENSCAFG00000025096:COR6D7	ENSCAFG00000025080	ENSCAFG00000028867:ZNF22	ENSCAFG00000047436	ENSCAFG00000007010:RASSF4	ENSCAFG00000007018:DEPP1	ENSCAFG00000029040:TMEM72	ENSCAFG00000049111	ENSCAFG00000044986	ENSCAFG00000021943:U6	ENSCAFG00000007026
HMPOS	chr28	3612001	10000000	5497	-0.011426	0	ENSCAFG00000035151	ENSCAFG00000007044:HNRNPF	ENSCAFG00000024923:FXYD4	ENSCAFG00000007068:RASGEF1A	ENSCAFG00000007056:CSGALNACT2	ENSCAFG00000007076:RET	ENSCAFG00000045948	ENSCAFG00000044567	ENSCAFG00000007114:BMS1	ENSCAFG00000036085	ENSCAFG00000048583	ENSCAFG00000007151:IFIT5	ENSCAFG00000007158:SLC16A12	ENSCAFG00000042279	ENSCAFG00000041278	ENSCAFG00000007165	ENSCAFG00000020466:MIR107	ENSCAFG00000043662	ENSCAFG00000007178:KIF20B	ENSCAFG00000044242:cfa-mir-8815-1	ENSCAFG00000047106	ENSCAFG00000045853	ENSCAFG00000041350	ENSCAFG00000007224:HTR7	ENSCAFG00000047558	ENSCAFG00000031801:RPP30	ENSCAFG00000007247:ANKRD1	ENSCAFG00000041174	ENSCAFG00000007254:PCGF5	ENSCAFG00000020938:U6	ENSCAFG00000007266:HECTD2	ENSCAFG00000044894	ENSCAFG00000042058	ENSCAFG00000029146:PPP1R3C	ENSCAFG00000007296	ENSCAFG00000007302:TNKS2	ENSCAFG00000007314:FGFBP3	ENSCAFG00000041181	ENSCAFG00000007355:BTAF1	ENSCAFG00000007423:CPEB3	ENSCAFG00000007428:MARCHF5	ENSCAFG00000048465	ENSCAFG00000048113
HMPOS	chr28	10000001	41182000	28747	-0.692673	-	ENSCAFG00000008880:PIK3AP1	ENSCAFG00000025174	ENSCAFG00000031956:LCOR	ENSCAFG00000045287	ENSCAFG00000042970	ENSCAFG00000020736:U6	ENSCAFG00000008945:SLIT1	ENSCAFG00000009016	ENSCAFG00000041744:FRAT1	ENSCAFG00000043585:FRAT2	ENSCAFG00000009043:RRP12	ENSCAFG00000009222	ENSCAFG00000009068:EXOSC1	ENSCAFG00000009087:ZDHHC16	ENSCAFG00000009130:MMS19	ENSCAFG00000009185:ANKRD2	ENSCAFG00000009205:HOGA1	ENSCAFG00000025366:C28H10orf62	ENSCAFG00000009218:MORN4	ENSCAFG00000025349:AVPI1	ENSCAFG00000049342	ENSCAFG00000009246:ZFYVE27	ENSCAFG00000009259:SFRP5	ENSCAFG00000009262:GOLGA7B	ENSCAFG00000009271:CRTAC1	ENSCAFG00000041000	ENSCAFG00000034562	ENSCAFG00000009302:R3HCC1L	ENSCAFG00000009324:LOXL4	ENSCAFG00000009350:PYROXD2	ENSCAFG00000009367:HPS1	ENSCAFG00000009386:HPSE2	ENSCAFG00000025757:U6	ENSCAFG00000009428:CNNM1	ENSCAFG00000009466:GOT1	ENSCAFG00000009469:NKX2-3	ENSCAFG00000042437	ENSCAFG00000025373	ENSCAFG00000009487:ENTPD7	ENSCAFG00000009515:COX15	ENSCAFG00000009524:CUTC	ENSCAFG00000009536:ABCC2	ENSCAFG00000009561:DNMBP
HMPOS	chr29	1001	41845000	38565	-0.151299	0	ENSCAFG00000006555:PRKDC	ENSCAFG00000006598:MCM4	ENSCAFG00000028827:UBE2V2	ENSCAFG00000046680	ENSCAFG00000049444	ENSCAFG00000042971	ENSCAFG00000036852	ENSCAFG00000006629:EFCAB1	ENSCAFG00000006638:SNAI2	ENSCAFG00000030350	ENSCAFG00000040987	ENSCAFG00000045306	ENSCAFG00000006643	ENSCAFG00000044059:U4	ENSCAFG00000006708:SNTG1	ENSCAFG00000046187:U6	ENSCAFG00000006732:PXDNL	ENSCAFG00000006743:PCMTD1	ENSCAFG00000006762:ST18	ENSCAFG00000041432:U4	ENSCAFG00000035239	ENSCAFG00000044491	ENSCAFG00000006771	ENSCAFG00000049553	ENSCAFG00000038070	ENSCAFG00000006819:RB1CC1	ENSCAFG00000021387:U6	ENSCAFG00000045291	ENSCAFG00000049519	ENSCAFG00000006872	ENSCAFG00000049546	ENSCAFG00000032193:NPBWR1	ENSCAFG00000045817	ENSCAFG00000032542:OPRK1	ENSCAFG00000006899	ENSCAFG00000006947:ATP6V1H	ENSCAFG00000006955:RGS20	ENSCAFG00000050066	ENSCAFG00000006970:TCEA1	ENSCAFG00000006988:MRPL15	ENSCAFG00000027213:U6	ENSCAFG00000025327:SOX17	ENSCAFG00000044368
HMPOS	chr3	1	12569000	11685	-0.091781	0	ENSCAFG00000007330:REEP5	ENSCAFG00000032925	ENSCAFG00000049827	ENSCAFG00000031549:SRP19	ENSCAFG00000007343	ENSCAFG00000048203	ENSCAFG00000007361:EPB41L4A	ENSCAFG00000031575	ENSCAFG00000026159	ENSCAFG00000046458	ENSCAFG00000029015:NREP	ENSCAFG00000046919	ENSCAFG00000048383	ENSCAFG00000030762:STARD4	ENSCAFG00000042925	ENSCAFG00000007379:CAMK4	ENSCAFG00000049639	ENSCAFG00000007387:WDR36	ENSCAFG00000031005:TSLP	ENSCAFG00000047536	ENSCAFG00000007396:SLC25A46	ENSCAFG00000007400:TMEM232	ENSCAFG00000043551	ENSCAFG00000046591	ENSCAFG00000039832	ENSCAFG00000038608	ENSCAFG00000048613	ENSCAFG00000046852	ENSCAFG00000007417:MAN2A1	ENSCAFG00000007425:PJA2	ENSCAFG00000007431:FER	ENSCAFG00000047666	ENSCAFG00000024308	ENSCAFG00000048919	ENSCAFG00000036695	ENSCAFG00000042419	ENSCAFG00000043852	ENSCAFG00000007436:FBXL17	ENSCAFG00000042645	ENSCAFG00000048556	ENSCAFG00000032801	ENSCAFG00000047903	ENSCAFG00000036631
HMPOS	chr3	12569001	15336000	2657	0.61902	+	ENSCAFG00000007745:RIOK2	ENSCAFG00000007759:LIX1	ENSCAFG00000032035	ENSCAFG00000007770:LNPEP	ENSCAFG00000026468	ENSCAFG00000024646:ERAP2	ENSCAFG00000007810:ERAP1	ENSCAFG00000007854:CAST	ENSCAFG00000026236:U6	ENSCAFG00000007882:PCSK1	ENSCAFG00000027555:U6	ENSCAFG00000049326	ENSCAFG00000007900:ELL2	ENSCAFG00000007905:GLRX	ENSCAFG00000007909:RHOBTB3	ENSCAFG00000025998:SNORA62	ENSCAFG00000007911:SPATA9	ENSCAFG00000007913:RFESD	ENSCAFG00000007914:ARSK	ENSCAFG00000007927:TTC37	ENSCAFG00000047198	ENSCAFG00000007943:FAM81B	ENSCAFG00000007983:MCTP1	ENSCAFG00000020809:Y_RNA	ENSCAFG00000008034:SLF1	ENSCAFG00000015445	ENSCAFG00000008051:KIAA0825	ENSCAFG00000008064:FAM172A
HMPOS	chr3	15336001	91889000	70069	-0.041466	0	ENSCAFG00000008064:FAM172A	ENSCAFG00000047196:NR2F1	ENSCAFG00000038628	ENSCAFG00000048580	ENSCAFG00000041238	ENSCAFG00000041672	ENSCAFG00000037465	ENSCAFG00000045301	ENSCAFG00000042889	ENSCAFG00000021037:U6	ENSCAFG00000047308	ENSCAFG00000022295:U6	ENSCAFG00000036373	ENSCAFG00000039141	ENSCAFG00000048275	ENSCAFG00000048151	ENSCAFG00000021543:U1	ENSCAFG00000049222	ENSCAFG00000044202	ENSCAFG00000041825	ENSCAFG00000008118:ARRDC3	ENSCAFG00000020998:U6	ENSCAFG00000028668:U6	ENSCAFG00000037737	ENSCAFG00000008218:ADGRV1	ENSCAFG00000020663:U4	ENSCAFG00000008275:LYSMD3	ENSCAFG00000008281:POLR3G	ENSCAFG00000030454:MBLAC2	ENSCAFG00000008286:CETN3	ENSCAFG00000048624	ENSCAFG00000008302:MEF2C	ENSCAFG00000048550	ENSCAFG00000038991	ENSCAFG00000020622:MIR9-2	ENSCAFG00000040950	ENSCAFG00000043469	ENSCAFG00000008333:TMEM161B	ENSCAFG00000045760:U4	ENSCAFG00000034281	ENSCAFG00000042423	ENSCAFG00000008374:CCNH	ENSCAFG00000008410:RASA1
HMPOS	chr30	1	6821000	6263	0.465433	+	ENSCAFG00000014097	ENSCAFG00000014101:OR4K2	ENSCAFG00000042597	ENSCAFG00000028886	ENSCAFG00000048621	ENSCAFG00000007710:OR4K15	ENSCAFG00000045553	ENSCAFG00000044523	ENSCAFG00000048277	ENSCAFG00000048310	ENSCAFG00000007725	ENSCAFG00000024251	ENSCAFG00000043009	ENSCAFG00000049266	ENSCAFG00000032352	ENSCAFG00000047968	ENSCAFG00000045560	ENSCAFG00000043330	ENSCAFG00000007733	ENSCAFG00000007739	ENSCAFG00000025368:OR4N5	ENSCAFG00000041523	ENSCAFG00000042671:OR4Q2	ENSCAFG00000025244	ENSCAFG00000007769	ENSCAFG00000007814:LPCAT4	ENSCAFG00000047951	ENSCAFG00000007829	ENSCAFG00000031420:NOP10	ENSCAFG00000043822	ENSCAFG00000007885:SLC12A6	ENSCAFG00000007959:EMC4	ENSCAFG00000048393	ENSCAFG00000007971:KATNBL1	ENSCAFG00000029792:EMC7	ENSCAFG00000008002:CHRM5	ENSCAFG00000049605:AVEN	ENSCAFG00000008056:RYR3	ENSCAFG00000046729	ENSCAFG00000008172	ENSCAFG00000046658	ENSCAFG00000008199:FMN1	ENSCAFG00000046853:U4
HMPOS	chr30	6821001	40214000	29285	0.119466	0	ENSCAFG00000008736:FSIP1	ENSCAFG00000008742:GPR176	ENSCAFG00000020730:U6	ENSCAFG00000025756:U6	ENSCAFG00000008751	ENSCAFG00000008775:EIF2AK4	ENSCAFG00000029889:SRP14	ENSCAFG00000029558:BMF	ENSCAFG00000008877:BUB1B	ENSCAFG00000008972:PAK6	ENSCAFG00000029625:ANKRD63	ENSCAFG00000009036:PLCB2	ENSCAFG00000045582:INAFM2	ENSCAFG00000009075:CCDC9B	ENSCAFG00000035437	ENSCAFG00000043468	ENSCAFG00000009083:DISP2	ENSCAFG00000009098:KNSTRN	ENSCAFG00000009116:IVD	ENSCAFG00000009132:BAHD1	ENSCAFG00000009145:CHST14	ENSCAFG00000047027	ENSCAFG00000009148:CCDC32	ENSCAFG00000009165:RPUSD2	ENSCAFG00000009202:KNL1	ENSCAFG00000009220:RAD51	ENSCAFG00000009237:RMDN3	ENSCAFG00000029586:GCHFR	ENSCAFG00000009322:DNAJC17	ENSCAFG00000009332:C30H15orf62	ENSCAFG00000009345:ZFYVE19	ENSCAFG00000009351:PPP1R14D	ENSCAFG00000009365:SPINT1	ENSCAFG00000029187:RHOV	ENSCAFG00000009383:VPS18	ENSCAFG00000009401:DLL4	ENSCAFG00000009414:CHAC1	ENSCAFG00000009492:INO80	ENSCAFG00000043443:U4	ENSCAFG00000009510:EXD1	ENSCAFG00000043148:U4	ENSCAFG00000009525:CHP1	ENSCAFG00000025958:U6
HMPOS	chr31	6001	1979000	1806	0.249732	+	ENSCAFG00000046509	ENSCAFG00000000045	ENSCAFG00000024833:ZNF654	ENSCAFG00000007777:CGGBP1	ENSCAFG00000001606	ENSCAFG00000007780:HTR1F	ENSCAFG00000007781:POU1F1	ENSCAFG00000007786:CHMP2B	ENSCAFG00000047542	ENSCAFG00000032508:VGLL3	ENSCAFG00000045688	ENSCAFG00000022199:U6	ENSCAFG00000033445	ENSCAFG00000007806:CADM2
HMPOS	chr31	1979001	4895000	2670	-0.082105	0	ENSCAFG00000007806:CADM2	ENSCAFG00000027182:U6	ENSCAFG00000007816	ENSCAFG00000045260	ENSCAFG00000037205	ENSCAFG00000029014	ENSCAFG00000048618	ENSCAFG00000031268
HMPOS	chr31	4895001	7754000	2713	-0.696785	-	ENSCAFG00000034157	ENSCAFG00000041158	ENSCAFG00000047546	ENSCAFG00000049505	ENSCAFG00000045695	ENSCAFG00000007846:GBE1	ENSCAFG00000049917	ENSCAFG00000044923	ENSCAFG00000041229:Metazoa_SRP	ENSCAFG00000047603	ENSCAFG00000021668:U1	ENSCAFG00000046210	ENSCAFG00000007869	ENSCAFG00000007903:ROBO1
HMPOS	chr31	7754001	8448000	660	0.270694	+	ENSCAFG00000007903:ROBO1	ENSCAFG00000021832:U6
HMPOS	chr31	8448001	13575000	4947	-0.769683	-	ENSCAFG00000007903:ROBO1	ENSCAFG00000042582	ENSCAFG00000041310	ENSCAFG00000042039	ENSCAFG00000021924:U6	ENSCAFG00000007956:ROBO2	ENSCAFG00000007999	ENSCAFG00000008007:LIPI	ENSCAFG00000030228:RBM11	ENSCAFG00000008026	ENSCAFG00000044662	ENSCAFG00000031126:HSPA13	ENSCAFG00000048596	ENSCAFG00000031013:SAMSN1	ENSCAFG00000012371	ENSCAFG00000038398	ENSCAFG00000008092:NRIP1	ENSCAFG00000026907:U6	ENSCAFG00000026249:SNORA62	ENSCAFG00000049632	ENSCAFG00000043074	ENSCAFG00000043783	ENSCAFG00000048380	ENSCAFG00000045411	ENSCAFG00000045600	ENSCAFG00000048744	ENSCAFG00000008215:USP25	ENSCAFG00000020548:cfa-mir-99a-1	ENSCAFG00000020496:MIRLET7C	ENSCAFG00000020578:MIR125B2	ENSCAFG00000039576	ENSCAFG00000047099
HMPOS	chr31	13575001	15263000	1580	0.437142	+	ENSCAFG00000047099	ENSCAFG00000020943:U6	ENSCAFG00000027390:U6	ENSCAFG00000049387	ENSCAFG00000028593	ENSCAFG00000024806	ENSCAFG00000027686	ENSCAFG00000008291:CXADR	ENSCAFG00000008295:BTG3	ENSCAFG00000045077	ENSCAFG00000045439	ENSCAFG00000008305:C31H21orf91	ENSCAFG00000008319:CHODL	ENSCAFG00000008337:TMPRSS15	ENSCAFG00000022613:U6	ENSCAFG00000034328	ENSCAFG00000021702:U6
HMPOS	chr31	15263001	20996000	5378	-0.794194	-	ENSCAFG00000049842	ENSCAFG00000048322	ENSCAFG00000027925:U6	ENSCAFG00000048700	ENSCAFG00000049753	ENSCAFG00000047304	ENSCAFG00000043989	ENSCAFG00000041710	ENSCAFG00000044763	ENSCAFG00000008418:NCAM2	ENSCAFG00000020827:U6	ENSCAFG00000045544	ENSCAFG00000008453	ENSCAFG00000008458	ENSCAFG00000048472	ENSCAFG00000046974	ENSCAFG00000041976	ENSCAFG00000041819	ENSCAFG00000034297	ENSCAFG00000048219	ENSCAFG00000048141	ENSCAFG00000034349	ENSCAFG00000042327	ENSCAFG00000031311	ENSCAFG00000047223	ENSCAFG00000041088
HMPOS	chr31	20996001	21203000	192	0.359947	+	ENSCAFG00000041088	ENSCAFG00000036717	ENSCAFG00000049964	ENSCAFG00000020623:MIR155	ENSCAFG00000008475:MRPL39	ENSCAFG00000021043:U6	ENSCAFG00000008482:JAM2	ENSCAFG00000024922:ATP5PF
HMPOS	chr31	21203001	26856000	5302	-0.68278	-	ENSCAFG00000024922:ATP5PF	ENSCAFG00000008512:GABPA	ENSCAFG00000008557:APP	ENSCAFG00000026354:U6	ENSCAFG00000031264:CYYR1	ENSCAFG00000020995:U6	ENSCAFG00000048381	ENSCAFG00000035411	ENSCAFG00000041096	ENSCAFG00000008586:ADAMTS1	ENSCAFG00000024758:ADAMTS5	ENSCAFG00000035692	ENSCAFG00000026125:U3	ENSCAFG00000042748	ENSCAFG00000041360	ENSCAFG00000045052	ENSCAFG00000049238	ENSCAFG00000033417	ENSCAFG00000042951	ENSCAFG00000040696	ENSCAFG00000047642:N6AMT1	ENSCAFG00000008609:LTN1	ENSCAFG00000008614:RWDD2B	ENSCAFG00000008633:USP16	ENSCAFG00000008687:CCT8	ENSCAFG00000043770	ENSCAFG00000008721	ENSCAFG00000032403:MAP3K7CL	ENSCAFG00000008729:BACH1	ENSCAFG00000045363	ENSCAFG00000008768:GRIK1	ENSCAFG00000008803:CLDN17	ENSCAFG00000008822:CLDN8	ENSCAFG00000008825:KRTAP24-1	ENSCAFG00000045322	ENSCAFG00000008831	ENSCAFG00000043691	ENSCAFG00000045497	ENSCAFG00000044637	ENSCAFG00000008829:KRTAP13-3	ENSCAFG00000008836	ENSCAFG00000046484	ENSCAFG00000042456
HMPOS	chr31	26856001	30050000	1299	0.348498	+	ENSCAFG00000008878:MIS18A	ENSCAFG00000008888:MRAP	ENSCAFG00000008892:URB1	ENSCAFG00000008978:EVA1C	ENSCAFG00000048713	ENSCAFG00000008998	ENSCAFG00000009041:SYNJ1	ENSCAFG00000041469:U4	ENSCAFG00000025084:PAXBP1	ENSCAFG00000024277:C31H21orf62	ENSCAFG00000045142	ENSCAFG00000048727	ENSCAFG00000042829	ENSCAFG00000028529:OLIG2	ENSCAFG00000044452	ENSCAFG00000037326	ENSCAFG00000037762	ENSCAFG00000031953:OLIG1	ENSCAFG00000049239	ENSCAFG00000029858	ENSCAFG00000009071:IL10RB	ENSCAFG00000028778	ENSCAFG00000037189	ENSCAFG00000009095	ENSCAFG00000031278	ENSCAFG00000048728	ENSCAFG00000045160	ENSCAFG00000030829	ENSCAFG00000009106	ENSCAFG00000009309	ENSCAFG00000009315	ENSCAFG00000030270	ENSCAFG00000032318	ENSCAFG00000028497:SNORA70	ENSCAFG00000028733	ENSCAFG00000009546:SLC5A3	ENSCAFG00000028779:MRPS6	ENSCAFG00000043777	ENSCAFG00000042940	ENSCAFG00000009065	ENSCAFG00000009086	ENSCAFG00000030501	ENSCAFG00000009129
HMPOS	chr31	30050001	31717000	1576	-0.630783	-	ENSCAFG00000046911	ENSCAFG00000009568:CLIC6	ENSCAFG00000035601	ENSCAFG00000009596:RUNX1	ENSCAFG00000046235	ENSCAFG00000041504	ENSCAFG00000022922:U6	ENSCAFG00000041047	ENSCAFG00000037992	ENSCAFG00000043029	ENSCAFG00000025722:cfa-mir-802	ENSCAFG00000009616:SETD4	ENSCAFG00000014444	ENSCAFG00000009633:CBR3	ENSCAFG00000009653:DOP1B	ENSCAFG00000009660:MORC3	ENSCAFG00000009674:CHAF1B	ENSCAFG00000009679:CLDN14	ENSCAFG00000049409	ENSCAFG00000034711
HMPOS	chr31	31717001	32634000	748	1.01156	+	ENSCAFG00000049409	ENSCAFG00000034711	ENSCAFG00000038443	ENSCAFG00000047187	ENSCAFG00000045654	ENSCAFG00000042997	ENSCAFG00000044588	ENSCAFG00000009686:SIM2	ENSCAFG00000009689:HLCS	ENSCAFG00000009694:RIPPLY3	ENSCAFG00000034892	ENSCAFG00000009771:TTC3	ENSCAFG00000009702:PIGP	ENSCAFG00000026294:U6	ENSCAFG00000021739:U6	ENSCAFG00000046451	ENSCAFG00000009792:VPS26C	ENSCAFG00000025862:U2	ENSCAFG00000026922:U6	ENSCAFG00000043849	ENSCAFG00000009801:DYRK1A
HMPOS	chr31	32634001	39895921	6437	-0.113219	0	ENSCAFG00000009801:DYRK1A	ENSCAFG00000004266	ENSCAFG00000009812:KCNJ6	ENSCAFG00000037803	ENSCAFG00000046986	ENSCAFG00000035029	ENSCAFG00000009817:KCNJ15	ENSCAFG00000035464	ENSCAFG00000009912:ERG	ENSCAFG00000045172	ENSCAFG00000045043	ENSCAFG00000047692	ENSCAFG00000009978:ETS2	ENSCAFG00000048679	ENSCAFG00000010004:PSMG1	ENSCAFG00000041220	ENSCAFG00000040468	ENSCAFG00000045922	ENSCAFG00000010037:BRWD1	ENSCAFG00000047654:U4	ENSCAFG00000042186	ENSCAFG00000010045:HMGN1	ENSCAFG00000034136	ENSCAFG00000041122	ENSCAFG00000049158	ENSCAFG00000029475:B3GALT5	ENSCAFG00000010067:IGSF5	ENSCAFG00000029311:PCP4	ENSCAFG00000010139:DSCAM	ENSCAFG00000020862:Y_RNA	ENSCAFG00000046606	ENSCAFG00000026415:U8	ENSCAFG00000010157:BACE2	ENSCAFG00000010163:FAM3B	ENSCAFG00000010167:MX2	ENSCAFG00000032158	ENSCAFG00000045059	ENSCAFG00000049106	ENSCAFG00000048426	ENSCAFG00000047974	ENSCAFG00000011018	ENSCAFG00000010213:RIPK4	ENSCAFG00000010223:PRDM15
HMPOS	chr32	29001	38810000	35209	-0.555965	-	ENSCAFG00000032536:RCHY1	ENSCAFG00000008331:THAP6	ENSCAFG00000008335	ENSCAFG00000008338	ENSCAFG00000008344:CDKL2	ENSCAFG00000030513	ENSCAFG00000008371:G3BP2	ENSCAFG00000008449:USO1	ENSCAFG00000021125:U1	ENSCAFG00000044239	ENSCAFG00000041693	ENSCAFG00000049707	ENSCAFG00000008521:SDAD1	ENSCAFG00000008589:ART3	ENSCAFG00000008584:CXCL10	ENSCAFG00000045518:CXCL11	ENSCAFG00000008595:NUP54	ENSCAFG00000008611:SCARB2	ENSCAFG00000008622	ENSCAFG00000041884	ENSCAFG00000008624:STBD1	ENSCAFG00000008634:CCDC158	ENSCAFG00000028174:U6	ENSCAFG00000024041	ENSCAFG00000008652:SHROOM3	ENSCAFG00000044722	ENSCAFG00000034800	ENSCAFG00000008663:SOWAHB	ENSCAFG00000008668:SEPTIN11	ENSCAFG00000008666	ENSCAFG00000008678:CCNI	ENSCAFG00000027242:U6	ENSCAFG00000008682	ENSCAFG00000008685:CCNG2	ENSCAFG00000042652	ENSCAFG00000008692:CXCL13	ENSCAFG00000008699:CNOT6L	ENSCAFG00000043918	ENSCAFG00000008710:MRPL1	ENSCAFG00000041746	ENSCAFG00000008752:FRAS1	ENSCAFG00000015533	ENSCAFG00000008809
HMPOS	chr33	7001	31377000	28467	-0.10639	0	ENSCAFG00000008412:C33H3orf38	ENSCAFG00000009973	ENSCAFG00000025407:CSNKA2IP	ENSCAFG00000045517	ENSCAFG00000043871	ENSCAFG00000033534	ENSCAFG00000036344	ENSCAFG00000042510	ENSCAFG00000041027	ENSCAFG00000008741:EPHA3	ENSCAFG00000041842:U4	ENSCAFG00000038279	ENSCAFG00000036015	ENSCAFG00000044149	ENSCAFG00000043084	ENSCAFG00000042143	ENSCAFG00000045002	ENSCAFG00000033814	ENSCAFG00000008999:PROS1	ENSCAFG00000009020:ARL13B	ENSCAFG00000009025:STX19	ENSCAFG00000009030:NSUN3	ENSCAFG00000048470	ENSCAFG00000042981	ENSCAFG00000026408	ENSCAFG00000021838	ENSCAFG00000041864	ENSCAFG00000049694	ENSCAFG00000031245:U6	ENSCAFG00000045203	ENSCAFG00000022438:U6	ENSCAFG00000028020:U6	ENSCAFG00000046477	ENSCAFG00000021880:U1	ENSCAFG00000020791:U6	ENSCAFG00000026462:U6	ENSCAFG00000009054	ENSCAFG00000044085	ENSCAFG00000023663	ENSCAFG00000025758:U2	ENSCAFG00000048540	ENSCAFG00000009081:EPHA6	ENSCAFG00000047162
HMPOS	chr34	1	7537000	7029	0.091038	0	ENSCAFG00000008984	ENSCAFG00000008990:OTULIN	ENSCAFG00000049858	ENSCAFG00000025966:U6	ENSCAFG00000008997:OTULINL	ENSCAFG00000047040	ENSCAFG00000009159:TRIO	ENSCAFG00000049278:U4	ENSCAFG00000049714	ENSCAFG00000009850:DNAH5	ENSCAFG00000009894	ENSCAFG00000015903	ENSCAFG00000048743	ENSCAFG00000043178	ENSCAFG00000049948	ENSCAFG00000041007	ENSCAFG00000046258	ENSCAFG00000009968:CTNND2	ENSCAFG00000043718	ENSCAFG00000035096	ENSCAFG00000022963:U6	ENSCAFG00000044488	ENSCAFG00000009997:ANKRD33B	ENSCAFG00000027817:U6	ENSCAFG00000042906	ENSCAFG00000044797	ENSCAFG00000010002:ROPN1L	ENSCAFG00000010047:MARCHF6	ENSCAFG00000010262	ENSCAFG00000033926	ENSCAFG00000010064:CMBL	ENSCAFG00000010084:CCT5	ENSCAFG00000010089:ATPSCKMT	ENSCAFG00000044640	ENSCAFG00000007173	ENSCAFG00000024557:TAS2R1	ENSCAFG00000027684:SNORD123	ENSCAFG00000010102:SEMA5A	ENSCAFG00000040003	ENSCAFG00000049484	ENSCAFG00000041365	ENSCAFG00000043761	ENSCAFG00000010118:MTRR
HMPOS	chr34	7537001	38908000	29278	0.395345	+	ENSCAFG00000048859	ENSCAFG00000041903	ENSCAFG00000010355:ICE1	ENSCAFG00000002070:FAM32A	ENSCAFG00000010395:ADAMTS16	ENSCAFG00000046487	ENSCAFG00000046964	ENSCAFG00000049354	ENSCAFG00000046865	ENSCAFG00000022337:U6	ENSCAFG00000044434	ENSCAFG00000035598	ENSCAFG00000047354	ENSCAFG00000046114	ENSCAFG00000048562	ENSCAFG00000044413	ENSCAFG00000040868	ENSCAFG00000010422:IRX1	ENSCAFG00000043584	ENSCAFG00000044196	ENSCAFG00000045562	ENSCAFG00000048615	ENSCAFG00000042376	ENSCAFG00000045883	ENSCAFG00000044753	ENSCAFG00000035612	ENSCAFG00000010427:IRX2	ENSCAFG00000045954	ENSCAFG00000041725	ENSCAFG00000046581	ENSCAFG00000041531	ENSCAFG00000046794	ENSCAFG00000039823	ENSCAFG00000048681	ENSCAFG00000028680	ENSCAFG00000010441:IRX4	ENSCAFG00000044293	ENSCAFG00000043067	ENSCAFG00000030152:NDUFS6	ENSCAFG00000042497	ENSCAFG00000035502	ENSCAFG00000043703	ENSCAFG00000040369
HMPOS	chr34	38908001	39083000	158	-3.00644	-	ENSCAFG00000015536:NAALADL2
HMPOS	chr34	39083001	42121000	2858	0.246	0	ENSCAFG00000015536:NAALADL2	ENSCAFG00000048261	ENSCAFG00000043603	ENSCAFG00000015537	ENSCAFG00000049477	ENSCAFG00000047112	ENSCAFG00000026943:U6	ENSCAFG00000027391:U4	ENSCAFG00000045124	ENSCAFG00000043748	ENSCAFG00000038098	ENSCAFG00000049188	ENSCAFG00000015543:TBL1XR1	ENSCAFG00000032990	ENSCAFG00000046408	ENSCAFG00000049856	ENSCAFG00000044453	ENSCAFG00000040530	ENSCAFG00000044964	ENSCAFG00000046029	ENSCAFG00000048909	ENSCAFG00000048566	ENSCAFG00000047289	ENSCAFG00000043968	ENSCAFG00000041308	ENSCAFG00000045641	ENSCAFG00000043214	ENSCAFG00000015560:KCNMB2	ENSCAFG00000028343	ENSCAFG00000041485	ENSCAFG00000044363
HMPOS	chr35	1	26524000	24142	-0.481107	-	ENSCAFG00000038961	ENSCAFG00000009134:SPIDR	ENSCAFG00000027794:U6	ENSCAFG00000045448	ENSCAFG00000012568	ENSCAFG00000030984:DUSP22	ENSCAFG00000009156:IRF4	ENSCAFG00000033748	ENSCAFG00000009173:EXOC2	ENSCAFG00000049325	ENSCAFG00000049406	ENSCAFG00000046228	ENSCAFG00000041988	ENSCAFG00000040983	ENSCAFG00000046893	ENSCAFG00000047386	ENSCAFG00000037451	ENSCAFG00000009195:FOXF2	ENSCAFG00000031686	ENSCAFG00000009200	ENSCAFG00000044643	ENSCAFG00000041347	ENSCAFG00000042246	ENSCAFG00000045190	ENSCAFG00000050056	ENSCAFG00000009212:GMDS	ENSCAFG00000046778	ENSCAFG00000033682	ENSCAFG00000041126	ENSCAFG00000045479	ENSCAFG00000042413	ENSCAFG00000044544	ENSCAFG00000042987	ENSCAFG00000038781	ENSCAFG00000024882	ENSCAFG00000009238:WRNIP1	ENSCAFG00000044906	ENSCAFG00000009276:SERPINB1	ENSCAFG00000049274	ENSCAFG00000048671	ENSCAFG00000030335:SERPINB9	ENSCAFG00000025512:SERPINB6	ENSCAFG00000009321:RIPK1
HMPOS	chr36	1001	30810995	28910	0.301306	+	ENSCAFG00000046969	ENSCAFG00000041914	ENSCAFG00000041665	ENSCAFG00000045226	ENSCAFG00000022972:U1	ENSCAFG00000009140:GALNT13	ENSCAFG00000040040	ENSCAFG00000041511	ENSCAFG00000009183:KCNJ3	ENSCAFG00000048040:cfa-mir-8797	ENSCAFG00000042836	ENSCAFG00000041367	ENSCAFG00000046099	ENSCAFG00000040035	ENSCAFG00000049481	ENSCAFG00000027157:U6	ENSCAFG00000044735	ENSCAFG00000041539	ENSCAFG00000042927	ENSCAFG00000040702	ENSCAFG00000045967	ENSCAFG00000009209:NR4A2	ENSCAFG00000042410	ENSCAFG00000009231:GPD2	ENSCAFG00000009244	ENSCAFG00000040715	ENSCAFG00000009250	ENSCAFG00000041722	ENSCAFG00000044071	ENSCAFG00000009254:GALNT5	ENSCAFG00000031120:ERMN	ENSCAFG00000009258:CYTIP	ENSCAFG00000009269:ACVR1C	ENSCAFG00000009287:ACVR1	ENSCAFG00000025941:U6	ENSCAFG00000044535	ENSCAFG00000046687	ENSCAFG00000009318:CCDC148	ENSCAFG00000020650:U6	ENSCAFG00000009361:PKP4	ENSCAFG00000040590	ENSCAFG00000009366:DAPL1	ENSCAFG00000037413
HMPOS	chr37	6001	3445000	3105	-0.194355	0	ENSCAFG00000030685	ENSCAFG00000009325:WDR75	ENSCAFG00000040811	ENSCAFG00000009343:SLC40A1	ENSCAFG00000044884	ENSCAFG00000009358:ASNSD1	ENSCAFG00000009373:ANKAR	ENSCAFG00000009380:OSGEPL1	ENSCAFG00000009394:PMS1	ENSCAFG00000009388:ORMDL1	ENSCAFG00000024655	ENSCAFG00000009398:MSTN	ENSCAFG00000043096	ENSCAFG00000031769:C37H2orf88	ENSCAFG00000009467:HIBCH	ENSCAFG00000043816	ENSCAFG00000042924	ENSCAFG00000031538:INPP1	ENSCAFG00000043172	ENSCAFG00000009484:MFSD6	ENSCAFG00000009493:NEMP2	ENSCAFG00000027840	ENSCAFG00000049860	ENSCAFG00000009496:NAB1	ENSCAFG00000047993	ENSCAFG00000009501	ENSCAFG00000022362:U6	ENSCAFG00000009513:GLS	ENSCAFG00000048528:STAT1	ENSCAFG00000009797:STAT4	ENSCAFG00000010080:MYO1B	ENSCAFG00000042434	ENSCAFG00000032750:NABP1	ENSCAFG00000042998	ENSCAFG00000044883	ENSCAFG00000041465	ENSCAFG00000046763	ENSCAFG00000010115:TMEFF2	ENSCAFG00000010125
HMPOS	chr37	3445001	10522000	6603	1.14146	+	ENSCAFG00000021370:U6	ENSCAFG00000045384	ENSCAFG00000049535	ENSCAFG00000035319	ENSCAFG00000050002	ENSCAFG00000044056	ENSCAFG00000036826	ENSCAFG00000040496	ENSCAFG00000040984	ENSCAFG00000010142:SLC39A10	ENSCAFG00000010384:DNAH7	ENSCAFG00000047683	ENSCAFG00000010652:STK17B	ENSCAFG00000045472	ENSCAFG00000010673:HECW2	ENSCAFG00000049316	ENSCAFG00000046961	ENSCAFG00000010707:CCDC150	ENSCAFG00000025913	ENSCAFG00000045552	ENSCAFG00000028697	ENSCAFG00000010723:GTF3C3	ENSCAFG00000042468:C2orf66	ENSCAFG00000010742:PGAP1	ENSCAFG00000010791:ANKRD44	ENSCAFG00000041597	ENSCAFG00000010890:COQ10B	ENSCAFG00000010826:SF3B1	ENSCAFG00000043512:COQ10B	ENSCAFG00000042485	ENSCAFG00000010865	ENSCAFG00000010899:MOB4	ENSCAFG00000000595	ENSCAFG00000021156	ENSCAFG00000010934:RFTN2	ENSCAFG00000024359:MARS2	ENSCAFG00000010947:BOLL	ENSCAFG00000044473	ENSCAFG00000010953:PLCL1	ENSCAFG00000045330	ENSCAFG00000037054	ENSCAFG00000042047	ENSCAFG00000043928
HMPOS	chr37	10522001	11775000	963	0.634288	+	ENSCAFG00000012286:STRADB	ENSCAFG00000032606:C2CD6	ENSCAFG00000012317:TMEM237	ENSCAFG00000012337:MPP4	ENSCAFG00000012360:ALS2	ENSCAFG00000024455	ENSCAFG00000012384:CDK15	ENSCAFG00000046793	ENSCAFG00000012407:FZD7	ENSCAFG00000047423	ENSCAFG00000012422:KIAA2012	ENSCAFG00000020898:U6	ENSCAFG00000012431:SUMO1	ENSCAFG00000012448:NOP58	ENSCAFG00000026205:SNORD70	ENSCAFG00000026161:SNORD70B	ENSCAFG00000027576:SNORD11B	ENSCAFG00000027602:SNORD11	ENSCAFG00000022013:U6	ENSCAFG00000031112	ENSCAFG00000023687:BMPR2	ENSCAFG00000026714	ENSCAFG00000048646	ENSCAFG00000012464:FAM117B	ENSCAFG00000012497:ICA1L	ENSCAFG00000012519:WDR12
HMPOS	chr37	11775001	30902991	17927	-0.256537	0	ENSCAFG00000012519:WDR12	ENSCAFG00000012545:CARF	ENSCAFG00000048033:U4	ENSCAFG00000012558	ENSCAFG00000012644:NBEAL1	ENSCAFG00000021512:U6	ENSCAFG00000012765:CYP20A1	ENSCAFG00000012817:ABI2	ENSCAFG00000043070	ENSCAFG00000012801	ENSCAFG00000012860	ENSCAFG00000047484	ENSCAFG00000022612:U2	ENSCAFG00000043793:SNORD81	ENSCAFG00000045565	ENSCAFG00000047407	ENSCAFG00000046742	ENSCAFG00000044728	ENSCAFG00000012872:CD28	ENSCAFG00000012876:CTLA4	ENSCAFG00000012880:ICOS	ENSCAFG00000044754	ENSCAFG00000043843	ENSCAFG00000044887	ENSCAFG00000026079:U6	ENSCAFG00000012891:PARD3B	ENSCAFG00000022999:U6	ENSCAFG00000029423:SNORA62	ENSCAFG00000041756	ENSCAFG00000013191:NRP2	ENSCAFG00000013309:INO80D	ENSCAFG00000037651	ENSCAFG00000013333:NDUFS1	ENSCAFG00000029635:EEF1B2	ENSCAFG00000026348:SNORD51	ENSCAFG00000021390:SNORA41	ENSCAFG00000013362:GPR1	ENSCAFG00000049829	ENSCAFG00000013389:ZDBF2	ENSCAFG00000049414	ENSCAFG00000013414:ADAM23	ENSCAFG00000041399:FAM237A	ENSCAFG00000024719:DYTN
HMPOS	chr38	12001	23914000	21645	-0.039713	0	ENSCAFG00000044581	ENSCAFG00000047494	ENSCAFG00000009450:BTG2	ENSCAFG00000009459:FMOD	ENSCAFG00000042123	ENSCAFG00000040006	ENSCAFG00000009462:PRELP	ENSCAFG00000009468:OPTC	ENSCAFG00000047616	ENSCAFG00000036154	ENSCAFG00000009564:ATP2B4	ENSCAFG00000031149:LAX1	ENSCAFG00000044222	ENSCAFG00000009602	ENSCAFG00000049108	ENSCAFG00000009614:SOX13	ENSCAFG00000009619:ETNK2	ENSCAFG00000009623:REN	ENSCAFG00000028492:Kiss1	ENSCAFG00000009628:GOLT1A	ENSCAFG00000009649:PLEKHA6	ENSCAFG00000043615	ENSCAFG00000009651:PPP1R15B	ENSCAFG00000009661:PIK3C2B	ENSCAFG00000009669:MDM4	ENSCAFG00000041755:U4	ENSCAFG00000045071:U6	ENSCAFG00000009675:LRRN2	ENSCAFG00000046354	ENSCAFG00000009901:NFASC	ENSCAFG00000024609:CNTN2	ENSCAFG00000009956:TMEM81	ENSCAFG00000009970:RBBP5	ENSCAFG00000009999:DSTYK	ENSCAFG00000028060:U6	ENSCAFG00000010030:TMCC2	ENSCAFG00000010038:NUAK2	ENSCAFG00000010046:KLHDC8A	ENSCAFG00000025208:LEMD1	ENSCAFG00000010051	ENSCAFG00000043940	ENSCAFG00000020616:cfa-mir-135b	ENSCAFG00000041749
HMPOS	chr4	1	88276000	81260	0.291238	+	ENSCAFG00000037155	ENSCAFG00000009612:IFIT2	ENSCAFG00000031614:IFIT3	ENSCAFG00000009617:IFIT1	ENSCAFG00000027240:U4	ENSCAFG00000009629:ZNF248	ENSCAFG00000043983	ENSCAFG00000029179:ZNF25	ENSCAFG00000009862	ENSCAFG00000021693:U6	ENSCAFG00000009967:CHRM3	ENSCAFG00000041431	ENSCAFG00000047848	ENSCAFG00000050074	ENSCAFG00000046188	ENSCAFG00000042575	ENSCAFG00000038765	ENSCAFG00000049068	ENSCAFG00000044068	ENSCAFG00000046648	ENSCAFG00000041448	ENSCAFG00000043395	ENSCAFG00000010014:ZP4	ENSCAFG00000035885	ENSCAFG00000010034:RYR2	ENSCAFG00000028199:U6	ENSCAFG00000025810	ENSCAFG00000010464:MTR	ENSCAFG00000027180:U6	ENSCAFG00000010822:ACTN2	ENSCAFG00000010919:HEATR1	ENSCAFG00000010961:LGALS8	ENSCAFG00000011040:EDARADD	ENSCAFG00000011072:ERO1B	ENSCAFG00000011101:GPR137B	ENSCAFG00000030994	ENSCAFG00000048664	ENSCAFG00000011196:NID1	ENSCAFG00000011231:LYST	ENSCAFG00000044460	ENSCAFG00000046984	ENSCAFG00000031911	ENSCAFG00000040952
HMPOS	chr5	1001	12789000	11743	-0.548182	-	ENSCAFG00000032428	ENSCAFG00000040070	ENSCAFG00000044406	ENSCAFG00000035348	ENSCAFG00000048674	ENSCAFG00000037156	ENSCAFG00000049794	ENSCAFG00000042624	ENSCAFG00000044302	ENSCAFG00000042692	ENSCAFG00000049784	ENSCAFG00000042839	ENSCAFG00000047819	ENSCAFG00000043642	ENSCAFG00000047123	ENSCAFG00000048131	ENSCAFG00000009677:B3GAT1	ENSCAFG00000009737:GLB1L2	ENSCAFG00000024722:GLB1L3	ENSCAFG00000023788	ENSCAFG00000009746	ENSCAFG00000009762:ACAD8	ENSCAFG00000009772:THYN1	ENSCAFG00000029822:VPS26B	ENSCAFG00000049618:cfa-mir-8868	ENSCAFG00000009799:NCAPD3	ENSCAFG00000009810:JAM3	ENSCAFG00000044208	ENSCAFG00000043503	ENSCAFG00000044454	ENSCAFG00000009823:IGSF9B	ENSCAFG00000009828:SPATA19	ENSCAFG00000044590	ENSCAFG00000045812	ENSCAFG00000009842:OPCML	ENSCAFG00000039069	ENSCAFG00000009907:NTM	ENSCAFG00000026662	ENSCAFG00000046445	ENSCAFG00000041647	ENSCAFG00000020853:U6	ENSCAFG00000009955:SNX19	ENSCAFG00000044958
HMPOS	chr5	12789001	16343000	3167	0.534843	+	ENSCAFG00000043589	ENSCAFG00000011819:TECTA	ENSCAFG00000011858:TBCEL	ENSCAFG00000011880:GRIK4	ENSCAFG00000041480	ENSCAFG00000020878:U6	ENSCAFG00000011934:ARHGEF12	ENSCAFG00000011963:TLCD5	ENSCAFG00000011978:POU2F3	ENSCAFG00000031210:OAF	ENSCAFG00000033405	ENSCAFG00000043736	ENSCAFG00000012000:TRIM29	ENSCAFG00000043357	ENSCAFG00000043873	ENSCAFG00000046975	ENSCAFG00000045383	ENSCAFG00000043929	ENSCAFG00000045605	ENSCAFG00000012012:NECTIN1	ENSCAFG00000028170	ENSCAFG00000028367:U6	ENSCAFG00000029265:THY1	ENSCAFG00000012042:USP2	ENSCAFG00000047904:MFRP	ENSCAFG00000032685:C1QTNF5	ENSCAFG00000012187:NLRX1	ENSCAFG00000012079:MCAM	ENSCAFG00000012100:CBL	ENSCAFG00000021661	ENSCAFG00000023966:CCDC153	ENSCAFG00000028507:PDZD3	ENSCAFG00000021624:U6	ENSCAFG00000012198:ABCG4	ENSCAFG00000012224:HINFP	ENSCAFG00000012269:C2CD2L	ENSCAFG00000012302:DPAGT1	ENSCAFG00000012332:H2AX	ENSCAFG00000043319	ENSCAFG00000012342:HMBS	ENSCAFG00000012366:VPS11	ENSCAFG00000012126:HYOU1	ENSCAFG00000012380:SLC37A4
HMPOS	chr5	16343001	24097000	7370	-0.533771	-	ENSCAFG00000013110:RNF214	ENSCAFG00000013143:PCSK7	ENSCAFG00000013162:TAGLN	ENSCAFG00000013202:SIDT2	ENSCAFG00000013226:PAFAH1B2	ENSCAFG00000041656:cfa-mir-8871	ENSCAFG00000030358:U6	ENSCAFG00000013258:SIK3	ENSCAFG00000027801:U6	ENSCAFG00000013320:APOA1	ENSCAFG00000013322:APOC3	ENSCAFG00000013306:APOA4	ENSCAFG00000013327:APOA5	ENSCAFG00000031562:ZPR1	ENSCAFG00000013400:BUD13	ENSCAFG00000043219:U3	ENSCAFG00000045747	ENSCAFG00000045088	ENSCAFG00000041811	ENSCAFG00000046524	ENSCAFG00000047058	ENSCAFG00000038477	ENSCAFG00000046380	ENSCAFG00000013482:CADM1	ENSCAFG00000041050	ENSCAFG00000035953	ENSCAFG00000046551	ENSCAFG00000044840	ENSCAFG00000045074	ENSCAFG00000013505:NXPE4	ENSCAFG00000048697	ENSCAFG00000013511:REXO2	ENSCAFG00000013514	ENSCAFG00000013519:C5H11orf71	ENSCAFG00000030573:NNMT	ENSCAFG00000013528	ENSCAFG00000013538:ZBTB16	ENSCAFG00000038354	ENSCAFG00000013556:HTR3A	ENSCAFG00000033429	ENSCAFG00000013576:HTR3B	ENSCAFG00000026212:U6	ENSCAFG00000013688:USP28
HMPOS	chr5	24097001	32490000	7436	0.533462	+	ENSCAFG00000014348:POGLUT3	ENSCAFG00000014425:C5H11orf65	ENSCAFG00000014454:ATM	ENSCAFG00000014527:NPAT	ENSCAFG00000014570:ACAT1	ENSCAFG00000014613:CUL5	ENSCAFG00000048022	ENSCAFG00000032014:RAB39A	ENSCAFG00000014668:SLC35F2	ENSCAFG00000014664	ENSCAFG00000044743	ENSCAFG00000032829	ENSCAFG00000044773:SLN	ENSCAFG00000014676:ELMOD1	ENSCAFG00000049543	ENSCAFG00000014718:CWF19L2	ENSCAFG00000025897	ENSCAFG00000043384	ENSCAFG00000014739:GUCY1A2	ENSCAFG00000045163	ENSCAFG00000014760:MRPS36	ENSCAFG00000047731	ENSCAFG00000044055	ENSCAFG00000014775:AASDHPPT	ENSCAFG00000014788:KBTBD3	ENSCAFG00000031997:MSANTD4	ENSCAFG00000014838:GRIA4	ENSCAFG00000047369	ENSCAFG00000014860:CASP4	ENSCAFG00000014864:CASP12	ENSCAFG00000014869	ENSCAFG00000039976	ENSCAFG00000044651	ENSCAFG00000045326	ENSCAFG00000048060	ENSCAFG00000032342:PDGFD	ENSCAFG00000014888:DDI1	ENSCAFG00000043419	ENSCAFG00000014962:DYNC2H1	ENSCAFG00000047312	ENSCAFG00000015023	ENSCAFG00000015037:DCUN1D5	ENSCAFG00000015043:MMP13
HMPOS	chr5	32490001	78148000	41376	-0.086704	0	ENSCAFG00000016628:EIF4A1	ENSCAFG00000026046:SNORA48	ENSCAFG00000030098	ENSCAFG00000027886:SNORD10	ENSCAFG00000025953	ENSCAFG00000016641:CD68	ENSCAFG00000016651:MPDU1	ENSCAFG00000016662:SOX15	ENSCAFG00000016685:FXR2	ENSCAFG00000016670:SAT2	ENSCAFG00000016692:SHBG	ENSCAFG00000016703:ATP1B2	ENSCAFG00000016714:TP53	ENSCAFG00000031192:EFNB3	ENSCAFG00000016786:DNAH2	ENSCAFG00000016817:KDM6B	ENSCAFG00000016820:TMEM88	ENSCAFG00000032682:NAA38	ENSCAFG00000016824:CYB5D1	ENSCAFG00000046189:cfa-mir-8867	ENSCAFG00000016859:CHD3	ENSCAFG00000028299	ENSCAFG00000016900:CNTROB	ENSCAFG00000016888:KCNAB3	ENSCAFG00000016895:TRAPPC1	ENSCAFG00000016906:GUCY2D	ENSCAFG00000016928:ALOX15B	ENSCAFG00000023464:ALOX12B	ENSCAFG00000016949:ALOXE3	ENSCAFG00000016957:HES7	ENSCAFG00000016984:PER1	ENSCAFG00000017001	ENSCAFG00000022578:U8	ENSCAFG00000017002:TMEM107	ENSCAFG00000017005:BORCS6	ENSCAFG00000045197	ENSCAFG00000017008:AURKB	ENSCAFG00000017015:CTC1	ENSCAFG00000017021:PFAS	ENSCAFG00000017030:RANGRF	ENSCAFG00000017046:SLC25A35	ENSCAFG00000017057:ARHGEF15	ENSCAFG00000017061:ODF4
HMPOS	chr5	78148001	78400000	252	1.50105	+
HMPOS	chr5	78400001	88915000	9093	-0.158964	0	ENSCAFG00000020243:ZFHX3	ENSCAFG00000043297	ENSCAFG00000040980:U2	ENSCAFG00000044712	ENSCAFG00000045143	ENSCAFG00000041587	ENSCAFG00000045403	ENSCAFG00000034987	ENSCAFG00000041707	ENSCAFG00000031831:PSMD7	ENSCAFG00000027039:U4	ENSCAFG00000020247:WWP2	ENSCAFG00000020455:MIR140	ENSCAFG00000020251:NOB1	ENSCAFG00000020252:NQO1	ENSCAFG00000020254:NFAT5	ENSCAFG00000041620	ENSCAFG00000046560	ENSCAFG00000010763	ENSCAFG00000020267:TERF2	ENSCAFG00000020269	ENSCAFG00000029835:NIP7	ENSCAFG00000020278	ENSCAFG00000020283	ENSCAFG00000020288:SNTB2	ENSCAFG00000020291:UTP4	ENSCAFG00000032208:CHTF8	ENSCAFG00000020294:HAS3	ENSCAFG00000020298:TANGO6	ENSCAFG00000020305:CDH1	ENSCAFG00000020303:CDH3	ENSCAFG00000020307:ZFP90	ENSCAFG00000020310:SMPD3	ENSCAFG00000020312:PRMT7	ENSCAFG00000020314:SLC7A6OS	ENSCAFG00000020316:SLC7A6	ENSCAFG00000042890	ENSCAFG00000020318:PLA2G15	ENSCAFG00000030987	ENSCAFG00000020320:ESRP2	ENSCAFG00000020324:NFATC3	ENSCAFG00000020325	ENSCAFG00000020326:DUS2
HMPOS	chr6	10001	9841000	7999	-0.203937	0	ENSCAFG00000037899	ENSCAFG00000010094:ZNF713	ENSCAFG00000026306	ENSCAFG00000010098	ENSCAFG00000010111:NIPSNAP2	ENSCAFG00000010123:PSPH	ENSCAFG00000010149:CCT6A	ENSCAFG00000026163	ENSCAFG00000020849	ENSCAFG00000010156:SUMF2	ENSCAFG00000010171:PHKG1	ENSCAFG00000010178:CHCHD2	ENSCAFG00000010181:NUPR2	ENSCAFG00000047024:U4	ENSCAFG00000010185:VKORC1L1	ENSCAFG00000016564	ENSCAFG00000010193:GUSB	ENSCAFG00000043259	ENSCAFG00000010756:CRCP	ENSCAFG00000010761:TPST1	ENSCAFG00000010773:RABGEF1	ENSCAFG00000010783:TMEM248	ENSCAFG00000010797:SBDS	ENSCAFG00000010867	ENSCAFG00000021524:U6	ENSCAFG00000021195:U6	ENSCAFG00000011106:CALN1	ENSCAFG00000044325:U4	ENSCAFG00000043699:U4	ENSCAFG00000011150:GALNT17	ENSCAFG00000030708	ENSCAFG00000041224	ENSCAFG00000042343	ENSCAFG00000011229:AUTS2	ENSCAFG00000043985:U4	ENSCAFG00000044666:U4	ENSCAFG00000021754:U6	ENSCAFG00000034624	ENSCAFG00000043461	ENSCAFG00000039909	ENSCAFG00000049095	ENSCAFG00000043102	ENSCAFG00000046567
HMPOS	chr6	9843001	34809000	21802	-0.50903	-	ENSCAFG00000014877:CYP3A26	ENSCAFG00000014953	ENSCAFG00000028943:U6	ENSCAFG00000014967:ZSCAN25	ENSCAFG00000048416:U4	ENSCAFG00000032410:TMEM225B	ENSCAFG00000031787:ZNF655	ENSCAFG00000023158:ZKSCAN5	ENSCAFG00000015012:ZNF394	ENSCAFG00000030977:ZNF789	ENSCAFG00000028533	ENSCAFG00000037140	ENSCAFG00000049156	ENSCAFG00000015036:CPSF4	ENSCAFG00000015055	ENSCAFG00000015065	ENSCAFG00000015074:PDAP1	ENSCAFG00000015081:ARPC1B	ENSCAFG00000015094:ARPC1A	ENSCAFG00000015118	ENSCAFG00000015125:KPNA7	ENSCAFG00000043609	ENSCAFG00000015133:SMURF1	ENSCAFG00000021003:U6	ENSCAFG00000015158	ENSCAFG00000015164	ENSCAFG00000015242:TRRAP	ENSCAFG00000049884	ENSCAFG00000015328:TMEM130	ENSCAFG00000015333:NPTX2	ENSCAFG00000015351:BAIAP2L1	ENSCAFG00000015362:BRI3	ENSCAFG00000015408:TECPR1	ENSCAFG00000015425:BHLHA15	ENSCAFG00000015432:LMTK2	ENSCAFG00000031731	ENSCAFG00000015446	ENSCAFG00000015459	ENSCAFG00000015559:PMS2	ENSCAFG00000015635	ENSCAFG00000015665:EIF2AK1	ENSCAFG00000015676:ANKRD61	ENSCAFG00000015684:USP42
HMPOS	chr6	34809001	35254000	426	-1.47289	-	ENSCAFG00000019082:RBFOX1
HMPOS	chr6	35254001	77573000	39112	-0.54003	-	ENSCAFG00000019082:RBFOX1	ENSCAFG00000043432	ENSCAFG00000019089	ENSCAFG00000019092	ENSCAFG00000019111	ENSCAFG00000019120:C6H16orf89	ENSCAFG00000019122:NAGPA	ENSCAFG00000019128:SEC14L5	ENSCAFG00000019134:PPL	ENSCAFG00000019140:UBN1	ENSCAFG00000019152:GLYR1	ENSCAFG00000043706:SMIM22	ENSCAFG00000019171:SEPTIN12	ENSCAFG00000023007:ZNF500	ENSCAFG00000019195:C6H16orf71	ENSCAFG00000019190:ANKS3	ENSCAFG00000019196:NUDT16L1	ENSCAFG00000019201:MGRN1	ENSCAFG00000037228	ENSCAFG00000019202:UBALD1	ENSCAFG00000032741:C16orf96	ENSCAFG00000019198	ENSCAFG00000019204:CDIP1	ENSCAFG00000019207:HMOX2	ENSCAFG00000019210:NMRAL1	ENSCAFG00000019212:DNAJA3	ENSCAFG00000025768:U6	ENSCAFG00000019220	ENSCAFG00000019224:VASN	ENSCAFG00000019227:GLIS2	ENSCAFG00000019231:TFAP4	ENSCAFG00000019233:SRL	ENSCAFG00000045348	ENSCAFG00000038392	ENSCAFG00000019237:ADCY9	ENSCAFG00000025899:U1	ENSCAFG00000019251:CREBBP	ENSCAFG00000019262:TRAP1	ENSCAFG00000019267:DNASE1	ENSCAFG00000019268:SLX4	ENSCAFG00000019274:CLUAP1	ENSCAFG00000019276:C6H16orf90	ENSCAFG00000019277
HMPOS	chr7	1	39417000	35376	-0.237457	0	ENSCAFG00000010274:CHI3L1	ENSCAFG00000010288:MYBPH	ENSCAFG00000010298:ADORA1	ENSCAFG00000042633	ENSCAFG00000010309:MYOG	ENSCAFG00000010321:PPFIA4	ENSCAFG00000010330:TMEM183A	ENSCAFG00000010333	ENSCAFG00000010337	ENSCAFG00000010350:CYB5R1	ENSCAFG00000010368:ADIPOR1	ENSCAFG00000030897:RABIF	ENSCAFG00000010412	ENSCAFG00000030988	ENSCAFG00000010452:KDM5B	ENSCAFG00000043591	ENSCAFG00000045491	ENSCAFG00000044241:SYT2	ENSCAFG00000010497:PPP1R12B	ENSCAFG00000010509:UBE2T	ENSCAFG00000010521:LGR6	ENSCAFG00000010570	ENSCAFG00000010591:PTPN7	ENSCAFG00000010602:ELF3	ENSCAFG00000025108:GPR37L1	ENSCAFG00000010545:RNPEP	ENSCAFG00000010612:TIMM17A	ENSCAFG00000043167	ENSCAFG00000010649:IPO9	ENSCAFG00000010744:NAV1	ENSCAFG00000048688	ENSCAFG00000048323	ENSCAFG00000029227:CSRP1	ENSCAFG00000010829	ENSCAFG00000034889	ENSCAFG00000031147	ENSCAFG00000049411	ENSCAFG00000010798:TNNT2	ENSCAFG00000030784:LAD1	ENSCAFG00000010784:TNNI1	ENSCAFG00000034213	ENSCAFG00000047748	ENSCAFG00000028771
HMPOS	chr7	39417001	80974532	38320	0.057575	0	ENSCAFG00000016296:DNAH14	ENSCAFG00000002232	ENSCAFG00000041880	ENSCAFG00000042539	ENSCAFG00000042541	ENSCAFG00000016325:CNIH3	ENSCAFG00000043498	ENSCAFG00000016340:WDR26	ENSCAFG00000016346:CNIH4	ENSCAFG00000016360:NVL	ENSCAFG00000041498	ENSCAFG00000016381:DEGS1	ENSCAFG00000046661	ENSCAFG00000029037:FBXO28	ENSCAFG00000046087	ENSCAFG00000022703:U6	ENSCAFG00000016404:TP53BP2	ENSCAFG00000016416:CAPN2	ENSCAFG00000046548	ENSCAFG00000016432:CAPN8	ENSCAFG00000016445	ENSCAFG00000016447:CD5L	ENSCAFG00000016449:FCRL1	ENSCAFG00000016457:FCRL2	ENSCAFG00000046082	ENSCAFG00000016462:FCRL4	ENSCAFG00000023822:FCRL5	ENSCAFG00000040743	ENSCAFG00000046060	ENSCAFG00000031543	ENSCAFG00000030770	ENSCAFG00000047978:U4	ENSCAFG00000042583	ENSCAFG00000016469:ETV3	ENSCAFG00000016474:ETV3L	ENSCAFG00000044492:U4	ENSCAFG00000016484:ARHGEF11	ENSCAFG00000043934	ENSCAFG00000016502:LRRC71	ENSCAFG00000016515:PEAR1	ENSCAFG00000046239	ENSCAFG00000016528:NTRK1	ENSCAFG00000047271
HMPOS	chr8	1001	57236000	51902	-0.004365	0	ENSCAFG00000010650	ENSCAFG00000046615	ENSCAFG00000010670:ZNF496	ENSCAFG00000032126	ENSCAFG00000026096:U6	ENSCAFG00000010686:NLRP3	ENSCAFG00000010702	ENSCAFG00000010708	ENSCAFG00000024832:OR2B11	ENSCAFG00000010776	ENSCAFG00000049494	ENSCAFG00000031967:GCSAML	ENSCAFG00000024135	ENSCAFG00000047565	ENSCAFG00000047700	ENSCAFG00000010792	ENSCAFG00000029235	ENSCAFG00000010795	ENSCAFG00000042211	ENSCAFG00000010808	ENSCAFG00000010818	ENSCAFG00000010820:CATSPERB	ENSCAFG00000010832:TC2N	ENSCAFG00000010853:FBLN5	ENSCAFG00000010880:TRIP11	ENSCAFG00000042572	ENSCAFG00000027166:U4	ENSCAFG00000010909:CPSF2	ENSCAFG00000010941:SLC24A4	ENSCAFG00000010958:RIN3	ENSCAFG00000010995:LGMN	ENSCAFG00000011030:GOLGA5	ENSCAFG00000042208	ENSCAFG00000040537	ENSCAFG00000049800	ENSCAFG00000024864	ENSCAFG00000011056:ITPK1	ENSCAFG00000044478	ENSCAFG00000049482	ENSCAFG00000047976	ENSCAFG00000036888	ENSCAFG00000032638:U6	ENSCAFG00000048830
HMPOS	chr8	57236001	68530000	10506	-0.71875	-	ENSCAFG00000049853	ENSCAFG00000017329:FLRT2	ENSCAFG00000046741	ENSCAFG00000029803:U6	ENSCAFG00000034032	ENSCAFG00000043804	ENSCAFG00000041416	ENSCAFG00000049283	ENSCAFG00000026948:U4	ENSCAFG00000047751	ENSCAFG00000040784	ENSCAFG00000017337:GALC	ENSCAFG00000017339	ENSCAFG00000017342:GPR65	ENSCAFG00000017343:KCNK10	ENSCAFG00000041412	ENSCAFG00000017354:SPATA7	ENSCAFG00000017377:PTPN21	ENSCAFG00000029251:U6	ENSCAFG00000017415:ZC3H14	ENSCAFG00000017458:EML5	ENSCAFG00000005591	ENSCAFG00000017478:TTC8	ENSCAFG00000043039	ENSCAFG00000047705	ENSCAFG00000048045	ENSCAFG00000017486	ENSCAFG00000025818:U6	ENSCAFG00000049563	ENSCAFG00000032007	ENSCAFG00000046656	ENSCAFG00000031111:EFCAB11	ENSCAFG00000017500:TDP1	ENSCAFG00000047445	ENSCAFG00000032734:KCNK13	ENSCAFG00000017510:PSMC1	ENSCAFG00000017515:NRDE2	ENSCAFG00000043835	ENSCAFG00000017516:CALM1	ENSCAFG00000046230	ENSCAFG00000034951	ENSCAFG00000017525:TTC7B	ENSCAFG00000026676
HMPOS	chr8	68530001	74323000	4605	0.360109	+	ENSCAFG00000017891:DEGS2	ENSCAFG00000017894:YY1	ENSCAFG00000030764:SLC25A29	ENSCAFG00000041642	ENSCAFG00000017900:SLC25A47	ENSCAFG00000017906:WARS1	ENSCAFG00000017915:WDR25	ENSCAFG00000017919:BEGAIN	ENSCAFG00000017925:DLK1	ENSCAFG00000042165	ENSCAFG00000049959	ENSCAFG00000044571	ENSCAFG00000043997	ENSCAFG00000022765	ENSCAFG00000017929:RTL1	ENSCAFG00000022762:MIR431	ENSCAFG00000022840:MIR433	ENSCAFG00000020618:MIR127	ENSCAFG00000025720:cfa-mir-432	ENSCAFG00000020517:MIR136	ENSCAFG00000028272:SNORD112	ENSCAFG00000020614:cfa-mir-370	ENSCAFG00000021144	ENSCAFG00000026239:SNORD113-1	ENSCAFG00000026377:SNORD113-2	ENSCAFG00000021577:SNORD113-3	ENSCAFG00000022045:SNORD113-4	ENSCAFG00000021680:SNORD113-5	ENSCAFG00000021762:SNORD113-6	ENSCAFG00000021555:SNORD113-7	ENSCAFG00000021812:SNORD113-8	ENSCAFG00000020949:SNORD113-9	ENSCAFG00000030723	ENSCAFG00000029385	ENSCAFG00000031238	ENSCAFG00000029867	ENSCAFG00000026259	ENSCAFG00000032059	ENSCAFG00000031035	ENSCAFG00000029508	ENSCAFG00000027138	ENSCAFG00000032300	ENSCAFG00000028468
HMPOS	chr9	1	4320000	3861	0.374081	+	ENSCAFG00000041980	ENSCAFG00000044101	ENSCAFG00000049993	ENSCAFG00000029286:CD7	ENSCAFG00000006059:CSNK1D	ENSCAFG00000006054:SLC16A3	ENSCAFG00000049524	ENSCAFG00000006048:CCDC57	ENSCAFG00000006006:FASN	ENSCAFG00000005952:DUS1L	ENSCAFG00000005938:GPS1	ENSCAFG00000005933:RFNG	ENSCAFG00000049417	ENSCAFG00000005927:DCXR	ENSCAFG00000005922	ENSCAFG00000005915:LRRC45	ENSCAFG00000041033	ENSCAFG00000005830:ASPSCR1	ENSCAFG00000005913:NOTUM	ENSCAFG00000005846:GCGR	ENSCAFG00000005911:MYADML2	ENSCAFG00000005906:PYCR1	ENSCAFG00000005893:MAFG	ENSCAFG00000043332	ENSCAFG00000005882:PCYT2	ENSCAFG00000029214:NPB	ENSCAFG00000005878:ANAPC11	ENSCAFG00000005877:ALYREF	ENSCAFG00000005872:ARHGDIA	ENSCAFG00000005859:P4HB	ENSCAFG00000005853:PPP1R27	ENSCAFG00000005850:MCRIP1	ENSCAFG00000035722	ENSCAFG00000045424	ENSCAFG00000049989	ENSCAFG00000005812	ENSCAFG00000005789:HGS	ENSCAFG00000005770:CCDC137	ENSCAFG00000024784:ARL16	ENSCAFG00000024663:OXLD1	ENSCAFG00000005767:PDE6G	ENSCAFG00000005765	ENSCAFG00000005759:NPLOC4
HMPOS	chr9	4320001	17314000	10356	0.667122	+	ENSCAFG00000031425:PRPSAP1	ENSCAFG00000028119:RNaseP_nuc	ENSCAFG00000005063:QRICH2	ENSCAFG00000048199:cfa-mir-8886	ENSCAFG00000047905	ENSCAFG00000046049:UBALD2	ENSCAFG00000005055:RNF157	ENSCAFG00000005050:FOXJ1	ENSCAFG00000046858	ENSCAFG00000048403	ENSCAFG00000005043:EXOC7	ENSCAFG00000005030:ZACN	ENSCAFG00000005029:GALR2	ENSCAFG00000005027:SRP68	ENSCAFG00000005021:EVPL	ENSCAFG00000005007:CDK3	ENSCAFG00000029266:TEN1	ENSCAFG00000004989:ACOX1	ENSCAFG00000004968:FBF1	ENSCAFG00000004960:MRPL38	ENSCAFG00000025460:TRIM65	ENSCAFG00000004953:TRIM47	ENSCAFG00000004946:WBP2	ENSCAFG00000004938:UNC13D	ENSCAFG00000004925:UNK	ENSCAFG00000021083:U4	ENSCAFG00000004914:GALK1	ENSCAFG00000004905:ITGB4	ENSCAFG00000028956:SAP30BP	ENSCAFG00000004860:RECQL5	ENSCAFG00000049025:SMIM6	ENSCAFG00000042405:SMIM5	ENSCAFG00000004837	ENSCAFG00000004774:TMEM94	ENSCAFG00000047084	ENSCAFG00000004816:LLGL2	ENSCAFG00000004798:TSEN54	ENSCAFG00000004787:CASKIN2	ENSCAFG00000030297:GRB2	ENSCAFG00000004762:SLC25A19	ENSCAFG00000047830:U4	ENSCAFG00000004756:MIF4GD	ENSCAFG00000004752:MRPS7
HMPOS	chr9	17314001	20025000	1759	1.03622	+	ENSCAFG00000031337	ENSCAFG00000042827	ENSCAFG00000043001	ENSCAFG00000042488:U2	ENSCAFG00000045100	ENSCAFG00000031375	ENSCAFG00000029973	ENSCAFG00000046940	ENSCAFG00000046006	ENSCAFG00000038670	ENSCAFG00000042323	ENSCAFG00000048685	ENSCAFG00000013770	ENSCAFG00000046177	ENSCAFG00000013774:MAP3K14	ENSCAFG00000013777	ENSCAFG00000032576	ENSCAFG00000013819:FMNL1	ENSCAFG00000013831:HEXIM2	ENSCAFG00000024148:HEXIM1	ENSCAFG00000013895:ACBD4	ENSCAFG00000013924:PLCD3	ENSCAFG00000013869:NMT1	ENSCAFG00000032388:DCAKD	ENSCAFG00000013945:C1QL1	ENSCAFG00000013954:KIF18B	ENSCAFG00000013973:GFAP	ENSCAFG00000013982:FAM187A	ENSCAFG00000013984:CCDC103	ENSCAFG00000014065:EFTUD2	ENSCAFG00000014086:HIGD1B	ENSCAFG00000049520	ENSCAFG00000014089:GJC1	ENSCAFG00000046066	ENSCAFG00000014102:ADAM11	ENSCAFG00000045804	ENSCAFG00000014115:CCDC43	ENSCAFG00000014125:MEIOC	ENSCAFG00000021806	ENSCAFG00000014134:FZD2	ENSCAFG00000047590	ENSCAFG00000046349	ENSCAFG00000014136:GPATCH8
HMPOS	chr9	20025001	54545000	28188	0.101941	0	ENSCAFG00000014600:BRCA1	ENSCAFG00000014610:RND2	ENSCAFG00000014620:VAT1	ENSCAFG00000014624:IFI35	ENSCAFG00000014630:RPL27	ENSCAFG00000014631:RUNDC1	ENSCAFG00000045298	ENSCAFG00000046844	ENSCAFG00000014653:G6PC	ENSCAFG00000014660:AOC3	ENSCAFG00000030830:AOC2	ENSCAFG00000014716:PSME3	ENSCAFG00000014638	ENSCAFG00000014765:CCDC56	ENSCAFG00000014799	ENSCAFG00000014827:EZH1	ENSCAFG00000014854:CNTNAP1	ENSCAFG00000024958:CCR10	ENSCAFG00000014679:PLEKHH3	ENSCAFG00000014890:TUBG1	ENSCAFG00000041009	ENSCAFG00000014921:RETREG3	ENSCAFG00000014931:PSMC3IP	ENSCAFG00000029102:MLX	ENSCAFG00000014948:COASY	ENSCAFG00000014961:HSD17B1	ENSCAFG00000014972:NAGLU	ENSCAFG00000015017:ATP6V0A1	ENSCAFG00000028879:CAVIN1	ENSCAFG00000015213:STAT3	ENSCAFG00000015346:STAT5A	ENSCAFG00000015509:STAT5B	ENSCAFG00000015612:GHDC	ENSCAFG00000015615:HCRT	ENSCAFG00000015621:KCNH4	ENSCAFG00000015629:RAB5C	ENSCAFG00000015692:KAT2A	ENSCAFG00000015720:DHX58	ENSCAFG00000015731:ZNF385C	ENSCAFG00000031485:C17orf113	ENSCAFG00000032563:NKIRAS2	ENSCAFG00000015749:DNAJC7	ENSCAFG00000015757:CNP
HMPOS	chr9	54545001	61072000	5364	0.748662	+	ENSCAFG00000019991:PTPA	ENSCAFG00000019996:CRAT	ENSCAFG00000020001:DOLPP1	ENSCAFG00000020003:MIGA2	ENSCAFG00000045762:cfa-mir-8887	ENSCAFG00000020008:SH3GLB2	ENSCAFG00000020013:NUP188	ENSCAFG00000048907:DOLK	ENSCAFG00000020023:PHYHD1	ENSCAFG00000020028:LRRC8A	ENSCAFG00000020030:KYAT1	ENSCAFG00000020032:SPOUT1	ENSCAFG00000020036:ENDOG	ENSCAFG00000020037:TBC1D13	ENSCAFG00000020039:ZER1	ENSCAFG00000020041:ZDHHC12	ENSCAFG00000020045:PKN3	ENSCAFG00000032728	ENSCAFG00000020047:WDR34	ENSCAFG00000020049:SPTAN1	ENSCAFG00000020050:GLE1	ENSCAFG00000049905:U4	ENSCAFG00000020054:ODF2	ENSCAFG00000027738:U2	ENSCAFG00000020060	ENSCAFG00000020061:CERCAM	ENSCAFG00000021492:U3	ENSCAFG00000020521:cfa-mir-219-2	ENSCAFG00000023618:URM1	ENSCAFG00000020063:SLC27A4	ENSCAFG00000020067:COQ4	ENSCAFG00000020068:TRUB2	ENSCAFG00000023381	ENSCAFG00000020072	ENSCAFG00000020082:DNM1	ENSCAFG00000020613:MIR199B	ENSCAFG00000020086:CIZ1	ENSCAFG00000031985:C9H9orf16	ENSCAFG00000020088:LCN2	ENSCAFG00000041247	ENSCAFG00000020089:PTGES2	ENSCAFG00000020091:SLC25A25	ENSCAFG00000020093:NAIF1
HMPOS	chrX	95001	6436000	6144	0.138342	0	ENSCAFG00000044010	ENSCAFG00000041333	ENSCAFG00000035286	ENSCAFG00000010945:PPP2R3B	ENSCAFG00000028761	ENSCAFG00000010931:GTPBP6	ENSCAFG00000048591	ENSCAFG00000010966:SHOX	ENSCAFG00000011034:CRLF2	ENSCAFG00000011041:CSF2RA	ENSCAFG00000031295	ENSCAFG00000011047:IL3RA	ENSCAFG00000010987:SLC25A6	ENSCAFG00000024670:ASMT	ENSCAFG00000046335	ENSCAFG00000030459	ENSCAFG00000050050	ENSCAFG00000043085	ENSCAFG00000029462	ENSCAFG00000045690	ENSCAFG00000015291:ASMTL	ENSCAFG00000011067:DHRSX	ENSCAFG00000045622	ENSCAFG00000011075:ZBED1	ENSCAFG00000047942	ENSCAFG00000042706	ENSCAFG00000041426	ENSCAFG00000048188	ENSCAFG00000011091:XG	ENSCAFG00000011113:GYG2	ENSCAFG00000024515:ARSH	ENSCAFG00000011163:ARSF	ENSCAFG00000011180:MXRA5	ENSCAFG00000038163	ENSCAFG00000011187:PRKX	ENSCAFG00000048232	ENSCAFG00000036854	ENSCAFG00000011192	ENSCAFG00000048404	ENSCAFG00000028202:SNORD22	ENSCAFG00000039620	ENSCAFG00000028745:OBP	ENSCAFG00000033198
HMPOS	chrX	6436001	38261000	29986	0.335789	0	ENSCAFG00000011362	ENSCAFG00000044896:GPR143	ENSCAFG00000011388:SHROOM2	ENSCAFG00000011393:CLDN34	ENSCAFG00000011461:WWC3	ENSCAFG00000011537:CLCN4	ENSCAFG00000031858:U6	ENSCAFG00000042879:U2	ENSCAFG00000011570:MID1	ENSCAFG00000048180	ENSCAFG00000048397	ENSCAFG00000011591:HCCS	ENSCAFG00000011595:ARHGAP6	ENSCAFG00000011602:AMELX	ENSCAFG00000011607:MSMO1	ENSCAFG00000046413:U4	ENSCAFG00000011611:MSL3	ENSCAFG00000046378	ENSCAFG00000045027:U4	ENSCAFG00000011627:FRMPD4	ENSCAFG00000011644	ENSCAFG00000011662:PRPS2	ENSCAFG00000011698:TLR7	ENSCAFG00000037735	ENSCAFG00000030920:U6	ENSCAFG00000033023	ENSCAFG00000045198	ENSCAFG00000011726:EGFL6	ENSCAFG00000032450	ENSCAFG00000011746:TCEANC	ENSCAFG00000011750:RAB9A	ENSCAFG00000011754:TRAPPC2	ENSCAFG00000011764:OFD1	ENSCAFG00000049656	ENSCAFG00000011799:GPM6B	ENSCAFG00000045149	ENSCAFG00000028737:GEMIN8	ENSCAFG00000011827	ENSCAFG00000034607	ENSCAFG00000029999:U6	ENSCAFG00000011832:GLRA2	ENSCAFG00000011861:FANCB	ENSCAFG00000011879:MOSPD2
HMPOS	chrX	38261001	55441000	14037	0.554757	0	ENSCAFG00000014469:EFHC2	ENSCAFG00000043181	ENSCAFG00000026266:U6	ENSCAFG00000014506:FUNDC1	ENSCAFG00000045030	ENSCAFG00000014525:DUSP21	ENSCAFG00000014589:KDM6A	ENSCAFG00000031215:DIPK2B	ENSCAFG00000042310	ENSCAFG00000034510	ENSCAFG00000020565:MIR221	ENSCAFG00000020481:cfa-mir-222	ENSCAFG00000049286	ENSCAFG00000041004	ENSCAFG00000041251	ENSCAFG00000028920	ENSCAFG00000014732:ZNF674	ENSCAFG00000014745	ENSCAFG00000014753:CHST7	ENSCAFG00000014767:SLC9A7	ENSCAFG00000014790	ENSCAFG00000027857:U6	ENSCAFG00000014797:RP2	ENSCAFG00000014811:JADE3	ENSCAFG00000013837	ENSCAFG00000014821:RGN	ENSCAFG00000050012	ENSCAFG00000014834:NDUFB11	ENSCAFG00000014863:RBM10	ENSCAFG00000014944:UBA1	ENSCAFG00000015021:USP11	ENSCAFG00000015024	ENSCAFG00000042391:U4	ENSCAFG00000045969:ZNF157	ENSCAFG00000015042	ENSCAFG00000015031:ZNF41	ENSCAFG00000048067	ENSCAFG00000015115:ARAF	ENSCAFG00000015146:SYN1	ENSCAFG00000015155:TIMP1	ENSCAFG00000015163:CFP	ENSCAFG00000015178:ELK1	ENSCAFG00000015183:UXT
HMPOS	chrX	55441001	64884000	8022	-0.10176	0	ENSCAFG00000016908	ENSCAFG00000016925:FOXO4	ENSCAFG00000049512:CXorf65	ENSCAFG00000028978:IL2RG	ENSCAFG00000016972:MED12	ENSCAFG00000017010:NLGN3	ENSCAFG00000017023:GJB1	ENSCAFG00000017043:ZMYM3	ENSCAFG00000017071:NONO	ENSCAFG00000017081:ITGB1BP2	ENSCAFG00000022385:U6	ENSCAFG00000017087	ENSCAFG00000017103	ENSCAFG00000017134:OGT	ENSCAFG00000023748:GCNA	ENSCAFG00000017146:CXCR3	ENSCAFG00000029083	ENSCAFG00000024175:NHSL2	ENSCAFG00000045635:U4	ENSCAFG00000044969	ENSCAFG00000017151:RPS4X	ENSCAFG00000032230	ENSCAFG00000023690:ERCC6L	ENSCAFG00000017153:CITED1	ENSCAFG00000017157:HDAC8	ENSCAFG00000017179:PHKA1	ENSCAFG00000020910:U6	ENSCAFG00000017186	ENSCAFG00000024517	ENSCAFG00000014077	ENSCAFG00000017188:NAP1L2	ENSCAFG00000017189:CDX4	ENSCAFG00000029933:CHIC1	ENSCAFG00000041651	ENSCAFG00000022770:MIR421	ENSCAFG00000025712:MIR374B	ENSCAFG00000022820:cfa-mir-545	ENSCAFG00000025638:cfa-mir-374a	ENSCAFG00000032517:ZCCHC13	ENSCAFG00000031123	ENSCAFG00000047892:U4	ENSCAFG00000017195:SLC16A2	ENSCAFG00000017202:RLIM
HMPOS	chrX	64884001	66989000	1950	-0.244962	0	ENSCAFG00000046198	ENSCAFG00000017373:RPS6KA6	ENSCAFG00000017380:HDX	ENSCAFG00000050053	ENSCAFG00000044296:U4	ENSCAFG00000017381	ENSCAFG00000017383:APOOL	ENSCAFG00000017385:SATL1	ENSCAFG00000017391	ENSCAFG00000046930	ENSCAFG00000017397:ZNF711	ENSCAFG00000017401:POF1B	ENSCAFG00000017406:CHM	ENSCAFG00000020518:cfa-mir-361	ENSCAFG00000017419:DACH2
HMPOS	chrX	66995001	71742000	4258	-0.191549	0	ENSCAFG00000017419:DACH2	ENSCAFG00000017412	ENSCAFG00000047538	ENSCAFG00000028491:U6	ENSCAFG00000030273:SNORD39	ENSCAFG00000017445:KLHL4	ENSCAFG00000048857	ENSCAFG00000044845	ENSCAFG00000017450	ENSCAFG00000027379:U6	ENSCAFG00000017457	ENSCAFG00000016013	ENSCAFG00000017468:NAP1L3	ENSCAFG00000044029	ENSCAFG00000046076:FAM133A	ENSCAFG00000044857	ENSCAFG00000032341	ENSCAFG00000017472	ENSCAFG00000027382:U6	ENSCAFG00000017479:DIAPH2	ENSCAFG00000027427:U4	ENSCAFG00000026929:U6	ENSCAFG00000017487	ENSCAFG00000045761:U4	ENSCAFG00000026999:U6	ENSCAFG00000017495	ENSCAFG00000026666:cfa-let-7j	ENSCAFG00000028711:U6
HMPOS	chrX	71744001	72239000	427	-26.0034	0	ENSCAFG00000048930	ENSCAFG00000046419	ENSCAFG00000046927
HMPOS	chrX	72239001	123869000	46166	-0.438938	0	ENSCAFG00000017503	ENSCAFG00000029306:U6	ENSCAFG00000017506	ENSCAFG00000047756	ENSCAFG00000041271	ENSCAFG00000017514:PCDH19	ENSCAFG00000043516	ENSCAFG00000049578	ENSCAFG00000017519:TNMD	ENSCAFG00000017521:TSPAN6	ENSCAFG00000017527:SRPX2	ENSCAFG00000017529:SYTL4	ENSCAFG00000049620	ENSCAFG00000041332	ENSCAFG00000017551:CSTF2	ENSCAFG00000017568:NOX1	ENSCAFG00000045778	ENSCAFG00000030082:XKRX	ENSCAFG00000043268	ENSCAFG00000035634	ENSCAFG00000031405:U6	ENSCAFG00000029593:TMEM35A	ENSCAFG00000017593:CENPI	ENSCAFG00000017618:DRP2	ENSCAFG00000017627:TAF7L	ENSCAFG00000017633:TIMM8A	ENSCAFG00000017669:BTK	ENSCAFG00000017688:RPL36A-HNRNPH2	ENSCAFG00000017692:GLA	ENSCAFG00000017693:HNRNPH2	ENSCAFG00000017697:ARMCX4	ENSCAFG00000023802:ARMCX1	ENSCAFG00000042125:U4	ENSCAFG00000017702:ARMCX6	ENSCAFG00000017704:ARMCX3	ENSCAFG00000017705:ARMCX2	ENSCAFG00000038939	ENSCAFG00000044546	ENSCAFG00000017721	ENSCAFG00000045061:U4	ENSCAFG00000017730:ZMAT1	ENSCAFG00000044419	ENSCAFG00000017731
Moresco	chr1	19001	921000	633	0.096124	0	ENSCAFG00000000001:ENPP1	ENSCAFG00000000002	ENSCAFG00000041462	ENSCAFG00000000005:PARD6G	ENSCAFG00000000007:ADNP2	ENSCAFG00000024219	ENSCAFG00000000008:TXNL4A	ENSCAFG00000031133:HSBP1L1	ENSCAFG00000000009:SLC66A2	ENSCAFG00000000010:CTDP1	ENSCAFG00000032297
Moresco	chr1	921001	3578000	2566	-0.628699	-	ENSCAFG00000000010:CTDP1	ENSCAFG00000042721	ENSCAFG00000041823	ENSCAFG00000041186	ENSCAFG00000046121	ENSCAFG00000042219	ENSCAFG00000000011:NFATC1	ENSCAFG00000041030	ENSCAFG00000000012:ATP9B	ENSCAFG00000037258	ENSCAFG00000000013:SALL3	ENSCAFG00000035520	ENSCAFG00000043250	ENSCAFG00000049602	ENSCAFG00000047240	ENSCAFG00000036410	ENSCAFG00000049206	ENSCAFG00000042534	ENSCAFG00000034839	ENSCAFG00000044545	ENSCAFG00000043386	ENSCAFG00000042561	ENSCAFG00000047846	ENSCAFG00000027476:SNORA70	ENSCAFG00000000015:GALR1	ENSCAFG00000045885	ENSCAFG00000000016:MBP	ENSCAFG00000043965	ENSCAFG00000000017:ZNF236	ENSCAFG00000042822	ENSCAFG00000026120:U6	ENSCAFG00000046043	ENSCAFG00000000019:ZNF516	ENSCAFG00000049616
Moresco	chr1	3578001	4768000	1149	0.273669	+	ENSCAFG00000049616	ENSCAFG00000046839	ENSCAFG00000041810	ENSCAFG00000046032	ENSCAFG00000044404	ENSCAFG00000047305	ENSCAFG00000047639	ENSCAFG00000045379	ENSCAFG00000000020:TSHZ1	ENSCAFG00000000021:ZADH2	ENSCAFG00000047186	ENSCAFG00000044449	ENSCAFG00000000022:ZNF407
Moresco	chr1	4768001	8411000	3480	-0.524579	-	ENSCAFG00000000022:ZNF407	ENSCAFG00000026962:U6	ENSCAFG00000000024:CNDP1	ENSCAFG00000023363:CNDP2	ENSCAFG00000000025:DIPK1C	ENSCAFG00000042727	ENSCAFG00000030462	ENSCAFG00000049021	ENSCAFG00000023159:C1H18orf63	ENSCAFG00000000026:CYB5A	ENSCAFG00000039235	ENSCAFG00000000027	ENSCAFG00000000028:TIMM21	ENSCAFG00000000029:FBXO15	ENSCAFG00000000030	ENSCAFG00000040757	ENSCAFG00000039132	ENSCAFG00000047479	ENSCAFG00000000031:NETO1	ENSCAFG00000000032:CBLN2	ENSCAFG00000000034	ENSCAFG00000042806	ENSCAFG00000049712	ENSCAFG00000046808	ENSCAFG00000034858	ENSCAFG00000049555	ENSCAFG00000000036:SOCS6	ENSCAFG00000044707	ENSCAFG00000000037:RTTN	ENSCAFG00000000038:CD226
Moresco	chr1	8411001	9567000	1091	0.101988	0	ENSCAFG00000000038:CD226	ENSCAFG00000000039:DOK6	ENSCAFG00000000040:CCDC102B	ENSCAFG00000000042	ENSCAFG00000000043:TMX3
Moresco	chr1	9567001	14550000	4767	0.529121	+	ENSCAFG00000045171	ENSCAFG00000000044	ENSCAFG00000000047:DSEL	ENSCAFG00000046304	ENSCAFG00000000052:CDH19	ENSCAFG00000047078	ENSCAFG00000028080:U6	ENSCAFG00000049554	ENSCAFG00000000056:CDH7	ENSCAFG00000042318	ENSCAFG00000045946	ENSCAFG00000048422	ENSCAFG00000029206	ENSCAFG00000044381	ENSCAFG00000044155	ENSCAFG00000049511	ENSCAFG00000000058:SERPINB8	ENSCAFG00000023582:SERPINB10	ENSCAFG00000000059:SERPINB2	ENSCAFG00000023436:SERPINB7	ENSCAFG00000031329	ENSCAFG00000023362:SERPINB11	ENSCAFG00000000062	ENSCAFG00000023050:SERPINB13	ENSCAFG00000023015:SERPINB12	ENSCAFG00000024647:SERPINB5	ENSCAFG00000000066:VPS4B	ENSCAFG00000000067:KDSR	ENSCAFG00000000068:BCL2	ENSCAFG00000040853	ENSCAFG00000040014	ENSCAFG00000045010	ENSCAFG00000049299	ENSCAFG00000000070:PHLPP1	ENSCAFG00000000073:ZCCHC2	ENSCAFG00000038998	ENSCAFG00000037703	ENSCAFG00000000075:TNFRSF11A
Moresco	chr1	14550001	29763000	14209	0.117468	0	ENSCAFG00000000075:TNFRSF11A	ENSCAFG00000000079:RELCH	ENSCAFG00000000081	ENSCAFG00000027095:U6	ENSCAFG00000000083:PIGN	ENSCAFG00000048559	ENSCAFG00000050026	ENSCAFG00000034324	ENSCAFG00000032187:RNF152	ENSCAFG00000042604	ENSCAFG00000042349	ENSCAFG00000000086:CDH20	ENSCAFG00000022274:U6	ENSCAFG00000042743	ENSCAFG00000049792	ENSCAFG00000000089	ENSCAFG00000000090:MC4R	ENSCAFG00000028239:U1	ENSCAFG00000043610	ENSCAFG00000030666:U6	ENSCAFG00000023829:PMAIP1	ENSCAFG00000048588	ENSCAFG00000042142	ENSCAFG00000044333	ENSCAFG00000000093:CCBE1	ENSCAFG00000042363	ENSCAFG00000000094:LMAN1	ENSCAFG00000000096:CPLX4	ENSCAFG00000000098:RAX	ENSCAFG00000026151:U2	ENSCAFG00000000099:GRP	ENSCAFG00000000100:SEC11C	ENSCAFG00000000101	ENSCAFG00000000103:ZNF532	ENSCAFG00000043880	ENSCAFG00000044716	ENSCAFG00000047998	ENSCAFG00000000105:MALT1	ENSCAFG00000027634:U6	ENSCAFG00000000107:ALPK2	ENSCAFG00000020640:MIR122	ENSCAFG00000000116:NEDD4L	ENSCAFG00000000123:ATP8B1
Moresco	chr1	29763001	122678000	81080	-0.393597	-	ENSCAFG00000042106	ENSCAFG00000000265:OLIG3	ENSCAFG00000048542	ENSCAFG00000043683	ENSCAFG00000000267:TNFAIP3	ENSCAFG00000048512	ENSCAFG00000049513	ENSCAFG00000030892:PERP	ENSCAFG00000000272:ARFGEF3	ENSCAFG00000048273	ENSCAFG00000000274:HEBP2	ENSCAFG00000000275:NHSL1	ENSCAFG00000029326:FAM133B	ENSCAFG00000000277:CCDC28A	ENSCAFG00000046173	ENSCAFG00000046446:ECT2L	ENSCAFG00000000279:REPS1	ENSCAFG00000000281:ABRACL	ENSCAFG00000000282:HECA	ENSCAFG00000000283:TXLNB	ENSCAFG00000000285:CITED2	ENSCAFG00000035645	ENSCAFG00000041708	ENSCAFG00000041747	ENSCAFG00000043739	ENSCAFG00000048547	ENSCAFG00000044240	ENSCAFG00000043571	ENSCAFG00000000289	ENSCAFG00000000291	ENSCAFG00000041026	ENSCAFG00000045790	ENSCAFG00000041613	ENSCAFG00000000294:NMBR	ENSCAFG00000030263:GJE1	ENSCAFG00000000295:VTA1	ENSCAFG00000000296:ADGRG6	ENSCAFG00000045567	ENSCAFG00000000300:HIVEP2	ENSCAFG00000041687	ENSCAFG00000044604	ENSCAFG00000000303:AIG1	ENSCAFG00000000304
Moresco	chr1	29763001	122678000	81080	-0.393597	-	ENSCAFG00000041779	ENSCAFG00000006785:ARHGAP33	ENSCAFG00000006797	ENSCAFG00000006801:HSPB6	ENSCAFG00000006824:LIN37	ENSCAFG00000032463:PSENEN	ENSCAFG00000006856:U2AF1L4	ENSCAFG00000006868:IGFLR1	ENSCAFG00000006878:KMT2B	ENSCAFG00000044777:ZBTB32	ENSCAFG00000006902:UPK1A	ENSCAFG00000006913	ENSCAFG00000006916:ETV2	ENSCAFG00000006938:HAUS5	ENSCAFG00000031076	ENSCAFG00000006940	ENSCAFG00000006951:ATP4A	ENSCAFG00000006960:TMEM147	ENSCAFG00000006986:GAPDHS	ENSCAFG00000031912	ENSCAFG00000007024:DMKN	ENSCAFG00000007025:KRTDAP	ENSCAFG00000007027:FFAR2	ENSCAFG00000024320:FXYD5	ENSCAFG00000007029	ENSCAFG00000007036:CD22	ENSCAFG00000007041:MAG	ENSCAFG00000007048:HAMP	ENSCAFG00000007054:USF2	ENSCAFG00000007086:LSR	ENSCAFG00000007093:FAM187B	ENSCAFG00000007095:FXYD1	ENSCAFG00000007111:LGI4	ENSCAFG00000007124:FXYD3	ENSCAFG00000048377	ENSCAFG00000042736	ENSCAFG00000007126:HPN	ENSCAFG00000007129:SCN1B	ENSCAFG00000007157:GRAMD1A	ENSCAFG00000039774	ENSCAFG00000032164:ZNF792	ENSCAFG00000030117:ZNF599	ENSCAFG00000024235
Moresco	chr10	23001	9384000	7908	-0.478129	-	ENSCAFG00000046848	ENSCAFG00000041097	ENSCAFG00000000049	ENSCAFG00000044889	ENSCAFG00000000051	ENSCAFG00000000054	ENSCAFG00000031038:METTL7B	ENSCAFG00000000060:ITGA7	ENSCAFG00000000061	ENSCAFG00000000063:RDH5	ENSCAFG00000000064:CD63	ENSCAFG00000000065:GDF11	ENSCAFG00000023714:SARNP	ENSCAFG00000000071	ENSCAFG00000000069	ENSCAFG00000000072	ENSCAFG00000000074:MMP19	ENSCAFG00000000076:PYM1	ENSCAFG00000000078:DGKA	ENSCAFG00000000080:PMEL	ENSCAFG00000000082:CDK2	ENSCAFG00000000087:RAB5B	ENSCAFG00000000088:SUOX	ENSCAFG00000030801:IKZF4	ENSCAFG00000031955:RPS26	ENSCAFG00000000097:ERBB3	ENSCAFG00000000102:PA2G4	ENSCAFG00000042212	ENSCAFG00000000108:ESYT1	ENSCAFG00000000110:MYL6B	ENSCAFG00000042554:MYL6	ENSCAFG00000000109:SMARCC2	ENSCAFG00000000111:RNF41	ENSCAFG00000023084:NABP2	ENSCAFG00000000113:ANKRD52	ENSCAFG00000029573:COQ10A	ENSCAFG00000000115:CS	ENSCAFG00000000118	ENSCAFG00000000119:PAN2	ENSCAFG00000000120:IL23A	ENSCAFG00000000121:STAT2	ENSCAFG00000000122:APOF	ENSCAFG00000000124:TIMELESS
Moresco	chr10	9384001	12607000	3030	0.895892	+	ENSCAFG00000047979	ENSCAFG00000000397:CAND1	ENSCAFG00000041215	ENSCAFG00000047360	ENSCAFG00000000407:DYRK2	ENSCAFG00000038478	ENSCAFG00000043488	ENSCAFG00000045904	ENSCAFG00000043896	ENSCAFG00000038878	ENSCAFG00000043042	ENSCAFG00000049383	ENSCAFG00000048436	ENSCAFG00000000408:IFNG	ENSCAFG00000000409:IL26	ENSCAFG00000000410:IL22	ENSCAFG00000028781:U6	ENSCAFG00000000412:MDM1	ENSCAFG00000000415:RAP1B	ENSCAFG00000000417:NUP107	ENSCAFG00000000418:MDM2	ENSCAFG00000043741	ENSCAFG00000049797	ENSCAFG00000043523	ENSCAFG00000042851	ENSCAFG00000000424:CPSF6	ENSCAFG00000000426:LYZ	ENSCAFG00000000428:YEATS4	ENSCAFG00000039202	ENSCAFG00000000431:FRS2	ENSCAFG00000000432:CCT2	ENSCAFG00000000434:LRRC10	ENSCAFG00000000435:BEST3	ENSCAFG00000045430	ENSCAFG00000000436:RAB3IP	ENSCAFG00000000439:MYRFL	ENSCAFG00000000441:CNOT2	ENSCAFG00000000446:PTPRB	ENSCAFG00000023742:PTPRR
Moresco	chr10	12607001	14675000	1872	0.506748	+	ENSCAFG00000049957	ENSCAFG00000000450:TSPAN8	ENSCAFG00000037480	ENSCAFG00000027601:U6	ENSCAFG00000021571:U6	ENSCAFG00000000451:LGR5	ENSCAFG00000000453:ZFC3H1	ENSCAFG00000044682	ENSCAFG00000000458:RAB21	ENSCAFG00000000459:TBC1D15	ENSCAFG00000022579:U6	ENSCAFG00000000462:TPH2	ENSCAFG00000049376	ENSCAFG00000000473:TRHDE
Moresco	chr10	14675001	21342000	5929	-0.457659	-	ENSCAFG00000045499	ENSCAFG00000047888	ENSCAFG00000042035	ENSCAFG00000038541	ENSCAFG00000046336	ENSCAFG00000047760	ENSCAFG00000000479:KCNC2	ENSCAFG00000000481:CAPS2	ENSCAFG00000023219	ENSCAFG00000029990:GLIPR1L2	ENSCAFG00000000525:GLIPR1	ENSCAFG00000031600	ENSCAFG00000031351	ENSCAFG00000044095	ENSCAFG00000047553:OR4K14	ENSCAFG00000043901	ENSCAFG00000044267	ENSCAFG00000000554	ENSCAFG00000000558:ACR	ENSCAFG00000046851	ENSCAFG00000029465	ENSCAFG00000032311	ENSCAFG00000000566:ARSA	ENSCAFG00000000568:MAPK8IP2	ENSCAFG00000000579	ENSCAFG00000000586:CPT1B	ENSCAFG00000000603:NCAPH2	ENSCAFG00000031350:SYCE3	ENSCAFG00000029336	ENSCAFG00000000564:SCO2	ENSCAFG00000000572:LMF2	ENSCAFG00000031984	ENSCAFG00000000561:MIOX	ENSCAFG00000000609:ADM2	ENSCAFG00000000612:SBF1	ENSCAFG00000000620:PPP6R2	ENSCAFG00000048862:U2	ENSCAFG00000000629:DENND6B	ENSCAFG00000049125	ENSCAFG00000000673:PLXNB2	ENSCAFG00000000692:SELENOO	ENSCAFG00000049665	ENSCAFG00000000685:MAPK12
Moresco	chr10	21342001	22275000	880	0.555323	+	ENSCAFG00000046935	ENSCAFG00000036262	ENSCAFG00000000873:SHISAL1	ENSCAFG00000000876:PARVG	ENSCAFG00000047497:PARVB	ENSCAFG00000000887:SAMM50	ENSCAFG00000000893:PNPLA3	ENSCAFG00000046708	ENSCAFG00000047991	ENSCAFG00000000895:PNPLA5	ENSCAFG00000000899:SULT4A1	ENSCAFG00000000902:EFCAB6	ENSCAFG00000000904:MPPED1	ENSCAFG00000000907:SCUBE1	ENSCAFG00000000913:TSPO
Moresco	chr10	22275001	25088000	2048	-0.296104	-	ENSCAFG00000000907:SCUBE1	ENSCAFG00000000913:TSPO	ENSCAFG00000000909:TTLL12	ENSCAFG00000000918:MCAT	ENSCAFG00000000926:TTLL1	ENSCAFG00000000936:PACSIN2	ENSCAFG00000000943:ARFGAP3	ENSCAFG00000046195	ENSCAFG00000040994	ENSCAFG00000000946:A4GALT	ENSCAFG00000048722	ENSCAFG00000000953:CYB5R3	ENSCAFG00000025845:U12	ENSCAFG00000000959:POLDIP3	ENSCAFG00000000965:RRP7	ENSCAFG00000000970:SERHL2	ENSCAFG00000000975:NFAM1	ENSCAFG00000000978:TCF20	ENSCAFG00000046297:cfa-mir-8829	ENSCAFG00000044204:CYP2D15	ENSCAFG00000000982:NDUFA6	ENSCAFG00000000983:SMDT1	ENSCAFG00000000988:NAGA	ENSCAFG00000000991:WBP2NL	ENSCAFG00000000995:SEPTIN3	ENSCAFG00000001003:CENPM	ENSCAFG00000001005:TNFRSF13C	ENSCAFG00000001013:SREBF2	ENSCAFG00000020552:cfa-mir-33a	ENSCAFG00000001023:MEI1	ENSCAFG00000001018:CCDC134	ENSCAFG00000032650	ENSCAFG00000001038	ENSCAFG00000025759:U8	ENSCAFG00000001043:XRCC6	ENSCAFG00000001046:DESI1	ENSCAFG00000031639	ENSCAFG00000001049:PMM1	ENSCAFG00000001051:CSDC2	ENSCAFG00000001053:POLR3H	ENSCAFG00000001075:ACO2	ENSCAFG00000001090:PHF5A	ENSCAFG00000001092:TOB2
Moresco	chr10	25088001	33725000	7977	0.599778	+	ENSCAFG00000001255:TNRC6B	ENSCAFG00000001288:FAM83F	ENSCAFG00000041758	ENSCAFG00000001296:GRAP2	ENSCAFG00000008290	ENSCAFG00000001303:ENTHD1	ENSCAFG00000041818	ENSCAFG00000001314:CACNA1I	ENSCAFG00000047475	ENSCAFG00000045402	ENSCAFG00000030521:RPS19BP1	ENSCAFG00000001324:ATF4	ENSCAFG00000031294:MIEF1	ENSCAFG00000041938	ENSCAFG00000043186	ENSCAFG00000030441:MGAT3	ENSCAFG00000001332:TAB1	ENSCAFG00000049089:U1	ENSCAFG00000001337:SYNGR1	ENSCAFG00000001346:RPL3	ENSCAFG00000025892:SNORD43	ENSCAFG00000047384	ENSCAFG00000027626:SNORD83A	ENSCAFG00000025814:SNORD83B	ENSCAFG00000001356:PDGFB	ENSCAFG00000001360:CBX7	ENSCAFG00000001361:APOBEC3Z3	ENSCAFG00000023589	ENSCAFG00000026067:U6	ENSCAFG00000046571:CBX6	ENSCAFG00000001367:NPTXR	ENSCAFG00000048363	ENSCAFG00000001370:DNAL4	ENSCAFG00000001371:SUN2	ENSCAFG00000001377:GTPBP1	ENSCAFG00000001379:JOSD1	ENSCAFG00000001383	ENSCAFG00000001384:CBY1	ENSCAFG00000001385:FAM227A	ENSCAFG00000001388	ENSCAFG00000001391:DMC1	ENSCAFG00000001395:DDX17	ENSCAFG00000001402:KDELR3
Moresco	chr10	33725001	35890000	1906	0.913621	+	ENSCAFG00000032127:CHST11	ENSCAFG00000001944:TXNRD1	ENSCAFG00000042067	ENSCAFG00000023435:SOWAHC	ENSCAFG00000001952:SEPTIN10	ENSCAFG00000001966:SH3RF3	ENSCAFG00000001968	ENSCAFG00000043264	ENSCAFG00000027903:U6	ENSCAFG00000001970:EDAR	ENSCAFG00000046299:U4	ENSCAFG00000001978:CCDC138	ENSCAFG00000023061:RANBP2	ENSCAFG00000026345	ENSCAFG00000042479	ENSCAFG00000002010	ENSCAFG00000002015	ENSCAFG00000049610	ENSCAFG00000002025:GCC2	ENSCAFG00000023655:SULT1C4	ENSCAFG00000002041:SULT1C2	ENSCAFG00000023398:SULT1C3	ENSCAFG00000045833	ENSCAFG00000043830	ENSCAFG00000044313	ENSCAFG00000002064:SLC5A7
Moresco	chr10	35890001	52621000	15580	-0.41567	-	ENSCAFG00000002064:SLC5A7	ENSCAFG00000047623	ENSCAFG00000045386	ENSCAFG00000041082	ENSCAFG00000020757:U2	ENSCAFG00000002071	ENSCAFG00000042844	ENSCAFG00000048287	ENSCAFG00000002080:ST6GAL2	ENSCAFG00000046874	ENSCAFG00000046941	ENSCAFG00000002082	ENSCAFG00000048969:cfa-mir-8799c	ENSCAFG00000018228	ENSCAFG00000049587	ENSCAFG00000021649:U6	ENSCAFG00000020748:U4	ENSCAFG00000002096:UXS1	ENSCAFG00000002098:ECRG4	ENSCAFG00000048861	ENSCAFG00000002099:NCK2	ENSCAFG00000041292	ENSCAFG00000002105:FHL2	ENSCAFG00000021129:U6	ENSCAFG00000002117:C10H2orf49	ENSCAFG00000002112:TGFBRAP1	ENSCAFG00000002119:GPR45	ENSCAFG00000040981	ENSCAFG00000002122:MRPS9	ENSCAFG00000046014	ENSCAFG00000050035	ENSCAFG00000003463:POU3F3	ENSCAFG00000046855	ENSCAFG00000045302	ENSCAFG00000045435	ENSCAFG00000047608	ENSCAFG00000041423	ENSCAFG00000049263	ENSCAFG00000049988	ENSCAFG00000035222	ENSCAFG00000049933	ENSCAFG00000032659:TMEM182	ENSCAFG00000023596:MFSD9
Moresco	chr10	52621001	55489000	2661	0.041172	0	ENSCAFG00000002712:NRXN1	ENSCAFG00000021307:U6	ENSCAFG00000043154	ENSCAFG00000048746	ENSCAFG00000037809	ENSCAFG00000043649	ENSCAFG00000029777	ENSCAFG00000002721:ASB3	ENSCAFG00000002722:CHAC2	ENSCAFG00000002724:ERLEC1	ENSCAFG00000002729:PSME4	ENSCAFG00000023070:ACYP2	ENSCAFG00000002740:C10H2orf73	ENSCAFG00000043772	ENSCAFG00000044399	ENSCAFG00000037766	ENSCAFG00000041228	ENSCAFG00000002744:SPTBN1
Moresco	chr10	55489001	57442000	1852	0.541818	+	ENSCAFG00000002744:SPTBN1	ENSCAFG00000042911	ENSCAFG00000026185	ENSCAFG00000002762:EML6	ENSCAFG00000048513	ENSCAFG00000002771:RTN4	ENSCAFG00000044694	ENSCAFG00000045275	ENSCAFG00000027254:U4	ENSCAFG00000002819:CLHC1	ENSCAFG00000023471:RPS27A	ENSCAFG00000002829:MTIF2	ENSCAFG00000043661	ENSCAFG00000002833	ENSCAFG00000002796:CCDC88A	ENSCAFG00000044939	ENSCAFG00000002838:CFAP36	ENSCAFG00000002860:PPP4R3B	ENSCAFG00000002891:PNPT1	ENSCAFG00000046550	ENSCAFG00000002919:EFEMP1	ENSCAFG00000021158:U6	ENSCAFG00000025696:cfa-mir-217	ENSCAFG00000020619:cfa-mir-216a	ENSCAFG00000042382:cfa-mir-216b	ENSCAFG00000048888	ENSCAFG00000047862	ENSCAFG00000002927:CCDC85A	ENSCAFG00000043345	ENSCAFG00000045394
Moresco	chr10	57442001	60516000	3011	-0.120216	0	ENSCAFG00000043555	ENSCAFG00000046554	ENSCAFG00000044647	ENSCAFG00000040695	ENSCAFG00000002935:VRK2	ENSCAFG00000002940:FANCL	ENSCAFG00000022581:U6	ENSCAFG00000042863	ENSCAFG00000043517	ENSCAFG00000044161
Moresco	chr10	60516001	69330000	7822	0.111687	0	ENSCAFG00000002955:BCL11A	ENSCAFG00000047527	ENSCAFG00000037128	ENSCAFG00000033418	ENSCAFG00000049455	ENSCAFG00000002975:PAPOLG	ENSCAFG00000002981:REL	ENSCAFG00000002986:PUS10	ENSCAFG00000002989:KIAA1841	ENSCAFG00000028277:U6	ENSCAFG00000030289	ENSCAFG00000003007:USP34	ENSCAFG00000027539:U6	ENSCAFG00000020886:U2	ENSCAFG00000003050:XPO1	ENSCAFG00000021931:U6	ENSCAFG00000048062	ENSCAFG00000003079:FAM161A	ENSCAFG00000003083:CCT4	ENSCAFG00000003090:COMMD1	ENSCAFG00000049251	ENSCAFG00000003094:B3GNT2	ENSCAFG00000037208	ENSCAFG00000049180	ENSCAFG00000003110:TMEM17	ENSCAFG00000003106:EHBP1	ENSCAFG00000029600:OTX1	ENSCAFG00000003119:WDPCP	ENSCAFG00000048786	ENSCAFG00000003121	ENSCAFG00000003129:MDH1	ENSCAFG00000045266	ENSCAFG00000003137:UGP2	ENSCAFG00000003153:VPS54	ENSCAFG00000003162:PELI1	ENSCAFG00000031586:LGALSL	ENSCAFG00000015959	ENSCAFG00000003175:AFTPH	ENSCAFG00000047754	ENSCAFG00000042739	ENSCAFG00000042158	ENSCAFG00000046659	ENSCAFG00000003180:SLC1A4
Moresco	chr11	1	27394000	22599	-0.42527	-	ENSCAFG00000012938:MGAT1	ENSCAFG00000044587	ENSCAFG00000030899:ZFP62	ENSCAFG00000003956	ENSCAFG00000012915:BTNL9	ENSCAFG00000028826	ENSCAFG00000012901	ENSCAFG00000049722	ENSCAFG00000028630:TRIM7	ENSCAFG00000012851:TRIM41	ENSCAFG00000024818:RACK1	ENSCAFG00000026398:SNORD96	ENSCAFG00000025830	ENSCAFG00000012697:TRIM52	ENSCAFG00000045014:IRGM4	ENSCAFG00000012657	ENSCAFG00000012640	ENSCAFG00000045590	ENSCAFG00000045385	ENSCAFG00000045515	ENSCAFG00000042532	ENSCAFG00000044893:IRGM5	ENSCAFG00000000498	ENSCAFG00000000502	ENSCAFG00000044650:IFGGB2	ENSCAFG00000042216	ENSCAFG00000000497	ENSCAFG00000000494	ENSCAFG00000000491	ENSCAFG00000030653	ENSCAFG00000000482:FLT4	ENSCAFG00000000464:CNOT6	ENSCAFG00000034990	ENSCAFG00000000433:GFPT2	ENSCAFG00000000395:MAPK9	ENSCAFG00000030718:U6	ENSCAFG00000000391:RASGEF1C	ENSCAFG00000024952:RNF130	ENSCAFG00000020464:cfa-mir-340	ENSCAFG00000000381:TBC1D9B	ENSCAFG00000000365:MRNIP	ENSCAFG00000000360:SQSTM1	ENSCAFG00000000355:MGAT4B
Moresco	chr11	27394001	29154000	1616	0.905731	+	ENSCAFG00000042270:U3	ENSCAFG00000028744	ENSCAFG00000001381:UHRF2	ENSCAFG00000001416:GLDC	ENSCAFG00000033692	ENSCAFG00000001422	ENSCAFG00000041063	ENSCAFG00000001434:KDM4C	ENSCAFG00000049462	ENSCAFG00000049919	ENSCAFG00000041851	ENSCAFG00000029609:DMAC1	ENSCAFG00000026466:U6	ENSCAFG00000041001	ENSCAFG00000001460:PTPRD	ENSCAFG00000042920:Metazoa_SRP
Moresco	chr11	29154001	29869000	701	0.394703	+	ENSCAFG00000001460:PTPRD	ENSCAFG00000027693:U6	ENSCAFG00000048399
Moresco	chr11	29869001	30821000	908	-0.674721	-	ENSCAFG00000041584	ENSCAFG00000024495	ENSCAFG00000043598	ENSCAFG00000042455
Moresco	chr11	30821001	31246000	407	-25.0327	-
Moresco	chr11	31246001	31627000	350	2.83222	+	ENSCAFG00000044859	ENSCAFG00000027467:U6	ENSCAFG00000043890
Moresco	chr11	31627001	31848000	206	0.785807	+	ENSCAFG00000042661
Moresco	chr11	31848001	33404000	1400	-0.027569	0	ENSCAFG00000042661	ENSCAFG00000029898:U6	ENSCAFG00000001473	ENSCAFG00000001476	ENSCAFG00000046181	ENSCAFG00000043327	ENSCAFG00000045191	ENSCAFG00000001478:TYRP1	ENSCAFG00000032608:LURAP1L
Moresco	chr11	33404001	33573000	156	1.20376	+	ENSCAFG00000032608:LURAP1L	ENSCAFG00000043970
Moresco	chr11	33573001	34372000	780	2.57837	+	ENSCAFG00000001498:MPDZ	ENSCAFG00000043474	ENSCAFG00000048892
Moresco	chr11	34372001	34787000	401	3.26548	+	ENSCAFG00000049833	ENSCAFG00000042642	ENSCAFG00000001520:NFIB
Moresco	chr11	34787001	35967000	941	2.52348	+	ENSCAFG00000001520:NFIB	ENSCAFG00000034967	ENSCAFG00000001532:ZDHHC21	ENSCAFG00000001535:CER1	ENSCAFG00000001537:FREM1	ENSCAFG00000001545:TTC39B	ENSCAFG00000001548:SNAPC3	ENSCAFG00000001551:PSIP1	ENSCAFG00000049676	ENSCAFG00000001557:CCDC171	ENSCAFG00000027734:U6
Moresco	chr11	35967001	36273000	290	0.901982	+	ENSCAFG00000001557:CCDC171	ENSCAFG00000049033
Moresco	chr11	36273001	37043000	730	-1.52046	-	ENSCAFG00000043334	ENSCAFG00000046453	ENSCAFG00000034737	ENSCAFG00000045985	ENSCAFG00000045866	ENSCAFG00000040276	ENSCAFG00000001562:BNC2	ENSCAFG00000032537
Moresco	chr11	37043001	37691000	603	-24.7452	-	ENSCAFG00000001566:CNTLN	ENSCAFG00000001567:SH3GL2
Moresco	chr11	37691001	37861000	165	-1.60649	-	ENSCAFG00000001567:SH3GL2	ENSCAFG00000047316
Moresco	chr11	37861001	38319000	446	-25.1449	-	ENSCAFG00000047316	ENSCAFG00000041269	ENSCAFG00000047955
Moresco	chr11	38319001	39181000	712	-1.10748	-	ENSCAFG00000001581:ADAMTSL1	ENSCAFG00000046833	ENSCAFG00000001590:SAXO1	ENSCAFG00000032347:RRAGA	ENSCAFG00000001598:HAUS6	ENSCAFG00000027714:SCARNA8	ENSCAFG00000001601:PLIN2	ENSCAFG00000045047	ENSCAFG00000030465:FTH1	ENSCAFG00000001608	ENSCAFG00000001612:DENND4C	ENSCAFG00000001615:RPS6
Moresco	chr11	39182001	40130000	921	-24.8119	-	ENSCAFG00000029621:ACER2	ENSCAFG00000045247	ENSCAFG00000001623:SLC24A2	ENSCAFG00000041291	ENSCAFG00000044595	ENSCAFG00000046363	ENSCAFG00000029039:U6	ENSCAFG00000027821:SNORA70	ENSCAFG00000033371	ENSCAFG00000049894	ENSCAFG00000044721	ENSCAFG00000001635:MLLT3	ENSCAFG00000027375:U6
Moresco	chr11	40130001	41152000	852	-0.438773	-	ENSCAFG00000001635:MLLT3	ENSCAFG00000025256:FOCAD	ENSCAFG00000022791:MIR491	ENSCAFG00000027471:U6	ENSCAFG00000026366:SNORA30B	ENSCAFG00000001652:HACD4	ENSCAFG00000042948:U4	ENSCAFG00000044433	ENSCAFG00000001653:IFNB1	ENSCAFG00000048456	ENSCAFG00000041326:IFNA5	ENSCAFG00000048590	ENSCAFG00000048954	ENSCAFG00000044464	ENSCAFG00000049819	ENSCAFG00000046901	ENSCAFG00000049301	ENSCAFG00000034052	ENSCAFG00000023674:KLHL9	ENSCAFG00000045048	ENSCAFG00000049093	ENSCAFG00000048694:IFNA7	ENSCAFG00000025718:MIR31	ENSCAFG00000041790	ENSCAFG00000042247	ENSCAFG00000001671:MTAP
Moresco	chr11	41152001	41879000	682	-23.8495	-	ENSCAFG00000001671:MTAP	ENSCAFG00000001675:cdkn2A	ENSCAFG00000046566	ENSCAFG00000001681:DMRTA1	ENSCAFG00000049229
Moresco	chr11	41881001	43584000	1618	-0.140386	0	ENSCAFG00000041211	ENSCAFG00000034177	ENSCAFG00000045429	ENSCAFG00000043801	ENSCAFG00000001688:ELAVL2	ENSCAFG00000032482:U6	ENSCAFG00000047216:U6	ENSCAFG00000049700	ENSCAFG00000036557	ENSCAFG00000028528:IZUMO3	ENSCAFG00000025851:U3	ENSCAFG00000045926
Moresco	chr11	43584001	44398000	770	-1.25794	-	ENSCAFG00000007543	ENSCAFG00000048083	ENSCAFG00000047801	ENSCAFG00000031090:U6	ENSCAFG00000046892
Moresco	chr11	44398001	44816000	404	2.53236	+	ENSCAFG00000047801	ENSCAFG00000042404
Moresco	chr11	44816001	45024000	202	0.58895	+	ENSCAFG00000046610:cfa-mir-8831
Moresco	chr11	45024001	45850000	768	1.96746	+	ENSCAFG00000044209	ENSCAFG00000031230:CAAP1	ENSCAFG00000001698:PLAA	ENSCAFG00000001706:IFT74	ENSCAFG00000001712:LRRC19	ENSCAFG00000027554:cfa-mir-872	ENSCAFG00000001713:TEK	ENSCAFG00000029839	ENSCAFG00000049674	ENSCAFG00000001715:MOB3B	ENSCAFG00000001716:IFNK	ENSCAFG00000001720:C11H9orf72	ENSCAFG00000021708:U6
Moresco	chr11	45851001	45986000	131	-0.438957	-
Moresco	chr11	45986001	46395000	397	1.95289	+	ENSCAFG00000001727:LINGO2	ENSCAFG00000046476	ENSCAFG00000042674
Moresco	chr11	46395001	47381000	954	0.233829	+	ENSCAFG00000047734	ENSCAFG00000026594:cfa-mir-876	ENSCAFG00000026571:MIR873	ENSCAFG00000049978	ENSCAFG00000043868	ENSCAFG00000001731
Moresco	chr11	47382001	48106000	668	2.95984	+	ENSCAFG00000043000	ENSCAFG00000038152	ENSCAFG00000001734	ENSCAFG00000025986:U6
Moresco	chr11	48107001	48638000	475	1.54207	+
Moresco	chr11	48638001	48735000	91	-0.568181	-	ENSCAFG00000021509:U4
Moresco	chr11	48735001	57917000	7624	0.644192	+	ENSCAFG00000026028:U6	ENSCAFG00000046755	ENSCAFG00000033632	ENSCAFG00000044757	ENSCAFG00000042004	ENSCAFG00000045122	ENSCAFG00000045526	ENSCAFG00000001786:ACO1	ENSCAFG00000001807:DDX58	ENSCAFG00000001809:TOPORS	ENSCAFG00000042570:SMIM27	ENSCAFG00000042049	ENSCAFG00000049053	ENSCAFG00000001812:APTX	ENSCAFG00000001818:DNAJA1	ENSCAFG00000001836:SMU1	ENSCAFG00000001840:B4GALT1	ENSCAFG00000032233:U6	ENSCAFG00000001843:SPINK4	ENSCAFG00000001844:BAG1	ENSCAFG00000001846	ENSCAFG00000001848:NFX1	ENSCAFG00000001854	ENSCAFG00000001869:NOL6	ENSCAFG00000031810:UBE2R2	ENSCAFG00000027655:U6	ENSCAFG00000001891:UBAP2	ENSCAFG00000028271:SNORD121B	ENSCAFG00000028327:SNORD121A	ENSCAFG00000001901:DCAF12	ENSCAFG00000001905	ENSCAFG00000034766	ENSCAFG00000001909:KIF24	ENSCAFG00000031608:NUDT2	ENSCAFG00000031154:MYORG	ENSCAFG00000001915:C11H9orf24	ENSCAFG00000001919:FAM219A	ENSCAFG00000001923:DNAI1	ENSCAFG00000032571	ENSCAFG00000001932:CNTFR	ENSCAFG00000041982	ENSCAFG00000001921	ENSCAFG00000001937:DCTN3
Moresco	chr11	57925001	65889000	7539	-0.407689	-	ENSCAFG00000002586:PLPPR1	ENSCAFG00000002590	ENSCAFG00000023863:BAAT	ENSCAFG00000032597:MRPL50	ENSCAFG00000002596:ZNF189	ENSCAFG00000002598:ALDOB	ENSCAFG00000002603:TMEM246	ENSCAFG00000027458:U6	ENSCAFG00000043060	ENSCAFG00000045164	ENSCAFG00000002607:RNF20	ENSCAFG00000002617:GRIN3A	ENSCAFG00000042968	ENSCAFG00000026368	ENSCAFG00000027758:U2	ENSCAFG00000002624:CYLC2	ENSCAFG00000043685	ENSCAFG00000044420	ENSCAFG00000021729:5S_rRNA	ENSCAFG00000039032	ENSCAFG00000040561	ENSCAFG00000002661:SMC2	ENSCAFG00000029709	ENSCAFG00000002674	ENSCAFG00000030974:U6	ENSCAFG00000030606	ENSCAFG00000002678:OR13C4	ENSCAFG00000002677:OR13C3	ENSCAFG00000002679:OR13C8	ENSCAFG00000002680	ENSCAFG00000031077:OR13F1	ENSCAFG00000030353	ENSCAFG00000032409	ENSCAFG00000032686:COR13C13	ENSCAFG00000048809	ENSCAFG00000048711:OR13D1	ENSCAFG00000042521	ENSCAFG00000023949:NIPSNAP3B	ENSCAFG00000002727:ABCA1	ENSCAFG00000021598:U6	ENSCAFG00000043318	ENSCAFG00000037283	ENSCAFG00000002758:SLC44A1
Moresco	chr11	65889001	68158000	1905	0.971352	+	ENSCAFG00000002983:OR2K2	ENSCAFG00000002990:ECPAS	ENSCAFG00000002996:ZNF483	ENSCAFG00000003000:PTGR1	ENSCAFG00000048168	ENSCAFG00000045097	ENSCAFG00000003006:DNAJC25	ENSCAFG00000042316	ENSCAFG00000003008:SHOC1	ENSCAFG00000003010:UGCG	ENSCAFG00000003013:SUSD1	ENSCAFG00000003015:PTBP3	ENSCAFG00000003028:HSDL2	ENSCAFG00000003039	ENSCAFG00000003043:KIAA1958	ENSCAFG00000003054:INIP	ENSCAFG00000003059:SNX30	ENSCAFG00000003063:SLC46A2	ENSCAFG00000003064	ENSCAFG00000013304	ENSCAFG00000028890:ZFP37	ENSCAFG00000048454	ENSCAFG00000041625	ENSCAFG00000023218	ENSCAFG00000049560	ENSCAFG00000003192:SLC31A2	ENSCAFG00000003198:FKBP15	ENSCAFG00000003215:SLC31A1	ENSCAFG00000042573	ENSCAFG00000031020:CDC26	ENSCAFG00000003224:PRPF4	ENSCAFG00000003234	ENSCAFG00000003238:WDR31	ENSCAFG00000003242:BSPRY	ENSCAFG00000003244:HDHD3	ENSCAFG00000003246:ALAD	ENSCAFG00000030380:POLE3	ENSCAFG00000003250:C11H9orf43	ENSCAFG00000003267:RGS3	ENSCAFG00000048107	ENSCAFG00000034703	ENSCAFG00000043819
Moresco	chr11	68158001	74389000	5896	-0.0213	0	ENSCAFG00000003282:ZNF618	ENSCAFG00000003303:AMBP	ENSCAFG00000003313:KIF12	ENSCAFG00000003327:COL27A1	ENSCAFG00000025644:MIR455	ENSCAFG00000003331	ENSCAFG00000003340:AKNA	ENSCAFG00000044975	ENSCAFG00000003344:WHRN	ENSCAFG00000031478	ENSCAFG00000003351:TMEM268	ENSCAFG00000029773:TEX48	ENSCAFG00000003362:TNFSF15	ENSCAFG00000003367:TNFSF8	ENSCAFG00000003426:TNC	ENSCAFG00000046260	ENSCAFG00000003473	ENSCAFG00000039661	ENSCAFG00000041209	ENSCAFG00000003488:PAPPA	ENSCAFG00000044700	ENSCAFG00000003504:ASTN2	ENSCAFG00000003516:TRIM32	ENSCAFG00000043987	ENSCAFG00000047690	ENSCAFG00000003518:TLR4	ENSCAFG00000041405	ENSCAFG00000048166	ENSCAFG00000043779	ENSCAFG00000006896	ENSCAFG00000021160:U6	ENSCAFG00000043305	ENSCAFG00000042600	ENSCAFG00000044481	ENSCAFG00000003526:BRINP1	ENSCAFG00000036625	ENSCAFG00000003544	ENSCAFG00000038353	ENSCAFG00000047792	ENSCAFG00000047265	ENSCAFG00000041835	ENSCAFG00000045694	ENSCAFG00000003560:CDK5RAP2
Moresco	chr12	1001	23735000	20651	0.065143	0	ENSCAFG00000000367:ENPP3	ENSCAFG00000000377	ENSCAFG00000000380:MED23	ENSCAFG00000021038:U4	ENSCAFG00000000386:ARG1	ENSCAFG00000045745	ENSCAFG00000000388:TRIM39	ENSCAFG00000000394:RPP21	ENSCAFG00000000396:GNL1	ENSCAFG00000000400	ENSCAFG00000030478:ABCF1	ENSCAFG00000000406:PPP1R10	ENSCAFG00000000411:MRPS18B	ENSCAFG00000000414:ATAT1	ENSCAFG00000000416:C12H6orf136	ENSCAFG00000000427:DHX16	ENSCAFG00000000437:PPP1R18	ENSCAFG00000049487:NRM	ENSCAFG00000000442:MDC1	ENSCAFG00000000443	ENSCAFG00000000444:FLOT1	ENSCAFG00000000447:IER3	ENSCAFG00000043659	ENSCAFG00000020675	ENSCAFG00000000448:DDR1	ENSCAFG00000032081:GTF2H4	ENSCAFG00000000454:VARS2	ENSCAFG00000049828:SFTA2	ENSCAFG00000000470	ENSCAFG00000000471	ENSCAFG00000000472:C12H6orf15	ENSCAFG00000000474:CDSN	ENSCAFG00000000478:CCHCR1	ENSCAFG00000041540	ENSCAFG00000000483:TCF19	ENSCAFG00000000485	ENSCAFG00000000487:DLA88	ENSCAFG00000032222:DLA-12	ENSCAFG00000000506:MCCD1	ENSCAFG00000000509:DDX39B	ENSCAFG00000020981:SNORD83	ENSCAFG00000026284:SNORD83	ENSCAFG00000000513:ATP6V1G2
Moresco	chr12	23735001	25324000	1392	0.54926	+	ENSCAFG00000002413:DST	ENSCAFG00000002447:BEND6	ENSCAFG00000030049	ENSCAFG00000002451:ZNF451	ENSCAFG00000028759:BAG2	ENSCAFG00000002459:RAB23	ENSCAFG00000023267:PRIM2	ENSCAFG00000046197	ENSCAFG00000046683	ENSCAFG00000048288
Moresco	chr12	25324001	26929000	1503	-0.068859	0	ENSCAFG00000048288	ENSCAFG00000043976	ENSCAFG00000002470:KHDRBS2	ENSCAFG00000043791	ENSCAFG00000049834	ENSCAFG00000002473	ENSCAFG00000002482:LGSN
Moresco	chr12	26929001	27303000	345	1.35622	+	ENSCAFG00000031365:U6	ENSCAFG00000002490:PTP4A1	ENSCAFG00000002493:PHF3	ENSCAFG00000002495
Moresco	chr12	27303001	31888000	4257	0.623165	+	ENSCAFG00000002495	ENSCAFG00000043810	ENSCAFG00000045367	ENSCAFG00000025809:U6	ENSCAFG00000034258	ENSCAFG00000028040:U2	ENSCAFG00000023580	ENSCAFG00000049091	ENSCAFG00000022906:U6	ENSCAFG00000022225:U2	ENSCAFG00000042430	ENSCAFG00000043831	ENSCAFG00000002522	ENSCAFG00000023431:ADGRB3	ENSCAFG00000026030:U6
Moresco	chr12	31888001	72498081	37616	0.021279	0	ENSCAFG00000023431:ADGRB3	ENSCAFG00000048737	ENSCAFG00000046474	ENSCAFG00000026313:U6	ENSCAFG00000028656	ENSCAFG00000045482	ENSCAFG00000002545:LMBRD1	ENSCAFG00000002548	ENSCAFG00000002562:COL19A1	ENSCAFG00000002589:COL9A1	ENSCAFG00000046403	ENSCAFG00000002599:FAM135A	ENSCAFG00000002602:SDHAF4	ENSCAFG00000002612:SMAP1	ENSCAFG00000049333:U4	ENSCAFG00000002616:B3GAT2	ENSCAFG00000040730	ENSCAFG00000002619	ENSCAFG00000032206:OGFRL1	ENSCAFG00000020557:MIR30C2	ENSCAFG00000020585:MIR30A	ENSCAFG00000034124	ENSCAFG00000044185	ENSCAFG00000045668	ENSCAFG00000002640:RIMS1	ENSCAFG00000044886	ENSCAFG00000042317	ENSCAFG00000002645:KCNQ5	ENSCAFG00000027776:U6	ENSCAFG00000043440	ENSCAFG00000033374	ENSCAFG00000048220	ENSCAFG00000002647:DPPA5	ENSCAFG00000029827:KHDC3L	ENSCAFG00000024700:OOEP	ENSCAFG00000020933:U4	ENSCAFG00000031623:DDX43	ENSCAFG00000024087:CGAS	ENSCAFG00000002655:MTO1	ENSCAFG00000002656:EEF1A1	ENSCAFG00000002658:SLC17A5	ENSCAFG00000002663:CD109	ENSCAFG00000045151
Moresco	chr13	15001	23682000	22356	-0.108014	0	ENSCAFG00000000460:LAPTM4B	ENSCAFG00000013852:MATN2	ENSCAFG00000031952	ENSCAFG00000025847:SNORA72	ENSCAFG00000047839	ENSCAFG00000030250:RIDA	ENSCAFG00000000469:POP1	ENSCAFG00000000480:NIPAL2	ENSCAFG00000036299	ENSCAFG00000000488:KCNS2	ENSCAFG00000000484:STK3	ENSCAFG00000026312:U6	ENSCAFG00000000493:OSR2	ENSCAFG00000000507:VPS13B	ENSCAFG00000048569:U2	ENSCAFG00000048653	ENSCAFG00000045701	ENSCAFG00000025782:U6	ENSCAFG00000022821:cfa-mir-599	ENSCAFG00000026488:cfa-mir-875	ENSCAFG00000046442	ENSCAFG00000000529:RGS22	ENSCAFG00000000532	ENSCAFG00000041757	ENSCAFG00000000544:FBXO43	ENSCAFG00000044359	ENSCAFG00000031661	ENSCAFG00000000555:RNF19A	ENSCAFG00000044570:U4	ENSCAFG00000000563:SNX31	ENSCAFG00000043864	ENSCAFG00000000567:PABPC1	ENSCAFG00000034248	ENSCAFG00000049698	ENSCAFG00000000580	ENSCAFG00000045820	ENSCAFG00000045243	ENSCAFG00000022575:Y_RNA	ENSCAFG00000000584:ZNF706	ENSCAFG00000035816	ENSCAFG00000026304:Y_RNA	ENSCAFG00000047083	ENSCAFG00000048832
Moresco	chr13	23682001	24342000	627	0.739977	+	ENSCAFG00000045646	ENSCAFG00000027547:U6	ENSCAFG00000042385	ENSCAFG00000021217:U4	ENSCAFG00000046523	ENSCAFG00000048419	ENSCAFG00000049701	ENSCAFG00000032793
Moresco	chr13	24342001	26872000	2441	2.35859	+	ENSCAFG00000046361	ENSCAFG00000046863	ENSCAFG00000026278:U6	ENSCAFG00000039697	ENSCAFG00000044835	ENSCAFG00000049585	ENSCAFG00000001086:MYC	ENSCAFG00000035602	ENSCAFG00000043518	ENSCAFG00000047881	ENSCAFG00000049706	ENSCAFG00000049201	ENSCAFG00000045587	ENSCAFG00000037184	ENSCAFG00000037037	ENSCAFG00000045463
Moresco	chr13	26872001	59001000	29463	-0.135939	0	ENSCAFG00000001087:GSDMC	ENSCAFG00000036336	ENSCAFG00000042282	ENSCAFG00000001093:FAM49B	ENSCAFG00000043273	ENSCAFG00000021910:SNORA73	ENSCAFG00000049776	ENSCAFG00000001096:ASAP1	ENSCAFG00000048308	ENSCAFG00000043365	ENSCAFG00000001097:ADCY8	ENSCAFG00000026983:U6	ENSCAFG00000047619	ENSCAFG00000033328	ENSCAFG00000001098	ENSCAFG00000001100:EFR3A	ENSCAFG00000021694:U4	ENSCAFG00000001102	ENSCAFG00000048205	ENSCAFG00000025196:HHLA1	ENSCAFG00000034946	ENSCAFG00000001105:KCNQ3	ENSCAFG00000039463	ENSCAFG00000049424	ENSCAFG00000044316	ENSCAFG00000001108:LRRC6	ENSCAFG00000001113:TMEM71	ENSCAFG00000001124:PHF20L1	ENSCAFG00000001128:TG	ENSCAFG00000001131:SLA	ENSCAFG00000001133:CCN4	ENSCAFG00000001141:NDRG1	ENSCAFG00000047686	ENSCAFG00000042916	ENSCAFG00000001148:ST3GAL1	ENSCAFG00000049306	ENSCAFG00000046650	ENSCAFG00000039660	ENSCAFG00000001159:ZFAT	ENSCAFG00000049521	ENSCAFG00000026437	ENSCAFG00000025717:cfa-mir-30b	ENSCAFG00000020612:cfa-mir-30d
Moresco	chr13	59008001	63241923	3765	0.380626	+	ENSCAFG00000029232	ENSCAFG00000045277	ENSCAFG00000002857:UGT2A1	ENSCAFG00000044875	ENSCAFG00000047992	ENSCAFG00000002871:SULT1B1	ENSCAFG00000002873	ENSCAFG00000002878	ENSCAFG00000036784	ENSCAFG00000049992	ENSCAFG00000030389:CSN1S1	ENSCAFG00000002881:CSN2	ENSCAFG00000048654	ENSCAFG00000029924:PRR27	ENSCAFG00000002882:ODAM	ENSCAFG00000045300:FDCSP	ENSCAFG00000002889:CSN3	ENSCAFG00000049831	ENSCAFG00000028973	ENSCAFG00000041115	ENSCAFG00000035129	ENSCAFG00000043847	ENSCAFG00000045239	ENSCAFG00000029608	ENSCAFG00000043210	ENSCAFG00000002895:AMTN	ENSCAFG00000002904:AMBN	ENSCAFG00000002909:ENAM	ENSCAFG00000028568:JCHAIN	ENSCAFG00000002913:UTP3	ENSCAFG00000002918:RUFY3	ENSCAFG00000002922:GRSF1	ENSCAFG00000039629	ENSCAFG00000026082:SNORA62	ENSCAFG00000002926:MOB1B	ENSCAFG00000002931:DCK	ENSCAFG00000002939:SLC4A4	ENSCAFG00000002949:GC	ENSCAFG00000002952:NPFFR2	ENSCAFG00000048792	ENSCAFG00000044023:U2	ENSCAFG00000050023	ENSCAFG00000035673
Moresco	chr14	15001	60966000	56188	0.381533	+	ENSCAFG00000006267	ENSCAFG00000042443	ENSCAFG00000048164	ENSCAFG00000024874	ENSCAFG00000001138	ENSCAFG00000024336	ENSCAFG00000024333	ENSCAFG00000024329:H2AW	ENSCAFG00000042008	ENSCAFG00000043964	ENSCAFG00000049518	ENSCAFG00000047232	ENSCAFG00000029790:TRIM17	ENSCAFG00000049474	ENSCAFG00000043502	ENSCAFG00000001167:IBA57	ENSCAFG00000001170:GJC2	ENSCAFG00000001174:GUK1	ENSCAFG00000001176:MRPL55	ENSCAFG00000001177:C14H1orf35	ENSCAFG00000010433:ARF1	ENSCAFG00000001179:WNT3A	ENSCAFG00000031441:WNT9A	ENSCAFG00000042301	ENSCAFG00000001184:PRSS38	ENSCAFG00000025389:SNAP47	ENSCAFG00000001187:JMJD4	ENSCAFG00000001189:OR6F1	ENSCAFG00000001190:OR13G1	ENSCAFG00000001192	ENSCAFG00000030646	ENSCAFG00000028831:ELOF1	ENSCAFG00000001195	ENSCAFG00000001199	ENSCAFG00000028629	ENSCAFG00000048824	ENSCAFG00000041843:OR2AJ1	ENSCAFG00000024736:OR2W3	ENSCAFG00000001226:TRIM58	ENSCAFG00000034233	ENSCAFG00000001242	ENSCAFG00000031134	ENSCAFG00000029699
Moresco	chr15	1001	3400000	2752	0.567914	+	ENSCAFG00000002484	ENSCAFG00000002485	ENSCAFG00000002486	ENSCAFG00000002488	ENSCAFG00000002491	ENSCAFG00000002500:SLC2A1	ENSCAFG00000002505:ZNF691	ENSCAFG00000002509:ERMAP	ENSCAFG00000002512:SVBP	ENSCAFG00000002514:TMEM269	ENSCAFG00000002516:C15H1orf50	ENSCAFG00000002526:P3H1	ENSCAFG00000002540:CLDN19	ENSCAFG00000002541:YBX1	ENSCAFG00000002544:PPIH	ENSCAFG00000002549:CCDC30	ENSCAFG00000002553:PPCS	ENSCAFG00000002556:ZMYND12	ENSCAFG00000002557:RIMKLA	ENSCAFG00000002563:FOXJ3	ENSCAFG00000045035	ENSCAFG00000002568:GUCA2A	ENSCAFG00000002574:GUCA2B	ENSCAFG00000044963	ENSCAFG00000047586:cfa-mir-8839	ENSCAFG00000042192	ENSCAFG00000002576:HIVEP3	ENSCAFG00000002579:EDN2	ENSCAFG00000048846	ENSCAFG00000047995	ENSCAFG00000048094	ENSCAFG00000038329	ENSCAFG00000022442:U4	ENSCAFG00000002592:SCMH1	ENSCAFG00000002600:SLFNL1	ENSCAFG00000002732:CTPS1	ENSCAFG00000046266	ENSCAFG00000002814:KCNQ4	ENSCAFG00000043114	ENSCAFG00000002827:NFYC	ENSCAFG00000025650:MIR30C1	ENSCAFG00000020447:cfa-mir-30e	ENSCAFG00000002830:RIMS3
Moresco	chr15	3400001	59497000	50084	0.053018	0	ENSCAFG00000003120:MACF1	ENSCAFG00000020811:U6	ENSCAFG00000048804:NDUFS5	ENSCAFG00000003186:AKIRIN1	ENSCAFG00000003189:RHBDL2	ENSCAFG00000045136:U3	ENSCAFG00000024932:GJA9	ENSCAFG00000030622:MYCBP	ENSCAFG00000003196:RRAGC	ENSCAFG00000049742	ENSCAFG00000044960	ENSCAFG00000046058	ENSCAFG00000036442	ENSCAFG00000038312	ENSCAFG00000003201:POU3F1	ENSCAFG00000003202:UTP11	ENSCAFG00000003210:FHL3	ENSCAFG00000003222	ENSCAFG00000003236:INPP5B	ENSCAFG00000026915:U6	ENSCAFG00000003247:MTF1	ENSCAFG00000028619:C15H1orf122	ENSCAFG00000003253:YRDC	ENSCAFG00000003255:MANEAL	ENSCAFG00000003269	ENSCAFG00000043483	ENSCAFG00000003278:CDCA8	ENSCAFG00000032511:C15H1orf109	ENSCAFG00000003280:RSPO1	ENSCAFG00000003289:GNL2	ENSCAFG00000003298:DNALI1	ENSCAFG00000003301:SNIP1	ENSCAFG00000003302:MEAF6	ENSCAFG00000003304:ZC3H12A	ENSCAFG00000039142	ENSCAFG00000045501	ENSCAFG00000036143	ENSCAFG00000003333:GRIK3	ENSCAFG00000032989	ENSCAFG00000044644	ENSCAFG00000035419	ENSCAFG00000003376:CSF3R	ENSCAFG00000030390:MRPS15
Moresco	chr15	59497001	64190966	4302	0.357152	+	ENSCAFG00000048876	ENSCAFG00000008791:NPY1R	ENSCAFG00000029438:NPY5R	ENSCAFG00000043951	ENSCAFG00000008799:TMA16	ENSCAFG00000008804:MARCHF1	ENSCAFG00000034831	ENSCAFG00000045789	ENSCAFG00000041896	ENSCAFG00000031670:SMIM31	ENSCAFG00000047328	ENSCAFG00000008810:TMEM192	ENSCAFG00000028335:SNORA70	ENSCAFG00000049893	ENSCAFG00000008844:KLHL2	ENSCAFG00000047802:MSMO1	ENSCAFG00000008861:CPE	ENSCAFG00000043145	ENSCAFG00000045332	ENSCAFG00000045538	ENSCAFG00000008883:TLL1	ENSCAFG00000025844:SNORA62	ENSCAFG00000045245	ENSCAFG00000038733	ENSCAFG00000048318	ENSCAFG00000046091	ENSCAFG00000008936:SPOCK3	ENSCAFG00000008973:ANXA10	ENSCAFG00000021413:U6	ENSCAFG00000009003:DDX60	ENSCAFG00000038060	ENSCAFG00000031378	ENSCAFG00000042518	ENSCAFG00000034168	ENSCAFG00000042341	ENSCAFG00000044864	ENSCAFG00000009013:BTC
Moresco	chr16	1	2447000	1862	0.106015	0	ENSCAFG00000042888	ENSCAFG00000025598:HUS1	ENSCAFG00000012301:TNS3	ENSCAFG00000042254	ENSCAFG00000037642	ENSCAFG00000034663	ENSCAFG00000042117	ENSCAFG00000049047	ENSCAFG00000046152	ENSCAFG00000012294:IGFBP3	ENSCAFG00000049174	ENSCAFG00000012249:ADCY1	ENSCAFG00000049329:cfa-mir-8862	ENSCAFG00000040970:cfa-mir-8852	ENSCAFG00000049290	ENSCAFG00000042307	ENSCAFG00000036837	ENSCAFG00000046344	ENSCAFG00000048731	ENSCAFG00000029647	ENSCAFG00000045023	ENSCAFG00000047681	ENSCAFG00000044422:cfa-mir-8793-3	ENSCAFG00000003392	ENSCAFG00000047587	ENSCAFG00000049999	ENSCAFG00000003403:PDIA4	ENSCAFG00000049113	ENSCAFG00000022570:Y_RNA	ENSCAFG00000022137:Y_RNA	ENSCAFG00000028240:Y_RNA	ENSCAFG00000028225:Y_RNA	ENSCAFG00000031560:U6	ENSCAFG00000050045	ENSCAFG00000003411:EZH2	ENSCAFG00000003440:CUL1	ENSCAFG00000045720	ENSCAFG00000047243	ENSCAFG00000003479:CNTNAP2
Moresco	chr16	2447001	22144000	17064	-0.279036	-	ENSCAFG00000003479:CNTNAP2	ENSCAFG00000043413	ENSCAFG00000021650:U6	ENSCAFG00000038018	ENSCAFG00000041101	ENSCAFG00000048098	ENSCAFG00000041936	ENSCAFG00000046611	ENSCAFG00000044409	ENSCAFG00000025529:TPK1	ENSCAFG00000026653	ENSCAFG00000003503:ARHGEF5	ENSCAFG00000046337	ENSCAFG00000046148	ENSCAFG00000030583	ENSCAFG00000046405:OR2A2	ENSCAFG00000032151	ENSCAFG00000030879:OR2A14	ENSCAFG00000029932:OR2A12	ENSCAFG00000030916:OR2A25	ENSCAFG00000030970:OR2A5	ENSCAFG00000045802	ENSCAFG00000003517:OR6B1	ENSCAFG00000041649	ENSCAFG00000029411	ENSCAFG00000030191:cOR13M4	ENSCAFG00000029291	ENSCAFG00000003528:TCAF1	ENSCAFG00000003530	ENSCAFG00000003534	ENSCAFG00000049407	ENSCAFG00000003537	ENSCAFG00000024759:TAS2R41	ENSCAFG00000032612	ENSCAFG00000033052	ENSCAFG00000003578:EPHA1	ENSCAFG00000003615:ZYX	ENSCAFG00000003616:FAM131B	ENSCAFG00000003619:CLCN1	ENSCAFG00000003623:CASP2	ENSCAFG00000028852:TMEM139	ENSCAFG00000029004	ENSCAFG00000024884:TAS2R40
Moresco	chr16	22144001	24810000	2447	0.619085	+	ENSCAFG00000005330:SH2D4A	ENSCAFG00000005337:CSGALNACT1	ENSCAFG00000005369:INTS10	ENSCAFG00000005378:HGSNAT	ENSCAFG00000020750:U6	ENSCAFG00000049104	ENSCAFG00000030110:POMK	ENSCAFG00000005385:FNTA	ENSCAFG00000026073:Y_RNA	ENSCAFG00000005407:HOOK3	ENSCAFG00000005417:RNF170	ENSCAFG00000005418:THAP1	ENSCAFG00000045353	ENSCAFG00000041095	ENSCAFG00000005444:CHRNA6	ENSCAFG00000005460:CHRNB3	ENSCAFG00000032084:SMIM19	ENSCAFG00000005472:SLC20A2	ENSCAFG00000005502:VDAC3	ENSCAFG00000005508:DKK4	ENSCAFG00000005517:POLB	ENSCAFG00000005526:IKBKB	ENSCAFG00000005586:AP3M2	ENSCAFG00000005575	ENSCAFG00000005632:KAT6A	ENSCAFG00000005691:ANK1	ENSCAFG00000005716:GPAT4	ENSCAFG00000026572:cfa-mir-486	ENSCAFG00000049702	ENSCAFG00000047906:cfa-mir-8854	ENSCAFG00000046604	ENSCAFG00000005728:GINS4	ENSCAFG00000005733:GOLGA7	ENSCAFG00000005737:SFRP1	ENSCAFG00000049677	ENSCAFG00000005744:ZMAT4
Moresco	chr16	24810001	26326000	1364	-0.089922	0	ENSCAFG00000005744:ZMAT4	ENSCAFG00000041849	ENSCAFG00000005747:TCIM	ENSCAFG00000005748:IDO2	ENSCAFG00000005750:IDO1	ENSCAFG00000005758	ENSCAFG00000005769:ADAM18	ENSCAFG00000007082	ENSCAFG00000048499	ENSCAFG00000028812:ADAM2	ENSCAFG00000005818	ENSCAFG00000005828	ENSCAFG00000005832	ENSCAFG00000041966	ENSCAFG00000005841:ADAM32	ENSCAFG00000005837
Moresco	chr16	26326001	27368000	860	0.351345	+	ENSCAFG00000005841:ADAM32	ENSCAFG00000045083:cfa-mir-8799d	ENSCAFG00000005847:ADAM9	ENSCAFG00000029617:TM2D2	ENSCAFG00000005863:HTRA4	ENSCAFG00000032414:PLEKHA2	ENSCAFG00000005876:TACC1	ENSCAFG00000025419	ENSCAFG00000045724	ENSCAFG00000043665	ENSCAFG00000045201	ENSCAFG00000048657	ENSCAFG00000044785	ENSCAFG00000029127	ENSCAFG00000005970:FGFR1	ENSCAFG00000006047:LETM2	ENSCAFG00000028216:U6	ENSCAFG00000006057:NSD3	ENSCAFG00000006092:PLPP5	ENSCAFG00000006099:DDHD2	ENSCAFG00000044226	ENSCAFG00000006108:BAG4	ENSCAFG00000006113:LSM1	ENSCAFG00000006126:STAR	ENSCAFG00000006146:ASH2L
Moresco	chr16	27372001	47861000	19098	-0.523237	-	ENSCAFG00000006154:EIF4EBP1	ENSCAFG00000006161:ADRB3	ENSCAFG00000042761:GOT1L1	ENSCAFG00000006176:RAB11FIP1	ENSCAFG00000006183:BRF2	ENSCAFG00000006188:ADGRA2	ENSCAFG00000006193	ENSCAFG00000006211:ERLIN2	ENSCAFG00000006224:ZNF703	ENSCAFG00000047787	ENSCAFG00000043701	ENSCAFG00000045489	ENSCAFG00000028535:KCNU1	ENSCAFG00000034225	ENSCAFG00000041824	ENSCAFG00000048137	ENSCAFG00000046568	ENSCAFG00000006252:UNC5D	ENSCAFG00000046098	ENSCAFG00000027184:U6	ENSCAFG00000047018	ENSCAFG00000030817	ENSCAFG00000044881	ENSCAFG00000049785	ENSCAFG00000037985	ENSCAFG00000046777	ENSCAFG00000029801:DUSP26	ENSCAFG00000006291:RNF122	ENSCAFG00000028434	ENSCAFG00000006302:TTI2	ENSCAFG00000006325:MAK16	ENSCAFG00000006336:FUT10	ENSCAFG00000006342	ENSCAFG00000046359	ENSCAFG00000048616	ENSCAFG00000047075	ENSCAFG00000006371:NRG1	ENSCAFG00000006663	ENSCAFG00000034101	ENSCAFG00000006391	ENSCAFG00000006410:WRN	ENSCAFG00000006442:PURG	ENSCAFG00000006448:TEX15
Moresco	chr16	47861001	58960000	10203	-0.632228	-	ENSCAFG00000008123:TENM3	ENSCAFG00000046838	ENSCAFG00000037207	ENSCAFG00000044307	ENSCAFG00000046895	ENSCAFG00000044369	ENSCAFG00000042580	ENSCAFG00000046295	ENSCAFG00000046706	ENSCAFG00000025904:SNORD22	ENSCAFG00000042359	ENSCAFG00000040445	ENSCAFG00000045161	ENSCAFG00000042260	ENSCAFG00000046092	ENSCAFG00000044480	ENSCAFG00000049743	ENSCAFG00000008381:AGA	ENSCAFG00000044965	ENSCAFG00000008392:NEIL3	ENSCAFG00000045940	ENSCAFG00000043541	ENSCAFG00000020766:U6	ENSCAFG00000008409:VEGFC	ENSCAFG00000046104	ENSCAFG00000042199	ENSCAFG00000025347:SPCS3	ENSCAFG00000008421:ASB5	ENSCAFG00000030173:SPATA4	ENSCAFG00000008450:WDR17	ENSCAFG00000008479	ENSCAFG00000008497:GPM6A	ENSCAFG00000047267:CBD130	ENSCAFG00000048458	ENSCAFG00000043922	ENSCAFG00000031506	ENSCAFG00000049951	ENSCAFG00000008535	ENSCAFG00000049688	ENSCAFG00000025123	ENSCAFG00000045217	ENSCAFG00000013667:ARHGEF10	ENSCAFG00000047251
Moresco	chr16	58963001	59629000	187	0.825471	+	ENSCAFG00000032247:CBD103	ENSCAFG00000024886:SPAG11E	ENSCAFG00000008558:SPAG11B	ENSCAFG00000024791:DEFB105A	ENSCAFG00000048656	ENSCAFG00000048080:CBD107	ENSCAFG00000043543	ENSCAFG00000047089	ENSCAFG00000049654	ENSCAFG00000049507	ENSCAFG00000030976	ENSCAFG00000040867
Moresco	chr17	31001	2672000	2430	0.010113	0	ENSCAFG00000046522	ENSCAFG00000025168:FAM110C	ENSCAFG00000042277	ENSCAFG00000003200:SH3YL1	ENSCAFG00000030097:ACP1	ENSCAFG00000049648	ENSCAFG00000042100	ENSCAFG00000035189	ENSCAFG00000038542	ENSCAFG00000047413:TMEM18	ENSCAFG00000041953	ENSCAFG00000043996	ENSCAFG00000035080	ENSCAFG00000046903	ENSCAFG00000003214:SNTG2	ENSCAFG00000003217:TPO	ENSCAFG00000039320	ENSCAFG00000003228:PXDN	ENSCAFG00000049598	ENSCAFG00000045632	ENSCAFG00000003240:MYT1L	ENSCAFG00000043829	ENSCAFG00000042233	ENSCAFG00000048612	ENSCAFG00000033154	ENSCAFG00000042098	ENSCAFG00000048793	ENSCAFG00000046913	ENSCAFG00000042601	ENSCAFG00000043065	ENSCAFG00000045626	ENSCAFG00000043858	ENSCAFG00000041060	ENSCAFG00000046670	ENSCAFG00000003251:EIPR1	ENSCAFG00000047233	ENSCAFG00000003254:TRAPPC12	ENSCAFG00000027457:U6	ENSCAFG00000040846	ENSCAFG00000033824	ENSCAFG00000003259:RNASEH1	ENSCAFG00000003263:RPS7	ENSCAFG00000003265:COLEC11
Moresco	chr17	2672001	7006000	4114	-0.418998	-	ENSCAFG00000041456	ENSCAFG00000035424	ENSCAFG00000048100	ENSCAFG00000041948	ENSCAFG00000027282:U6	ENSCAFG00000047302	ENSCAFG00000042185	ENSCAFG00000041862	ENSCAFG00000046676	ENSCAFG00000049525	ENSCAFG00000042180	ENSCAFG00000048368	ENSCAFG00000042486	ENSCAFG00000047482	ENSCAFG00000046097	ENSCAFG00000003293:RSAD2	ENSCAFG00000025962:SNORA70	ENSCAFG00000003300:RNF144A	ENSCAFG00000027784:U6	ENSCAFG00000028457:U6	ENSCAFG00000044111	ENSCAFG00000041645	ENSCAFG00000045881	ENSCAFG00000026397:U6	ENSCAFG00000041266	ENSCAFG00000035595	ENSCAFG00000033231	ENSCAFG00000034237	ENSCAFG00000047461	ENSCAFG00000044825	ENSCAFG00000020813:U6	ENSCAFG00000043926	ENSCAFG00000037035	ENSCAFG00000048787	ENSCAFG00000030740:U6	ENSCAFG00000047467	ENSCAFG00000036703	ENSCAFG00000033956	ENSCAFG00000003323:KIDINS220	ENSCAFG00000003348:MBOAT2	ENSCAFG00000003370:ASAP2	ENSCAFG00000003372:ITGB1BP1	ENSCAFG00000003375:CPSF3
Moresco	chr17	7006001	12218000	4965	0.080408	0	ENSCAFG00000003394:GRHL1	ENSCAFG00000003405:KLF11	ENSCAFG00000042164	ENSCAFG00000003409:RRM2	ENSCAFG00000048248:cfa-mir-8846	ENSCAFG00000041906	ENSCAFG00000046998	ENSCAFG00000031890:HPCAL1	ENSCAFG00000042026	ENSCAFG00000003415:ODC1	ENSCAFG00000021068	ENSCAFG00000036037	ENSCAFG00000033042	ENSCAFG00000038792	ENSCAFG00000048873	ENSCAFG00000043848	ENSCAFG00000003435:NOL10	ENSCAFG00000026311:U12	ENSCAFG00000003464:ATP6V1C2	ENSCAFG00000003477:PDIA6	ENSCAFG00000044120	ENSCAFG00000003483:KCNF1	ENSCAFG00000042134	ENSCAFG00000044393	ENSCAFG00000042841	ENSCAFG00000003486:C17H2orf50	ENSCAFG00000003487:SLC66A3	ENSCAFG00000003549:ROCK2	ENSCAFG00000026086:U6	ENSCAFG00000023799:E2F6	ENSCAFG00000003579:GREB1	ENSCAFG00000003586:NTSR2	ENSCAFG00000003621:LPIN1	ENSCAFG00000036328	ENSCAFG00000033093	ENSCAFG00000044720	ENSCAFG00000037234	ENSCAFG00000047741	ENSCAFG00000047598	ENSCAFG00000028414:U6	ENSCAFG00000045836	ENSCAFG00000029053:TRIB2	ENSCAFG00000042538
Moresco	chr17	12218001	17462000	5017	-0.350159	-	ENSCAFG00000003717:FAM49A	ENSCAFG00000030035:U6	ENSCAFG00000037581	ENSCAFG00000047406	ENSCAFG00000042936	ENSCAFG00000035064	ENSCAFG00000046579	ENSCAFG00000032432:RAD51AP2	ENSCAFG00000049453:VSNL1	ENSCAFG00000045852:cfa-mir-8845	ENSCAFG00000003729:SMC6	ENSCAFG00000003748:GEN1	ENSCAFG00000003750:MSGN1	ENSCAFG00000047320	ENSCAFG00000049486	ENSCAFG00000003752:KCNS3	ENSCAFG00000042537	ENSCAFG00000045679	ENSCAFG00000043359	ENSCAFG00000049622	ENSCAFG00000026080	ENSCAFG00000003760	ENSCAFG00000027469:U6	ENSCAFG00000035353	ENSCAFG00000043380:U4	ENSCAFG00000047868	ENSCAFG00000043702	ENSCAFG00000042223	ENSCAFG00000003775:OSR1	ENSCAFG00000023413:TTC32	ENSCAFG00000003791:WDR35	ENSCAFG00000003825:MATN3	ENSCAFG00000003829:LAPTM4A	ENSCAFG00000035304	ENSCAFG00000003833:SDC1	ENSCAFG00000044455	ENSCAFG00000049182	ENSCAFG00000003839:PUM2	ENSCAFG00000021398:U6	ENSCAFG00000003845	ENSCAFG00000003850:RHOB	ENSCAFG00000022503:U4	ENSCAFG00000045813
Moresco	chr17	17462001	19155000	1425	0.108662	0	ENSCAFG00000033149	ENSCAFG00000037555	ENSCAFG00000043800	ENSCAFG00000048475	ENSCAFG00000036545	ENSCAFG00000003916:KLHL29	ENSCAFG00000003926:ATAD2B	ENSCAFG00000048993	ENSCAFG00000003948:MFSD2B	ENSCAFG00000003949:WDCP	ENSCAFG00000003954:FKBP1B	ENSCAFG00000003957:SF3B6	ENSCAFG00000003963:TP53I3	ENSCAFG00000031185:PFN4	ENSCAFG00000030215	ENSCAFG00000004019:ITSN2	ENSCAFG00000039001	ENSCAFG00000044180	ENSCAFG00000004075:NCOA1	ENSCAFG00000024865:PTRHD1	ENSCAFG00000004085:CENPO	ENSCAFG00000004090:ADCY3
Moresco	chr17	19155001	30817000	10494	-0.284544	-	ENSCAFG00000004090:ADCY3	ENSCAFG00000004098:DNAJC27	ENSCAFG00000004136:EFR3B	ENSCAFG00000004149:POMC	ENSCAFG00000004159:DNMT3A	ENSCAFG00000026752:cfa-mir-1301	ENSCAFG00000004223	ENSCAFG00000004241:ASXL2	ENSCAFG00000027409:U4	ENSCAFG00000027612:U4	ENSCAFG00000004245:KIF3C	ENSCAFG00000004250:RAB10	ENSCAFG00000004251:GAREM2	ENSCAFG00000004267:HADHA	ENSCAFG00000029395	ENSCAFG00000004328:ADGRF3	ENSCAFG00000004334:SELENOI	ENSCAFG00000004385:OTOF	ENSCAFG00000029876:FAM166C	ENSCAFG00000004462:CIB4	ENSCAFG00000023367:KCNK3	ENSCAFG00000030769:SLC35F6	ENSCAFG00000004457:CENPA	ENSCAFG00000023265:DPYSL5	ENSCAFG00000001474	ENSCAFG00000004627:MAPRE3	ENSCAFG00000004818:SLC5A6	ENSCAFG00000004647:TMEM214	ENSCAFG00000004537:AGBL5	ENSCAFG00000004662:EMILIN1	ENSCAFG00000004673:KHK	ENSCAFG00000004676	ENSCAFG00000004678:ABHD1	ENSCAFG00000004688:PREB	ENSCAFG00000030192:TCF23	ENSCAFG00000044904:U4	ENSCAFG00000004825:ATRAID	ENSCAFG00000004767:CAD	ENSCAFG00000004828:SLC30A3	ENSCAFG00000032365:DNAJC5G	ENSCAFG00000004835:TRIM54	ENSCAFG00000023388:UCN	ENSCAFG00000032367:MPV17
Moresco	chr17	30817001	47245000	14933	0.236424	+	ENSCAFG00000006297	ENSCAFG00000029480:GEMIN6	ENSCAFG00000006228:DHX57	ENSCAFG00000006306:MORN2	ENSCAFG00000006310:ARHGEF33	ENSCAFG00000006340:SOS1	ENSCAFG00000027131:U6	ENSCAFG00000006354:CDKL4	ENSCAFG00000006360	ENSCAFG00000006426:MAP4K3	ENSCAFG00000039183	ENSCAFG00000046829	ENSCAFG00000026261	ENSCAFG00000048944	ENSCAFG00000006467:TMEM178A	ENSCAFG00000006471:THUMPD2	ENSCAFG00000023592:SLC8A1	ENSCAFG00000040995	ENSCAFG00000049357	ENSCAFG00000042291	ENSCAFG00000006477	ENSCAFG00000037870	ENSCAFG00000047940	ENSCAFG00000044125	ENSCAFG00000006479:PKDCC	ENSCAFG00000036396	ENSCAFG00000006510:EML4	ENSCAFG00000032040:COX7A2L	ENSCAFG00000045766	ENSCAFG00000006520:KCNG3	ENSCAFG00000006527:MTA3	ENSCAFG00000006546:ARID5A	ENSCAFG00000041051	ENSCAFG00000006550:NEURL3	ENSCAFG00000022492:U5	ENSCAFG00000006560:NCAPH	ENSCAFG00000041093:SNRNP200	ENSCAFG00000006776:CIAO1	ENSCAFG00000006783:TMEM127	ENSCAFG00000006790:STARD7	ENSCAFG00000023317:DUSP2	ENSCAFG00000046427:ASTL	ENSCAFG00000006805:ADRA2B
Moresco	chr17	47245001	64267000	14526	0.480607	+	ENSCAFG00000029634	ENSCAFG00000008156:GCFC2	ENSCAFG00000008175:MRPL19	ENSCAFG00000043923	ENSCAFG00000036716	ENSCAFG00000032377:EVA1A	ENSCAFG00000008184:TACR1	ENSCAFG00000046931:U2	ENSCAFG00000008186	ENSCAFG00000008265:HK2	ENSCAFG00000047390	ENSCAFG00000027798:U2	ENSCAFG00000048682	ENSCAFG00000015856	ENSCAFG00000008321:SEMA4F	ENSCAFG00000027535:U6	ENSCAFG00000008334:M1AP	ENSCAFG00000008345	ENSCAFG00000008349:DOK1	ENSCAFG00000008358:LOXL3	ENSCAFG00000008388:HTRA2	ENSCAFG00000008402:AUP1	ENSCAFG00000008425:DQX1	ENSCAFG00000008445:TLX2	ENSCAFG00000008457:PCGF1	ENSCAFG00000029526:LBX2	ENSCAFG00000008468:TTC31	ENSCAFG00000008471:CCDC142	ENSCAFG00000044686:MRPL53	ENSCAFG00000008478:MOGS	ENSCAFG00000008486:WBP1	ENSCAFG00000008503	ENSCAFG00000008519:RTKN	ENSCAFG00000008561:WDR54	ENSCAFG00000008564	ENSCAFG00000008572	ENSCAFG00000008608:DCTN1	ENSCAFG00000047701	ENSCAFG00000008684:SLC4A5	ENSCAFG00000008716:MTHFD2	ENSCAFG00000008735:MOB1A	ENSCAFG00000008739:BOLA3	ENSCAFG00000008728:TET3
Moresco	chr18	29001	3547000	3144	-0.449044	-	ENSCAFG00000041305	ENSCAFG00000014138:SUN3	ENSCAFG00000014131:C18H7orf57	ENSCAFG00000032173	ENSCAFG00000003334:ABCA13	ENSCAFG00000043420	ENSCAFG00000043282	ENSCAFG00000046948	ENSCAFG00000024474	ENSCAFG00000042156	ENSCAFG00000003354:VWC2	ENSCAFG00000041614	ENSCAFG00000003356:ZPBP	ENSCAFG00000003358	ENSCAFG00000037073	ENSCAFG00000048256	ENSCAFG00000044437	ENSCAFG00000003374:IKZF1	ENSCAFG00000003379:FIGNL1	ENSCAFG00000047939	ENSCAFG00000003400:DDC	ENSCAFG00000003422:GRB10	ENSCAFG00000041586	ENSCAFG00000044024	ENSCAFG00000039580	ENSCAFG00000049572	ENSCAFG00000041984	ENSCAFG00000049643	ENSCAFG00000003438:COBL	ENSCAFG00000048617	ENSCAFG00000043137	ENSCAFG00000038363	ENSCAFG00000030774
Moresco	chr18	3547001	18014000	12983	0.155968	+	ENSCAFG00000043372	ENSCAFG00000030066:U1	ENSCAFG00000041314	ENSCAFG00000041175	ENSCAFG00000045219	ENSCAFG00000003455	ENSCAFG00000039817	ENSCAFG00000030995:U6	ENSCAFG00000003456:VSTM2A	ENSCAFG00000003459:SEC61G	ENSCAFG00000048843:U3	ENSCAFG00000033112	ENSCAFG00000022264:U4	ENSCAFG00000003465:EGFR	ENSCAFG00000003470:LANCL2	ENSCAFG00000026283:U6	ENSCAFG00000003474:VOPP1	ENSCAFG00000003476:BLVRA	ENSCAFG00000031110:COA1	ENSCAFG00000003480:STK17A	ENSCAFG00000003494:HECW1	ENSCAFG00000031335:U6	ENSCAFG00000003507:MRPL32	ENSCAFG00000044635:PSMA2	ENSCAFG00000003519:C7orf25	ENSCAFG00000033721	ENSCAFG00000036987	ENSCAFG00000036215	ENSCAFG00000003535:GLI3	ENSCAFG00000047533	ENSCAFG00000027402:U6	ENSCAFG00000003550:INHBA	ENSCAFG00000037859	ENSCAFG00000036848	ENSCAFG00000046167	ENSCAFG00000048070	ENSCAFG00000003551	ENSCAFG00000003556:SUGCT	ENSCAFG00000028190:U6	ENSCAFG00000028433	ENSCAFG00000031550:MPLKIP	ENSCAFG00000029250:CDK13	ENSCAFG00000041709
Moresco	chr18	18014001	18452000	382	-26.0293	-	ENSCAFG00000004366:MAGI2
Moresco	chr18	18453001	31259000	11659	-0.000153	0	ENSCAFG00000004366:MAGI2	ENSCAFG00000035070	ENSCAFG00000040428	ENSCAFG00000016413:GNAI1	ENSCAFG00000013680:GNAT3	ENSCAFG00000006401:CD36	ENSCAFG00000006381:SEMA3C	ENSCAFG00000038568	ENSCAFG00000006370:HGF	ENSCAFG00000049175	ENSCAFG00000042605	ENSCAFG00000046224	ENSCAFG00000006339:CACNA2D1	ENSCAFG00000022115:U6	ENSCAFG00000043405	ENSCAFG00000006264:PCLO	ENSCAFG00000043361	ENSCAFG00000034469	ENSCAFG00000006247:SEMA3E	ENSCAFG00000046129	ENSCAFG00000006212:SEMA3A	ENSCAFG00000028061:U6	ENSCAFG00000044560	ENSCAFG00000046418	ENSCAFG00000006128:SEMA3D	ENSCAFG00000027671:U6	ENSCAFG00000028042:U6	ENSCAFG00000041566	ENSCAFG00000043528	ENSCAFG00000049445	ENSCAFG00000006087:SEPTIN14	ENSCAFG00000047811:U4	ENSCAFG00000045496	ENSCAFG00000006415	ENSCAFG00000006423:ODF3	ENSCAFG00000006433:BET1L	ENSCAFG00000006439:RIC8A	ENSCAFG00000006450:SIRT3	ENSCAFG00000006455:PSMD13	ENSCAFG00000032118	ENSCAFG00000044403	ENSCAFG00000006468:NLRP6	ENSCAFG00000006474:PGGHG
Moresco	chr18	31259001	55837000	20906	0.187159	+	ENSCAFG00000049261	ENSCAFG00000006799:C18H11orf74	ENSCAFG00000006803:RAG2	ENSCAFG00000006808:RAG1	ENSCAFG00000040506	ENSCAFG00000006813:TRAF6	ENSCAFG00000042549	ENSCAFG00000006825:PRR5L	ENSCAFG00000006832:COMMD9	ENSCAFG00000006840:LDLRAD3	ENSCAFG00000040103	ENSCAFG00000006848:TRIM44	ENSCAFG00000006865:PAMR1	ENSCAFG00000006881:SLC1A2	ENSCAFG00000044405	ENSCAFG00000041413	ENSCAFG00000006889:CD44	ENSCAFG00000047443	ENSCAFG00000006898:PDHX	ENSCAFG00000027795:cfa-mir-1343	ENSCAFG00000006910:APIP	ENSCAFG00000048585	ENSCAFG00000043125	ENSCAFG00000031582:EHF	ENSCAFG00000046435	ENSCAFG00000006935:ELF5	ENSCAFG00000006941:CAT	ENSCAFG00000006977:ABTB2	ENSCAFG00000007028:NAT10	ENSCAFG00000007104:CAPRIN1	ENSCAFG00000044971	ENSCAFG00000043269	ENSCAFG00000041144	ENSCAFG00000047631	ENSCAFG00000007127:LMO2	ENSCAFG00000007148:FBXO3	ENSCAFG00000028508:CD59	ENSCAFG00000029988:C18H11orf91	ENSCAFG00000007196:KIAA1549L	ENSCAFG00000047794	ENSCAFG00000007235:HIPK3	ENSCAFG00000007264:CSTF3	ENSCAFG00000007298:TCP11L1
Moresco	chr19	1	19999000	18076	-0.511471	-	ENSCAFG00000003613:GAB1	ENSCAFG00000003622:USP38	ENSCAFG00000049219	ENSCAFG00000021699:U6	ENSCAFG00000048360	ENSCAFG00000042079	ENSCAFG00000027173:U6	ENSCAFG00000003624:INPP4B	ENSCAFG00000042177:U4	ENSCAFG00000047829	ENSCAFG00000003626:IL15	ENSCAFG00000038482	ENSCAFG00000003628	ENSCAFG00000003630:ZNF330	ENSCAFG00000028804:RNF150	ENSCAFG00000041821	ENSCAFG00000036906	ENSCAFG00000038574	ENSCAFG00000003662:TBC1D9	ENSCAFG00000032468:U6	ENSCAFG00000041370	ENSCAFG00000003684	ENSCAFG00000029846:ELMOD2	ENSCAFG00000031714:MGAT4D	ENSCAFG00000003696:CLGN	ENSCAFG00000003699:SCOC	ENSCAFG00000039525	ENSCAFG00000042379	ENSCAFG00000028984	ENSCAFG00000042133	ENSCAFG00000045649	ENSCAFG00000045362	ENSCAFG00000003700:MAML3	ENSCAFG00000048008	ENSCAFG00000003703:SETD7	ENSCAFG00000042891	ENSCAFG00000044615	ENSCAFG00000003706:RAB33B	ENSCAFG00000003716:NAA15	ENSCAFG00000047391	ENSCAFG00000003727:MGARP	ENSCAFG00000028353:U4	ENSCAFG00000049985
Moresco	chr19	20015001	20322000	283	-2.73339	-	ENSCAFG00000045840	ENSCAFG00000048018	ENSCAFG00000043533
Moresco	chr19	20322001	46637000	24333	-0.513192	-	ENSCAFG00000024065	ENSCAFG00000031037:U6	ENSCAFG00000004206:AMER3	ENSCAFG00000027456:U6	ENSCAFG00000037999	ENSCAFG00000004213:ARHGEF4	ENSCAFG00000004222:FAM168B	ENSCAFG00000047344	ENSCAFG00000004224:PLEKHB2	ENSCAFG00000042113	ENSCAFG00000046394	ENSCAFG00000044474	ENSCAFG00000004229	ENSCAFG00000035828	ENSCAFG00000036565	ENSCAFG00000042065	ENSCAFG00000028474:U6	ENSCAFG00000026337:U6	ENSCAFG00000044324	ENSCAFG00000004232:HS6ST1	ENSCAFG00000004253:UGGT1	ENSCAFG00000004290:SAP130	ENSCAFG00000021115:SNORA62	ENSCAFG00000004306:AMMECR1L	ENSCAFG00000004311:POLR2D	ENSCAFG00000004326:WDR33	ENSCAFG00000027119:U6	ENSCAFG00000004355:LIMS2	ENSCAFG00000004362:GPR17	ENSCAFG00000004404:MYO7B	ENSCAFG00000004475:IWS1	ENSCAFG00000004493:PROC	ENSCAFG00000004528:MAP3K2	ENSCAFG00000004497:ERCC3	ENSCAFG00000047380	ENSCAFG00000004606:BIN1	ENSCAFG00000049018	ENSCAFG00000039104	ENSCAFG00000045890	ENSCAFG00000047471	ENSCAFG00000039137	ENSCAFG00000041612	ENSCAFG00000004629
Moresco	chr19	46637001	47035000	388	0.148011	+	ENSCAFG00000040978	ENSCAFG00000048790	ENSCAFG00000045313	ENSCAFG00000038863
Moresco	chr19	47035001	50535000	3384	1.1547	+	ENSCAFG00000038863	ENSCAFG00000046251	ENSCAFG00000043846	ENSCAFG00000033874	ENSCAFG00000040565	ENSCAFG00000029409:U6	ENSCAFG00000044309	ENSCAFG00000047234	ENSCAFG00000038435	ENSCAFG00000043129	ENSCAFG00000033657	ENSCAFG00000028169:U6	ENSCAFG00000048553	ENSCAFG00000049523	ENSCAFG00000042309	ENSCAFG00000048032	ENSCAFG00000043674	ENSCAFG00000005507:ACVR2A	ENSCAFG00000005522:ORC4	ENSCAFG00000004091	ENSCAFG00000005529	ENSCAFG00000005534:MBD5	ENSCAFG00000045585	ENSCAFG00000042545	ENSCAFG00000032404:U6	ENSCAFG00000005565:EPC2	ENSCAFG00000045114	ENSCAFG00000047856
Moresco	chr19	50537001	53741000	2987	0.326993	+	ENSCAFG00000005610:KIF5C	ENSCAFG00000044486	ENSCAFG00000032201	ENSCAFG00000049403	ENSCAFG00000029093:LYPD6	ENSCAFG00000044778	ENSCAFG00000005637:MMADHC	ENSCAFG00000036746	ENSCAFG00000032090:U6	ENSCAFG00000045877	ENSCAFG00000005639	ENSCAFG00000045357	ENSCAFG00000044028	ENSCAFG00000047921	ENSCAFG00000029252:RND3	ENSCAFG00000043281	ENSCAFG00000034286	ENSCAFG00000042365	ENSCAFG00000022086:U6	ENSCAFG00000046301	ENSCAFG00000005653	ENSCAFG00000005659:NMI	ENSCAFG00000005717:NEB	ENSCAFG00000005660:TNFAIP6	ENSCAFG00000005670:RIF1	ENSCAFG00000045577	ENSCAFG00000005761:ARL5A	ENSCAFG00000005773:CACNB4	ENSCAFG00000005790:STAM2	ENSCAFG00000042493	ENSCAFG00000005811:FMNL2	ENSCAFG00000005827:PRPF40A	ENSCAFG00000005840:ARL6IP6
Moresco	chr2	1	85426000	74411	0.169178	+	ENSCAFG00000045957	ENSCAFG00000041500	ENSCAFG00000048444	ENSCAFG00000003666	ENSCAFG00000028129:U6	ENSCAFG00000047452	ENSCAFG00000042274	ENSCAFG00000003668	ENSCAFG00000028469	ENSCAFG00000047037	ENSCAFG00000045205	ENSCAFG00000041134	ENSCAFG00000003672:FZD8	ENSCAFG00000030650	ENSCAFG00000023176	ENSCAFG00000044278	ENSCAFG00000003678:CCNY	ENSCAFG00000048667	ENSCAFG00000042217	ENSCAFG00000003685:CREM	ENSCAFG00000042449	ENSCAFG00000003705:CUL2	ENSCAFG00000003737:PARD3	ENSCAFG00000018410	ENSCAFG00000041263	ENSCAFG00000020928:U6	ENSCAFG00000046203	ENSCAFG00000048896	ENSCAFG00000038812	ENSCAFG00000048331	ENSCAFG00000003776:NRP1	ENSCAFG00000003821:ITGB1	ENSCAFG00000048950	ENSCAFG00000044435	ENSCAFG00000003851	ENSCAFG00000043073:cfa-mir-8864-1	ENSCAFG00000048489	ENSCAFG00000049457	ENSCAFG00000023536	ENSCAFG00000042321:cfa-mir-8864-1	ENSCAFG00000032861	ENSCAFG00000023478	ENSCAFG00000023337
Moresco	chr20	1	36417000	34103	0.034906	0	ENSCAFG00000030878:ZNF35	ENSCAFG00000029966:ALDH1L1	ENSCAFG00000003765:SLC41A3	ENSCAFG00000049956	ENSCAFG00000039352	ENSCAFG00000013760	ENSCAFG00000003792	ENSCAFG00000013572	ENSCAFG00000003807:KLF15	ENSCAFG00000003813:CFAP100	ENSCAFG00000003826:ZXDC	ENSCAFG00000003843:UROC1	ENSCAFG00000028530	ENSCAFG00000031690:C20H3orf22	ENSCAFG00000003884:TXNRD3	ENSCAFG00000003989:PLXNA1	ENSCAFG00000035976	ENSCAFG00000049522	ENSCAFG00000042708	ENSCAFG00000046033	ENSCAFG00000004039:TPRA1	ENSCAFG00000004052:MCM2	ENSCAFG00000004072:PODXL2	ENSCAFG00000004082:ABTB1	ENSCAFG00000004093:MGLL	ENSCAFG00000004105:KBTBD12	ENSCAFG00000004107:SEC61A1	ENSCAFG00000004123:RUVBL1	ENSCAFG00000016329	ENSCAFG00000004135:EEFSEC	ENSCAFG00000041496	ENSCAFG00000046561	ENSCAFG00000004138:DNAJB8	ENSCAFG00000004143:GATA2	ENSCAFG00000004144	ENSCAFG00000004148:RPN1	ENSCAFG00000004157:RAB7A	ENSCAFG00000042280	ENSCAFG00000004163:HMCES	ENSCAFG00000004255:COPG1	ENSCAFG00000004320:CNBP	ENSCAFG00000004333:ISY1	ENSCAFG00000024835:RAB43
Moresco	chr20	36417001	58134000	16683	0.146867	+	ENSCAFG00000008525:CACNA1D	ENSCAFG00000008637:DCP1A	ENSCAFG00000008647:TKT	ENSCAFG00000008689:PRKCD	ENSCAFG00000045950	ENSCAFG00000008732	ENSCAFG00000041071	ENSCAFG00000008763:SFMBT1	ENSCAFG00000008815	ENSCAFG00000046271	ENSCAFG00000008867:ITIH1	ENSCAFG00000008921:NEK4	ENSCAFG00000008927:SPCS1	ENSCAFG00000008946:GLT8D1	ENSCAFG00000009004:GNL3	ENSCAFG00000026279:SNORD69	ENSCAFG00000042724	ENSCAFG00000027974:SNORD19B	ENSCAFG00000026346:SNORD19	ENSCAFG00000009084:PBRM1	ENSCAFG00000027384:U4	ENSCAFG00000009149:SMIM4	ENSCAFG00000009184:NT5DC2	ENSCAFG00000009273:STAB1	ENSCAFG00000009389:NISCH	ENSCAFG00000009404:TNNC1	ENSCAFG00000009481:SEMA3G	ENSCAFG00000009508:PHF7	ENSCAFG00000009520:BAP1	ENSCAFG00000009717:DNAH1	ENSCAFG00000020561:cfa-mir-135a-1	ENSCAFG00000031148:GLYCTK	ENSCAFG00000020609:MIRLET7G	ENSCAFG00000009855:PPM1M	ENSCAFG00000023309:TWF2	ENSCAFG00000023201:TLR9	ENSCAFG00000023072:POC1A	ENSCAFG00000009881:ALAS1	ENSCAFG00000048716	ENSCAFG00000006102	ENSCAFG00000009917	ENSCAFG00000009945:ABHD14B	ENSCAFG00000010019:PCBP4
Moresco	chr21	8001	50858000	45460	0.011517	0	ENSCAFG00000049415	ENSCAFG00000003974	ENSCAFG00000003978:PGR	ENSCAFG00000003991:ARHGAP42	ENSCAFG00000042325	ENSCAFG00000047045	ENSCAFG00000004018:CNTN5	ENSCAFG00000048474	ENSCAFG00000029274:U6	ENSCAFG00000013779	ENSCAFG00000026119:U6	ENSCAFG00000043813	ENSCAFG00000047485	ENSCAFG00000004073	ENSCAFG00000004081:JRKL	ENSCAFG00000004083:CCDC82	ENSCAFG00000004087:MAML2	ENSCAFG00000048841	ENSCAFG00000026616	ENSCAFG00000004092:MTMR2	ENSCAFG00000004104:CEP57	ENSCAFG00000004118:FAM76B	ENSCAFG00000036575	ENSCAFG00000004124	ENSCAFG00000041999	ENSCAFG00000041542	ENSCAFG00000045631	ENSCAFG00000004127:SESN3	ENSCAFG00000004129:ENDOD1	ENSCAFG00000004131:KDM4D	ENSCAFG00000004134:CWC15	ENSCAFG00000004137:AMOTL1	ENSCAFG00000041206:cfa-mir-8812	ENSCAFG00000004147:PIWIL4	ENSCAFG00000025166:FUT4	ENSCAFG00000029788:C21H11orf97	ENSCAFG00000048626	ENSCAFG00000028681:ANKRD49	ENSCAFG00000004162:MRE11	ENSCAFG00000031257:GPR83	ENSCAFG00000004172:IZUMO1R	ENSCAFG00000038940	ENSCAFG00000049005
Moresco	chr22	20001	61439000	57194	-0.409562	-	ENSCAFG00000049982	ENSCAFG00000004252:ALG11	ENSCAFG00000004261:ATP7B	ENSCAFG00000050055	ENSCAFG00000004278:CCDC70	ENSCAFG00000033265	ENSCAFG00000004282:WDFY2	ENSCAFG00000045989	ENSCAFG00000038711	ENSCAFG00000025364:INTS6	ENSCAFG00000028728:SERPINE3	ENSCAFG00000004287	ENSCAFG00000049575	ENSCAFG00000045918	ENSCAFG00000004291	ENSCAFG00000004295:RNASEH2B	ENSCAFG00000046822	ENSCAFG00000049922	ENSCAFG00000046176	ENSCAFG00000046042:U4	ENSCAFG00000042128	ENSCAFG00000049635	ENSCAFG00000034069	ENSCAFG00000048189	ENSCAFG00000044565	ENSCAFG00000027090:U6	ENSCAFG00000046412	ENSCAFG00000037238	ENSCAFG00000020963:U6	ENSCAFG00000042152	ENSCAFG00000020487:MIR15A	ENSCAFG00000025739:MIR16-1	ENSCAFG00000004309:SPRYD7	ENSCAFG00000004308:TRIM13	ENSCAFG00000004325:KPNA3	ENSCAFG00000004337:EBPL	ENSCAFG00000010362	ENSCAFG00000004345:RCBTB1	ENSCAFG00000004341:SETDB2	ENSCAFG00000004408:CAB39L	ENSCAFG00000004421:CDADC1	ENSCAFG00000031043:MLNR	ENSCAFG00000043999
Moresco	chr23	1	52294000	48617	0.461806	+	ENSCAFG00000004298	ENSCAFG00000028765	ENSCAFG00000048110	ENSCAFG00000048010	ENSCAFG00000028319:U6	ENSCAFG00000032899	ENSCAFG00000038185	ENSCAFG00000004315:SYNDIG1	ENSCAFG00000024112	ENSCAFG00000049272	ENSCAFG00000035188	ENSCAFG00000043995	ENSCAFG00000004318:CST7	ENSCAFG00000004322:APMAP	ENSCAFG00000028422:U6	ENSCAFG00000004360:ACSS1	ENSCAFG00000004368:VSX1	ENSCAFG00000046575:U4	ENSCAFG00000004371:ENTPD6	ENSCAFG00000004380:PYGB	ENSCAFG00000021341:U4	ENSCAFG00000004389:ABHD12	ENSCAFG00000004391	ENSCAFG00000029334:GINS1	ENSCAFG00000004400:NINL	ENSCAFG00000021902:U6	ENSCAFG00000030184	ENSCAFG00000041679:cfa-mir-8807	ENSCAFG00000004412	ENSCAFG00000030360	ENSCAFG00000004423:TCAIM	ENSCAFG00000014487:ZNF445	ENSCAFG00000004424:TOPAZ1	ENSCAFG00000042245	ENSCAFG00000044922:U4	ENSCAFG00000004427	ENSCAFG00000004431	ENSCAFG00000041441	ENSCAFG00000038718	ENSCAFG00000025666:MIR138-1	ENSCAFG00000044456	ENSCAFG00000036481	ENSCAFG00000043480
Moresco	chr24	1	5404000	4928	-0.425025	-	ENSCAFG00000024853	ENSCAFG00000005117:CST8	ENSCAFG00000005120	ENSCAFG00000005124:CST11	ENSCAFG00000029019:CSTL1	ENSCAFG00000005130:NAPB	ENSCAFG00000005142:GZF1	ENSCAFG00000047012	ENSCAFG00000041583	ENSCAFG00000005153:CD93	ENSCAFG00000005157:THBD	ENSCAFG00000044392	ENSCAFG00000005159	ENSCAFG00000005168:FOXA2	ENSCAFG00000043072	ENSCAFG00000038717	ENSCAFG00000033591	ENSCAFG00000035523	ENSCAFG00000045056	ENSCAFG00000032931	ENSCAFG00000046276	ENSCAFG00000005170:PAX1	ENSCAFG00000005173:NKX2-2	ENSCAFG00000031316:NKX2-4	ENSCAFG00000005185:XRN2	ENSCAFG00000005214:KIZ	ENSCAFG00000048344	ENSCAFG00000046330	ENSCAFG00000027317:U6	ENSCAFG00000043015	ENSCAFG00000005251:RALGAPA2	ENSCAFG00000043623	ENSCAFG00000005270:CFAP61	ENSCAFG00000005278	ENSCAFG00000005333:CRNKL1	ENSCAFG00000032025:NAA20	ENSCAFG00000005360	ENSCAFG00000005363:RIN2	ENSCAFG00000044715	ENSCAFG00000005373:SLC24A3	ENSCAFG00000034875	ENSCAFG00000049425	ENSCAFG00000005375:SCP2D1
Moresco	chr24	5404001	6014000	591	2.56196	+	ENSCAFG00000030619:DSTN	ENSCAFG00000049664	ENSCAFG00000005485:BFSP1	ENSCAFG00000005498:PCSK2	ENSCAFG00000047967
Moresco	chr24	6015001	6680000	622	0.566087	+	ENSCAFG00000030197:OTOR	ENSCAFG00000005520:SNRPB2	ENSCAFG00000042462	ENSCAFG00000049078	ENSCAFG00000044365	ENSCAFG00000042746	ENSCAFG00000005544:KIF16B	ENSCAFG00000047984
Moresco	chr24	6680001	8080000	1331	2.67331	+	ENSCAFG00000047984	ENSCAFG00000046699:MACROD2
Moresco	chr24	8080001	18808000	9839	-0.476965	-	ENSCAFG00000046699:MACROD2	ENSCAFG00000005560:FLRT3	ENSCAFG00000005566:SEL1L2	ENSCAFG00000005571:NDUFAF5	ENSCAFG00000005587:ESF1	ENSCAFG00000022325:U4	ENSCAFG00000005600:TASP1	ENSCAFG00000005603:ISM1	ENSCAFG00000005607:SPTLC3	ENSCAFG00000043037	ENSCAFG00000036566	ENSCAFG00000042003	ENSCAFG00000030748:BTBD3	ENSCAFG00000049848	ENSCAFG00000005615	ENSCAFG00000046074	ENSCAFG00000042193	ENSCAFG00000042394	ENSCAFG00000043455	ENSCAFG00000033984	ENSCAFG00000041611	ENSCAFG00000043575	ENSCAFG00000032673	ENSCAFG00000005627:JAG1	ENSCAFG00000025077:SLX4IP	ENSCAFG00000044178	ENSCAFG00000005651:MKKS	ENSCAFG00000005662:SNAP25	ENSCAFG00000044680	ENSCAFG00000049629	ENSCAFG00000005668:ANKEF1	ENSCAFG00000033086	ENSCAFG00000045498	ENSCAFG00000005685:PAK5	ENSCAFG00000005690:LAMP5	ENSCAFG00000046174	ENSCAFG00000005760:PLCB4	ENSCAFG00000045962	ENSCAFG00000005856:PLCB1	ENSCAFG00000026305:SNORA70	ENSCAFG00000047876	ENSCAFG00000005883:TMX4	ENSCAFG00000046702
Moresco	chr24	18808001	20121000	1075	0.191669	+	ENSCAFG00000023828:TGM3	ENSCAFG00000041119	ENSCAFG00000027061:U6	ENSCAFG00000043310	ENSCAFG00000006748:PDYN	ENSCAFG00000025524	ENSCAFG00000006763	ENSCAFG00000025454	ENSCAFG00000030306:U6	ENSCAFG00000032556:U6	ENSCAFG00000031140:U6	ENSCAFG00000025335	ENSCAFG00000046516	ENSCAFG00000043919	ENSCAFG00000015593	ENSCAFG00000029125:SIRPB2	ENSCAFG00000006789:NSFL1C	ENSCAFG00000006795:FKBP1A	ENSCAFG00000038146	ENSCAFG00000006811:SDCBP2	ENSCAFG00000044714:RAD21L1	ENSCAFG00000042476:C20orf202	ENSCAFG00000006829:TMEM74B	ENSCAFG00000006834:PSMF1	ENSCAFG00000006836:RSPO4	ENSCAFG00000046923	ENSCAFG00000006861:ANGPT4	ENSCAFG00000006877:FAM110A
Moresco	chr24	20121001	20435000	242	1.63129	+	ENSCAFG00000006904:SLC52A3	ENSCAFG00000041869	ENSCAFG00000028688:SRXN1	ENSCAFG00000031813:U6	ENSCAFG00000006930:TCF15	ENSCAFG00000046459	ENSCAFG00000006946	ENSCAFG00000030816:TBC1D20	ENSCAFG00000006921:RBCK1
Moresco	chr24	20435001	22643000	1674	-0.243275	-	ENSCAFG00000006921:RBCK1	ENSCAFG00000006965:TRIB3	ENSCAFG00000042704	ENSCAFG00000049252	ENSCAFG00000032144:NRSN2	ENSCAFG00000006973:SOX12	ENSCAFG00000006974:C24H20orf96	ENSCAFG00000043511:DEFB132	ENSCAFG00000006980:DEFB129	ENSCAFG00000006987:DEFB127	ENSCAFG00000006984:DEFB128	ENSCAFG00000025122	ENSCAFG00000048142:DEFB126	ENSCAFG00000025097:DEFB125	ENSCAFG00000028045:U6	ENSCAFG00000046234	ENSCAFG00000025079:DEFB116	ENSCAFG00000025054:DEFB118	ENSCAFG00000006989:DEFB119	ENSCAFG00000025021:DEFB121	ENSCAFG00000049617	ENSCAFG00000006990:DEFB122	ENSCAFG00000030438	ENSCAFG00000024871:DEFB124	ENSCAFG00000006991:REM1	ENSCAFG00000007038:HM13	ENSCAFG00000007045:ID1	ENSCAFG00000007049:COX4I2	ENSCAFG00000007053:BCL2L1	ENSCAFG00000007075:TPX2	ENSCAFG00000007089:MYLK2	ENSCAFG00000047105:FOXS1	ENSCAFG00000007099	ENSCAFG00000031031:DUSP15	ENSCAFG00000007107:TTLL9	ENSCAFG00000007116:PDRG1	ENSCAFG00000007118:XKR7	ENSCAFG00000007119:CCM2L	ENSCAFG00000007122:HCK	ENSCAFG00000007145:TM9SF4	ENSCAFG00000046111	ENSCAFG00000031042:PLAGL2	ENSCAFG00000007186:POFUT1
Moresco	chr24	22785001	26865000	2950	0.485618	+	ENSCAFG00000007420:CBFA2T2	ENSCAFG00000007429:NECAB3	ENSCAFG00000029918	ENSCAFG00000007430:ACTL10	ENSCAFG00000007443:PXMP4	ENSCAFG00000026300:U6	ENSCAFG00000049824	ENSCAFG00000007460:ZNF341	ENSCAFG00000032745:U6	ENSCAFG00000007478:CHMP4B	ENSCAFG00000043451	ENSCAFG00000007490:RALY	ENSCAFG00000021644:U6	ENSCAFG00000007498:EIF2S2	ENSCAFG00000024967:ASIP	ENSCAFG00000007504:AHCY	ENSCAFG00000045167	ENSCAFG00000027271:U6	ENSCAFG00000046825:U4	ENSCAFG00000007528:ITCH	ENSCAFG00000041127:U4	ENSCAFG00000021539:U4	ENSCAFG00000007547:DYNLRB1	ENSCAFG00000007571:PIGU	ENSCAFG00000007578:TP53INP2	ENSCAFG00000007588:NCOA6	ENSCAFG00000007671:GSS	ENSCAFG00000007637:ACSS2	ENSCAFG00000007782:MYH7B	ENSCAFG00000022789	ENSCAFG00000007912:TRPC4AP	ENSCAFG00000042835	ENSCAFG00000007932:EDEM2	ENSCAFG00000007945:PROCR	ENSCAFG00000007966:MMP24	ENSCAFG00000008000:EIF6	ENSCAFG00000008011:FAM83C	ENSCAFG00000008016:UQCC1	ENSCAFG00000008027:GDF5	ENSCAFG00000008037:CEP250	ENSCAFG00000032710:U6	ENSCAFG00000025539	ENSCAFG00000042565
Moresco	chr24	26865001	31435000	4377	0.022095	0	ENSCAFG00000025201	ENSCAFG00000025838:SNORA71	ENSCAFG00000026421:SNORA71	ENSCAFG00000044184	ENSCAFG00000045698	ENSCAFG00000041061	ENSCAFG00000026088:SNORA71	ENSCAFG00000020960:SNORA71	ENSCAFG00000008947:RALGAPB	ENSCAFG00000031260:U6	ENSCAFG00000008987:SLC32A1	ENSCAFG00000009000:ACTR5	ENSCAFG00000009017:PPP1R16B	ENSCAFG00000009027:FAM83D	ENSCAFG00000009044:DHX35	ENSCAFG00000039289	ENSCAFG00000045534	ENSCAFG00000049703	ENSCAFG00000046736	ENSCAFG00000042540	ENSCAFG00000034717	ENSCAFG00000044808	ENSCAFG00000043046	ENSCAFG00000041145	ENSCAFG00000045624	ENSCAFG00000040539	ENSCAFG00000024903:MAFB	ENSCAFG00000045808	ENSCAFG00000046253	ENSCAFG00000030062	ENSCAFG00000009058:TOP1	ENSCAFG00000009082:PLCG1	ENSCAFG00000009101:ZHX3	ENSCAFG00000042025	ENSCAFG00000009142:LPIN3	ENSCAFG00000009178:EMILIN3	ENSCAFG00000009236:CHD6	ENSCAFG00000048687	ENSCAFG00000046813	ENSCAFG00000009280:PTPRT	ENSCAFG00000025887	ENSCAFG00000045702	ENSCAFG00000038893
Moresco	chr24	31435001	39043000	6544	-0.42186	-	ENSCAFG00000027076:U4	ENSCAFG00000009354:TOX2	ENSCAFG00000025116:JPH2	ENSCAFG00000042378	ENSCAFG00000030579:OSER1	ENSCAFG00000009368:GDAP1L1	ENSCAFG00000009374:FITM2	ENSCAFG00000041956	ENSCAFG00000009376:R3HDML	ENSCAFG00000009411:HNF4A	ENSCAFG00000009426:TTPAL	ENSCAFG00000009471:SERINC3	ENSCAFG00000009480:PKIG	ENSCAFG00000009498:ADA	ENSCAFG00000009519:CCN5	ENSCAFG00000009522:KCNK15	ENSCAFG00000045053	ENSCAFG00000009526:RIMS4	ENSCAFG00000009514:YWHAB	ENSCAFG00000009573:PABPC1L	ENSCAFG00000009591:TOMM34	ENSCAFG00000009615:STK4	ENSCAFG00000009639:KCNS1	ENSCAFG00000009640:WFDC5	ENSCAFG00000009641:PI3	ENSCAFG00000030633	ENSCAFG00000041547:U4	ENSCAFG00000028626:SLPI	ENSCAFG00000009664:MATN4	ENSCAFG00000009670:RBPJL	ENSCAFG00000030211:SDC4	ENSCAFG00000009681:SYS1	ENSCAFG00000009683:TP53TG5	ENSCAFG00000034453	ENSCAFG00000009684:DBNDD2	ENSCAFG00000009687:PIGT	ENSCAFG00000029223	ENSCAFG00000032096:ELP	ENSCAFG00000009696:WFDC2	ENSCAFG00000030724	ENSCAFG00000009704:WFDC8	ENSCAFG00000043434	ENSCAFG00000009714:CE10
Moresco	chr24	39043001	47698000	8106	0.032189	0	ENSCAFG00000011808:TSHZ2	ENSCAFG00000048747	ENSCAFG00000043013	ENSCAFG00000011813:ZNF217	ENSCAFG00000045963	ENSCAFG00000036993	ENSCAFG00000011825:BCAS1	ENSCAFG00000044626	ENSCAFG00000011839:CYP24A1	ENSCAFG00000050017	ENSCAFG00000049187	ENSCAFG00000011856	ENSCAFG00000043364	ENSCAFG00000011874:DOK5	ENSCAFG00000043422	ENSCAFG00000036254	ENSCAFG00000046506	ENSCAFG00000036394	ENSCAFG00000011882:CBLN4	ENSCAFG00000035932	ENSCAFG00000011887:MC3R	ENSCAFG00000030763:FAM210B	ENSCAFG00000029331:AURKA	ENSCAFG00000011914:CSTF1	ENSCAFG00000011920:CASS4	ENSCAFG00000011946:RTF2	ENSCAFG00000011964:GCNT7	ENSCAFG00000011968	ENSCAFG00000011996:TFAP2C	ENSCAFG00000043195	ENSCAFG00000043435	ENSCAFG00000045338:U2	ENSCAFG00000044984	ENSCAFG00000044701	ENSCAFG00000046444	ENSCAFG00000012011:BMP7	ENSCAFG00000046688	ENSCAFG00000012031:SPO11	ENSCAFG00000032121:RBM38	ENSCAFG00000039606	ENSCAFG00000037325	ENSCAFG00000048059	ENSCAFG00000044258
Moresco	chr25	1	51628933	47049	0.083479	0	ENSCAFG00000003970	ENSCAFG00000005898:CKAP2	ENSCAFG00000005932:VPS36	ENSCAFG00000005940:THSD1	ENSCAFG00000005942	ENSCAFG00000005944	ENSCAFG00000005953	ENSCAFG00000005955:SLC25A15	ENSCAFG00000005961:MRPS31	ENSCAFG00000005965:FOXO1	ENSCAFG00000026158:U6	ENSCAFG00000033430	ENSCAFG00000036947	ENSCAFG00000041076	ENSCAFG00000035487	ENSCAFG00000039208	ENSCAFG00000033767	ENSCAFG00000005979:COG6	ENSCAFG00000047330	ENSCAFG00000005998:LHFPL6	ENSCAFG00000005999:NHLRC3	ENSCAFG00000006001:PROSER1	ENSCAFG00000022279	ENSCAFG00000006012:STOML3	ENSCAFG00000006019:FREM2	ENSCAFG00000046113	ENSCAFG00000006026:UFM1	ENSCAFG00000044938	ENSCAFG00000046674	ENSCAFG00000025951	ENSCAFG00000006044:TRPC4	ENSCAFG00000006073:POSTN	ENSCAFG00000043932	ENSCAFG00000044043	ENSCAFG00000043454	ENSCAFG00000006098:SUPT20H	ENSCAFG00000006115:EXOSC8	ENSCAFG00000006124:ALG5	ENSCAFG00000006162:SMAD9	ENSCAFG00000041493	ENSCAFG00000030114:RFXAP	ENSCAFG00000006170:SERTM1	ENSCAFG00000043288
Moresco	chr26	8001	4868000	4436	-0.071198	0	ENSCAFG00000005892:ANHX	ENSCAFG00000002456:ZNF268	ENSCAFG00000043444	ENSCAFG00000030275:ZNF140	ENSCAFG00000024332	ENSCAFG00000026226:SNORA70	ENSCAFG00000031048:ZNF84	ENSCAFG00000026248:SNORA71	ENSCAFG00000006033:ZNF605	ENSCAFG00000006074:CHFR	ENSCAFG00000006084:GOLGA3	ENSCAFG00000006101:ANKLE2	ENSCAFG00000006123:PGAM5	ENSCAFG00000006130:PXMP2	ENSCAFG00000042221	ENSCAFG00000006215:POLE	ENSCAFG00000006270:P2RX2	ENSCAFG00000023461:LRCOL1	ENSCAFG00000048162:U4	ENSCAFG00000023460:FBRSL1	ENSCAFG00000029503:U6	ENSCAFG00000048947	ENSCAFG00000006281:GALNT9	ENSCAFG00000042977	ENSCAFG00000006300:NOC4L	ENSCAFG00000006320:DDX51	ENSCAFG00000006377:EP400	ENSCAFG00000026131:SNORA49	ENSCAFG00000043023	ENSCAFG00000006429:PUS1	ENSCAFG00000006446:ULK1	ENSCAFG00000043823	ENSCAFG00000006533:MMP17	ENSCAFG00000006625:SFSWAP	ENSCAFG00000047398	ENSCAFG00000043034:U6	ENSCAFG00000044790	ENSCAFG00000047773	ENSCAFG00000042406:U6	ENSCAFG00000006655:ADGRD1	ENSCAFG00000006670:RAN	ENSCAFG00000006694:STX2	ENSCAFG00000006721:RIMBP2
Moresco	chr26	4868001	38964000	27776	0.147569	+	ENSCAFG00000006859:TMEM132B	ENSCAFG00000006952:DHX37	ENSCAFG00000045755	ENSCAFG00000030419	ENSCAFG00000018018	ENSCAFG00000044432	ENSCAFG00000044847	ENSCAFG00000014268:ENY2	ENSCAFG00000006968:SCARB1	ENSCAFG00000038902	ENSCAFG00000046936	ENSCAFG00000006985:NCOR2	ENSCAFG00000006993:RFLNA	ENSCAFG00000006994:ZNF664	ENSCAFG00000006996:CCDC92	ENSCAFG00000007042:DNAH10	ENSCAFG00000007234:ATP6V0A2	ENSCAFG00000023546:TCTN2	ENSCAFG00000042336:GTF2H3	ENSCAFG00000007434:EIF2B1	ENSCAFG00000007452:DDX55	ENSCAFG00000007468:TMED2	ENSCAFG00000007482:RILPL1	ENSCAFG00000007493:KMT5A	ENSCAFG00000007489:RILPL2	ENSCAFG00000007503:SBNO1	ENSCAFG00000043083:CDK2AP1	ENSCAFG00000007512:C26H12orf65	ENSCAFG00000007524:MPHOSPH9	ENSCAFG00000007616:PITPNM2	ENSCAFG00000007665:ARL6IP4	ENSCAFG00000007668:OGFOD2	ENSCAFG00000007676:ABCB9	ENSCAFG00000046619:VPS37B	ENSCAFG00000007764:HIP1R	ENSCAFG00000007817:CCDC62	ENSCAFG00000032380:DENR	ENSCAFG00000007826:HCAR1	ENSCAFG00000007830	ENSCAFG00000007837:KNTC1	ENSCAFG00000007852:RSRC2	ENSCAFG00000007859:ZCCHC8	ENSCAFG00000026410
Moresco	chr27	1	45869000	39434	0.160233	+	ENSCAFG00000042969	ENSCAFG00000006260	ENSCAFG00000041059	ENSCAFG00000006298:COR6C13	ENSCAFG00000047937	ENSCAFG00000006303:OR6C74	ENSCAFG00000025348:COR6C47	ENSCAFG00000006304	ENSCAFG00000006308:OR10A7	ENSCAFG00000043166	ENSCAFG00000041619:cOR9K3	ENSCAFG00000043356	ENSCAFG00000044956	ENSCAFG00000046365	ENSCAFG00000031702	ENSCAFG00000006347:NEUROD4	ENSCAFG00000006349:TESPA1	ENSCAFG00000041925	ENSCAFG00000047949	ENSCAFG00000034091	ENSCAFG00000047659	ENSCAFG00000036159	ENSCAFG00000040966	ENSCAFG00000029756:PPP1R1A	ENSCAFG00000032142:PDE1B	ENSCAFG00000006413:NCKAP1L	ENSCAFG00000006463	ENSCAFG00000006465	ENSCAFG00000047355	ENSCAFG00000006491:ITGA5	ENSCAFG00000029158:ZNF385A	ENSCAFG00000006514:GPR84	ENSCAFG00000006536	ENSCAFG00000020584:MIR148B	ENSCAFG00000030927:NFE2	ENSCAFG00000006580	ENSCAFG00000006593:CBX5	ENSCAFG00000047723	ENSCAFG00000006603:SMUG1	ENSCAFG00000006611:HOXC4	ENSCAFG00000028496:HOXC5	ENSCAFG00000028294:cfa-mir-615	ENSCAFG00000048634
Moresco	chr28	1	1540000	1459	0.436272	+	ENSCAFG00000006544:PTPN20	ENSCAFG00000006551:MAPK8	ENSCAFG00000006568:ARHGAP22	ENSCAFG00000006576:WDFY4	ENSCAFG00000044924	ENSCAFG00000006600:LRRC18	ENSCAFG00000044194	ENSCAFG00000006604:VSTM4	ENSCAFG00000006614	ENSCAFG00000028751:C28H10orf71	ENSCAFG00000006619:DRGX	ENSCAFG00000006624:ERCC6	ENSCAFG00000030265	ENSCAFG00000042090	ENSCAFG00000006630:SLC18A3	ENSCAFG00000006672:CHAT	ENSCAFG00000025514:C28H10orf53
Moresco	chr28	1540001	4846000	2826	0.07528	0	ENSCAFG00000025514:C28H10orf53	ENSCAFG00000049184	ENSCAFG00000006729:OGDHL	ENSCAFG00000006764:PARG	ENSCAFG00000029477	ENSCAFG00000025957:SNORA74	ENSCAFG00000006809:NCOA4	ENSCAFG00000049603	ENSCAFG00000021766:U6	ENSCAFG00000006847	ENSCAFG00000006869:ZFAND4	ENSCAFG00000027580:U6	ENSCAFG00000006879:MARCHF8	ENSCAFG00000006948:ALOX5	ENSCAFG00000006967:OR13A1	ENSCAFG00000049218	ENSCAFG00000025096:COR6D7	ENSCAFG00000025080	ENSCAFG00000028867:ZNF22	ENSCAFG00000047436	ENSCAFG00000007010:RASSF4	ENSCAFG00000007018:DEPP1	ENSCAFG00000029040:TMEM72	ENSCAFG00000049111	ENSCAFG00000044986	ENSCAFG00000021943:U6	ENSCAFG00000007026	ENSCAFG00000047725	ENSCAFG00000035556	ENSCAFG00000041002	ENSCAFG00000048024	ENSCAFG00000032307:ZNF32	ENSCAFG00000032376:ZNF485	ENSCAFG00000031910:ZNF239	ENSCAFG00000035151	ENSCAFG00000007044:HNRNPF	ENSCAFG00000024923:FXYD4	ENSCAFG00000007068:RASGEF1A	ENSCAFG00000007056:CSGALNACT2	ENSCAFG00000007076:RET	ENSCAFG00000045948	ENSCAFG00000044567	ENSCAFG00000007114:BMS1
Moresco	chr28	4846001	8463000	3179	0.604259	+	ENSCAFG00000045853	ENSCAFG00000041350	ENSCAFG00000007224:HTR7	ENSCAFG00000047558	ENSCAFG00000031801:RPP30	ENSCAFG00000007247:ANKRD1	ENSCAFG00000041174	ENSCAFG00000007254:PCGF5	ENSCAFG00000020938:U6	ENSCAFG00000007266:HECTD2	ENSCAFG00000044894	ENSCAFG00000042058	ENSCAFG00000029146:PPP1R3C	ENSCAFG00000007296	ENSCAFG00000007302:TNKS2	ENSCAFG00000007314:FGFBP3	ENSCAFG00000041181	ENSCAFG00000007355:BTAF1	ENSCAFG00000007423:CPEB3	ENSCAFG00000007428:MARCHF5	ENSCAFG00000048465	ENSCAFG00000048113	ENSCAFG00000049952:cfa-mir-8815-2	ENSCAFG00000007467:IDE	ENSCAFG00000007497:KIF11	ENSCAFG00000007502:HHEX	ENSCAFG00000046350	ENSCAFG00000046433	ENSCAFG00000007534:EXOC6	ENSCAFG00000007554	ENSCAFG00000007574:CYP26A1	ENSCAFG00000045425	ENSCAFG00000045901	ENSCAFG00000048948	ENSCAFG00000047182	ENSCAFG00000041024	ENSCAFG00000007749:MYOF	ENSCAFG00000022110:U4	ENSCAFG00000007881:CEP55	ENSCAFG00000046037	ENSCAFG00000007888:FFAR4	ENSCAFG00000007893:RBP4	ENSCAFG00000007908:PDE6C
Moresco	chr28	8463001	16764000	6952	0.193899	+	ENSCAFG00000007985:PLCE1	ENSCAFG00000008033:NOC3L	ENSCAFG00000008068:TBC1D12	ENSCAFG00000008090:HELLS	ENSCAFG00000008099:CYP2C18	ENSCAFG00000028553:PDLIM1	ENSCAFG00000047702	ENSCAFG00000008270:SORBS1	ENSCAFG00000008339:ALDH18A1	ENSCAFG00000008406:TCTN3	ENSCAFG00000008433:ENTPD1	ENSCAFG00000030675	ENSCAFG00000030388:CC2D2B	ENSCAFG00000008454:CCNJ	ENSCAFG00000026637	ENSCAFG00000022227:U6	ENSCAFG00000031868:ZNF518A	ENSCAFG00000008477:BLNK	ENSCAFG00000021194:U6	ENSCAFG00000008507:DNTT	ENSCAFG00000008530:OPALIN	ENSCAFG00000008621:TLL2	ENSCAFG00000008738:TM9SF3	ENSCAFG00000008880:PIK3AP1	ENSCAFG00000025174	ENSCAFG00000031956:LCOR	ENSCAFG00000045287	ENSCAFG00000042970	ENSCAFG00000020736:U6	ENSCAFG00000008945:SLIT1	ENSCAFG00000009016	ENSCAFG00000041744:FRAT1	ENSCAFG00000043585:FRAT2	ENSCAFG00000009043:RRP12	ENSCAFG00000009222	ENSCAFG00000009068:EXOSC1	ENSCAFG00000009087:ZDHHC16	ENSCAFG00000009130:MMS19	ENSCAFG00000009185:ANKRD2	ENSCAFG00000009205:HOGA1	ENSCAFG00000025366:C28H10orf62	ENSCAFG00000009218:MORN4	ENSCAFG00000025349:AVPI1
Moresco	chr28	16764001	39340000	21397	0.061932	0	ENSCAFG00000010623:SORCS3	ENSCAFG00000035912	ENSCAFG00000048702	ENSCAFG00000022407:U1	ENSCAFG00000026719	ENSCAFG00000024653	ENSCAFG00000044770	ENSCAFG00000020912:U6	ENSCAFG00000043734	ENSCAFG00000047017	ENSCAFG00000035567	ENSCAFG00000027000:U4	ENSCAFG00000010628:SORCS1	ENSCAFG00000041439	ENSCAFG00000042683	ENSCAFG00000045288	ENSCAFG00000045882	ENSCAFG00000048939	ENSCAFG00000021465:U4	ENSCAFG00000040158	ENSCAFG00000010661:XPNPEP1	ENSCAFG00000045065	ENSCAFG00000010696:ADD3	ENSCAFG00000047950	ENSCAFG00000010706:MXI1	ENSCAFG00000010720:SMNDC1	ENSCAFG00000030565:DUSP5	ENSCAFG00000010782	ENSCAFG00000025967	ENSCAFG00000010762:SMC3	ENSCAFG00000010785:RBM20	ENSCAFG00000027339:U4	ENSCAFG00000043593	ENSCAFG00000010807:PDCD4	ENSCAFG00000030782	ENSCAFG00000010831:SHOC2	ENSCAFG00000010840:ADRA2A	ENSCAFG00000041793	ENSCAFG00000044288	ENSCAFG00000033641	ENSCAFG00000041615	ENSCAFG00000040997	ENSCAFG00000044511
Moresco	chr28	39341001	41182000	1670	0.415811	+	ENSCAFG00000033020	ENSCAFG00000010878:TCERG1L	ENSCAFG00000035358	ENSCAFG00000044993	ENSCAFG00000046450	ENSCAFG00000043931	ENSCAFG00000010882:PPP2R2D	ENSCAFG00000024645:BNIP3	ENSCAFG00000044451	ENSCAFG00000028746:JAKMIP3	ENSCAFG00000010962:DPYSL4	ENSCAFG00000011107:STK32C	ENSCAFG00000011123:LRRC27	ENSCAFG00000042754	ENSCAFG00000045579	ENSCAFG00000043479	ENSCAFG00000011136:INPP5A	ENSCAFG00000031138	ENSCAFG00000029896:NKX6-2	ENSCAFG00000041117	ENSCAFG00000011158:CFAP46	ENSCAFG00000047005	ENSCAFG00000029894	ENSCAFG00000013706:ADGRA1	ENSCAFG00000049178	ENSCAFG00000047492	ENSCAFG00000013695	ENSCAFG00000013441:VENTX	ENSCAFG00000025673:cfa-mir-202	ENSCAFG00000049394	ENSCAFG00000013440:ADAM8	ENSCAFG00000030705:TUBGCP2	ENSCAFG00000013430:ZNF511	ENSCAFG00000047959	ENSCAFG00000013427:CALY	ENSCAFG00000044347	ENSCAFG00000044657	ENSCAFG00000042945	ENSCAFG00000013411:ECHS1	ENSCAFG00000029309	ENSCAFG00000045656	ENSCAFG00000013342:SCART1	ENSCAFG00000029927:SPRN
Moresco	chr29	1001	11472000	10438	-0.219769	-	ENSCAFG00000006555:PRKDC	ENSCAFG00000006598:MCM4	ENSCAFG00000028827:UBE2V2	ENSCAFG00000046680	ENSCAFG00000049444	ENSCAFG00000042971	ENSCAFG00000036852	ENSCAFG00000006629:EFCAB1	ENSCAFG00000006638:SNAI2	ENSCAFG00000030350	ENSCAFG00000040987	ENSCAFG00000045306	ENSCAFG00000006643	ENSCAFG00000044059:U4	ENSCAFG00000006708:SNTG1	ENSCAFG00000046187:U6	ENSCAFG00000006732:PXDNL	ENSCAFG00000006743:PCMTD1	ENSCAFG00000006762:ST18	ENSCAFG00000041432:U4	ENSCAFG00000035239	ENSCAFG00000044491	ENSCAFG00000006771	ENSCAFG00000049553	ENSCAFG00000038070	ENSCAFG00000006819:RB1CC1	ENSCAFG00000021387:U6	ENSCAFG00000045291	ENSCAFG00000049519	ENSCAFG00000006872	ENSCAFG00000049546	ENSCAFG00000032193:NPBWR1	ENSCAFG00000045817	ENSCAFG00000032542:OPRK1	ENSCAFG00000006899	ENSCAFG00000006947:ATP6V1H	ENSCAFG00000006955:RGS20	ENSCAFG00000050066	ENSCAFG00000006970:TCEA1	ENSCAFG00000006988:MRPL15	ENSCAFG00000027213:U6	ENSCAFG00000025327:SOX17	ENSCAFG00000044368
Moresco	chr29	11472001	21857000	9479	0.306296	+	ENSCAFG00000045917	ENSCAFG00000043898	ENSCAFG00000007190:CLVS1	ENSCAFG00000007197:ASPH	ENSCAFG00000034120	ENSCAFG00000047599:NKAIN3	ENSCAFG00000049529	ENSCAFG00000007203:GGH	ENSCAFG00000028514:TTPA	ENSCAFG00000007215:YTHDF3	ENSCAFG00000044145	ENSCAFG00000049687	ENSCAFG00000039333	ENSCAFG00000047767	ENSCAFG00000037534	ENSCAFG00000042630	ENSCAFG00000041820	ENSCAFG00000025651	ENSCAFG00000037946	ENSCAFG00000007246:CYP7B1	ENSCAFG00000046576	ENSCAFG00000041993	ENSCAFG00000039776	ENSCAFG00000047411	ENSCAFG00000049558	ENSCAFG00000007253:ARMC1	ENSCAFG00000007260:MTFR1	ENSCAFG00000007279:PDE7A	ENSCAFG00000048978	ENSCAFG00000047135	ENSCAFG00000025445:DNAJC5B	ENSCAFG00000045130	ENSCAFG00000007299:TRIM55	ENSCAFG00000030126:CRH	ENSCAFG00000043452	ENSCAFG00000007313:RRS1	ENSCAFG00000007326:ADHFE1	ENSCAFG00000025392:VXN	ENSCAFG00000007344:MYBL1	ENSCAFG00000007346:VCPIP1	ENSCAFG00000007353:SGK3	ENSCAFG00000007371:MCMDC2	ENSCAFG00000031650:U6
Moresco	chr29	21857001	23212000	1278	-0.108301	0	ENSCAFG00000034045:C8orf89	ENSCAFG00000008021:RPL7	ENSCAFG00000008031:RDH10	ENSCAFG00000008077:STAU2	ENSCAFG00000041444:Metazoa_SRP	ENSCAFG00000045842	ENSCAFG00000008119	ENSCAFG00000028662:U6	ENSCAFG00000008152:ELOC	ENSCAFG00000025985:U6	ENSCAFG00000008157:TMEM70	ENSCAFG00000032483:LY96	ENSCAFG00000008170:JPH1	ENSCAFG00000048269	ENSCAFG00000008178:GDAP1	ENSCAFG00000037377	ENSCAFG00000041660:MIR2052
Moresco	chr29	23212001	41845000	17370	-0.89258	-	ENSCAFG00000047781	ENSCAFG00000008193:PI15	ENSCAFG00000008246:CRISPLD1	ENSCAFG00000027111:U6	ENSCAFG00000045154	ENSCAFG00000008285:HNF4G	ENSCAFG00000043296	ENSCAFG00000040504	ENSCAFG00000035955	ENSCAFG00000046338	ENSCAFG00000034016	ENSCAFG00000021967:U6	ENSCAFG00000008310:ZFHX4	ENSCAFG00000048409	ENSCAFG00000048778	ENSCAFG00000049459	ENSCAFG00000022587:U6	ENSCAFG00000008350:PKIA	ENSCAFG00000026395:U6	ENSCAFG00000043066:U4	ENSCAFG00000008355:ZC2HC1A	ENSCAFG00000008373:IL7	ENSCAFG00000034106	ENSCAFG00000044738	ENSCAFG00000048538	ENSCAFG00000040960	ENSCAFG00000045462	ENSCAFG00000022529:U6	ENSCAFG00000008386:STMN2	ENSCAFG00000008391:HEY1	ENSCAFG00000040413	ENSCAFG00000027179:U6	ENSCAFG00000008393:MRPS28	ENSCAFG00000008408:TPD52	ENSCAFG00000044470	ENSCAFG00000032349	ENSCAFG00000049205	ENSCAFG00000008416:ZBTB10	ENSCAFG00000045516	ENSCAFG00000044268	ENSCAFG00000008422:ZNF704	ENSCAFG00000028416:U2	ENSCAFG00000037752
Moresco	chr3	1	91889000	84411	0.027455	0	ENSCAFG00000007330:REEP5	ENSCAFG00000032925	ENSCAFG00000049827	ENSCAFG00000031549:SRP19	ENSCAFG00000007343	ENSCAFG00000048203	ENSCAFG00000007361:EPB41L4A	ENSCAFG00000031575	ENSCAFG00000026159	ENSCAFG00000046458	ENSCAFG00000029015:NREP	ENSCAFG00000046919	ENSCAFG00000048383	ENSCAFG00000030762:STARD4	ENSCAFG00000042925	ENSCAFG00000007379:CAMK4	ENSCAFG00000049639	ENSCAFG00000007387:WDR36	ENSCAFG00000031005:TSLP	ENSCAFG00000047536	ENSCAFG00000007396:SLC25A46	ENSCAFG00000007400:TMEM232	ENSCAFG00000043551	ENSCAFG00000046591	ENSCAFG00000039832	ENSCAFG00000038608	ENSCAFG00000048613	ENSCAFG00000046852	ENSCAFG00000007417:MAN2A1	ENSCAFG00000007425:PJA2	ENSCAFG00000007431:FER	ENSCAFG00000047666	ENSCAFG00000024308	ENSCAFG00000048919	ENSCAFG00000036695	ENSCAFG00000042419	ENSCAFG00000043852	ENSCAFG00000007436:FBXL17	ENSCAFG00000042645	ENSCAFG00000048556	ENSCAFG00000032801	ENSCAFG00000047903	ENSCAFG00000036631
Moresco	chr30	1	3399000	2987	0.185131	+	ENSCAFG00000014097	ENSCAFG00000014101:OR4K2	ENSCAFG00000042597	ENSCAFG00000028886	ENSCAFG00000048621	ENSCAFG00000007710:OR4K15	ENSCAFG00000045553	ENSCAFG00000044523	ENSCAFG00000048277	ENSCAFG00000048310	ENSCAFG00000007725	ENSCAFG00000024251	ENSCAFG00000043009	ENSCAFG00000049266	ENSCAFG00000032352	ENSCAFG00000047968	ENSCAFG00000045560	ENSCAFG00000043330	ENSCAFG00000007733	ENSCAFG00000007739	ENSCAFG00000025368:OR4N5	ENSCAFG00000041523	ENSCAFG00000042671:OR4Q2	ENSCAFG00000025244	ENSCAFG00000007769	ENSCAFG00000007814:LPCAT4	ENSCAFG00000047951	ENSCAFG00000007829	ENSCAFG00000031420:NOP10	ENSCAFG00000043822	ENSCAFG00000007885:SLC12A6	ENSCAFG00000007959:EMC4	ENSCAFG00000048393	ENSCAFG00000007971:KATNBL1	ENSCAFG00000029792:EMC7	ENSCAFG00000008002:CHRM5	ENSCAFG00000049605:AVEN	ENSCAFG00000008056:RYR3	ENSCAFG00000046729	ENSCAFG00000008172	ENSCAFG00000046658	ENSCAFG00000008199:FMN1	ENSCAFG00000046853:U4
Moresco	chr30	3399001	13635000	8623	-0.375288	-	ENSCAFG00000046220	ENSCAFG00000043660	ENSCAFG00000048030	ENSCAFG00000042515	ENSCAFG00000008431:C30H15orf41	ENSCAFG00000043927	ENSCAFG00000008498:MEIS2	ENSCAFG00000000808	ENSCAFG00000008625:TMCO5A	ENSCAFG00000042512	ENSCAFG00000008643:SPRED1	ENSCAFG00000008649:FAM98B	ENSCAFG00000008674:RASGRP1	ENSCAFG00000027762:U6	ENSCAFG00000039578	ENSCAFG00000043175	ENSCAFG00000036551	ENSCAFG00000046069	ENSCAFG00000032440:U6	ENSCAFG00000008704:THBS1	ENSCAFG00000008736:FSIP1	ENSCAFG00000008742:GPR176	ENSCAFG00000020730:U6	ENSCAFG00000025756:U6	ENSCAFG00000008751	ENSCAFG00000008775:EIF2AK4	ENSCAFG00000029889:SRP14	ENSCAFG00000029558:BMF	ENSCAFG00000008877:BUB1B	ENSCAFG00000008972:PAK6	ENSCAFG00000029625:ANKRD63	ENSCAFG00000009036:PLCB2	ENSCAFG00000045582:INAFM2	ENSCAFG00000009075:CCDC9B	ENSCAFG00000035437	ENSCAFG00000043468	ENSCAFG00000009083:DISP2	ENSCAFG00000009098:KNSTRN	ENSCAFG00000009116:IVD	ENSCAFG00000009132:BAHD1	ENSCAFG00000009145:CHST14	ENSCAFG00000047027	ENSCAFG00000009148:CCDC32
Moresco	chr30	13635001	15988000	2268	0.196729	+	ENSCAFG00000044425	ENSCAFG00000013925:SEMA6D	ENSCAFG00000048240	ENSCAFG00000043320	ENSCAFG00000046549	ENSCAFG00000013965:SLC24A5	ENSCAFG00000014008:MYEF2	ENSCAFG00000047399	ENSCAFG00000030028:CTXN2	ENSCAFG00000014211:SLC12A1	ENSCAFG00000014277:DUT	ENSCAFG00000014548:FBN1	ENSCAFG00000042562	ENSCAFG00000041719	ENSCAFG00000047311	ENSCAFG00000014785:CEP152	ENSCAFG00000014794:SHC4	ENSCAFG00000014800:EID1	ENSCAFG00000022628:U6	ENSCAFG00000014822:SECISBP2L	ENSCAFG00000014850:COPS2	ENSCAFG00000014895:GALK2	ENSCAFG00000014916:FAM227B	ENSCAFG00000014923:FGF7	ENSCAFG00000014926:DTWD1	ENSCAFG00000014960:ATP8B4
Moresco	chr30	15988001	16720000	610	1.11829	+	ENSCAFG00000014960:ATP8B4	ENSCAFG00000046340:cfa-mir-8791a	ENSCAFG00000015048:SLC27A2	ENSCAFG00000015072:HDC	ENSCAFG00000015104:GABPB1	ENSCAFG00000015145:USP8	ENSCAFG00000015168:USP50	ENSCAFG00000028369:U6	ENSCAFG00000015230:TRPM7	ENSCAFG00000015300:SPPL2A
Moresco	chr30	16720001	25515000	8177	-0.37322	-	ENSCAFG00000015300:SPPL2A	ENSCAFG00000015318:AP4E1	ENSCAFG00000015324:TNFAIP8L3	ENSCAFG00000015338:CYP19A1	ENSCAFG00000015360:GLDN	ENSCAFG00000015444:DMXL2	ENSCAFG00000015489:SCG3	ENSCAFG00000015502:LYSMD2	ENSCAFG00000015528:TMOD2	ENSCAFG00000015624:LEO1	ENSCAFG00000015640:MAPK6	ENSCAFG00000047735	ENSCAFG00000015662:GNB5	ENSCAFG00000015800:MYO5A	ENSCAFG00000002760	ENSCAFG00000015862:FAM214A	ENSCAFG00000015867:ONECUT1	ENSCAFG00000048650:Metazoa_SRP	ENSCAFG00000043018	ENSCAFG00000046538	ENSCAFG00000020936:U6	ENSCAFG00000043833	ENSCAFG00000015875:WDR72	ENSCAFG00000046306	ENSCAFG00000015890:UNC13C	ENSCAFG00000026388:U6	ENSCAFG00000025894:U6	ENSCAFG00000046065	ENSCAFG00000028183	ENSCAFG00000015904:RSL24D1	ENSCAFG00000015916:RAB27A	ENSCAFG00000015925:CCPG1	ENSCAFG00000031021:PIGB	ENSCAFG00000025624:MIR628	ENSCAFG00000046635:C15orf65	ENSCAFG00000015932:DNAAF4	ENSCAFG00000015935:PYGO1	ENSCAFG00000015943:PRTG	ENSCAFG00000015977:NEDD4	ENSCAFG00000016029:RFX7	ENSCAFG00000016043:TEX9	ENSCAFG00000016053:MNS1	ENSCAFG00000047260
Moresco	chr30	25515001	40214000	12883	0.244529	+	ENSCAFG00000016700:RORA	ENSCAFG00000048602	ENSCAFG00000030175	ENSCAFG00000042567	ENSCAFG00000047323	ENSCAFG00000016774:VPS13C	ENSCAFG00000042740	ENSCAFG00000048330	ENSCAFG00000026234:U6	ENSCAFG00000044815	ENSCAFG00000035374	ENSCAFG00000043136	ENSCAFG00000048086	ENSCAFG00000016905:TLN2	ENSCAFG00000020589:cfa-mir-190a	ENSCAFG00000036814	ENSCAFG00000042069	ENSCAFG00000049873	ENSCAFG00000016966:TPM1	ENSCAFG00000016978:LACTB	ENSCAFG00000043616	ENSCAFG00000016983:RAB8B	ENSCAFG00000031124:APH1B	ENSCAFG00000016990:CA12	ENSCAFG00000016993:USP3	ENSCAFG00000016997	ENSCAFG00000017011:HERC1	ENSCAFG00000017029:DAPK2	ENSCAFG00000027334:U6	ENSCAFG00000017035:CIAO2A	ENSCAFG00000017041:SNX1	ENSCAFG00000017051:SNX22	ENSCAFG00000017079:CSNK1G1	ENSCAFG00000027160:U6	ENSCAFG00000026896:U6	ENSCAFG00000030087	ENSCAFG00000017091:TRIP4	ENSCAFG00000018340	ENSCAFG00000017094:ZNF609	ENSCAFG00000017097:OAZ2	ENSCAFG00000017105:PIF1	ENSCAFG00000044430	ENSCAFG00000017107:PLEKHO2
Moresco	chr31	6001	4887000	4468	0.734429	+	ENSCAFG00000046509	ENSCAFG00000000045	ENSCAFG00000024833:ZNF654	ENSCAFG00000007777:CGGBP1	ENSCAFG00000001606	ENSCAFG00000007780:HTR1F	ENSCAFG00000007781:POU1F1	ENSCAFG00000007786:CHMP2B	ENSCAFG00000047542	ENSCAFG00000032508:VGLL3	ENSCAFG00000045688	ENSCAFG00000022199:U6	ENSCAFG00000033445	ENSCAFG00000007806:CADM2	ENSCAFG00000027182:U6	ENSCAFG00000007816	ENSCAFG00000045260	ENSCAFG00000037205	ENSCAFG00000029014	ENSCAFG00000048618	ENSCAFG00000031268
Moresco	chr31	4887001	39895921	30840	-0.010141	0	ENSCAFG00000034157	ENSCAFG00000041158	ENSCAFG00000047546	ENSCAFG00000049505	ENSCAFG00000045695	ENSCAFG00000007846:GBE1	ENSCAFG00000049917	ENSCAFG00000044923	ENSCAFG00000041229:Metazoa_SRP	ENSCAFG00000047603	ENSCAFG00000021668:U1	ENSCAFG00000046210	ENSCAFG00000007869	ENSCAFG00000007903:ROBO1	ENSCAFG00000021832:U6	ENSCAFG00000042582	ENSCAFG00000041310	ENSCAFG00000042039	ENSCAFG00000021924:U6	ENSCAFG00000007956:ROBO2	ENSCAFG00000007999	ENSCAFG00000008007:LIPI	ENSCAFG00000030228:RBM11	ENSCAFG00000008026	ENSCAFG00000044662	ENSCAFG00000031126:HSPA13	ENSCAFG00000048596	ENSCAFG00000031013:SAMSN1	ENSCAFG00000012371	ENSCAFG00000038398	ENSCAFG00000008092:NRIP1	ENSCAFG00000026907:U6	ENSCAFG00000026249:SNORA62	ENSCAFG00000049632	ENSCAFG00000043074	ENSCAFG00000043783	ENSCAFG00000048380	ENSCAFG00000045411	ENSCAFG00000045600	ENSCAFG00000048744	ENSCAFG00000008215:USP25	ENSCAFG00000020548:cfa-mir-99a-1	ENSCAFG00000020496:MIRLET7C
Moresco	chr32	29001	6342000	5452	-0.283832	-	ENSCAFG00000032536:RCHY1	ENSCAFG00000008331:THAP6	ENSCAFG00000008335	ENSCAFG00000008338	ENSCAFG00000008344:CDKL2	ENSCAFG00000030513	ENSCAFG00000008371:G3BP2	ENSCAFG00000008449:USO1	ENSCAFG00000021125:U1	ENSCAFG00000044239	ENSCAFG00000041693	ENSCAFG00000049707	ENSCAFG00000008521:SDAD1	ENSCAFG00000008589:ART3	ENSCAFG00000008584:CXCL10	ENSCAFG00000045518:CXCL11	ENSCAFG00000008595:NUP54	ENSCAFG00000008611:SCARB2	ENSCAFG00000008622	ENSCAFG00000041884	ENSCAFG00000008624:STBD1	ENSCAFG00000008634:CCDC158	ENSCAFG00000028174:U6	ENSCAFG00000024041	ENSCAFG00000008652:SHROOM3	ENSCAFG00000044722	ENSCAFG00000034800	ENSCAFG00000008663:SOWAHB	ENSCAFG00000008668:SEPTIN11	ENSCAFG00000008666	ENSCAFG00000008678:CCNI	ENSCAFG00000027242:U6	ENSCAFG00000008682	ENSCAFG00000008685:CCNG2	ENSCAFG00000042652	ENSCAFG00000008692:CXCL13	ENSCAFG00000008699:CNOT6L	ENSCAFG00000043918	ENSCAFG00000008710:MRPL1	ENSCAFG00000041746	ENSCAFG00000008752:FRAS1	ENSCAFG00000015533	ENSCAFG00000008809
Moresco	chr32	6346001	22302000	14513	0.058799	0	ENSCAFG00000008940:HNRNPDL	ENSCAFG00000008974:ENOPH1	ENSCAFG00000008979:TMEM150C	ENSCAFG00000048213	ENSCAFG00000028708:SCD5	ENSCAFG00000009021:SEC31A	ENSCAFG00000026919:U6	ENSCAFG00000009050:THAP9	ENSCAFG00000009052:LIN54	ENSCAFG00000009064:COPS4	ENSCAFG00000042755	ENSCAFG00000047810:PLAC8	ENSCAFG00000024769	ENSCAFG00000026365	ENSCAFG00000009085	ENSCAFG00000009090:COQ2	ENSCAFG00000009094:HPSE	ENSCAFG00000009108:HELQ	ENSCAFG00000043229:MRPS18C	ENSCAFG00000009119:ABRAXAS1	ENSCAFG00000009133:GPAT3	ENSCAFG00000020745:U6	ENSCAFG00000035808	ENSCAFG00000048879	ENSCAFG00000047428	ENSCAFG00000009155	ENSCAFG00000039359	ENSCAFG00000009157:NKX6-1	ENSCAFG00000045008	ENSCAFG00000009166:CDS1	ENSCAFG00000009247:WDFY3	ENSCAFG00000041763	ENSCAFG00000048146:U4	ENSCAFG00000048071	ENSCAFG00000041800	ENSCAFG00000009320:ARHGAP24	ENSCAFG00000029793:U6	ENSCAFG00000041751	ENSCAFG00000026417:U6	ENSCAFG00000009396:MAPK10	ENSCAFG00000021443:U6	ENSCAFG00000009406	ENSCAFG00000045951
Moresco	chr32	22302001	29398000	6714	-0.299608	-	ENSCAFG00000032716:EMCN	ENSCAFG00000046252	ENSCAFG00000038121	ENSCAFG00000045964	ENSCAFG00000048130	ENSCAFG00000010644:PPP3CA	ENSCAFG00000010648	ENSCAFG00000010666	ENSCAFG00000010676:BANK1	ENSCAFG00000037079	ENSCAFG00000010689:SLC39A8	ENSCAFG00000047964	ENSCAFG00000041255	ENSCAFG00000010730:NFKB1	ENSCAFG00000010769:MANBA	ENSCAFG00000045628	ENSCAFG00000010779:CISD2	ENSCAFG00000010790:SLC9B1	ENSCAFG00000010801:SLC9B2	ENSCAFG00000010813:BDH2	ENSCAFG00000010836:CENPE	ENSCAFG00000045443	ENSCAFG00000010854	ENSCAFG00000010855:TACR3	ENSCAFG00000045872:U2	ENSCAFG00000030188:U6	ENSCAFG00000010861	ENSCAFG00000030592:U6	ENSCAFG00000048214	ENSCAFG00000046438:U4	ENSCAFG00000031237:CXXC4	ENSCAFG00000010876:TET2	ENSCAFG00000035113	ENSCAFG00000010887:PPA2	ENSCAFG00000010897:ARHGEF38	ENSCAFG00000010906:INTS12	ENSCAFG00000010916:GSTCD	ENSCAFG00000010936:NPNT	ENSCAFG00000010959:TBCK	ENSCAFG00000011014:AIMP1	ENSCAFG00000030716:GIMD1	ENSCAFG00000011087:DKK2	ENSCAFG00000046805
Moresco	chr32	29398001	38810000	8530	0.10204	0	ENSCAFG00000011361:COL25A1	ENSCAFG00000011382:RPL31	ENSCAFG00000041151	ENSCAFG00000011407:SEC24B	ENSCAFG00000011415:MCUB	ENSCAFG00000031783:CASP6	ENSCAFG00000049531:PLA2G12A	ENSCAFG00000027081:U6	ENSCAFG00000011462:CFI	ENSCAFG00000011503:GAR1	ENSCAFG00000011506:RRH	ENSCAFG00000011519:LRIT3	ENSCAFG00000049741:U2	ENSCAFG00000011532:EGF	ENSCAFG00000048414	ENSCAFG00000011549:ELOVL6	ENSCAFG00000048515	ENSCAFG00000011580:ENPEP	ENSCAFG00000028484	ENSCAFG00000011628:PITX2	ENSCAFG00000030091	ENSCAFG00000041960	ENSCAFG00000025880:U6	ENSCAFG00000048789	ENSCAFG00000042334	ENSCAFG00000040302	ENSCAFG00000022305:U6	ENSCAFG00000011636:FAM241A	ENSCAFG00000011643:AP1AR	ENSCAFG00000011654:TIFA	ENSCAFG00000011670:ALPK1	ENSCAFG00000023617	ENSCAFG00000025325:NEUROG2	ENSCAFG00000035513	ENSCAFG00000011703:ZGRF1	ENSCAFG00000011715:LARP7	ENSCAFG00000020629:cfa-mir-367	ENSCAFG00000025681:cfa-mir-302d	ENSCAFG00000025664:cfa-mir-302a	ENSCAFG00000025671:cfa-mir-302c	ENSCAFG00000022976:cfa-mir-302b	ENSCAFG00000011769:ANK2	ENSCAFG00000022987:U6
Moresco	chr33	7001	28322000	26573	0.034171	0	ENSCAFG00000008412:C33H3orf38	ENSCAFG00000009973	ENSCAFG00000025407:CSNKA2IP	ENSCAFG00000045517	ENSCAFG00000043871	ENSCAFG00000033534	ENSCAFG00000036344	ENSCAFG00000042510	ENSCAFG00000041027	ENSCAFG00000008741:EPHA3	ENSCAFG00000041842:U4	ENSCAFG00000038279	ENSCAFG00000036015	ENSCAFG00000044149	ENSCAFG00000043084	ENSCAFG00000042143	ENSCAFG00000045002	ENSCAFG00000033814	ENSCAFG00000008999:PROS1	ENSCAFG00000009020:ARL13B	ENSCAFG00000009025:STX19	ENSCAFG00000009030:NSUN3	ENSCAFG00000048470	ENSCAFG00000042981	ENSCAFG00000026408	ENSCAFG00000021838	ENSCAFG00000041864	ENSCAFG00000049694	ENSCAFG00000031245:U6	ENSCAFG00000045203	ENSCAFG00000022438:U6	ENSCAFG00000028020:U6	ENSCAFG00000046477	ENSCAFG00000021880:U1	ENSCAFG00000020791:U6	ENSCAFG00000026462:U6	ENSCAFG00000009054	ENSCAFG00000044085	ENSCAFG00000023663	ENSCAFG00000025758:U2	ENSCAFG00000048540	ENSCAFG00000009081:EPHA6	ENSCAFG00000047162
Moresco	chr33	28322001	30757000	1413	0.675139	+	ENSCAFG00000012574:ZNF148	ENSCAFG00000012701:OSBPL11	ENSCAFG00000012654:SNX4	ENSCAFG00000012715:LMLN	ENSCAFG00000027127	ENSCAFG00000012725:RPL35A	ENSCAFG00000012730:IQCG	ENSCAFG00000012735:LRCH3	ENSCAFG00000029695:FYTTD1	ENSCAFG00000031697:U6	ENSCAFG00000012767:RUBCN	ENSCAFG00000044937	ENSCAFG00000046788	ENSCAFG00000012807:MUC20	ENSCAFG00000012865:MUC4	ENSCAFG00000041788	ENSCAFG00000043113	ENSCAFG00000012918:TNK2	ENSCAFG00000012941:TFRC	ENSCAFG00000038735	ENSCAFG00000012950:ZDHHC19	ENSCAFG00000012955:SLC51A	ENSCAFG00000012967:PCYT1A	ENSCAFG00000012982	ENSCAFG00000012996:UBXN7	ENSCAFG00000013013:RNF168	ENSCAFG00000027295:U6	ENSCAFG00000013021:SMCO1	ENSCAFG00000013028:FBXO45	ENSCAFG00000049945	ENSCAFG00000049066:cfa-mir-8789	ENSCAFG00000013050:PIGX	ENSCAFG00000013046:CEP19	ENSCAFG00000013067:PAK2	ENSCAFG00000013094:SENP5	ENSCAFG00000013100:NCBP2	ENSCAFG00000013115:MELTF	ENSCAFG00000013275:DLG1	ENSCAFG00000028051:U6	ENSCAFG00000034410	ENSCAFG00000050082	ENSCAFG00000042068	ENSCAFG00000042148
[truncated: 620 more rows]
[truncated: 1,418 more columns]
