# Supplementary material for: The genomic landscape of canine osteosarcoma cell lines reveals conserved structural complexity and pathway alterations
Source: PLoS One. 2022 Sep 13;17(9):e0274383. doi: 10.1371/journal.pone.0274383 (PMC9469990; doi:10.1371/journal.pone.0274383)
Supplement: S9 Table — Detailed summary of curated list of structural variants. (XLSX) [file pone.0274383.s014.xlsx]

## Sheet: Curated_SVs
Gene	Gene name	Chr	Start	End	Abrams	OSCA2	OSCA8	OS2.4	HMPOS	Gracie	McKinley	Moresco	# cell lines affected
ENSCAFG00000016714	TP53	5	32560598	32574109	INV(1)	DEL(1), INV(1)	DEL(1), INV(2)	DEL(4), DUP(2), INV(4)	DEL(1)	INV(1)			6
ENSCAFG00000004436	RB1	22	3063239	3257726				DEL(1)			DEL(1)		2
ENSCAFG00000018592	NF1	9	41469416	41679382	BND(2), INV(1)	DEL(2)	BND(1), DUP(1), INV(1)	DEL(1)	BND(1)	BND(2), DEL(1), INV(2)	INV(1)	INV(2)	8
ENSCAFG00000001635	MLLT3	11	39927517	40203281	INV(1)	DEL(3), DUP(4), INV(9)		DUP(1), INV(2)		BND(1), DEL(2), INV(4)	DEL(1)	DEL(1), INV(5)	6
ENSCAFG00000001675	CDKN2A	11	41223315	41264379	INV(1)	BND(1), DEL(4), DUP(4), INV(9)		DUP(1), INV(2)		DEL(4), INV(4)	DEL(1)	DEL(1), INV(6)	6
ENSCAFG00000003411	EZH2	16	1925956	1991838				INV(1)			DEL(1)		2
ENSCAFG00000017252	ATRX	X	59774585	60106980		BND(1), DEL(2), INV(1)		BND(1)	INV(1)		INV(2)	BND(1), INV(1)	5
ENSCAFG00000014589	KDM6A	X	38745854	38959842					INV(1)		INV(2)		2
ENSCAFG00000008259	KDM2B	26	7598931	7745113			BND(1)			INV(1)			2
ENSCAFG00000004903	KDM4A	15	16521700	16571000		BND(1)	BND(1), DEL(1)						2
ENSCAFG00000001434	KDM4C	11	27693536	28101801	INV(1)	DEL(3), DUP(5), INV(8)		BND(1), INV(2)	DEL(1), INV(1)	INV(1)	INV(1)	INV(1)	7
ENSCAFG00000015781	KDM5A	27	42360456	42447821	DUP(1)	BND(1)	DUP(1), INV(1)	INV(1)				BND(1)	5
ENSCAFG00000016133	KDM5C	X	44921816	44952616		DEL(1), INV(1)			INV(1)	DEL(3)	INV(2)		4
ENSCAFG00000003990	KDM7A	16	8740492	8814402				INV(2)			BND(1)		2
ENSCAFG00000020355	CTCF	5	81809393	81858655				DEL(1), DUP(1), INV(3)		INV(1)	INV(1)		3
ENSCAFG00000017892	DNMT1	20	50879527	50928029				BND(1)					1
ENSCAFG00000002498	HDAC9	14	32588414	33304387		BND(1)		BND(2), INV(1)			BND(1), DEL(1), DUP(1)	INV(1)	4
ENSCAFG00000013392	SETD2	20	41675599	41800612	DEL(2)			DEL(1)			DUP(1)		3
ENSCAFG00000023501	SETDB1	17	60037379	60069551	DEL(1)				BND(1)				2
ENSCAFG00000004341	SETDB2	22	2244507	2319158			BND(1)				BND(1), DEL(1)		2
ENSCAFG00000019897	SETX	9	51901233	51978833		DEL(1)	DUP(1)		BND(2)				3
ENSCAFG00000011212	PIK3CA	34	12600233	12675910									0
ENSCAFG00000007579	PIK3CB	23	34836540	34993939		INV(2)						BND(1), DEL(1)	2
ENSCAFG00000009661	PIK3C2B	38	975749	1027679	BND(1)							BND(1)	2
ENSCAFG00000003977	PIK3CG	18	13570999	13611141	DEL(1), DUP(1)		INV(1)	INV(1)		DEL(1)		DUP(1)	5
ENSCAFG00000012564	PIK3C2G	27	28424899	28796902		BND(1)	INV(1)	DUP(1), INV(1)					3
ENSCAFG00000007626	PIK3R1	2	53448286	53524970				DUP(1), INV(1)	INV(1)	DUP(1)	DEL(1), DUP(1)	DUP(1), INV(1)	5
ENSCAFG00000006049	PIK3R4	23	27902840	27971892		INV(2)				DEL(1)		DEL(1)	3
ENSCAFG00000015670	PTEN	26	37835661	37913176		INV(1)		INV(1)					2
ENSCAFG00000000116	NEDD4L	1	17633591	17950072	DEL(10)	DEL(12)	DEL(12), INV(1)	BND(1), DEL(2)	INV(1)	BND(1)		INV(1)	7
ENSCAFG00000000251	MAP3K5	1	29108591	29306503		BND(1)	INV(1)	BND(3), DEL(2), DUP(2), INV(4)	INV(1)			BND(1), DUP(1), INV(2)	5
ENSCAFG00000016679	MAP3K9	8	44440692	44509925	INV(1)	INV(1)		INV(1)	DUP(1), INV(1)	INV(1)			5
ENSCAFG00000020178	MAPKAP1	9	57446832	57699950				BND(1)					1
ENSCAFG00000017298	MAP2K1	30	30683107	30760479	INV(1)			DEL(1)			BND(1)	INV(1)	4
ENSCAFG00000019138	MAP2K2	20	55465212	55487641									0
ENSCAFG00000017851	MAP2K4	5	36118388	36241296	INV(1)	INV(1)	BND(2), DEL(1), INV(2)	DEL(4), DUP(2), INV(3)	DEL(1)	INV(1)			6
ENSCAFG00000017454	MAP2K5	30	31664564	31920751				DEL(1)	BND(3)			INV(1)	3
ENSCAFG00000013057	MAP3K15	X	15353081	15465992	BND(1)			BND(1)					2
ENSCAFG00000013140	MAP3K20	36	17341300	17514869				DEL(1), DUP(1), INV(1)	BND(1)				2
ENSCAFG00000032672	FGF13	X	108658941	109154646		DEL(2), DUP(1)	BND(1)	DEL(1), DUP(1)	BND(1)			DUP(1), INV(1)	5
ENSCAFG00000015716	RAC1	6	11655494	11757216		DUP(2)	DUP(1), INV(1)	BND(1), DUP(1), INV(1)				BND(1)	4
ENSCAFG00000023562	DMD	X	26290910	28333576				BND(4), DEL(5)	INV(1)		INV(2)	BND(3)	4
ENSCAFG00000002413	DST	12	23716466	24195416	DEL(1)	INV(1)	INV(2)		BND(1)		INV(1)	BND(1), INV(1)	6
ENSCAFG00000014480	FSIP2	36	28196493	28271662				DUP(1)					1
ENSCAFG00000004544	DLG2	21	13822304	15771954		BND(1)		BND(4)		BND(1)	BND(2), DEL(1)	BND(1)	5
ENSCAFG00000001086	MYC	13	25200577	25205309		DEL(2)	DEL(1)		INV(2)				3
ENSCAFG00000002057	PDGFRA	13	46730703	46773278		DEL(1)							1
ENSCAFG00000018214	PDGFRB	4	58926351	58962283	INV(1)	INV(1)		DEL(1)	DEL(1)				4
ENSCAFG00000013316	SIRT1	4	19188675	19218279	BND(1)	BND(1)		DEL(1)			BND(1), DEL(1)		4
ENSCAFG00000005638	SIRT2	1	114224900	114234583				DUP(2), INV(1)					1
ENSCAFG00000009838	SIRT5	35	13017397	13063022		BND(2)					BND(2), DEL(1), DUP(2), INV(1)		2
ENSCAFG00000019123	SIRT6	20	55412646	55424944									0

## Sheet: All_coding_SVs
Gene	Gene name	Chr	Start	End	Abrams	Gracie	HMPOS	Moresco	McKinley	OS2.4	OSCA2	OSCA8	# cell lines affected
ENSCAFG00000000932	SLC35F1	1	58010752	58397987	DEL(1), INV(1)	BND(1)	INV(1)	DEL(1), INV(1)	INV(1)	BND(1), DEL(1), DUP(4), INV(9)	INV(1)	INV(1)	8
ENSCAFG00000001147	AKAP7	1	69360781	69483113	DEL(1), INV(1)	BND(1)	INV(1)	DEL(1), INV(1)	INV(1)	DEL(1), DUP(3), INV(8)	INV(1)	BND(1), INV(1)	8
ENSCAFG00000005742	PFDN1	2	35454404	35519725	INV(1)	DUP(1)	BND(1)	BND(1), DUP(1), INV(1)	DUP(1), INV(1)	DUP(1), INV(1)	BND(1), INV(1)	BND(1)	8
ENSCAFG00000016639		9	23830068	23838604	INV(1)	DEL(1), INV(2)	BND(1)	INV(2)	INV(1)	BND(1)	DEL(1)	DUP(1), INV(1)	8
ENSCAFG00000017560	RAD51C	9	33289742	33326405	INV(1)	DEL(1), INV(2)	BND(1)	INV(2)	INV(1)	DEL(1)	DEL(1)	DUP(1)	8
ENSCAFG00000017748	BCAS3	9	35253917	35843328	INV(1)	DEL(1), INV(2)	BND(1)	INV(2)	INV(1)	DEL(1)	DEL(2)	DUP(1), INV(1)	8
ENSCAFG00000018164	CCL4	9	37676966	37710209	INV(1)	DEL(1), INV(2)	BND(1)	INV(2)	INV(1)	DEL(1)	DEL(2)	DUP(1), INV(1)	8
ENSCAFG00000018167	CCL3	9	37686480	37695573	INV(1)	DEL(1), INV(2)	BND(1)	INV(2)	INV(1)	DEL(1)	DEL(2)	DUP(1), INV(1)	8
ENSCAFG00000018182	MMP28	9	37884430	37907719	INV(1)	DEL(1), INV(2)	BND(1)	INV(2)	BND(1), INV(1)	BND(1), DEL(1)	DEL(2)	DUP(1), INV(1)	8
ENSCAFG00000018370	MYO1D	9	40171158	40496210	INV(1)	DEL(1), INV(2)	BND(3)	INV(2)	BND(2), INV(1)	BND(2), DEL(1)	DEL(2)	DUP(1), INV(1)	8
ENSCAFG00000018481	ATAD5	9	40870924	40915629	INV(1)	DEL(1), INV(2)	BND(1)	INV(2)	INV(1)	DEL(1)	DEL(2)	DUP(1), INV(1)	8
ENSCAFG00000018592	NF1	9	41469416	41679382	BND(2), INV(1)	BND(2), DEL(1), INV(2)	BND(1)	INV(2)	INV(1)	DEL(1)	DEL(2)	BND(1), DUP(1), INV(1)	8
ENSCAFG00000000681	FBN2	11	17311226	17551536	INV(1)	INV(1)	DEL(1), INV(1)	INV(1)	INV(1)	INV(2)	DEL(2), DUP(4), INV(6)	BND(2)	8
ENSCAFG00000030654	CHSY3	11	18620781	18854177	INV(1)	INV(1)	DEL(1), INV(1)	INV(1)	INV(1)	BND(1), INV(2)	DEL(2), DUP(4), INV(6)	BND(1)	8
ENSCAFG00000001315	CTNNA1	11	26143013	26459091	INV(1)	INV(1)	DEL(1), INV(1)	INV(1)	INV(1)	BND(1), INV(2)	DEL(3), DUP(3), INV(7)	BND(1)	8
ENSCAFG00000001355	KIAA2026	11	26927438	27042536	INV(1)	BND(1), INV(1)	DEL(1), INV(1)	INV(1)	INV(1)	BND(1), INV(2)	BND(1), DEL(3), DUP(3), INV(8)	BND(2)	8
ENSCAFG00000008211	CACNA2D3	20	35097182	35956774	DEL(2)	BND(1)	BND(1)	BND(1)	BND(1), DUP(1)	BND(1), DEL(1)	BND(3)	BND(1)	8
ENSCAFG00000000116	NEDD4L	1	17633591	17950072	DEL(10)	BND(1)	INV(1)	INV(1)		BND(1), DEL(2)	DEL(12)	DEL(12), INV(1)	7
ENSCAFG00000000326	UTRN	1	35677814	36224065	DEL(1)		BND(1), INV(1)	DUP(1), INV(1)	BND(1)	DEL(2), DUP(1), INV(4)	BND(1)	BND(1), INV(1)	7
ENSCAFG00000000423	RMND1	1	41755191	41799847	DEL(1), INV(1)		BND(1)	DEL(1), DUP(1), INV(1)	BND(1)	DEL(2), DUP(3), INV(5)	INV(1)	INV(1)	7
ENSCAFG00000000769	PRKN	1	49889005	51201764	DEL(1), INV(1)		INV(1)	DEL(1), INV(1)	INV(1)	DEL(2), DUP(5), INV(10)	BND(2), INV(1)	INV(1)	7
ENSCAFG00000000770	PACRG	1	51202164	51717070	DEL(1), INV(1)		INV(1)	DEL(1), INV(1)	INV(1)	BND(2), DEL(1), DUP(4), INV(10)	INV(1)	BND(1), INV(1)	7
ENSCAFG00000000772	QKI	1	51800309	51952714	DEL(1), INV(1)		INV(1)	DEL(1), INV(1)	INV(1)	DEL(1), DUP(4), INV(10)	INV(1)	INV(1)	7
ENSCAFG00000000776		1	53007340	53007843	DEL(1), INV(1)		INV(1)	DEL(1), INV(1)	INV(1)	DEL(1), DUP(4), INV(10)	INV(1)	INV(1)	7
ENSCAFG00000000781	C1H6orf118	1	53416762	53445813	DEL(1), INV(1)		INV(1)	DEL(1), INV(1)	INV(1)	DEL(1), DUP(4), INV(10)	INV(1)	INV(1)	7
ENSCAFG00000000795	PDE10A	1	53462979	53801966	DEL(1), INV(1)		INV(1)	DEL(1), INV(1)	INV(1)	DEL(1), DUP(4), INV(10)	INV(1)	INV(1)	7
ENSCAFG00000023764		1	53844931	53847509	DEL(1), INV(1)		INV(1)	DEL(1), INV(1)	INV(1)	DEL(1), DUP(4), INV(10)	INV(1)	INV(1)	7
ENSCAFG00000000807	TBXT	1	54183153	54192352	DEL(1), INV(1)		INV(1)	DEL(1), INV(1)	INV(1)	DEL(1), DUP(4), INV(10)	INV(1)	INV(1)	7
ENSCAFG00000008616		1	54219822	54220490	DEL(1), INV(1)		INV(1)	DEL(1), INV(1)	INV(1)	DEL(1), DUP(4), INV(10)	INV(1)	INV(1)	7
ENSCAFG00000000811	SFT2D1	1	54336005	54354137	DEL(1), INV(1)		INV(1)	DEL(1), INV(1)	INV(1)	DEL(1), DUP(4), INV(10)	INV(1)	INV(1)	7
ENSCAFG00000041860		1	54379191	54395714	DEL(1), INV(1)		INV(1)	DEL(1), INV(1)	INV(1)	DEL(1), DUP(4), INV(10)	INV(1)	INV(1)	7
ENSCAFG00000000828	RPS6KA2	1	54416758	54757067	DEL(1), INV(1)		BND(1), INV(1)	DEL(1), INV(1)	INV(1)	DEL(1), DUP(4), INV(10)	INV(1)	INV(1)	7
ENSCAFG00000000842		1	54770718	54822084	DEL(1), INV(1)		INV(1)	DEL(1), INV(1)	INV(1)	DEL(1), DUP(4), INV(10)	INV(1)	INV(1)	7
ENSCAFG00000000847	CEP43	1	54852395	54877450	DEL(1), INV(1)		INV(1)	DEL(1), INV(1)	INV(1)	DEL(1), DUP(4), INV(10)	INV(1)	INV(1)	7
ENSCAFG00000047444		1	54884643	54885659	DEL(1), INV(1)		INV(1)	DEL(1), INV(1)	INV(1)	DEL(1), DUP(4), INV(10)	INV(1)	INV(1)	7
ENSCAFG00000030966	CCR6	1	54932690	54959740	DEL(1), INV(1)		INV(1)	DEL(1), INV(1)	INV(1)	DEL(1), DUP(4), INV(10)	INV(1)	INV(1)	7
ENSCAFG00000000853	GPR31	1	54976178	54977128	DEL(1), INV(1)		INV(1)	DEL(1), INV(1)	INV(1)	DEL(1), DUP(4), INV(10)	INV(1)	INV(1)	7
ENSCAFG00000000854		1	54994480	55019883	DEL(1), INV(1)		INV(1)	DEL(1), INV(1)	INV(1)	DEL(1), DUP(4), INV(10)	INV(1)	INV(1)	7
ENSCAFG00000042715		1	55034561	55072810	DEL(1), INV(1)		INV(1)	DEL(1), INV(1)	INV(1)	DEL(1), DUP(4), INV(10)	INV(1)	INV(1)	7
ENSCAFG00000023119	TTLL2	1	55034710	55045150	DEL(1), INV(1)		INV(1)	DEL(1), INV(1)	INV(1)	DEL(1), DUP(4), INV(10)	INV(1)	INV(1)	7
ENSCAFG00000000858	UNC93A	1	55053835	55092793	DEL(1), INV(1)		INV(1)	DEL(1), INV(1)	INV(1)	DEL(1), DUP(4), INV(10)	INV(1)	INV(1)	7
ENSCAFG00000045923		1	55086419	55087363	DEL(1), INV(1)		INV(1)	DEL(1), INV(1)	INV(1)	DEL(1), DUP(4), INV(10)	INV(1)	INV(1)	7
ENSCAFG00000000860	AFDN	1	55435472	55535543	DEL(1), INV(1)		INV(1)	DEL(1), INV(1)	INV(1)	DEL(1), DUP(4), INV(10)	INV(1)	INV(1)	7
ENSCAFG00000000863	KIF25	1	55537879	55588226	DEL(1), INV(1)		INV(1)	DEL(1), INV(1)	INV(1)	DEL(1), DUP(4), INV(10)	INV(1)	INV(1)	7
ENSCAFG00000032080		1	55593796	55600077	DEL(1), INV(1)		INV(1)	DEL(1), INV(1)	INV(1)	DEL(1), DUP(4), INV(10)	INV(1)	INV(1)	7
ENSCAFG00000000866	DACT2	1	55726819	55736505	DEL(1), INV(1)		INV(1)	DEL(1), INV(1)	INV(1)	DEL(1), DUP(4), INV(10)	INV(1)	INV(1)	7
ENSCAFG00000000868	SMOC2	1	55825666	55986052	DEL(1), INV(1)		INV(1)	DEL(1), INV(1)	INV(1)	DEL(1), DUP(4), INV(10)	INV(1)	INV(1)	7
ENSCAFG00000000874	THBS2	1	56402524	56451892	DEL(1), INV(1)		INV(1)	DEL(1), INV(1)	INV(1)	DEL(1), DUP(4), INV(10)	INV(1)	INV(1)	7
ENSCAFG00000000884	WDR27	1	56565696	56788150	DEL(1), INV(1)		INV(1)	DEL(1), INV(1)	INV(1)	DEL(1), DUP(4), INV(10)	INV(1)	BND(1), INV(1)	7
ENSCAFG00000000886	DSE	1	56787256	56867716	DEL(1), INV(1)		INV(1)	DEL(1), INV(1)	INV(1)	DEL(1), DUP(4), INV(10)	INV(1)	INV(1)	7
ENSCAFG00000023345	CALHM6	1	56894631	56896481	DEL(1), INV(1)		INV(1)	DEL(1), INV(1)	INV(1)	DEL(1), DUP(4), INV(10)	INV(1)	INV(1)	7
ENSCAFG00000032020	TRAPPC3L	1	56924057	56958307	DEL(1), INV(1)		INV(1)	DEL(1), INV(1)	INV(1)	DEL(1), DUP(4), INV(10)	INV(1)	INV(1)	7
ENSCAFG00000000889	CALHM5	1	56928864	56933455	DEL(1), INV(1)		INV(1)	DEL(1), INV(1)	INV(1)	DEL(1), DUP(4), INV(10)	INV(1)	INV(1)	7
ENSCAFG00000048666		1	56966409	56969369	DEL(1), INV(1)		INV(1)	DEL(1), INV(1)	INV(1)	DEL(1), DUP(4), INV(10)	INV(1)	INV(1)	7
ENSCAFG00000000891	CALHM4	1	56973036	56978049	DEL(1), INV(1)		INV(1)	DEL(1), INV(1)	INV(1)	DEL(1), DUP(4), INV(10)	INV(1)	INV(1)	7
ENSCAFG00000031480	RWDD1	1	56987202	57007037	DEL(1), INV(1)		INV(1)	DEL(1), INV(1)	DEL(1), INV(1)	DEL(2), DUP(4), INV(10)	INV(1)	INV(1)	7
ENSCAFG00000000894		1	57020405	57045931	DEL(1), INV(1)		INV(1)	DEL(1), INV(1)	INV(1)	DEL(1), DUP(4), INV(10)	INV(1)	INV(1)	7
ENSCAFG00000000897	RSPH4A	1	57064624	57077537	DEL(1), INV(1)		INV(1)	DEL(1), INV(1)	INV(1)	DEL(1), DUP(4), INV(10)	INV(1)	INV(1)	7
ENSCAFG00000000901	ZUP1	1	57067005	57106837	DEL(1), INV(1)		INV(1)	DEL(1), INV(1)	INV(1)	DEL(1), DUP(4), INV(10)	INV(1)	INV(1)	7
ENSCAFG00000000905	KPNA5	1	57112224	57151583	DEL(1), INV(1)		INV(1)	DEL(1), INV(1)	INV(1)	DEL(1), DUP(4), INV(10)	INV(1)	INV(1)	7
ENSCAFG00000000908	FAM162B	1	57162197	57169557	DEL(1), INV(1)		INV(1)	DEL(1), INV(1)	INV(1)	DEL(1), DUP(4), INV(10)	INV(1)	INV(1)	7
ENSCAFG00000000911	GPRC6A	1	57191325	57212027	DEL(1), INV(1)		INV(1)	DEL(1), INV(1)	INV(1)	DEL(1), DUP(4), INV(10)	INV(1)	INV(1)	7
ENSCAFG00000000915	RFX6	1	57241927	57296546	DEL(1), INV(1)		INV(1)	DEL(1), INV(1)	INV(1)	DEL(1), DUP(4), INV(10)	INV(1)	INV(1)	7
ENSCAFG00000000920	VGLL2	1	57529928	57574871	DEL(1), INV(1)		INV(1)	DEL(1), INV(1)	INV(1)	DEL(1), DUP(4), INV(9)	INV(1)	INV(1)	7
ENSCAFG00000000923	ROS1	1	57555989	57677761	DEL(1), INV(1)		INV(1)	DEL(1), INV(1)	INV(1)	DEL(1), DUP(4), INV(9)	INV(1)	INV(1)	7
ENSCAFG00000000925	DCBLD1	1	57716008	57799929	DEL(1), INV(1)		INV(1)	DEL(1), INV(1)	INV(1)	DEL(1), DUP(4), INV(9)	INV(1)	INV(1)	7
ENSCAFG00000000928	GOPC	1	57792647	57828820	DEL(1), INV(1)		INV(1)	DEL(1), INV(1)	INV(1)	DEL(1), DUP(4), INV(9)	INV(1)	INV(1)	7
ENSCAFG00000000929		1	57838978	57857607	DEL(1), INV(1)		INV(1)	DEL(1), INV(1)	INV(1)	DEL(1), DUP(4), INV(9)	INV(1)	INV(1)	7
ENSCAFG00000000931	NUS1	1	57866879	57893077	DEL(1), INV(1)		INV(1)	DEL(1), INV(1)	INV(1)	DEL(1), DUP(4), INV(9)	INV(1)	INV(1)	7
ENSCAFG00000043515		1	58399277	58400162	DEL(1), INV(1)		INV(1)	DEL(1), INV(1)	INV(1)	DEL(1), DUP(4), INV(9)	INV(1)	INV(1)	7
ENSCAFG00000000935	CEP85L	1	58494560	58691054	DEL(1), INV(1)		INV(1)	DEL(1), INV(1)	INV(1)	DEL(1), DUP(4), INV(9)	INV(1)	INV(1)	7
ENSCAFG00000049711	PLN	1	58579145	58590535	DEL(1), INV(1)		INV(1)	DEL(1), INV(1)	INV(1)	DEL(1), DUP(4), INV(9)	INV(1)	INV(1)	7
ENSCAFG00000000938	MCM9	1	58767159	58859282	DEL(1), INV(1)		INV(1)	DEL(1), INV(1)	INV(1)	DEL(1), DUP(4), INV(9)	INV(1)	INV(1)	7
ENSCAFG00000000939	ASF1A	1	58821521	58946475	DEL(1), INV(1)		INV(1)	DEL(1), INV(1)	INV(1)	BND(1), DEL(1), DUP(4), INV(9)	INV(1)	INV(1)	7
ENSCAFG00000000942	FAM184A	1	58904921	59012162	DEL(1), INV(1)		INV(1)	DEL(1), INV(1)	INV(1)	BND(1), DEL(1), DUP(4), INV(9)	INV(1)	INV(1)	7
ENSCAFG00000000945	MAN1A1	1	59109366	59275399	DEL(1), INV(1)		INV(1)	DEL(1), INV(1)	INV(1)	DEL(1), DUP(4), INV(9)	INV(1)	INV(1)	7
ENSCAFG00000044248		1	59629820	59631865	DEL(1), INV(1)		INV(1)	DEL(1), INV(1)	INV(1)	DEL(1), DUP(4), INV(9)	INV(1)	INV(1)	7
ENSCAFG00000000955	TBC1D32	1	60667721	60873614	DEL(1), INV(1)		INV(1)	DEL(1), INV(1)	INV(1)	BND(1), DEL(1), DUP(4), INV(9)	INV(1)	INV(1)	7
ENSCAFG00000047611		1	60727659	60729692	DEL(1), INV(1)		INV(1)	DEL(1), INV(1)	INV(1)	DEL(1), DUP(4), INV(9)	INV(1)	INV(1)	7
ENSCAFG00000000958	GJA1	1	60929097	60942936	DEL(1), INV(1)		INV(1)	DEL(1), INV(1)	INV(1)	DEL(1), DUP(4), INV(9)	INV(1)	INV(1)	7
ENSCAFG00000000989	SERINC1	1	61739224	61845296	DEL(1), INV(1)		INV(1)	DEL(1), INV(1)	INV(1)	DEL(1), DUP(4), INV(9)	INV(1)	INV(1)	7
ENSCAFG00000000969	HSF2	1	61789720	61808793	DEL(1), INV(1)		INV(1)	DEL(1), INV(1)	INV(1)	DEL(1), DUP(4), INV(9)	INV(1)	INV(1)	7
ENSCAFG00000029950	PKIB	1	61967129	62088547	DEL(1), INV(1)		INV(1)	DEL(1), INV(1)	BND(1), INV(1)	DEL(1), DUP(4), INV(10)	INV(1)	INV(1)	7
ENSCAFG00000001002	SMPDL3A	1	62092121	62109773	DEL(1), INV(1)		INV(1)	DEL(1), INV(1)	INV(1)	DEL(1), DUP(3), INV(8)	INV(1)	INV(1)	7
ENSCAFG00000001006	CLVS2	1	62217837	62282449	DEL(1), INV(1)		INV(1)	DEL(1), INV(1)	INV(1)	DEL(1), DUP(3), INV(8)	INV(1)	INV(1)	7
ENSCAFG00000001016	TRDN	1	62402642	62762722	DEL(1), INV(1)		INV(1)	DEL(1), INV(1)	BND(1), INV(1)	DEL(1), DUP(3), INV(8)	INV(1)	INV(1)	7
ENSCAFG00000041364	NKAIN2	1	62910841	63858164	BND(1), DEL(1), INV(1)		INV(1)	DEL(1), INV(1)	INV(1)	BND(1), DEL(1), DUP(3), INV(7)	BND(1), INV(1)	INV(1)	7
ENSCAFG00000001028	RNF217	1	63962515	64085011	DEL(1), INV(1)		INV(1)	DEL(1), INV(1)	INV(1)	DEL(1), DUP(3), INV(6)	INV(1)	INV(1)	7
ENSCAFG00000001029	TPD52L1	1	64125934	64216787	DEL(1), INV(1)		INV(1)	DEL(1), INV(1)	INV(1)	DEL(1), DUP(3), INV(6)	INV(1)	INV(1)	7
ENSCAFG00000001030	HDDC2	1	64222666	64247818	DEL(1), INV(1)		INV(1)	DEL(1), INV(1)	INV(1)	DEL(1), DUP(3), INV(6)	INV(1)	INV(1)	7
ENSCAFG00000041132		1	64618728	64619030	DEL(1), INV(1)		INV(1)	DEL(1), INV(1)	INV(1)	DEL(1), DUP(2), INV(6)	INV(1)	INV(1)	7
ENSCAFG00000001047	NCOA7	1	64664571	64815219	DEL(1), INV(1)		INV(1)	DEL(1), INV(1)	INV(1)	DEL(1), DUP(2), INV(6)	INV(1)	INV(1)	7
ENSCAFG00000001057	TRMT11	1	64834770	65064562	DEL(1), INV(1)		INV(1)	DEL(1), INV(1)	INV(1)	DEL(1), DUP(2), INV(7)	INV(1)	INV(1)	7
ENSCAFG00000029836	CENPW	1	65171779	65178559	DEL(1), INV(1)		INV(1)	DEL(1), INV(1)	INV(1)	DEL(1), DUP(2), INV(7)	INV(1)	INV(1)	7
ENSCAFG00000044564		1	65206264	65208648	DEL(1), INV(1)		INV(1)	DEL(1), INV(1)	INV(1)	DEL(1), DUP(2), INV(7)	INV(1)	INV(1)	7
ENSCAFG00000044841		1	65383389	65383883	DEL(1), INV(1)		INV(1)	DEL(1), INV(1)	INV(1)	DEL(1), DUP(2), INV(7)	INV(1)	INV(1)	7
ENSCAFG00000001066		1	65806161	65807886	DEL(1), INV(1)		INV(1)	DEL(1), INV(1)	INV(1)	DEL(1), DUP(3), INV(7)	INV(1)	INV(1)	7
ENSCAFG00000001067	RSPO3	1	65858794	65936322	DEL(1), INV(1)		INV(1)	DEL(1), INV(1)	INV(1)	DEL(1), DUP(3), INV(7)	INV(1)	INV(1)	7
ENSCAFG00000001068	RNF146	1	65988656	66010881	DEL(1), INV(1)		INV(1)	DEL(1), INV(1)	INV(1)	DEL(1), DUP(3), INV(7)	INV(1)	INV(1)	7
ENSCAFG00000001069	ECHDC1	1	66012782	66073000	DEL(1), INV(1)		INV(1)	BND(1), DEL(1), INV(1)	INV(1)	DEL(1), DUP(3), INV(7)	INV(1)	INV(1)	7
ENSCAFG00000001071		1	66143070	66207412	DEL(1), INV(1)		INV(1)	DEL(1), INV(1)	INV(1)	DEL(1), DUP(3), INV(7)	INV(1)	INV(1)	7
ENSCAFG00000001072	C6orf58	1	66270567	66289965	DEL(1), INV(1)		INV(1)	DEL(1), INV(1)	INV(1)	DEL(1), DUP(3), INV(8)	INV(1)	INV(1)	7
ENSCAFG00000001074		1	66306019	66331233	DEL(1), INV(1)		INV(1)	DEL(1), INV(1)	INV(1)	DEL(1), DUP(3), INV(8)	INV(1)	INV(1)	7
ENSCAFG00000001078	THEMIS	1	66363125	66540327	DEL(1), INV(1)		INV(1)	DEL(1), INV(1)	INV(1)	DEL(1), DUP(3), INV(8)	INV(1)	INV(1)	7
ENSCAFG00000001101	PTPRK	1	66597563	67124540	DEL(1), INV(1)		BND(1), INV(1)	DEL(1), INV(1)	BND(1), INV(1)	DEL(1), DUP(3), INV(8)	BND(1), INV(1)	INV(1)	7
ENSCAFG00000041675		1	66617339	66621166	DEL(1), INV(1)		INV(1)	DEL(1), INV(1)	INV(1)	DEL(1), DUP(3), INV(8)	INV(1)	INV(1)	7
ENSCAFG00000045490		1	67334253	67338080	DEL(1), INV(1)		INV(1)	DEL(1), INV(1)	INV(1)	DEL(1), DUP(3), INV(8)	INV(1)	INV(1)	7
ENSCAFG00000001106	LAMA2	1	67611122	68095914	DEL(1), INV(1)		INV(1)	DEL(1), INV(1)	INV(1)	DEL(1), DUP(3), INV(8)	INV(1)	INV(1)	7
ENSCAFG00000042084		1	67721855	67723090	DEL(1), INV(1)		INV(1)	DEL(1), INV(1)	INV(1)	DEL(1), DUP(3), INV(8)	INV(1)	INV(1)	7
ENSCAFG00000001114	ARHGAP18	1	68143702	68275022	DEL(1), INV(1)		INV(1)	DEL(1), INV(1)	INV(1)	DEL(1), DUP(3), INV(8)	INV(1)	INV(1)	7
ENSCAFG00000001115	L3MBTL3	1	68540051	68654414	DEL(1), INV(1)		INV(1)	DEL(1), INV(1)	INV(1)	DEL(1), DUP(3), INV(8)	INV(1)	INV(1)	7
ENSCAFG00000001116	SAMD3	1	68658460	68695776	DEL(1), INV(1)		INV(1)	DEL(1), INV(1)	INV(1)	DEL(1), DUP(3), INV(8)	INV(1)	INV(1)	7
ENSCAFG00000001117	TMEM200A	1	68791976	68849844	DEL(1), INV(1)		INV(1)	DEL(1), INV(1)	INV(1)	DEL(1), DUP(3), INV(8)	INV(1)	INV(1)	7
ENSCAFG00000001136	EPB41L2	1	69121139	69286381	DEL(1), INV(1)		BND(1), INV(1)	DEL(1), INV(1)	INV(1)	DEL(1), DUP(3), INV(8)	INV(1)	BND(2), INV(1)	7
ENSCAFG00000001144		1	69200538	69201503	DEL(1), INV(1)		INV(1)	DEL(1), INV(1)	INV(1)	DEL(1), DUP(3), INV(8)	INV(1)	INV(1)	7
ENSCAFG00000013574		1	69726034	69731723	DEL(1), INV(1)		INV(1)	DEL(1), INV(1)	INV(1)	DEL(1), DUP(3), INV(8)	INV(1)	INV(1)	7
ENSCAFG00000001149		1	69938004	69943309	DEL(1), INV(1)		INV(1)	DEL(1), INV(1)	INV(1)	DEL(1), DUP(3), INV(8)	INV(1)	INV(1)	7
ENSCAFG00000030584	ZNF782	1	70050380	70106766	DEL(1), INV(1)		INV(1)	DEL(1), INV(1)	INV(1)	DEL(1), DUP(3), INV(8)	INV(1)	INV(1)	7
ENSCAFG00000029119	ZNF510	1	70146736	70176480	DEL(1), INV(1)		INV(1)	DEL(1), INV(1)	INV(1)	DEL(1), DUP(3), INV(8)	INV(1)	INV(1)	7
ENSCAFG00000001198	PRXL2C	1	70199357	70208534	DEL(1), INV(1)		INV(1)	DEL(1), INV(1)	INV(1)	DEL(1), DUP(3), INV(8)	INV(1)	INV(1)	7
ENSCAFG00000001201	CDC14B	1	70232947	70335943	DEL(1), INV(1)		INV(1)	DEL(1), INV(1)	INV(1)	DEL(1), DUP(3), INV(8)	BND(1), INV(1)	INV(1)	7
ENSCAFG00000001205	HABP4	1	70340627	70377204	DEL(1), INV(1)		INV(1)	DEL(1), INV(1)	INV(1)	DEL(1), DUP(3), INV(8)	INV(1)	INV(1)	7
ENSCAFG00000001207		1	70396030	70396624	DEL(1), INV(1)		INV(1)	DEL(1), INV(1)	INV(1)	DEL(1), DUP(3), INV(8)	INV(1)	INV(1)	7
ENSCAFG00000001213	ZNF367	1	70461776	70483053	DEL(1), INV(1)		INV(1)	DEL(1), INV(1)	INV(1)	DEL(1), DUP(3), INV(8)	INV(1)	INV(1)	7
ENSCAFG00000001216	SLC35D2	1	70487334	70586368	DEL(1), INV(1)		INV(1)	DEL(1), INV(1)	INV(1)	DEL(1), DUP(3), INV(8)	INV(1)	INV(1)	7
ENSCAFG00000001219	ERCC6L2	1	70835410	70917962	DEL(1), INV(1)		INV(1)	DEL(1), INV(1)	INV(1)	DEL(1), DUP(3), INV(8)	INV(1)	INV(1)	7
ENSCAFG00000001246	PTCH1	1	71238195	71305662	DEL(1), INV(1)		INV(1)	DEL(1), INV(1)	INV(1)	DEL(1), DUP(3), INV(8)	INV(1)	INV(1)	7
ENSCAFG00000001286	FANCC	1	71487601	71678506	DEL(1), INV(1)		INV(1)	DEL(1), INV(1)	INV(1)	DEL(1), DUP(3), INV(8)	INV(1)	BND(1), INV(1)	7
ENSCAFG00000023549	AOPEP	1	71677068	72009395	DEL(1), INV(1)		INV(1)	DEL(1), INV(1)	INV(1)	DEL(1), DUP(3), INV(8)	INV(1)	INV(1)	7
ENSCAFG00000001305	FBP1	1	72099881	72125224	DEL(1), INV(1)		INV(1)	DEL(1), INV(1)	INV(1)	DEL(1), DUP(3), INV(8)	INV(1)	INV(1)	7
ENSCAFG00000023446	FBP2	1	72136106	72184795	DEL(1), INV(1)		INV(1)	DEL(1), INV(1)	INV(1)	DEL(1), DUP(3), INV(8)	INV(1)	INV(1)	7
ENSCAFG00000001309		1	72215924	72219117	DEL(1), INV(1)		INV(1)	DEL(1), INV(1)	INV(1)	DEL(1), DUP(3), INV(8)	INV(1)	INV(1)	7
ENSCAFG00000046884		1	72228110	72229182	DEL(1), INV(1)		INV(1)	DEL(1), INV(1)	INV(1)	DEL(1), DUP(3), INV(8)	INV(1)	INV(1)	7
ENSCAFG00000001316	DAPK1	1	72280103	72447822	DEL(1), INV(1)		INV(1)	DEL(1), INV(1)	INV(1)	DEL(1), DUP(3), INV(8)	INV(1)	INV(1)	7
ENSCAFG00000001380	NTRK2	1	74449060	74777032	DEL(1), INV(1)	BND(1)		DEL(1), INV(1)	INV(1)	BND(1), DEL(1), DUP(3), INV(8)	INV(1)	INV(1)	7
ENSCAFG00000014649		1	78436477	78632836	DEL(1), INV(1)		BND(1)	DEL(1), INV(1)	INV(1)	DEL(1), DUP(3), INV(6)	BND(1), INV(1)	INV(1)	7
ENSCAFG00000001902	TJP2	1	88126136	88230654	DEL(1), INV(1)	BND(1)		DEL(1), INV(1)	BND(1), INV(1)	DEL(1), DUP(3), INV(6)	INV(1)	BND(1)	7
ENSCAFG00000002366	RPS5	1	99558763	99564332	DEL(1)		DEL(4)	DEL(1), INV(1)	INV(1)	DUP(2), INV(4)	INV(1)	BND(2), DEL(3)	7
ENSCAFG00000005121	SFMBT2	2	28661058	28853364	INV(1)	DUP(1)	BND(1)	INV(1)	DUP(1), INV(1)	DUP(1), INV(1)	BND(1), INV(1)		7
ENSCAFG00000005210	IL2RA	2	29894125	29944643	INV(1)	DUP(1)	BND(1)	DUP(1), INV(1)	DUP(1), INV(1)	DUP(1), INV(1)	INV(1)		7
ENSCAFG00000005695	SPATA24	2	34719713	34724843	INV(1)	DUP(1)	DEL(2)	DUP(1), INV(1)	DUP(1), INV(1)	DUP(1), INV(1)	INV(1)		7
ENSCAFG00000023033	PCDHA13	2	35910402	36095110	INV(1)	DUP(1)		DUP(1), INV(1)	DUP(1), INV(1)	DUP(1), INV(1)	INV(1)	BND(1)	7
ENSCAFG00000006249	NDFIP1	2	36961024	37064303	INV(1)	DUP(1)	BND(2)	DUP(1), INV(2)	DUP(1), INV(1)	DUP(1), INV(1)	INV(1)		7
ENSCAFG00000006266	ARHGAP26	2	37626698	38040079	INV(1)	DUP(1)		BND(2), DUP(1), INV(2)	DUP(1), INV(1)	DUP(1), INV(1)	INV(1)	BND(1)	7
ENSCAFG00000007805	OCLN	2	54500299	54545430		DUP(1)	INV(1)	INV(1)	DEL(1), DUP(1)	DUP(1), INV(1)	BND(1)	BND(2)	7
ENSCAFG00000008785	ARL2BP	2	59128323	59133902		DUP(1)	INV(1)	BND(1)	DEL(1), DUP(1)	DUP(1), INV(1)	DEL(1)	BND(1)	7
ENSCAFG00000009824	SNX20	2	64681303	64692486		DUP(1)	INV(1)	BND(1)	DUP(1)	DUP(1)	DEL(1)	DEL(1)	7
ENSCAFG00000009946	HEATR3	2	65151717	65218109		DUP(1)	INV(1)	BND(1)	DUP(1)	DUP(1)	DEL(1)	DEL(1)	7
ENSCAFG00000010234	ITFG1	2	67476650	67766475	BND(1)	BND(1), DUP(1)	BND(1), INV(1)		DUP(1)	BND(1), DUP(1)	BND(1), DEL(1)	DEL(1)	7
ENSCAFG00000010375	A3GALT2	2	68118413	68138095		DUP(1)	INV(1)	BND(1)	DUP(1)	DUP(1)	DEL(1)	DEL(1)	7
ENSCAFG00000010625	LCK	2	68941249	68964567	BND(1)	DUP(1)	INV(1)	BND(1)	DUP(1)	DUP(1)	DEL(1)		7
ENSCAFG00000009207	AP3B1	3	28481038	28751258	DUP(1)	BND(1)	INV(1)	INV(1)	BND(1), DUP(1)	BND(1), DUP(1)		BND(1)	7
ENSCAFG00000010881	IGF1R	3	41794623	42090387		DUP(1)	INV(1)	INV(1)	DUP(1)	INV(1)	BND(1)	BND(1)	7
ENSCAFG00000018675	WDR70	4	71028965	71330685	INV(1)	BND(1)		INV(1)	BND(2)	DEL(1)	DEL(1)	BND(1)	7
ENSCAFG00000013890	DRD2	5	19732836	19795241	INV(1)	INV(1)	DEL(1), INV(1)		BND(1)	DEL(4), DUP(1), INV(3)	INV(1)	INV(3)	7
ENSCAFG00000014324	DDX10	5	23679194	23931507	INV(1)	INV(1)	DEL(1), INV(1)		BND(1), DEL(1)	DEL(4), DUP(1), INV(3)	INV(1)	INV(3)	7
ENSCAFG00000014613	CUL5	5	24396823	24488043	INV(1)	INV(1)	DEL(1)		BND(1)	DEL(4), DUP(1), INV(3)	INV(1)	INV(3)	7
ENSCAFG00000014962	DYNC2H1	5	28388664	28727334	INV(1)	INV(1)	DEL(1)	BND(1)		BND(2), DEL(4), DUP(2), INV(3)	INV(1)	DEL(1), INV(3)	7
ENSCAFG00000015075	MMP20	5	29106717	29155071	INV(1)	INV(1)	DEL(1)		BND(1)	DEL(4), DUP(2), INV(3)	INV(1)	DEL(1), INV(3)	7
ENSCAFG00000030873		5	29225731	29282217	INV(1)	INV(1)	DEL(1)		BND(1)	DEL(4), DUP(2), INV(3)	INV(1)	DEL(1), INV(3)	7
ENSCAFG00000015231	ANKFY1	5	30249280	30328962	INV(1)	INV(1)	DEL(1)		BND(1)	DEL(5), DUP(2), INV(3)	INV(1)	DEL(1), INV(2)	7
ENSCAFG00000015589	RABEP1	5	31391576	31491506	BND(1), INV(1)	INV(1)	DEL(1)	BND(1)		BND(1), DEL(4), DUP(2), INV(5)	INV(1)	BND(1), DEL(1), INV(2)	7
ENSCAFG00000015802	ENO3	5	31662285	31834968	INV(1)	INV(1)	DEL(1)		BND(1)	BND(2), DEL(4), DUP(2), INV(5)	INV(1)	DEL(1), INV(2)	7
ENSCAFG00000017008	AURKB	5	33014102	33033948	INV(1)	INV(1)	DEL(1)		DEL(1), DUP(1)	DEL(4), DUP(2), INV(3)	INV(1)	DEL(1), INV(2)	7
ENSCAFG00000018040	NCOR1	5	39687543	39836464	INV(1)	INV(2)	DEL(1)		BND(1)	DEL(5), DUP(2), INV(4)	INV(1)	DEL(1), INV(2)	7
ENSCAFG00000018556	DNAI4	5	43590239	43689339	BND(1), INV(1)	DEL(1), DUP(1), INV(2)	DEL(1)		BND(1)	DEL(4), DUP(2), INV(3)	BND(1), INV(1)	INV(2)	7
ENSCAFG00000019650	CAMTA1	5	60580334	61426251		INV(1)	DEL(1)	BND(2)	BND(1), INV(3)	DEL(2), DUP(2)	BND(1)	BND(1)	7
ENSCAFG00000019688	RERE	5	61868685	62215973	BND(1)	BND(2), INV(1)	DEL(1)		INV(3)	BND(1), DEL(2), DUP(2)	BND(2)	BND(1)	7
ENSCAFG00000029171	SMYD3	7	36565901	37250578	BND(1)	DUP(1), INV(1)	BND(1)	BND(3), INV(1)	INV(2)	DEL(1), DUP(1)		BND(1)	7
ENSCAFG00000017951	DTNA	7	55069462	55420259		BND(1), DUP(1), INV(1)	INV(1)	INV(1)	INV(2)	INV(1)	BND(2)	BND(1)	7
ENSCAFG00000044977		8	19100887	19102567		DEL(1), INV(1)	INV(1)	INV(1)	DEL(1)	INV(2)	INV(2)	INV(1)	7
ENSCAFG00000029796		8	19101677	19102376		DEL(1), INV(1)	INV(1)	INV(1)	DEL(1)	INV(2)	INV(2)	INV(1)	7
ENSCAFG00000014041	PRPF39	8	22511329	22549226	BND(1), INV(1)	DEL(1), INV(1)	INV(1)		BND(1)	INV(2)	BND(1), INV(3)	INV(1)	7
ENSCAFG00000014721	GPR137C	8	28795732	28858831	INV(1)	INV(1)	INV(1)	BND(1)		BND(1), INV(1)	INV(3)	INV(1)	7
ENSCAFG00000014871	DDHD1	8	29233162	29341750	INV(1)	INV(1)	INV(1)	BND(3)		INV(1)	INV(3)	INV(1)	7
ENSCAFG00000014940	SAMD4A	8	30476418	30687240	INV(1)	INV(1)	INV(1)		BND(1)	INV(2)	BND(1), INV(3)	INV(1)	7
ENSCAFG00000015912	JUP	9	21028828	21053071	INV(2)	DEL(1)		INV(3)	INV(1)	DUP(2)	DEL(2), DUP(1), INV(1)	DUP(1)	7
ENSCAFG00000015920	HAP1	9	21065846	21072991	INV(2)	DEL(1)		INV(3)	INV(1)	DUP(2)	DEL(2), DUP(2), INV(1)	DUP(1)	7
ENSCAFG00000015924	GAST	9	21081639	21083932	INV(2)	DEL(1)		INV(3)	INV(1)	DUP(2)	DEL(2), DUP(2), INV(1)	DUP(1)	7
ENSCAFG00000029584	EIF1	9	21098869	21102603	INV(2)	DEL(1)		INV(3)	INV(1)	DUP(2)	DEL(2), DUP(2), INV(1)	DUP(1)	7
ENSCAFG00000015944		9	21147248	21154233	INV(2)	DEL(1)		INV(3)	INV(1)	DUP(2)	DEL(3), DUP(2), INV(1)	DUP(1)	7
ENSCAFG00000031250	KRT14	9	21156045	21265564	INV(2)	DEL(1)		INV(3)	INV(1)	DUP(2)	DEL(3), DUP(2), INV(1)	DUP(1)	7
ENSCAFG00000015952	KRT9	9	21203618	21209421	INV(1)	DEL(1)		INV(2)	INV(1)	DUP(2)	DEL(3), DUP(2), INV(1)	DUP(1)	7
ENSCAFG00000023409	KRT36	9	21276821	21282465	INV(1)	DEL(1)		INV(2)	INV(1)	DUP(2)	DEL(3), DUP(2), INV(1)	DUP(1)	7
ENSCAFG00000015953	KRT35	9	21287584	21292339	INV(1)	DEL(1)		INV(2)	INV(1)	DUP(2)	DEL(3), DUP(2), INV(1)	DUP(1)	7
ENSCAFG00000015955	KRT32	9	21300187	21306272	INV(1)	DEL(1)		INV(2)	INV(1)	DUP(3)	DEL(3), DUP(2), INV(1)	DUP(1)	7
ENSCAFG00000016106	CDC6	9	22226719	22316963	INV(1)	DEL(1), INV(2)	BND(1)	INV(2)	INV(1)		DEL(1)	DUP(1), INV(1)	7
ENSCAFG00000016141	CASC3	9	22405336	22427426	INV(1)	DEL(1), INV(2)		INV(2)	INV(1)	BND(1)	DEL(1)	DUP(1), INV(1)	7
ENSCAFG00000016828	COPZ2	9	24319991	24356687	INV(1)	DEL(1), INV(2)		INV(2)	INV(1)	BND(1)	DEL(1)	BND(1), DUP(1), INV(1)	7
ENSCAFG00000032013	DLX4	9	25976680	26002323	INV(1)	DEL(1), INV(2)		INV(2)	INV(1)	BND(1)	DEL(1)	DUP(1), INV(1)	7
ENSCAFG00000017018	COL1A1	9	26183852	26199927	INV(1)	DEL(1), INV(2)	DEL(1)	INV(2)	INV(1)		DEL(1)	DUP(1), INV(1)	7
ENSCAFG00000017220	LUC7L3	9	26621061	26815203	INV(1)	BND(1), DEL(1), INV(2)		INV(2)	BND(1), INV(1)	BND(1), DEL(1)	DEL(1)	DUP(1), INV(1)	7
ENSCAFG00000028954		9	26655214	26660384	INV(1)	DEL(1), INV(2)		INV(2)	INV(1)	DEL(1)	DEL(1)	DUP(1), INV(1)	7
ENSCAFG00000017224	WFIKKN2	9	26711959	26716348	INV(1)	DEL(1), INV(2)		INV(2)	INV(1)	DEL(1)	DEL(1)	DUP(1), INV(1)	7
ENSCAFG00000017140	TOB1	9	26736675	26740177	INV(1)	DEL(1), INV(2)		INV(2)	INV(1)	DEL(1)	DEL(1)	DUP(1), INV(1)	7
ENSCAFG00000042132		9	26782775	26783197	INV(1)	DEL(1), INV(2)		INV(2)	INV(1)	DEL(1)	DEL(1)	DUP(1), INV(1)	7
ENSCAFG00000017265	SPAG9	9	26820002	26966300	INV(1)	DEL(1), INV(2)		BND(1), INV(2)	BND(1), INV(1)	DEL(1)	BND(1), DEL(1)	DUP(1), INV(1)	7
ENSCAFG00000023628	NME1	9	26990469	26998955	INV(1)	DEL(1), INV(2)		INV(2)	INV(1)	DEL(1)	DEL(1)	DUP(1), INV(1)	7
ENSCAFG00000050078	NME2	9	27001733	27015934	INV(1)	DEL(1), INV(2)		INV(2)	INV(1)	DEL(1)	DEL(1)	DUP(1), INV(1)	7
ENSCAFG00000017314	MBTD1	9	27013483	27078202	INV(1)	DEL(1), INV(2)		INV(2)	INV(1)	DEL(1)	DEL(1)	DUP(1), INV(1)	7
ENSCAFG00000017320	UTP18	9	27078937	27121266	INV(1)	DEL(1), INV(2)		INV(2)	INV(1)	DEL(1)	DEL(1)	DUP(1), INV(1)	7
ENSCAFG00000030895	CA10	9	27383588	27862086	INV(1)	DEL(1), INV(2)		INV(2)	BND(1), INV(1)	DEL(1)	DEL(1)	DUP(1), INV(1)	7
ENSCAFG00000042592		9	27673007	27676834	INV(1)	DEL(1), INV(2)		INV(2)	INV(1)	DEL(1)	DEL(1)	DUP(1), INV(1)	7
ENSCAFG00000017331	KIF2B	9	29223733	29226656	INV(1)	DEL(1), INV(2)		INV(2)	INV(1)	DEL(1)	DEL(1)	DUP(1), INV(1)	7
ENSCAFG00000029259		9	29271702	29272874	INV(1)	DEL(1), INV(2)		INV(2)	INV(1)	DEL(1)	DEL(1)	DUP(1), INV(1)	7
ENSCAFG00000047070		9	29905272	29905565	INV(1)	DEL(1), INV(2)		INV(2)	INV(1)	DEL(1)	DEL(1)	DUP(1), INV(1)	7
ENSCAFG00000017340	TOM1L1	9	30025132	30072988	INV(1)	DEL(1), INV(2)		INV(2)	INV(1)	DEL(1)	DEL(1)	DUP(1), INV(1)	7
ENSCAFG00000017347	COX11	9	30055171	30079833	INV(1)	DEL(1), INV(2)		INV(2)	INV(1)	DEL(1)	DEL(1)	DUP(1), INV(1)	7
ENSCAFG00000017349	STXBP4	9	30092289	30236135	INV(1)	DEL(1), INV(2)		INV(2)	INV(1)	BND(1), DEL(1)	DEL(1)	DUP(1), INV(1)	7
ENSCAFG00000030851	HLF	9	30327495	30377175	INV(1)	DEL(1), INV(2)		INV(2)	INV(1)	DEL(1)	DEL(1)	DUP(1), INV(1)	7
ENSCAFG00000029757	MMD	9	30428490	30453574	INV(1)	DEL(1), INV(2)		INV(2)	INV(1)	DEL(1)	DEL(1)	DUP(1), INV(1)	7
ENSCAFG00000048779	SMIM36	9	30512454	30512735	INV(1)	DEL(1), INV(2)		INV(2)	INV(1)	DEL(1)	DEL(1)	DUP(1), INV(1)	7
ENSCAFG00000017365	TMEM100	9	30696765	30697169	INV(1)	DEL(1), INV(2)		INV(2)	INV(1)	DEL(1)	DEL(1)	DUP(1)	7
ENSCAFG00000017369	PCTP	9	30724157	30853803	INV(1)	DEL(1), INV(2)		INV(2)	DEL(1), INV(1)	DEL(1)	DEL(1)	DUP(1)	7
ENSCAFG00000017372	ANKFN1	9	31055348	31386790	INV(1)	DEL(1), INV(2)		BND(1), INV(2)	INV(1)	DEL(1)	DEL(1)	DUP(1)	7
ENSCAFG00000024313		9	31083577	31084193	INV(1)	DEL(1), INV(2)		INV(2)	INV(1)	DEL(1)	DEL(1)	DUP(1)	7
ENSCAFG00000029483	C9H17orf67	9	31633305	31661065	INV(1)	DEL(1), INV(2)		INV(2)	INV(1)	DEL(1)	DEL(1)	DUP(1)	7
ENSCAFG00000017384	DGKE	9	31667101	31685464	INV(1)	DEL(1), INV(2)		INV(2)	INV(1)	DEL(1)	DEL(1)	DUP(1)	7
ENSCAFG00000017390	TRIM25	9	31707034	31725762	INV(1)	DEL(1), INV(2)		INV(2)	INV(1)	DEL(1)	DEL(1)	DUP(1)	7
ENSCAFG00000017399	COIL	9	31746137	31762270	INV(1)	DEL(1), INV(2)		INV(2)	INV(1)	DEL(1)	DEL(1)	DUP(1)	7
ENSCAFG00000017404	SCPEP1	9	31774602	31803741	INV(1)	DEL(1), INV(2)		INV(2)	INV(1)	DEL(1)	DEL(1)	DUP(1)	7
ENSCAFG00000017409	AKAP1	9	31885478	31904386	INV(1)	DEL(1), INV(2)		INV(2)	BND(1), INV(1)	BND(1), DEL(1)	DEL(1)	DUP(1)	7
ENSCAFG00000047685		9	32017957	32404495	INV(1)	DEL(1), INV(2)		INV(2)	INV(1)	DEL(1)	DEL(1)	DUP(1)	7
ENSCAFG00000017420	CCDC182	9	32461679	32462140	INV(1)	DEL(1), INV(2)		INV(2)	INV(1)	DEL(1)	DEL(1)	DUP(1)	7
ENSCAFG00000017421	MRPS23	9	32546498	32553042	INV(1)	DEL(1), INV(2)		INV(2)	INV(1)	DEL(1)	DEL(1)	DUP(1)	7
ENSCAFG00000017425	CUEDC1	9	32565314	32584207	INV(1)	DEL(1), INV(2)		INV(2)	INV(1)	DEL(1)	DEL(1)	DUP(1)	7
ENSCAFG00000017426	VEZF1	9	32663666	32676421	INV(1)	DEL(1), INV(2)		INV(2)	INV(1)	DEL(1)	DEL(1)	DUP(1)	7
ENSCAFG00000017430	SRSF1	9	32694073	32696285	INV(1)	DEL(1), INV(2)		INV(2)	INV(1)	DEL(1)	DEL(1)	DUP(1)	7
ENSCAFG00000017436	DYNLL2	9	32762278	32767103	INV(1)	DEL(1), INV(2)		INV(2)	INV(1)	DEL(1)	DEL(1)	DUP(1)	7
ENSCAFG00000041125	OR4D1	9	32818118	32819053	INV(1)	DEL(1), INV(2)		INV(2)	INV(1)	DEL(1)	DEL(1)	DUP(1)	7
ENSCAFG00000030533	OR4D2	9	32828502	32829425	INV(1)	DEL(1), INV(2)		INV(2)	INV(1)	DEL(1)	DEL(1)	DUP(1)	7
ENSCAFG00000045423	OR4D2C	9	32839729	32840787	INV(1)	DEL(1), INV(2)		INV(2)	INV(1)	DEL(1)	DEL(1)	DUP(1)	7
ENSCAFG00000049763	EPX	9	32855507	32865022	INV(1)	DEL(1), INV(2)		INV(2)	INV(1)	DEL(1)	DEL(1)	DUP(1)	7
ENSCAFG00000017464	MKS1	9	32860995	32879338	INV(1)	DEL(1), INV(2)		INV(2)	INV(1)	DEL(1)	DEL(1)	DUP(1)	7
ENSCAFG00000024533	LPO	9	32899406	32925842	INV(1)	DEL(1), INV(2)		INV(2)	INV(1)	DEL(1)	DEL(1)	DUP(1)	7
ENSCAFG00000017474	MPO	9	32927483	32937820	INV(1)	DEL(1), INV(2)		INV(2)	INV(1)	DEL(1)	DEL(1)	DUP(1)	7
ENSCAFG00000017493	TSPOAP1	9	32950906	32973982	INV(1)	DEL(1), INV(2)		INV(2)	INV(1)	DEL(1)	DEL(1)	DUP(1)	7
ENSCAFG00000017524	SUPT4H1	9	32990061	33191176	INV(1)	DEL(1), INV(2)		BND(1), INV(2)	BND(1), INV(1)	DEL(1)	DEL(1)	DUP(1)	7
ENSCAFG00000017526	RNF43	9	32997937	33060313	INV(1)	DEL(1), INV(2)		INV(2)	BND(1), INV(1)	DEL(1)	DEL(1)	DUP(1)	7
ENSCAFG00000017528	HSF5	9	33066726	33109787	INV(1)	DEL(1), INV(2)		INV(2)	INV(1)	DEL(1)	DEL(1)	DUP(1)	7
ENSCAFG00000017513	MTMR4	9	33112143	33136684	INV(1)	DEL(1), INV(2)		BND(1), INV(2)	INV(1)	DEL(1)	DEL(1)	DUP(1)	7
ENSCAFG00000017532	SEPTIN4	9	33138165	33157996	INV(1)	DEL(1), INV(2)		INV(2)	INV(1)	DEL(1)	DEL(1)	DUP(1)	7
ENSCAFG00000017556	TEX14	9	33174814	33262870	BND(1), INV(1)	DEL(1), INV(2)		INV(2)	INV(1)	DEL(1)	DEL(1)	DUP(1)	7
ENSCAFG00000030155	PPM1E	9	33350614	33560272	INV(1)	DEL(1), INV(2)		INV(2)	BND(1), INV(1)	DEL(1)	DEL(2)	DUP(1)	7
ENSCAFG00000017563		9	33411834	33412450	INV(1)	DEL(1), INV(2)		INV(2)	INV(1)	DEL(1)	DEL(1)	DUP(1)	7
ENSCAFG00000017569	TRIM37	9	33446918	33687555	INV(1)	DEL(1), INV(2)		INV(2)	INV(1)	BND(2), DEL(1)	DEL(2)	DUP(1), INV(1)	7
ENSCAFG00000029233	SKA2	9	33692302	33728281	INV(1)	DEL(1), INV(2)		INV(2)	INV(1)	DEL(1)	DEL(2)	DUP(1), INV(1)	7
ENSCAFG00000017587	PRR11	9	33739322	33751816	INV(1)	DEL(1), INV(2)		INV(2)	INV(1)	DEL(1)	DEL(2)	DUP(1), INV(1)	7
ENSCAFG00000017590	SMG8	9	33759132	33935412	INV(1)	DEL(1), INV(2)		INV(2)	INV(1)	DEL(1)	DEL(2)	BND(1), DUP(1), INV(1)	7
ENSCAFG00000017594	GDPD1	9	33773411	33826411	INV(1)	DEL(1), INV(2)		INV(2)	INV(1)	DEL(1)	DEL(2)	DUP(1), INV(1)	7
ENSCAFG00000030515	YPEL2	9	33872797	33931236	INV(1)	DEL(1), INV(2)		INV(2)	INV(1)	DEL(1)	DEL(2)	DUP(1), INV(1)	7
ENSCAFG00000017625	DHX40	9	34058392	34104922	INV(1)	DEL(1), INV(2)		INV(2)	INV(1)	DEL(1)	DEL(2)	DUP(1), INV(1)	7
ENSCAFG00000017647	CLTC	9	34116634	34182719	INV(1)	DEL(1), INV(2)		INV(2)	INV(1)	DEL(1)	DEL(2)	DUP(1), INV(1)	7
ENSCAFG00000017662	PTRH2	9	34188544	34189080	INV(1)	DEL(1), INV(2)		INV(2)	INV(1)	DEL(1)	DEL(2)	DUP(1), INV(1)	7
ENSCAFG00000017665	VMP1	9	34197133	34339597	INV(1)	DEL(1), INV(2)		INV(2)	INV(1)	DEL(1)	DEL(2)	DUP(1), INV(1)	7
ENSCAFG00000028780	RNFT1	9	34335554	34442374	INV(1)	DEL(1), INV(2)		INV(2)	BND(1), INV(1)	DEL(1)	DEL(2)	DUP(1), INV(1)	7
ENSCAFG00000017668	TUBD1	9	34355904	34386684	INV(1)	DEL(1), INV(2)		INV(2)	BND(1), INV(1)	DEL(1)	DEL(2)	DUP(1), INV(1)	7
ENSCAFG00000017679	RPS6KB1	9	34387091	34425292	INV(1)	DEL(1), INV(2)		INV(2)	INV(1)	DEL(1)	DEL(2)	DUP(1), INV(1)	7
ENSCAFG00000017703	MED13	9	34641601	34738352	INV(1)	DEL(1), INV(2)		INV(2)	INV(1)	BND(1), DEL(1)	DEL(2)	DUP(1), INV(1)	7
ENSCAFG00000017724	INTS2	9	34749990	34800621	INV(1)	DEL(1), INV(2)		INV(2)	INV(1)	DEL(1)	DEL(2)	DUP(1), INV(1)	7
ENSCAFG00000017737	BRIP1	9	34806535	34983788	INV(1)	DEL(1), INV(2)		INV(2)	INV(1)	DEL(1)	DEL(2)	DUP(1), INV(1)	7
ENSCAFG00000017738		9	35056882	35057304	INV(1)	DEL(1), INV(2)		INV(2)	INV(1)	DEL(1)	DEL(2)	DUP(1), INV(1)	7
ENSCAFG00000017740	TBX4	9	35166353	35191932	INV(1)	DEL(1), INV(2)		INV(2)	INV(1)	DEL(1)	DEL(2)	DUP(1), INV(1)	7
ENSCAFG00000017742		9	35211808	35212119	INV(1)	DEL(1), INV(2)		INV(2)	INV(1)	DEL(1)	DEL(2)	DUP(1), INV(1)	7
ENSCAFG00000017745	TBX2	9	35235649	35245736	INV(1)	DEL(1), INV(2)		INV(2)	INV(1)	DEL(1)	DEL(2)	DUP(1), INV(1)	7
ENSCAFG00000017757	PPM1D	9	35856765	35913884	INV(1)	DEL(1), INV(2)		INV(2)	INV(1)	BND(1), DEL(1)	DEL(2)	DUP(1), INV(1)	7
ENSCAFG00000017762	APPBP2	9	35980544	36045944	INV(1)	DEL(1), INV(2)		INV(2)	BND(3), INV(1)	DEL(1)	DEL(2)	DUP(1), INV(1)	7
ENSCAFG00000017770		9	36065382	36065651	INV(1)	DEL(1), INV(2)		INV(2)	INV(1)	DEL(1)	DEL(2)	DUP(1), INV(1)	7
ENSCAFG00000017772	C9H17orf64	9	36073523	36082905	INV(1)	DEL(1), INV(2)		INV(2)	INV(1)	DEL(1)	DEL(2)	DUP(1), INV(1)	7
ENSCAFG00000017793	USP32	9	36102641	36308278	DEL(1), INV(1)	DEL(1), INV(2)		BND(1), INV(2)	INV(1)	DEL(1)	BND(1), DEL(2)	DUP(1), INV(1)	7
ENSCAFG00000023331		9	36180935	36181933	INV(1)	DEL(1), INV(2)		INV(2)	INV(1)	DEL(1)	DEL(2)	DUP(1), INV(1)	7
ENSCAFG00000017829	CA4	9	36327969	36337088	INV(1)	DEL(1), INV(2)		INV(2)	INV(1)	DEL(1)	DEL(2)	DUP(1), INV(1)	7
ENSCAFG00000017832	MYO19	9	36349191	36428091	INV(1)	BND(1), DEL(1), INV(2)		INV(2)	INV(1)	DEL(1)	DEL(2)	DUP(1), INV(1)	7
ENSCAFG00000017830	ZNHIT3	9	36378211	36383966	INV(1)	DEL(1), INV(2)		INV(2)	INV(1)	DEL(1)	DEL(2)	DUP(1), INV(1)	7
ENSCAFG00000017836	PIGW	9	36421216	36424218	INV(1)	DEL(1), INV(2)		INV(2)	INV(1)	DEL(1)	DEL(2)	DUP(1), INV(1)	7
ENSCAFG00000048239		9	36431005	36431211	INV(1)	DEL(1), INV(2)		INV(2)	INV(1)	DEL(1)	DEL(2)	DUP(1), INV(1)	7
ENSCAFG00000017839	GGNBP2	9	36442652	36463200	INV(1)	DEL(1), INV(2)		INV(2)	INV(1)	DEL(1)	DEL(2)	DUP(1), INV(1)	7
ENSCAFG00000017845	DHRS11	9	36465444	36473414	INV(1)	DEL(1), INV(2)		INV(2)	INV(1)	DEL(1)	DEL(2)	DUP(1), INV(1)	7
ENSCAFG00000017849	MRM1	9	36474268	36478562	INV(1)	DEL(1), INV(2)		INV(2)	INV(1)	DEL(1)	DEL(2)	DUP(1), INV(1)	7
ENSCAFG00000017853	LHX1	9	36761826	36768164	INV(1)	DEL(1), INV(2)		INV(2)	INV(1)	DEL(1)	DEL(2)	DUP(1), INV(1)	7
ENSCAFG00000017869	AATF	9	36773312	36878745	INV(1)	BND(1), DEL(1), INV(2)		INV(2)	INV(1)	DEL(1)	DEL(2)	DUP(1), INV(1)	7
ENSCAFG00000017996	ACACA	9	36905293	37187892	BND(1), INV(1)	BND(1), DEL(1), INV(2)		INV(2)	INV(1)	DEL(1)	DEL(2)	DUP(1), INV(1)	7
ENSCAFG00000018124	C9H17orf78	9	37155372	37165421	INV(1)	BND(1), DEL(1), INV(2)		INV(2)	INV(1)	DEL(1)	DEL(2)	DUP(1), INV(1)	7
ENSCAFG00000018140	TADA2A	9	37188249	37241512	INV(1)	DEL(1), INV(2)		INV(2)	INV(1)	BND(3), DEL(1)	DEL(2)	DUP(1), INV(1)	7
ENSCAFG00000018142	DUSP14	9	37276084	37276680	INV(1)	DEL(1), INV(2)		INV(2)	INV(1)	DEL(1)	DEL(2)	DUP(1), INV(1)	7
ENSCAFG00000018133	SYNRG	9	37280645	37366116	INV(1)	DEL(1), INV(2)		INV(2)	INV(1)	DEL(1)	DEL(2)	DUP(1), INV(1)	7
ENSCAFG00000018145		9	37368907	37390460	INV(1)	DEL(1), INV(2)		INV(2)	INV(1)	DEL(1)	DEL(2)	DUP(1), INV(1)	7
ENSCAFG00000044994		9	37433870	37434958	INV(1)	DEL(1), INV(2)		INV(2)	INV(1)	DEL(1)	DEL(2)	DUP(1), INV(1)	7
ENSCAFG00000018150	HNF1B	9	37438583	37492993	INV(1)	DEL(1), INV(2)		INV(2)	INV(1)	DEL(1)	DEL(2)	DUP(1), INV(1)	7
ENSCAFG00000018155	HEATR6	9	37574930	37612418	INV(1)	DEL(1), INV(2)		INV(2)	INV(1)	DEL(1)	DEL(2)	DUP(1), INV(1)	7
ENSCAFG00000032259		9	37618049	37622262	INV(1)	DEL(1), INV(2)		INV(2)	INV(1)	DEL(1)	DEL(2)	DUP(1), INV(1)	7
ENSCAFG00000046634		9	37670893	37671855	INV(1)	DEL(1), INV(2)		INV(2)	INV(1)	DEL(1)	DEL(2)	DUP(1), INV(1)	7
ENSCAFG00000032731		9	37734586	37740058	INV(1)	DEL(1), INV(2)		INV(2)	INV(1)	DEL(1)	DEL(2)	DUP(1), INV(1)	7
ENSCAFG00000031869		9	37763399	37767011	INV(1)	DEL(1), INV(2)		INV(2)	INV(1)	DEL(1)	DEL(2)	DUP(1), INV(1)	7
ENSCAFG00000018169	CCL14	9	37782933	37785531	INV(1)	DEL(1), INV(2)		INV(2)	INV(1)	DEL(1)	DEL(2)	DUP(1), INV(1)	7
ENSCAFG00000023226	CCL16	9	37787680	37791037	INV(1)	DEL(1), INV(2)		INV(2)	INV(1)	DEL(1)	DEL(2)	DUP(1), INV(1)	7
ENSCAFG00000018171	CCL5	9	37817305	37823852	INV(1)	DEL(1), INV(2)		INV(2)	INV(1)	DEL(1)	DEL(2)	DUP(1), INV(1)	7
ENSCAFG00000018176	TAF15	9	37842772	37873094	INV(1)	DEL(1), INV(2)		INV(2)	INV(1)	DEL(1)	DEL(2)	DUP(1), INV(1)	7
ENSCAFG00000048009	C17orf50	9	37908127	37909680	INV(1)	DEL(1), INV(2)		INV(2)	INV(1)	DEL(1)	DEL(2)	DUP(1), INV(1)	7
ENSCAFG00000018190	GAS2L2	9	37918269	37927083	INV(1)	DEL(1), INV(2)		INV(2)	INV(1)	DEL(1)	DEL(2)	DUP(1), INV(1)	7
ENSCAFG00000018193	RASL10B	9	37928512	37936475	INV(1)	DEL(1), INV(2)		INV(2)	INV(1)	DEL(1)	DEL(2)	DUP(1), INV(1)	7
ENSCAFG00000018246	AP2B1	9	37946788	38078041	DEL(1), INV(1)	DEL(1), INV(2)		INV(2)	BND(1), INV(1)	DEL(1)	DEL(2)	DUP(1), INV(1)	7
ENSCAFG00000032594	PEX12	9	38084285	38087011	INV(1)	DEL(1), INV(2)		INV(2)	INV(1)	DEL(1)	DEL(2)	DUP(1), INV(1)	7
ENSCAFG00000046119		9	38095250	38095896	INV(1)	DEL(1), INV(2)		INV(2)	INV(1)	DEL(1)	DEL(2)	DUP(1), INV(1)	7
ENSCAFG00000018268	SLFN14	9	38100691	38110695	INV(1)	DEL(1), INV(2)		INV(2)	INV(1)	DEL(1)	DEL(2)	DUP(1), INV(1)	7
ENSCAFG00000046811		9	38126300	38127067	INV(1)	DEL(1), INV(2)		INV(2)	INV(1)	DEL(1)	DEL(2)	DUP(1), INV(1)	7
ENSCAFG00000045859		9	38150267	38150896	INV(1)	DEL(1), INV(2)		INV(2)	INV(1)	DEL(1)	DEL(2)	DUP(1), INV(1)	7
ENSCAFG00000044297		9	38169296	38169688	INV(1)	DEL(1), INV(2)		INV(2)	INV(1)	DEL(1)	DEL(2)	DUP(1), INV(1)	7
ENSCAFG00000018284	UNC45B	9	38189917	38218025	INV(1)	DEL(1), INV(2)		INV(2)	INV(1)	DEL(1)	DEL(2)	DUP(1), INV(1)	7
ENSCAFG00000018318	NLE1	9	38222051	38365621	INV(1)	DEL(1), INV(2)		INV(2)	INV(1)	DEL(1)	DEL(2)	DUP(1), INV(1)	7
ENSCAFG00000018291	FNDC8	9	38232117	38240791	INV(1)	DEL(1), INV(2)		INV(2)	INV(1)	DEL(1)	DEL(2)	DUP(1), INV(1)	7
ENSCAFG00000018330	LIG3	9	38346199	38366193	INV(1)	DEL(1), INV(2)		INV(2)	INV(1)	DEL(1)	DEL(2)	DUP(1), INV(1)	7
ENSCAFG00000018298	CCT6B	9	38366383	38542801	INV(1)	DEL(1), INV(2)		INV(2)	INV(1)	BND(1), DEL(1)	DEL(2)	DUP(1), INV(1)	7
ENSCAFG00000018337	ZNF830	9	38382900	38384015	INV(1)	DEL(1), INV(2)		INV(2)	INV(1)	DEL(1)	DEL(2)	DUP(1), INV(1)	7
ENSCAFG00000049592		9	38575389	38576514	INV(1)	DEL(1), INV(2)		INV(2)	INV(1)	DEL(1)	DEL(2)	DUP(1), INV(1)	7
ENSCAFG00000018343	TMEM132E	9	38671711	38682209	INV(1)	DEL(1), INV(2)		INV(2)	INV(1)	DEL(1)	DEL(2)	DUP(1), INV(1)	7
ENSCAFG00000018347	CCL1	9	38933514	38961187	INV(1)	DEL(1), INV(2)		INV(2)	INV(1)	DEL(1)	DEL(2)	DUP(1), INV(1)	7
ENSCAFG00000024205	CCL13	9	38938135	38940231	INV(1)	DEL(1), INV(2)		INV(2)	INV(1)	DEL(1)	DEL(2)	DUP(1), INV(1)	7
ENSCAFG00000023928	CCL8	9	38948184	38950803	INV(1)	DEL(1), INV(2)		INV(2)	INV(1)	DEL(1)	DEL(2)	DUP(1), INV(1)	7
ENSCAFG00000018348	CCL7	9	38993911	39010483	INV(1)	DEL(1), INV(2)		INV(2)	INV(1)	DEL(1)	DEL(2)	DUP(1), INV(1)	7
ENSCAFG00000018352	ASIC2	9	39082806	40083842	INV(1)	DEL(1), INV(2)		INV(2)	BND(2), INV(1)	BND(1), DEL(1)	DEL(2)	DUP(1), INV(1)	7
ENSCAFG00000018355	SPACA3	9	40096180	40103817	INV(1)	DEL(1), INV(2)		INV(2)	INV(1)	DEL(1)	DEL(2)	DUP(1), INV(1)	7
ENSCAFG00000018361	TMEM98	9	40128885	40144181	INV(1)	DEL(1), INV(2)		INV(2)	INV(1)	DEL(1)	DEL(2)	DUP(1), INV(1)	7
ENSCAFG00000018375	CDK5R1	9	40501646	40502569	INV(1)	DEL(1), INV(2)		INV(2)	INV(1)	DEL(1)	DEL(2)	DUP(1), INV(1)	7
ENSCAFG00000018382	PSMD11	9	40508541	40538566	INV(1)	DEL(1), INV(2)		INV(2)	INV(1)	DEL(1)	DEL(2)	DUP(1), INV(1)	7
ENSCAFG00000018403		9	40588735	40612626	INV(1)	DEL(1), INV(2)		INV(2)	INV(1)	DEL(1)	DEL(2)	DUP(1), INV(1)	7
ENSCAFG00000018416	C9H17orf75	9	40617125	40625959	INV(1)	DEL(1), INV(2)		INV(2)	INV(1)	DEL(1)	DEL(2)	DUP(1), INV(1)	7
ENSCAFG00000018418	RHBDL3	9	40633277	40675234	INV(1)	DEL(1), INV(2)		INV(2)	INV(1)	DEL(1)	DEL(2)	BND(1), DUP(1), INV(1)	7
ENSCAFG00000018443	RHOT1	9	40715941	40779400	INV(1)	DEL(1), INV(2)		INV(2)	INV(1)	DEL(1)	DEL(2)	DUP(1), INV(1)	7
ENSCAFG00000018462	RNF135	9	40795297	40808737	INV(1)	DEL(1), INV(2)		INV(2)	INV(1)	BND(1), DEL(1)	DEL(2)	DUP(1), INV(1)	7
ENSCAFG00000018466	ADAP2	9	40819425	40845517	INV(1)	DEL(1), INV(2)		INV(2)	INV(1)	DEL(1)	DEL(2)	DUP(1), INV(1)	7
ENSCAFG00000018475	TEFM	9	40860938	40868020	INV(1)	DEL(1), INV(2)		INV(2)	INV(1)	DEL(1)	DEL(2)	DUP(1), INV(1)	7
ENSCAFG00000018492	CRLF3	9	40933417	40989550	INV(1)	BND(1), DEL(1), INV(2)		INV(2)	INV(1)	BND(2), DEL(1)	BND(1), DEL(2)	BND(3), DUP(1), INV(1)	7
ENSCAFG00000018498	SUZ12	9	40994825	41038645	INV(1)	DEL(1), INV(2)		INV(2)	INV(1)	DEL(1)	DEL(2)	DUP(1), INV(1)	7
ENSCAFG00000018507	UTP6	9	41055241	41093475	INV(1)	DEL(1), INV(2)		INV(2)	INV(1)	DEL(1)	DEL(2)	DUP(1), INV(1)	7
ENSCAFG00000018517	COPRS	9	41102541	41103994	INV(1)	DEL(1), INV(2)		INV(2)	INV(1)	DEL(1)	DEL(2)	DUP(1), INV(1)	7
ENSCAFG00000018522	RAB11FIP4	9	41341877	41416176	INV(1)	DEL(1), INV(2)		INV(2)	INV(1)	DEL(1)	DEL(2)	DUP(1), INV(1)	7
ENSCAFG00000044172		9	41497097	41499811	INV(1)	DEL(1), INV(2)		INV(2)	INV(1)	DEL(1)	DEL(2)	DUP(1), INV(1)	7
ENSCAFG00000029405		9	41523246	41523941	INV(1)	DEL(1), INV(2)		INV(2)	INV(1)	DEL(1)	DEL(2)	DUP(1), INV(1)	7
ENSCAFG00000018623	EVI2B	9	41535738	41537108	INV(1)	DEL(1), INV(2)		INV(2)	INV(1)	DEL(1)	DEL(2)	DUP(1), INV(1)	7
ENSCAFG00000018624	OMG	9	41546736	41548058	INV(1)	DEL(1), INV(2)		INV(2)	INV(1)	DEL(1)	DEL(2)	DUP(1), INV(1)	7
ENSCAFG00000000625	CCDC192	11	16794398	17007043	INV(1)	INV(1)	BND(1), DEL(1), INV(1)	INV(1)	INV(1)	INV(1)	DEL(2), DUP(4), INV(6)		7
ENSCAFG00000000637	SLC12A2	11	17143943	17253695	INV(1)	INV(1)	DEL(1), INV(1)	INV(1)	INV(1)	INV(2)	DEL(2), DUP(4), INV(6)		7
ENSCAFG00000000710	SLC27A6	11	17899556	17968910	INV(1)	INV(1)	DEL(1), INV(1)	INV(1)	INV(1)	INV(2)	DEL(2), DUP(4), INV(6)		7
ENSCAFG00000000721	ISOC1	11	18012333	18028489	INV(1)	INV(1)	DEL(1), INV(1)	INV(1)	INV(1)	INV(2)	DEL(2), DUP(4), INV(6)		7
ENSCAFG00000000722	ADAMTS19	11	18272412	18499496	INV(1)	INV(1)	DEL(1), INV(1)	INV(1)	INV(1)	INV(2)	DEL(2), DUP(4), INV(6)		7
ENSCAFG00000000723	MINAR2	11	18507059	18524589	INV(1)	INV(1)	DEL(1), INV(1)	INV(1)	INV(1)	INV(2)	DEL(2), DUP(4), INV(6)		7
ENSCAFG00000049613		11	19526292	19528415	INV(1)	INV(1)	DEL(1), INV(1)	INV(1)	INV(1)	INV(2)	DEL(2), DUP(4), INV(6)		7
ENSCAFG00000046564		11	19551063	19555395	INV(1)	INV(1)	DEL(1), INV(1)	INV(1)	INV(1)	INV(2)	DEL(2), DUP(4), INV(6)		7
ENSCAFG00000000736	LYRM7	11	19560250	19584881	INV(1)	INV(1)	DEL(1), INV(1)	INV(1)	INV(1)	INV(2)	DEL(2), DUP(4), INV(6)		7
ENSCAFG00000000737	CDC42SE2	11	19641901	19756814	INV(1)	INV(1)	DEL(1), INV(1)	INV(1)	INV(1)	INV(2)	DEL(2), DUP(4), INV(6)		7
ENSCAFG00000042622		11	19671142	19674165	INV(1)	INV(1)	DEL(1), INV(1)	INV(1)	INV(1)	INV(2)	DEL(2), DUP(4), INV(6)		7
ENSCAFG00000024183		11	19779386	19973584	INV(1)	BND(2), INV(1)	DEL(1), INV(1)	INV(1)	INV(1)	INV(2)	DEL(2), DUP(4), INV(6)		7
ENSCAFG00000045944		11	19888985	19891633	INV(1)	INV(1)	DEL(1), INV(1)	INV(1)	INV(1)	INV(2)	DEL(2), DUP(4), INV(6)		7
ENSCAFG00000000755	FNIP1	11	19979163	20134229	BND(1), INV(1)	INV(1)	DEL(1), INV(1)	INV(1)	INV(1)	INV(2)	DEL(2), DUP(4), INV(6)		7
ENSCAFG00000031481		11	20074556	20074822	INV(1)	INV(1)	DEL(1), INV(1)	INV(1)	INV(1)	INV(2)	DEL(2), DUP(4), INV(6)		7
ENSCAFG00000032085	MEIKIN	11	20144240	20220105	INV(1)	INV(1)	DEL(1), INV(1)	INV(1)	INV(1)	INV(2)	DEL(2), DUP(4), INV(6)		7
ENSCAFG00000000799	ACSL6	11	20227268	20285631	INV(1)	INV(1)	DEL(1), INV(1)	INV(1)	INV(1)	BND(1), INV(2)	DEL(2), DUP(4), INV(6)		7
ENSCAFG00000000817	IL3	11	20330480	20332668	INV(1)	INV(1)	DEL(1), INV(1)	INV(1)	INV(1)	INV(2)	DEL(2), DUP(4), INV(6)		7
ENSCAFG00000000820	CSF2	11	20344648	20346959	INV(1)	INV(1)	DEL(1), INV(1)	INV(1)	INV(1)	INV(2)	DEL(2), DUP(4), INV(6)		7
ENSCAFG00000034918		11	20348510	20350432	INV(1)	INV(1)	DEL(1), INV(1)	INV(1)	INV(1)	INV(2)	DEL(2), DUP(4), INV(6)		7
ENSCAFG00000000824	P4HA2	11	20514978	20549541	INV(1)	INV(1)	DEL(1), INV(1)	INV(1)	INV(1)	INV(2)	DEL(2), DUP(4), INV(6)		7
ENSCAFG00000049370		11	20521434	20521940	INV(1)	INV(1)	DEL(1), INV(1)	INV(1)	INV(1)	INV(2)	DEL(2), DUP(4), INV(6)		7
ENSCAFG00000000830	PDLIM4	11	20570833	20585594	INV(1)	INV(1)	DEL(1), INV(1)	INV(1)	INV(1)	INV(2)	DEL(2), DUP(4), INV(6)		7
ENSCAFG00000000840	SLC22A4	11	20598888	20683087	INV(1)	INV(1)	DEL(1), INV(1)	INV(1)	INV(1)	INV(2)	DEL(2), DUP(4), INV(6)		7
ENSCAFG00000000851	IRF1	11	20760120	20781608	INV(1)	INV(1)	DEL(1), INV(1)	INV(1)	INV(1)	INV(2)	DEL(2), DUP(4), INV(6)		7
ENSCAFG00000000855	IL5	11	20825469	20827269	INV(1)	INV(1)	DEL(1), INV(1)	INV(1)	INV(1)	INV(2)	DEL(2), DUP(4), INV(6)		7
ENSCAFG00000000867	RAD50	11	20836879	20928819	INV(1)	INV(1)	DEL(1), INV(1)	INV(1)	INV(1)	INV(2)	DEL(2), DUP(4), INV(6)		7
ENSCAFG00000000898	KIF3A	11	20928655	21044090	INV(1)	INV(1)	DEL(1), INV(1)	INV(1)	INV(1)	INV(2)	DEL(2), DUP(4), INV(6)		7
ENSCAFG00000000878	IL13	11	20958464	20961388	INV(1)	INV(1)	DEL(1), INV(1)	INV(1)	INV(1)	INV(2)	DEL(2), DUP(4), INV(6)		7
ENSCAFG00000000880	IL4	11	20972690	20981534	INV(1)	INV(1)	DEL(1), INV(1)	INV(1)	INV(1)	INV(2)	DEL(2), DUP(4), INV(6)		7
ENSCAFG00000023864	CCNI2	11	21050047	21054922	INV(1)	INV(1)	DEL(1), INV(1)	INV(1)	INV(1)	INV(2)	DEL(2), DUP(4), INV(6)		7
ENSCAFG00000000906	SEPTIN8	11	21054025	21113608	INV(1)	INV(1)	DEL(1), INV(1)	INV(1)	INV(1)	INV(2)	DEL(2), DUP(4), INV(6)		7
ENSCAFG00000000910	SOWAHA	11	21107973	21109685	INV(1)	INV(1)	DEL(1), INV(1)	INV(1)	INV(1)	INV(2)	DEL(2), DUP(4), INV(6)		7
ENSCAFG00000000914	SHROOM1	11	21116370	21119806	INV(1)	INV(1)	DEL(1), INV(1)	INV(1)	INV(1)	INV(2)	DEL(2), DUP(4), INV(6)		7
ENSCAFG00000000916	GDF9	11	21143975	21149825	INV(1)	INV(1)	DEL(1), INV(1)	INV(1)	INV(1)	INV(2)	DEL(2), DUP(4), INV(6)		7
ENSCAFG00000000919	UQCRQ	11	21149061	21150572	INV(1)	INV(1)	DEL(1), INV(1)	INV(1)	INV(1)	INV(2)	DEL(2), DUP(4), INV(6)		7
ENSCAFG00000000922	LEAP2	11	21156037	21157196	INV(1)	INV(1)	DEL(1), INV(1)	INV(1)	INV(1)	INV(2)	DEL(2), DUP(4), INV(6)		7
ENSCAFG00000000930	AFF4	11	21163398	21218190	INV(1)	INV(1)	DEL(1), INV(1)	INV(1)	INV(1)	INV(2)	DEL(2), DUP(4), INV(6)		7
ENSCAFG00000031203	ZCCHC10	11	21271497	21291094	INV(1)	INV(1)	DEL(1), INV(1)	INV(1)	INV(1)	INV(2)	DEL(2), DUP(4), INV(6)		7
ENSCAFG00000000948	HSPA4	11	21290621	21505122	INV(1)	BND(1), INV(1)	DEL(1), INV(1)	INV(1)	INV(1)	BND(2), INV(2)	DEL(2), DUP(4), INV(6)		7
ENSCAFG00000000968	FSTL4	11	21458678	21856547	INV(1)	INV(1)	DEL(1), INV(1)	INV(1)	INV(1)	INV(2)	BND(1), DEL(2), DUP(4), INV(6)		7
ENSCAFG00000029752	C11H5orf15	11	22180731	22193322	INV(1)	INV(1)	DEL(1), INV(1)	INV(1)	INV(1)	INV(2)	DEL(2), DUP(3), INV(5)		7
ENSCAFG00000000985	VDAC1	11	22197949	22212924	INV(1)	INV(1)	DEL(1), INV(1)	INV(1)	INV(1)	INV(2)	DEL(2), DUP(3), INV(5)		7
ENSCAFG00000000990	TCF7	11	22313105	22344004	INV(1)	INV(1)	DEL(1), INV(1)	INV(1)	INV(1)	INV(2)	DEL(2), DUP(2), INV(5)		7
ENSCAFG00000000994	SKP1	11	22352439	22364024	INV(1)	INV(1)	DEL(1), INV(1)	INV(1)	INV(1)	INV(2)	DEL(2), DUP(2), INV(5)		7
ENSCAFG00000042367	PPP2CA	11	22385257	22410052	INV(1)	INV(1)	DEL(1), INV(1)	INV(1)	INV(1)	INV(2)	DEL(2), DUP(2), INV(5)		7
ENSCAFG00000001010	CDKL3	11	22432720	22522050	INV(1)	INV(1)	DEL(1), INV(1)	BND(1), INV(1)	INV(1)	INV(2)	DEL(2), DUP(2), INV(5)		7
ENSCAFG00000001019	UBE2B	11	22525051	22540388	INV(1)	INV(1)	DEL(1), INV(1)	INV(1)	INV(1)	INV(2)	DEL(2), DUP(2), INV(5)		7
ENSCAFG00000001020	CDKN2AIPNL	11	22549017	22556237	INV(1)	INV(1)	DEL(1), INV(1)	INV(1)	INV(1)	INV(2)	DEL(2), DUP(2), INV(5)		7
ENSCAFG00000001021	JADE2	11	22648221	22698448	INV(1)	INV(1)	DEL(1), INV(1)	INV(1)	INV(1)	INV(2)	BND(1), DEL(2), DUP(3), INV(7)		7
ENSCAFG00000031992	SAR1B	11	22717942	22743124	INV(1)	INV(1)	DEL(1), INV(1)	INV(1)	INV(1)	INV(2)	DEL(2), DUP(3), INV(7)		7
ENSCAFG00000001034	SEC24A	11	22750046	22810199	INV(1)	INV(1)	DEL(1), INV(1)	INV(1)	INV(1)	BND(1), INV(2)	DEL(2), DUP(3), INV(7)		7
ENSCAFG00000029693	CAMLG	11	22818743	22829736	INV(1)	INV(1)	DEL(1), INV(1)	INV(1)	INV(1)	INV(2)	DEL(2), DUP(3), INV(7)		7
ENSCAFG00000001048	DDX46	11	22833926	22905964	INV(1)	INV(1)	DEL(1), INV(1)	INV(1)	INV(1)	INV(2)	DEL(2), DUP(3), INV(7)		7
ENSCAFG00000025012	C11H5orf24	11	22920483	22922639	INV(1)	INV(1)	DEL(1), INV(1)	INV(1)	INV(1)	INV(2)	DEL(2), DUP(3), INV(7)		7
ENSCAFG00000001058	TXNDC15	11	22943965	22958578	INV(1)	INV(1)	DEL(1), INV(1)	INV(1)	INV(1)	INV(2)	DEL(2), DUP(3), INV(7)		7
ENSCAFG00000032760	PCBD2	11	22951201	23015572	INV(1)	INV(1)	DEL(1), INV(1)	INV(1)	INV(1)	INV(2)	DEL(2), DUP(3), INV(7)		7
ENSCAFG00000001062	CATSPER3	11	23021663	23052820	BND(1), INV(1)	INV(1)	DEL(1), INV(1)	INV(1)	INV(1)	INV(2)	DEL(2), DUP(3), INV(7)		7
ENSCAFG00000001065	PITX1	11	23069716	23080941	INV(1)	INV(1)	DEL(1), INV(1)	INV(1)	INV(1)	INV(2)	DEL(2), DUP(3), INV(7)		7
ENSCAFG00000001076	MACROH2A1	11	23370300	23438219	INV(1)	INV(1)	DEL(1), INV(1)	INV(1)	INV(1)	INV(2)	DEL(2), DUP(3), INV(7)		7
ENSCAFG00000001081	TIFAB	11	23492867	23493352	INV(1)	INV(1)	DEL(1), INV(1)	INV(1)	INV(1)	INV(2)	DEL(2), DUP(3), INV(7)		7
ENSCAFG00000001083	NEUROG1	11	23563803	23564543	INV(1)	INV(1)	DEL(1), INV(1)	INV(1)	INV(1)	INV(2)	DEL(2), DUP(3), INV(7)		7
ENSCAFG00000001084	CXCL14	11	23599645	23606823	INV(1)	INV(1)	DEL(1), INV(1)	INV(1)	INV(1)	INV(2)	DEL(2), DUP(3), INV(7)		7
ENSCAFG00000031144		11	23737275	23751828	INV(1)	INV(1)	DEL(1), INV(1)	INV(1)	INV(1)	INV(2)	DEL(2), DUP(3), INV(7)		7
ENSCAFG00000001085	SLC25A48	11	23761858	23852384	INV(1)	INV(1)	DEL(1), INV(1)	INV(1)	BND(2), INV(1)	BND(1), INV(2)	DEL(2), DUP(3), INV(7)		7
ENSCAFG00000042867	IL9	11	23811117	23814079	INV(1)	INV(1)	DEL(1), INV(1)	INV(1)	INV(1)	INV(2)	DEL(2), DUP(3), INV(7)		7
ENSCAFG00000045787		11	23851520	23852742	INV(1)	INV(1)	DEL(1), INV(1)	INV(1)	INV(1)	INV(2)	DEL(2), DUP(3), INV(7)		7
ENSCAFG00000001089	LECT2	11	23864064	23886226	INV(1)	INV(1)	DEL(1), INV(1)	INV(1)	INV(1)	INV(2)	DEL(2), DUP(3), INV(7)		7
ENSCAFG00000001091	TGFBI	11	23938453	23971607	INV(1)	INV(1)	DEL(1), INV(1)	INV(1)	INV(1)	INV(2)	DEL(2), DUP(3), INV(7)		7
ENSCAFG00000001094	SMAD5	11	24028126	24078169	INV(1)	INV(1)	DEL(1), INV(1)	INV(1)	INV(1)	INV(2)	DEL(3), DUP(3), INV(6)		7
ENSCAFG00000001103	TRPC7	11	24113932	24252989	INV(1)	INV(1)	DEL(1), INV(1)	INV(1)	INV(1)	INV(2)	DEL(3), DUP(3), INV(7)		7
ENSCAFG00000049247		11	24570931	24572440	INV(1)	INV(1)	DEL(1), INV(1)	INV(1)	INV(1)	INV(2)	DEL(3), DUP(3), INV(7)		7
ENSCAFG00000032668	SPOCK1	11	24733603	25007376	INV(1)	BND(1), INV(1)	DEL(1), INV(1)	INV(1)	INV(1)	INV(2)	DEL(3), DUP(3), INV(7)		7
ENSCAFG00000042040		11	24784559	24786604	INV(1)	INV(1)	DEL(1), INV(1)	INV(1)	INV(1)	INV(2)	DEL(3), DUP(3), INV(7)		7
ENSCAFG00000001126	KLHL3	11	25334241	25443494	INV(1)	INV(1)	DEL(1), INV(1)	INV(1)	INV(1)	INV(2)	DEL(3), DUP(3), INV(7)		7
ENSCAFG00000001132	HNRNPA0	11	25466185	25467117	INV(1)	INV(1)	DEL(1), INV(1)	INV(1)	INV(1)	INV(2)	DEL(3), DUP(3), INV(7)		7
ENSCAFG00000001140	MYOT	11	25564136	25592339	INV(1)	INV(1)	DEL(1), INV(1)	INV(1)	INV(1)	INV(2)	DEL(3), DUP(3), INV(7)		7
ENSCAFG00000001146	PKD2L2	11	25594394	25628509	INV(1)	INV(1)	DEL(1), INV(1)	INV(1)	INV(1)	INV(2)	DEL(3), DUP(3), INV(7)		7
ENSCAFG00000001152	FAM13B	11	25628536	25708365	INV(1)	INV(1)	DEL(1), INV(1)	INV(1)	INV(1)	INV(2)	DEL(3), DUP(3), INV(7)		7
ENSCAFG00000001162	WNT8A	11	25744780	25749748	INV(1)	INV(1)	DEL(1), INV(1)	INV(1)	INV(1)	INV(2)	DEL(3), DUP(3), INV(7)		7
ENSCAFG00000044648	NME5	11	25772157	25792176	INV(1)	INV(1)	DEL(1), INV(1)	INV(1)	INV(1)	INV(2)	DEL(3), DUP(3), INV(7)		7
ENSCAFG00000001186	BRD8	11	25793668	25825726	INV(1)	INV(1)	DEL(1), INV(1)	BND(1), INV(1)	INV(1)	INV(2)	DEL(3), DUP(3), INV(7)		7
ENSCAFG00000001204	KIF20A	11	25825747	25833985	INV(1)	INV(1)	DEL(1), INV(1)	INV(1)	INV(1)	INV(2)	DEL(3), DUP(3), INV(7)		7
ENSCAFG00000001209	CDC23	11	25834737	25852341	INV(1)	INV(1)	DEL(1), INV(1)	INV(1)	INV(1)	INV(2)	DEL(3), DUP(3), INV(7)		7
ENSCAFG00000001215	GFRA3	11	25882099	25897817	INV(1)	INV(1)	DEL(1), INV(1)	INV(1)	INV(1)	INV(2)	DEL(3), DUP(3), INV(7)		7
ENSCAFG00000001220	CDC25C	11	25904144	25935744	INV(1)	BND(1), INV(1)	DEL(1), INV(1)	INV(1)	INV(1)	INV(2)	DEL(3), DUP(3), INV(7)		7
ENSCAFG00000032438	SLBP2	11	25935848	25939743	INV(1)	INV(1)	DEL(1), INV(1)	INV(1)	INV(1)	INV(2)	DEL(3), DUP(3), INV(7)		7
ENSCAFG00000001233	KDM3B	11	25943864	26023866	INV(1)	INV(1)	DEL(1), INV(1)	INV(1)	INV(1)	INV(2)	DEL(3), DUP(3), INV(7)		7
ENSCAFG00000001244	REEP2	11	26026828	26032505	INV(1)	INV(1)	DEL(1), INV(1)	INV(1)	INV(1)	INV(2)	DEL(3), DUP(3), INV(7)		7
ENSCAFG00000001254	EGR1	11	26046228	26048575	INV(1)	INV(1)	DEL(1), INV(1)	INV(1)	INV(1)	INV(2)	DEL(3), DUP(3), INV(7)		7
ENSCAFG00000001282	ETF1	11	26080478	26110894	INV(1)	INV(1)	DEL(1), INV(1)	INV(1)	BND(1), INV(1)	INV(2)	DEL(3), DUP(3), INV(7)		7
ENSCAFG00000001293	HSPA9	11	26121499	26142434	INV(1)	INV(1)	DEL(1), INV(1)	INV(1)	INV(1)	INV(2)	DEL(3), DUP(3), INV(7)		7
ENSCAFG00000032660	LRRTM2	11	26392734	26396223	INV(1)	INV(1)	DEL(1), INV(1)	INV(1)	INV(1)	INV(2)	DEL(3), DUP(3), INV(7)		7
ENSCAFG00000001330	SIL1	11	26470487	26731294	INV(1)	BND(1), INV(1)	DEL(1), INV(1)	BND(1), INV(1)	BND(1), INV(1)	BND(1), INV(2)	DEL(3), DUP(3), INV(7)		7
ENSCAFG00000001345	MATR3	11	26758261	26790449	INV(1)	INV(1)	DEL(1), INV(1)	INV(1)	INV(1)	INV(2)	DEL(3), DUP(3), INV(7)		7
ENSCAFG00000049268		11	26815134	26817308	INV(1)	INV(1)	DEL(1), INV(1)	INV(1)	INV(1)	INV(2)	DEL(3), DUP(3), INV(8)		7
ENSCAFG00000001354	MLANA	11	26900767	26913334	INV(1)	INV(1)	DEL(1), INV(1)	INV(1)	INV(1)	INV(2)	DEL(3), DUP(3), INV(8)		7
ENSCAFG00000049492		11	27048827	27050199	INV(1)	INV(1)	DEL(1), INV(1)	INV(1)	INV(1)	INV(2)	DEL(3), DUP(3), INV(8)		7
ENSCAFG00000045510		11	27180298	27180664	INV(1)	INV(1)	DEL(1), INV(1)	INV(1)	INV(1)	INV(2)	DEL(3), DUP(4), INV(8)		7
ENSCAFG00000030105	IL33	11	27219878	27256721	INV(1)	INV(1)	DEL(1), INV(1)	INV(1)	INV(1)	INV(2)	DEL(3), DUP(4), INV(8)		7
ENSCAFG00000001365	TPD52L3	11	27353873	27354238	INV(1)	INV(1)	DEL(1), INV(1)	INV(1)	INV(1)	INV(2)	DEL(3), DUP(4), INV(8)		7
ENSCAFG00000028744		11	27399475	27399957	INV(1)	INV(1)	DEL(1), INV(1)	INV(1)	INV(1)	INV(2)	DEL(3), DUP(4), INV(8)		7
ENSCAFG00000001381	UHRF2	11	27405977	27623005	INV(1)	INV(1)	DEL(1), INV(1)	BND(1), INV(1)	INV(1)	INV(2)	DEL(3), DUP(4), INV(8)		7
ENSCAFG00000001416	GLDC	11	27414834	27584450	INV(1)	INV(1)	DEL(1), INV(1)	BND(1), INV(1)	INV(1)	INV(2)	DEL(3), DUP(4), INV(8)		7
ENSCAFG00000001422		11	27659810	27661323	INV(1)	INV(1)	DEL(1), INV(1)	INV(1)	INV(1)	INV(2)	DEL(3), DUP(4), INV(8)		7
ENSCAFG00000001434	KDM4C	11	27693536	28101801	INV(1)	INV(1)	DEL(1), INV(1)	INV(1)	INV(1)	BND(1), INV(2)	DEL(3), DUP(5), INV(8)		7
ENSCAFG00000029609	DMAC1	11	28659279	28660692	INV(1)	INV(1)	DEL(1), INV(1)	INV(1)	INV(1)	INV(2)	DEL(3), DUP(5), INV(8)		7
ENSCAFG00000001460	PTPRD	11	29104448	29501600	BND(1), INV(1)	INV(1)	DEL(1), INV(1)	INV(1)	INV(1)	INV(2)	BND(1), DEL(3), DUP(5), INV(8)		7
ENSCAFG00000024495		11	30259977	30260650	INV(1)	INV(1)	DEL(1), INV(1)	INV(1)	DEL(1), INV(1)	DEL(3), INV(2)	DEL(4), DUP(5), INV(8)		7
ENSCAFG00000042455		11	30793061	30794630	INV(1)	INV(1)	DEL(1), INV(1)	INV(1)	INV(1)	INV(2)	DEL(4), DUP(6), INV(9)		7
ENSCAFG00000001473		11	32228029	32228939	INV(1)	INV(1)	DEL(1), INV(1)	DEL(1), INV(1)	INV(1)	DUP(1), INV(2)	DEL(4), DUP(5), INV(9)		7
ENSCAFG00000001476		11	32870901	32871185	INV(1)	INV(1)	DEL(1), INV(1)	DEL(1), INV(1)	INV(1)	DUP(1), INV(2)	DEL(4), DUP(5), INV(9)		7
ENSCAFG00000043327		11	33281616	33284753	INV(1)	INV(1)	DEL(1), INV(1)	DEL(1), INV(2)	INV(1)	DUP(1), INV(2)	DEL(4), DUP(5), INV(10)		7
ENSCAFG00000032608	LURAP1L	11	33388633	33436246	INV(1)	INV(1)	DEL(1), INV(1)	DEL(1), INV(1)	INV(1)	DUP(1), INV(2)	DEL(4), DUP(5), INV(10)		7
ENSCAFG00000001566	CNTLN	11	37061451	37492049	BND(1), INV(1)	INV(1)	INV(1)	DEL(1), INV(2)		DUP(1), INV(2)	BND(1), DEL(3), DUP(4), INV(9)	BND(1)	7
ENSCAFG00000047734		11	46788781	46895420		DUP(1), INV(1)	DEL(1)	DEL(1), DUP(1), INV(5)	DUP(1)	DUP(1), INV(1)	DEL(3), DUP(4), INV(8)	BND(1)	7
ENSCAFG00000002214	TRAM2	12	20140444	20298490		DUP(1)	BND(1)	INV(2)	INV(1)	BND(1)	BND(1), INV(1)	INV(2)	7
ENSCAFG00000023267	PRIM2	12	24504700	24811924		BND(2)	BND(1)	BND(1), INV(1)	INV(1)	BND(2)	INV(1)	BND(1), INV(2)	7
ENSCAFG00000004366	MAGI2	18	17918928	18930059	BND(2)	DEL(1), INV(2)		BND(3), DEL(1), DUP(1), INV(1)	DEL(1)	BND(2), DEL(1), INV(1)	DEL(1), INV(1)	BND(4), DEL(1), DUP(1), INV(1)	7
ENSCAFG00000005216	ULK4	23	10578429	11176545	DUP(1)		BND(1), DUP(1)	BND(1), INV(1)	BND(3)	BND(3)	INV(3)	BND(1)	7
ENSCAFG00000046699	MACROD2	24	6744744	8673275	BND(1), DEL(1)		BND(1), DEL(1)	BND(1)	BND(3)	BND(5)	INV(1)	BND(3)	7
ENSCAFG00000006255	NBEA	25	4858115	5537025		INV(1)	BND(1)	BND(1)	BND(1)	BND(1)	INV(1)	BND(1), INV(1)	7
ENSCAFG00000007288	CRYL1	25	17562926	17733630	BND(1)	BND(1), DUP(1), INV(1)	BND(1)	BND(1)	BND(2), DUP(1)		INV(1)	INV(1)	7
ENSCAFG00000015538	PCDH15	26	33719839	34588017	BND(1)	BND(1)	BND(1)		BND(1)	INV(1)	BND(1)	BND(2)	7
ENSCAFG00000017479	DIAPH2	X	69994650	71043198	DEL(1)		INV(1)	INV(1)	DEL(1)	BND(1), DEL(3)	BND(1), DEL(4), INV(1)	INV(1)	7
ENSCAFG00000031536	LDLRAD4	1	24541811	24925464			INV(1)	DUP(1), INV(1)	BND(1)	BND(1), DEL(2), DUP(1), INV(1)	BND(1)	INV(1)	6
ENSCAFG00000000318	PLAGL1	1	35419577	35528530	DEL(1)		INV(1)	DUP(1), INV(1)		DEL(2), DUP(1), INV(4)	BND(1)	INV(1)	6
ENSCAFG00000000330	FBXO30	1	37007912	37025570	DEL(1), INV(1)		INV(1)	DEL(1), DUP(1), INV(1)		DEL(2), DUP(1), INV(4)	INV(1)	INV(1)	6
ENSCAFG00000000331		1	37065145	37066615	DEL(1), INV(1)		INV(1)	DEL(1), DUP(1), INV(1)		DEL(2), DUP(1), INV(4)	INV(1)	INV(1)	6
ENSCAFG00000000335	SHPRH	1	37077949	37163041	DEL(1), INV(1)		INV(1)	DEL(1), DUP(1), INV(1)		DEL(2), DUP(1), INV(4)	INV(1)	INV(1)	6
ENSCAFG00000000338	GRM1	1	37206542	37598134	DEL(1), INV(1)		INV(1)	BND(1), DEL(1), DUP(1), INV(1)		DEL(2), DUP(1), INV(4)	INV(1)	INV(1)	6
ENSCAFG00000030384	RAB32	1	37712142	37718266	DEL(1), INV(1)		INV(1)	DEL(1), DUP(1), INV(1)		DEL(2), DUP(1), INV(4)	INV(1)	INV(1)	6
ENSCAFG00000023693	ADGB	1	37752823	37914356	DEL(1), INV(1)		INV(1)	DEL(1), DUP(1), INV(1)		DEL(2), DUP(1), INV(4)	INV(1)	INV(1)	6
ENSCAFG00000000353	STXBP5	1	38271154	38434042	DEL(1), INV(1)		INV(1)	DEL(1), DUP(1), INV(1)		DEL(2), DUP(1), INV(4)	INV(1)	INV(1)	6
ENSCAFG00000000372	UST	1	39633501	39921289	DEL(1), INV(1)	BND(1)		DEL(1), DUP(1), INV(1)		BND(1), DEL(2), DUP(2), INV(5)	INV(1)	INV(1)	6
ENSCAFG00000000562		1	44070004	44363107	DEL(1), INV(2)	BND(1)		BND(1), DEL(1), INV(1)		DEL(2), DUP(3), INV(5)	INV(1)	INV(1)	6
ENSCAFG00000046559		1	50369992	50373819	DEL(1), INV(1)		INV(1)	DEL(1), INV(1)		DEL(2), DUP(4), INV(8)	INV(1)	INV(1)	6
ENSCAFG00000047498		1	50866599	50869016	DEL(1), INV(1)		INV(1)	DEL(1), INV(1)		DEL(1), DUP(4), INV(9)	INV(1)	INV(1)	6
ENSCAFG00000048343		1	72800981	72801889	DEL(1), INV(1)			DEL(1), INV(1)	INV(1)	DEL(1), DUP(3), INV(8)	INV(1)	INV(1)	6
ENSCAFG00000023269	GAS1	1	72927670	72928827	DEL(1), INV(1)			DEL(1), INV(1)	INV(1)	DEL(1), DUP(3), INV(8)	INV(1)	INV(1)	6
ENSCAFG00000001331	TUT7	1	73401421	73475493	DEL(1), INV(1)			DEL(1), INV(1)	INV(1)	DEL(1), DUP(3), INV(8)	INV(1)	INV(1)	6
ENSCAFG00000043726	C9orf153	1	73487403	73525830	DEL(1), INV(1)			DEL(1), INV(1)	INV(1)	DEL(1), DUP(3), INV(8)	INV(1)	INV(1)	6
ENSCAFG00000001350	GOLM1	1	73546172	73652370	DEL(1), INV(1)			DEL(1), INV(1)	INV(1)	DEL(1), DUP(3), INV(8)	INV(1)	INV(1)	6
ENSCAFG00000001344	NAA35	1	73655869	73762054	DEL(1), INV(1)			DEL(1), INV(1)	INV(1)	DEL(1), DUP(3), INV(8)	INV(1)	INV(1)	6
ENSCAFG00000001352		1	73792028	73794817	DEL(1), INV(1)			DEL(1), INV(1)	INV(1)	DEL(1), DUP(3), INV(8)	INV(1)	INV(1)	6
ENSCAFG00000001358	AGTPBP1	1	73887934	74107312	DEL(1), INV(1)			DEL(1), INV(1)	INV(1)	DEL(1), DUP(3), INV(8)	INV(1)	INV(1)	6
ENSCAFG00000046655	SLC28A3	1	75035952	75205084	DEL(1), INV(1)			DEL(1), INV(1)	INV(1)	DEL(1), DUP(3), INV(8)	INV(1)	INV(1)	6
ENSCAFG00000046728		1	75244547	75248374	DEL(1), INV(1)			DEL(1), INV(1)	INV(1)	DEL(1), DUP(3), INV(8)	INV(1)	INV(1)	6
ENSCAFG00000001390	RMI1	1	75481708	75484576	DEL(1), INV(1)			DEL(1), INV(1)	INV(1)	DEL(1), DUP(3), INV(8)	INV(1)	INV(1)	6
ENSCAFG00000001399	HNRNPK	1	75499393	75511425	DEL(1), INV(1)			DEL(1), INV(1)	INV(1)	DEL(1), DUP(3), INV(8)	INV(1)	INV(1)	6
ENSCAFG00000001404	C1H9orf64	1	75526674	75538381	DEL(1), INV(1)			DEL(1), INV(1)	INV(1)	DEL(1), DUP(3), INV(8)	INV(1)	INV(1)	6
ENSCAFG00000001417	KIF27	1	75553751	75637456	DEL(1), INV(1)			DEL(1), INV(1)	INV(1)	BND(1), DEL(1), DUP(3), INV(8)	INV(1)	INV(1)	6
ENSCAFG00000047713		1	75644315	75644819	DEL(1), INV(1)			DEL(1), INV(1)	INV(1)	DEL(1), DUP(3), INV(8)	INV(1)	INV(1)	6
ENSCAFG00000049418		1	75646252	75648297	DEL(1), INV(1)			DEL(1), INV(1)	INV(1)	DEL(1), DUP(3), INV(8)	INV(1)	INV(1)	6
ENSCAFG00000001425	GKAP1	1	75674901	75732661	DEL(1), INV(1)			DEL(1), INV(1)	INV(1)	DEL(1), DUP(3), INV(8)	INV(1)	INV(1)	6
ENSCAFG00000001435	UBQLN1	1	75767188	75838051	DEL(1), INV(1)			DEL(1), INV(1)	INV(1)	DEL(1), DUP(3), INV(8)	INV(1)	INV(1)	6
ENSCAFG00000029948	IDNK	1	75823528	75837169	DEL(1), INV(1)			DEL(1), INV(1)	INV(1)	DEL(1), DUP(3), INV(8)	INV(1)	INV(1)	6
ENSCAFG00000001446	FRMD3	1	75893008	76183228	DEL(1), INV(1)			DEL(1), INV(1)	INV(1)	DEL(1), DUP(3), INV(8)	INV(1)	INV(1)	6
ENSCAFG00000001453	RASEF	1	76391186	76466651	DEL(1), INV(1)			DEL(1), INV(1)	INV(1)	DEL(1), DUP(3), INV(8)	INV(1)	INV(1)	6
ENSCAFG00000030287		1	77330272	77383713	DEL(1), INV(1)			DEL(1), INV(1)	INV(1)	DEL(1), DUP(3), INV(8)	INV(1)	INV(1)	6
ENSCAFG00000048718		1	77360864	77366100	DEL(1), INV(1)			DEL(1), INV(1)	INV(1)	DEL(1), DUP(3), INV(8)	INV(1)	INV(1)	6
ENSCAFG00000001462	TLE1	1	77554717	77639219	DEL(1), INV(1)			DEL(1), INV(1)	INV(1)	DEL(1), DUP(3), INV(8)	INV(1)	INV(1)	6
ENSCAFG00000043705		1	78409608	78410912	DEL(1), INV(1)			DEL(1), INV(1)	INV(1)	DEL(1), DUP(3), INV(6)	INV(1)	INV(1)	6
ENSCAFG00000001534	TLE4	1	79127501	79268148	DEL(1), INV(1)			DEL(1), INV(1)	INV(1)	DEL(1), DUP(3), INV(6)	BND(1), INV(1)	INV(1)	6
ENSCAFG00000001570	PSAT1	1	80377115	80408162	DEL(1), INV(1)			DEL(1), INV(1)	INV(1)	DEL(1), DUP(3), INV(6)	INV(1)	INV(1)	6
ENSCAFG00000001577	CEP78	1	80438695	80469350	DEL(1), INV(1)			DEL(1), INV(1)	INV(1)	DEL(1), DUP(3), INV(6)	INV(1)	INV(1)	6
ENSCAFG00000001579	GNAQ	1	80715366	80928065	DEL(1), INV(1)			DEL(1), INV(1)	INV(1)	DEL(1), DUP(3), INV(6)	INV(1)	INV(1)	6
ENSCAFG00000031429	GNA14	1	80992863	81177674	DEL(1), INV(1)			DEL(1), INV(1)	INV(1)	DEL(1), DUP(3), INV(6)	INV(1)	INV(1)	6
ENSCAFG00000001617	VPS13A	1	81192349	81426322	DEL(1), INV(1)			BND(1), DEL(1), INV(1)	INV(1)	DEL(1), DUP(3), INV(6)	BND(1), INV(1)	BND(1), INV(1)	6
ENSCAFG00000001637	FOXB2	1	81542936	81544339	DEL(1), INV(1)			DEL(1), INV(1)	INV(1)	DEL(1), DUP(3), INV(6)	INV(1)	INV(1)	6
ENSCAFG00000001646	PRUNE2	1	81644843	81899792	DEL(1), INV(1)			DEL(1), INV(1)	INV(1)	DEL(1), DUP(3), INV(6)	INV(1)	INV(1)	6
ENSCAFG00000030179	RFK	1	82059631	82069257	DEL(1), INV(1)			DEL(1), INV(1)	INV(1)	DEL(1), DUP(3), INV(6)	INV(1)	INV(1)	6
ENSCAFG00000001690	PCSK5	1	82090664	82555145	DEL(1), INV(1)			DEL(1), INV(1)	INV(1)	BND(1), DEL(1), DUP(3), INV(6)	INV(1)	INV(1)	6
ENSCAFG00000001699	OSTF1	1	83085440	83188819	DEL(1), INV(1)			DEL(1), INV(1)	INV(1)	DEL(1), DUP(3), INV(6)	BND(1), INV(1)	INV(1)	6
ENSCAFG00000001702	NMRK1	1	83140554	83162374	DEL(1), INV(1)			DEL(1), INV(1)	INV(1)	DEL(1), DUP(3), INV(6)	INV(1)	INV(1)	6
ENSCAFG00000001703	CARNMT1	1	83188747	83227488	DEL(1), INV(1)			DEL(1), INV(1)	INV(1)	DEL(1), DUP(3), INV(6)	INV(1)	INV(1)	6
ENSCAFG00000029729	C1H9orf40	1	83243848	83249675	DEL(1), INV(1)			DEL(1), INV(1)	INV(1)	DEL(1), DUP(3), INV(6)	INV(1)	INV(1)	6
ENSCAFG00000001751	TRPM6	1	83308788	83436644	DEL(1), INV(1)			DEL(1), INV(1)	INV(1)	DEL(1), DUP(3), INV(6)	INV(1)	INV(1)	6
ENSCAFG00000001769	RORB	1	83476816	83666061	DEL(1), INV(1)			DEL(1), INV(1)	INV(1)	DEL(1), DUP(3), INV(6)	INV(1)	INV(1)	6
ENSCAFG00000001773		1	84078063	84078499	DEL(1), INV(1)			DEL(1), INV(1)	INV(1)	DEL(1), DUP(3), INV(6)	INV(1)	INV(1)	6
ENSCAFG00000001778	ANXA1	1	84744163	84763011	DEL(1), INV(1)			DEL(1), INV(1)	INV(1)	DEL(1), DUP(3), INV(6)	INV(1)	INV(1)	6
ENSCAFG00000001791	ALDH1A1	1	84940411	84994789	DEL(1), INV(1)			DEL(1), INV(1)	BND(1), INV(1)	DEL(1), DUP(3), INV(6)	INV(1)	INV(1)	6
ENSCAFG00000001801	TMC1	1	85041574	85187369	DEL(1), INV(1)			DEL(1), INV(1)	BND(1), INV(1)	DEL(1), DUP(3), INV(6)	BND(1), INV(1)	INV(1)	6
ENSCAFG00000001849	TRPM3	1	86242487	87017292	DEL(1), INV(1)			DEL(1), INV(1)	BND(1), INV(1)	BND(2), DEL(1), DUP(3), INV(6)	INV(1)	BND(1)	6
ENSCAFG00000001900	FAM189A2	1	88004615	88067495	DEL(1), INV(1)			DEL(1), INV(1)	BND(1), INV(1)	DEL(1), DUP(3), INV(6)	INV(1)	BND(1)	6
ENSCAFG00000029645	FXN	1	88288566	88311228	DEL(1), INV(1)			DEL(1), INV(1)	INV(1)	DEL(1), DUP(3), INV(6)	BND(1), INV(1)	BND(1)	6
ENSCAFG00000001916	PIP5K1B	1	88359795	88625302	DEL(1), INV(1)		BND(1)	DEL(1), INV(1)	BND(1), INV(1)	DEL(1), DUP(3), INV(6)	BND(1), INV(1)		6
ENSCAFG00000002212	CDK20	1	97622998	97662662	DEL(1)			DEL(1), INV(1)	INV(1)	BND(1), DEL(1), DUP(2), INV(4)	INV(1)	BND(2)	6
ENSCAFG00000030732	ZNF543	1	100811980	100865976	DEL(1)	BND(1)		DEL(1), INV(1)	INV(1)	DEL(1), DUP(2), INV(4)	INV(1)		6
ENSCAFG00000002620	TNNT1	1	102366801	102491147	DEL(1)		BND(1)	DEL(1), INV(1)	INV(1)	DEL(1), DUP(1), INV(3)	INV(1)		6
ENSCAFG00000002611	PTPRH	1	102440358	102456881	DEL(1)		BND(1)	DEL(1), INV(1)	INV(1)	DEL(1), DUP(1), INV(3)	INV(1)		6
ENSCAFG00000002704	CACNG6	1	103226597	103244441	DEL(1)		BND(1)	DEL(1), INV(1)	INV(1)	DUP(1), INV(3)	INV(1)		6
ENSCAFG00000030979		1	103792928	103930432	DEL(1)	BND(1)		DEL(1), INV(1)	INV(1)	BND(1), DUP(1), INV(3)	INV(1)		6
ENSCAFG00000044740		1	103961467	104062172	DEL(1)		BND(1)	DEL(1), INV(1)	BND(1), INV(1)	BND(2), DUP(1), INV(3)	INV(1)		6
ENSCAFG00000029058		1	104670684	104688413	DEL(1)		BND(2)	DEL(1), INV(1)	INV(1)	DUP(1), INV(3)	BND(3), INV(1)		6
ENSCAFG00000029079	ZNF615	1	105121771	105173076	DEL(1)		DEL(2), DUP(1)	DEL(1), INV(1)	INV(1)	DUP(1), INV(3)	INV(1)		6
ENSCAFG00000029414		1	108003633	108058573	BND(1)	BND(1)		DEL(1)	INV(1)	DUP(1), INV(2)	BND(1)		6
ENSCAFG00000004735		2	22870083	22922604	INV(1)	DUP(1)		BND(1), INV(1)	DUP(1), INV(1)	DUP(1), INV(1)	INV(1)		6
ENSCAFG00000004736	BEND7	2	22977139	23054867	INV(1)	DUP(1)		INV(1)	DUP(1), INV(1)	DUP(1), INV(1)	INV(1)		6
ENSCAFG00000004743	SEPHS1	2	23146353	23177174	INV(1)	DUP(1)		INV(1)	DUP(1), INV(1)	DUP(1), INV(1)	INV(1)		6
ENSCAFG00000023441	PHYH	2	23185782	23253497	INV(1)	DUP(1)		INV(1)	DUP(1), INV(1)	DUP(1), INV(1)	INV(1)		6
ENSCAFG00000004749	UCMA	2	23287551	23298035	INV(1)	DUP(1)		INV(1)	DUP(1), INV(1)	DUP(1), INV(1)	INV(1)		6
ENSCAFG00000004754	MCM10	2	23292253	23344719	INV(1)	DUP(1)		INV(1)	DUP(1), INV(1)	DUP(1), INV(1)	INV(1)		6
ENSCAFG00000004769	OPTN	2	23357237	23392511	INV(1)	DUP(1)		INV(1)	DUP(1), INV(1)	DUP(1), INV(1)	INV(1)		6
ENSCAFG00000030997	CCDC3	2	23477696	23591036	INV(1)	DUP(1)		INV(1)	DUP(1), INV(1)	BND(1), DUP(1), INV(1)	INV(1)		6
ENSCAFG00000004784	CAMK1D	2	23685672	24114084	INV(1)	DUP(1)		INV(1)	DUP(1), INV(1)	DUP(1), INV(1)	INV(1)		6
ENSCAFG00000004789	CDC123	2	24184807	24240081	INV(1)	DUP(1)		INV(1)	DUP(1), INV(1)	BND(1), DUP(1), INV(1)	INV(1)		6
ENSCAFG00000004794	NUDT5	2	24239627	24264469	INV(1)	DUP(1)		INV(1)	DUP(1), INV(1)	DUP(1), INV(1)	INV(1)		6
ENSCAFG00000032738	SEC61A2	2	24267271	24349736	INV(1)	DUP(1)		INV(1)	DUP(1), INV(1)	DUP(1), INV(1)	INV(1)		6
ENSCAFG00000004827	DHTKD1	2	24299789	24349899	INV(1)	DUP(1)		INV(1)	DUP(1), INV(1)	DUP(1), INV(1)	INV(1)		6
ENSCAFG00000004839	UPF2	2	24371058	24472140	BND(1), INV(1)	DUP(1)		INV(1)	DUP(1), INV(1)	DUP(1), INV(1)	INV(1)		6
ENSCAFG00000004856	PROSER2	2	24512531	24550709	INV(1)	DUP(1)		INV(1)	DUP(1), INV(1)	DUP(1), INV(1)	INV(1)		6
ENSCAFG00000004859	ECHDC3	2	24599709	24619958	INV(1)	DUP(1)		INV(1)	DUP(1), INV(1)	DUP(1), INV(1)	INV(1)		6
ENSCAFG00000004866	USP6NL	2	24743120	24891668	INV(1)	DUP(1)		INV(1)	DUP(1), INV(1)	DUP(1), INV(1)	BND(1), INV(1)		6
ENSCAFG00000004973	CELF2	2	25004580	25520136	INV(1)	DUP(1)		INV(1)	DUP(1), INV(1)	DUP(1), INV(1)	INV(1)		6
ENSCAFG00000005019	GATA3	2	28069051	28087760	INV(1)	DUP(1)		INV(1)	DUP(1), INV(1)	DUP(1), INV(1)	INV(1)		6
ENSCAFG00000005022	TAF3	2	28122649	28298946	INV(1)	DUP(1)		INV(1)	DUP(1), INV(1)	DUP(1), INV(1)	INV(1)		6
ENSCAFG00000005024	ATP5F1C	2	28306857	28325116	INV(1)	DUP(1)		INV(1)	DUP(1), INV(1)	DUP(1), INV(1)	INV(1)		6
ENSCAFG00000005034	KIN	2	28324723	28360773	INV(1)	DUP(1)		INV(1)	DUP(1), INV(1)	DUP(1), INV(1)	INV(1)		6
ENSCAFG00000005057	ITIH2	2	28367908	28403667	INV(1)	DUP(1)		INV(1)	DUP(1), INV(1)	DUP(1), INV(1)	INV(1)		6
ENSCAFG00000005096	ITIH5	2	28441056	28506966	INV(1)	DUP(1)		INV(1)	DUP(1), INV(1)	DUP(1), INV(1)	INV(1)		6
ENSCAFG00000005169	PRKCQ	2	29318870	29505337	INV(1)	DUP(1)		DUP(1), INV(1)	DUP(1), INV(1)	DUP(1), INV(1)	INV(1)		6
ENSCAFG00000005194	PFKFB3	2	29716752	29801936	INV(1)	DUP(1)		DUP(1), INV(1)	DUP(1), INV(1)	DUP(1), INV(1)	INV(1)		6
ENSCAFG00000005206	RBM17	2	29829210	29853841	INV(1)	DUP(1)		DUP(1), INV(1)	DUP(1), INV(1)	DUP(1), INV(1)	INV(1)		6
ENSCAFG00000005213	IL15RA	2	29981234	30038945	INV(1)	DUP(1)		DUP(1), INV(1)	DUP(1), INV(1)	DUP(1), INV(1)	INV(1)		6
ENSCAFG00000005218	FBH1	2	30048567	30095696	INV(1)	DUP(1)		DUP(1), INV(1)	DUP(1), INV(1)	DUP(1), INV(1)	INV(1)		6
ENSCAFG00000005221	ANKRD16	2	30095548	30105212	INV(1)	DUP(1)		DUP(1), INV(1)	DUP(1), INV(1)	DUP(1), INV(1)	INV(1)		6
ENSCAFG00000005223	GDI2	2	30150769	30169110	INV(1)	DUP(1)		DUP(1), INV(1)	DUP(1), INV(1)	DUP(1), INV(1)	INV(1)		6
ENSCAFG00000005226	TASOR2	2	30170994	30244726	INV(1)	DUP(1)		DUP(1), INV(1)	DUP(1), INV(1)	DUP(1), INV(1)	INV(1)		6
ENSCAFG00000005233	ASB13	2	30293451	30311817	INV(1)	DUP(1)		DUP(1), INV(1)	DUP(1), INV(1)	DUP(1), INV(1)	INV(1)		6
ENSCAFG00000024733		2	30411502	30412596	INV(1)	DUP(1)		DUP(1), INV(1)	DUP(1), INV(1)	DUP(1), INV(1)	INV(1)		6
ENSCAFG00000005235	CALML5	2	30429338	30431948	INV(1)	DUP(1)		DUP(1), INV(1)	DUP(1), INV(1)	DUP(1), INV(1)	INV(1)		6
ENSCAFG00000005241	NET1	2	30450965	30492074	INV(1)	DUP(1)		DUP(1), INV(1)	DUP(1), INV(1)	DUP(1), INV(1)	INV(1)		6
ENSCAFG00000005248	TUBAL3	2	30523652	30532263	INV(1)	DUP(1)		DUP(1), INV(1)	DUP(1), INV(1)	DUP(1), INV(1)	INV(1)		6
ENSCAFG00000005250	UCN3	2	30541779	30542282	INV(1)	DUP(1)		DUP(1), INV(1)	DUP(1), INV(1)	DUP(1), INV(1)	INV(1)		6
ENSCAFG00000005276	AKR1C3	2	30674558	30690043	INV(1)	DUP(1)		DUP(1), INV(1)	DUP(1), INV(1)	DUP(1), INV(1)	INV(1)		6
ENSCAFG00000005329	AKR1E2	2	30694249	30706637	INV(1)	DUP(1)		DUP(1), INV(1)	DUP(1), INV(1)	DUP(1), INV(1)	INV(1)		6
ENSCAFG00000005346		2	30713796	30714341	INV(1)	DUP(1)		DUP(1), INV(1)	DUP(1), INV(1)	DUP(1), INV(1)	INV(1)		6
ENSCAFG00000005354	KLF6	2	31654175	31662351	INV(1)	DUP(1)		DUP(1), INV(1)	DUP(1), INV(1)	DUP(1), INV(1)	INV(1)		6
ENSCAFG00000005392	PITRM1	2	32182853	32220072	INV(1)	DUP(1)		DUP(1), INV(1)	DUP(1), INV(1)	DUP(1), INV(1)	INV(1)		6
ENSCAFG00000005468	PFKP	2	32220878	32260911	INV(1)	DUP(1)		DUP(1), INV(1)	DUP(1), INV(1)	DUP(1), INV(1)	INV(1)		6
ENSCAFG00000029140	ADARB2	2	33510961	33847412	INV(1)	DUP(1)		DUP(1), INV(1)	DUP(1), INV(1)	BND(1), DUP(1), INV(1)	INV(1)		6
ENSCAFG00000005519	WDR37	2	33682418	33923843	INV(1)	DUP(1)		DUP(1), INV(1)	DUP(1), INV(1)	DUP(1), INV(1)	INV(1)		6
ENSCAFG00000005536	GTPBP4	2	33936637	34024769	INV(1)	DUP(1)		DUP(1), INV(1)	DUP(1), INV(1)	DUP(1), INV(1)	BND(1), INV(1)		6
ENSCAFG00000050059		2	33989936	33992380	INV(1)	DUP(1)		DUP(1), INV(1)	DUP(1), INV(1)	DUP(1), INV(1)	INV(1)		6
ENSCAFG00000042366	LARP4B	2	34026534	34119443	INV(1)	DUP(1)		DUP(1), INV(1)	BND(1), DUP(1), INV(1)	DUP(1), INV(1)	INV(1)		6
ENSCAFG00000005624	DIP2C	2	34308875	34469706	INV(1)	DUP(1)		DUP(1), INV(1)	BND(1), DUP(1), INV(1)	DUP(1), INV(1)	INV(1)		6
ENSCAFG00000005669	ZMYND11	2	34493994	34570523	INV(1)	DUP(1)		DUP(1), INV(1)	DUP(1), INV(1)	DUP(1), INV(1)	INV(1)		6
ENSCAFG00000031150	PAIP2	2	34671150	34695299	INV(1)	DUP(1)		DUP(1), INV(1)	DUP(1), INV(1)	DUP(1), INV(1)	INV(1)		6
ENSCAFG00000005686	SLC23A1	2	34698838	34708412	INV(1)	DUP(1)		DUP(1), INV(1)	DUP(1), INV(1)	DUP(1), INV(1)	INV(1)		6
ENSCAFG00000005693	MZB1	2	34706007	34712626	INV(1)	DUP(1)		DUP(1), INV(1)	DUP(1), INV(1)	DUP(1), INV(1)	INV(1)		6
ENSCAFG00000024193	PROB1	2	34714399	34717786	INV(1)	DUP(1)		DUP(1), INV(1)	DUP(1), INV(1)	DUP(1), INV(1)	INV(1)		6
ENSCAFG00000005699	DNAJC18	2	34733250	34762276	INV(1)	DUP(1)		DUP(1), INV(1)	DUP(1), INV(1)	BND(2), DUP(1), INV(1)	INV(1)		6
ENSCAFG00000023602		2	34765151	34773456	INV(1)	DUP(1)		DUP(1), INV(1)	DUP(1), INV(1)	DUP(1), INV(1)	INV(1)		6
ENSCAFG00000031017	SMIM33	2	34778552	34780781	INV(1)	DUP(1)		DUP(1), INV(1)	DUP(1), INV(1)	DUP(1), INV(1)	INV(1)		6
ENSCAFG00000005704	STING1	2	34784232	34789072	INV(1)	DUP(1)		DUP(1), INV(1)	DUP(1), INV(1)	DUP(1), INV(1)	INV(1)		6
ENSCAFG00000031041	UBE2D2	2	34827888	34897412	INV(1)	DUP(1)		BND(1), DUP(1), INV(1)	DUP(1), INV(1)	DUP(1), INV(1)	INV(1)		6
ENSCAFG00000005723	PSD2	2	34935858	35082085	INV(1)	DUP(1)		DUP(1), INV(1)	DUP(1), INV(1)	DUP(1), INV(1)	INV(1)		6
ENSCAFG00000005731	NRG2	2	35085361	35264378	INV(1)	DUP(1)		DUP(1), INV(1)	DUP(1), INV(1)	DUP(1), INV(1)	INV(1)		6
ENSCAFG00000005735	PURA	2	35330902	35332835	INV(1)	DUP(1)		DUP(1), INV(1)	DUP(1), INV(1)	DUP(1), INV(1)	INV(1)		6
ENSCAFG00000044109	IGIP	2	35346168	35346326	INV(1)	DUP(1)		DUP(1), INV(1)	DUP(1), INV(1)	DUP(1), INV(1)	INV(1)		6
ENSCAFG00000029009	CYSTM1	2	35391154	35453194	INV(1)	DUP(1)		DUP(1), INV(1)	DUP(1), INV(1)	DUP(1), INV(1)	INV(1)		6
ENSCAFG00000005749	HBEGF	2	35551250	35563043	INV(1)	DUP(1)		DUP(1), INV(1)	DUP(1), INV(1)	DUP(1), INV(1)	INV(1)		6
ENSCAFG00000005751	SLC4A9	2	35576550	35587980	INV(1)	DUP(1)		DUP(1), INV(1)	DUP(1), INV(1)	DUP(1), INV(1)	INV(1)		6
ENSCAFG00000017995		2	35594663	35595602	INV(1)	DUP(1)		DUP(1), INV(1)	DUP(1), INV(1)	DUP(1), INV(1)	INV(1)		6
ENSCAFG00000005786	EIF4EBP3	2	35618282	35744734	INV(1)	DUP(1)		DUP(1), INV(1)	DUP(1), INV(1)	DUP(1), INV(1)	INV(1)		6
ENSCAFG00000005819	SRA1	2	35745877	35752502	INV(1)	DUP(1)		DUP(1), INV(1)	DUP(1), INV(1)	DUP(1), INV(1)	INV(1)		6
ENSCAFG00000005825	APBB3	2	35753241	35759012	INV(1)	DUP(1)		DUP(1), INV(1)	DUP(1), INV(1)	DUP(1), INV(1)	INV(1)		6
ENSCAFG00000048079		2	35758980	35761208	INV(1)	DUP(1)		DUP(1), INV(1)	DEL(1), DUP(1), INV(1)	DUP(1), INV(1)	INV(1)		6
ENSCAFG00000007162	SLC35A4	2	35761626	35762600	INV(1)	DUP(1)		DUP(1), INV(1)	DUP(1), INV(1)	DUP(1), INV(1)	INV(1)		6
ENSCAFG00000005855	TMCO6	2	35797464	35803199	INV(1)	DUP(1)		DUP(1), INV(1)	DUP(1), INV(1)	BND(1), DUP(1), INV(1)	INV(1)		6
ENSCAFG00000005861	NDUFA2	2	35803453	35805531	INV(1)	DUP(1)		DUP(1), INV(1)	DUP(1), INV(1)	DUP(1), INV(1)	INV(1)		6
ENSCAFG00000005869	IK	2	35805689	35818050	INV(1)	DUP(1)		DUP(1), INV(1)	DUP(1), INV(1)	DUP(1), INV(1)	INV(1)		6
ENSCAFG00000049927	WDR55	2	35820116	35825094	INV(1)	DUP(1)		DUP(1), INV(1)	DUP(1), INV(1)	DUP(1), INV(1)	INV(1)		6
ENSCAFG00000005888	DND1	2	35825636	35827840	INV(1)	DUP(1)		DUP(1), INV(1)	DUP(1), INV(1)	DUP(1), INV(1)	INV(1)		6
ENSCAFG00000005899	HARS1	2	35828260	35843583	INV(1)	DUP(1)		DUP(1), INV(1)	DUP(1), INV(1)	DUP(1), INV(1)	INV(1)		6
ENSCAFG00000005905	HARS2	2	35843706	35850760	INV(1)	DUP(1)		DUP(1), INV(1)	DUP(1), INV(1)	DUP(1), INV(1)	INV(1)		6
ENSCAFG00000005907	ZMAT2	2	35852109	35858065	INV(1)	DUP(1)		DUP(1), INV(1)	DUP(1), INV(1)	DUP(1), INV(1)	INV(1)		6
ENSCAFG00000005908		2	35886821	35888505	INV(1)	DUP(1)		DUP(1), INV(1)	DUP(1), INV(1)	DUP(1), INV(1)	INV(1)		6
ENSCAFG00000048392		2	35912228	35912731	INV(1)	DUP(1)		DUP(1), INV(1)	DUP(1), INV(1)	DUP(1), INV(1)	INV(1)		6
ENSCAFG00000044346		2	35919639	35920154	INV(1)	DUP(1)		DUP(1), INV(1)	DUP(1), INV(1)	DUP(1), INV(1)	INV(1)		6
ENSCAFG00000044044		2	35926910	35927425	INV(1)	DUP(1)		DUP(1), INV(1)	DUP(1), INV(1)	DUP(1), INV(1)	INV(1)		6
ENSCAFG00000045181	PCDHA5	2	35935228	35938596	INV(1)	DUP(1)		DUP(1), INV(1)	DUP(1), INV(1)	DUP(1), INV(1)	INV(1)		6
ENSCAFG00000047238		2	35937051	35937566	INV(1)	DUP(1)		DUP(1), INV(1)	DUP(1), INV(1)	DUP(1), INV(1)	INV(1)		6
ENSCAFG00000045282		2	35945831	35946352	INV(1)	DUP(1)		DUP(1), INV(1)	DUP(1), INV(1)	DUP(1), INV(1)	INV(1)		6
ENSCAFG00000044132		2	35956134	35956661	INV(1)	DUP(1)		DUP(1), INV(1)	DUP(1), INV(1)	DUP(1), INV(1)	INV(1)		6
ENSCAFG00000041703		2	35964046	35964573	INV(1)	DUP(1)		DUP(1), INV(1)	DUP(1), INV(1)	DUP(1), INV(1)	INV(1)		6
ENSCAFG00000048709		2	35971015	35971536	INV(1)	DUP(1)		DUP(1), INV(1)	DUP(1), INV(1)	DUP(1), INV(1)	INV(1)		6
ENSCAFG00000006064		2	35975015	35976271	INV(1)	DUP(1)		DUP(1), INV(1)	DUP(1), INV(1)	DUP(1), INV(1)	INV(1)		6
ENSCAFG00000041987		2	35981105	35981608	INV(1)	DUP(1)		DUP(1), INV(1)	DUP(1), INV(1)	DUP(1), INV(1)	INV(1)		6
ENSCAFG00000044358		2	35988557	35989072	INV(1)	DUP(1)		DUP(1), INV(1)	DUP(1), INV(1)	DUP(1), INV(1)	INV(1)		6
ENSCAFG00000048148		2	35994046	35994561	INV(1)	DUP(1)		DUP(1), INV(1)	DUP(1), INV(1)	DUP(1), INV(1)	INV(1)		6
ENSCAFG00000024617	PCDHB1	2	36136681	36139137	INV(1)	DUP(1)		DUP(1), INV(1)	DUP(1), INV(1)	DUP(1), INV(1)	INV(1)		6
ENSCAFG00000024614	PCDHB2	2	36158422	36182233	INV(1)	DUP(1)		DUP(1), INV(1)	DUP(1), INV(1)	DUP(1), INV(1)	INV(1)		6
ENSCAFG00000045041		2	36158967	36159161	INV(1)	DUP(1)		DUP(1), INV(1)	DUP(1), INV(1)	DUP(1), INV(1)	INV(1)		6
ENSCAFG00000030815	PCDHB6	2	36208071	36210518	INV(1)	DUP(1)		DUP(1), INV(1)	DUP(1), INV(1)	DUP(1), INV(1)	INV(1)		6
ENSCAFG00000041019	PCDHB7	2	36221689	36224082	INV(1)	DUP(1)		DUP(1), INV(1)	DUP(1), INV(1)	DUP(1), INV(1)	INV(1)		6
ENSCAFG00000006106	PCDHB14	2	36229411	36231807	INV(1)	DUP(1)		DUP(1), INV(1)	DUP(1), INV(1)	DUP(1), INV(1)	INV(1)		6
ENSCAFG00000043743	PCDHB16	2	36239463	36241796	INV(1)	DUP(1)		DUP(1), INV(1)	DUP(1), INV(1)	DUP(1), INV(1)	INV(1)		6
ENSCAFG00000023682	PCDHGA1	2	36245348	36310382	BND(1), INV(1)	BND(1), DUP(1)		DUP(1), INV(1)	DUP(1), INV(1)	DUP(1), INV(1)	INV(1)		6
ENSCAFG00000041655		2	36245854	36246042	INV(1)	DUP(1)		DUP(1), INV(1)	DUP(1), INV(1)	DUP(1), INV(1)	INV(1)		6
ENSCAFG00000006109	SLC25A2	2	36286584	36287489	INV(1)	DUP(1)		DUP(1), INV(1)	DUP(1), INV(1)	DUP(1), INV(1)	INV(1)		6
ENSCAFG00000006114	TAF7	2	36295911	36296960	INV(1)	DUP(1)		DUP(1), INV(1)	DUP(1), INV(1)	DUP(1), INV(1)	INV(1)		6
ENSCAFG00000006086	PCDHGC3	2	36316678	36480278	INV(1)	DUP(1)		DUP(1), INV(1)	DUP(1), INV(1)	DUP(1), INV(1)	INV(1)		6
ENSCAFG00000045177		2	36327484	36327810	INV(1)	DUP(1)		DUP(1), INV(1)	DUP(1), INV(1)	DUP(1), INV(1)	INV(1)		6
ENSCAFG00000049483	PCDHGB5	2	36378640	36381614	INV(1)	DUP(1)		DUP(1), INV(1)	DUP(1), INV(1)	DUP(1), INV(1)	INV(1)		6
ENSCAFG00000046241		2	36407741	36410399	INV(1)	DUP(1)		DUP(1), INV(1)	DUP(1), INV(1)	DUP(1), INV(1)	INV(1)		6
ENSCAFG00000006149	DIAPH1	2	36485571	36581320	INV(1)	DUP(1)		DUP(1), INV(1)	DUP(1), INV(1)	DUP(1), INV(1)	INV(1)		6
ENSCAFG00000043911		2	36557756	36560839	INV(1)	DUP(1)		DUP(1), INV(1)	DUP(1), INV(1)	DUP(1), INV(1)	INV(1)		6
ENSCAFG00000006173	HDAC3	2	36583283	36597682	INV(1)	DUP(1)		DUP(1), INV(1)	DUP(1), INV(1)	DUP(1), INV(1)	INV(1)		6
ENSCAFG00000006185	RELL2	2	36599149	36602020	INV(1)	DUP(1)		DUP(1), INV(1)	DUP(1), INV(1)	DUP(1), INV(1)	INV(1)		6
ENSCAFG00000006203	FCHSD1	2	36602460	36612199	INV(1)	DUP(1)		DUP(1), INV(1)	DUP(1), INV(1)	DUP(1), INV(1)	INV(1)		6
ENSCAFG00000006214	ARAP3	2	36615361	36639525	INV(1)	DUP(1)		DUP(1), INV(1)	DUP(1), INV(1)	DUP(1), INV(1)	INV(1)		6
ENSCAFG00000006229	PCDH1	2	36813657	36836497	INV(1)	DUP(1)		DUP(1), INV(1)	DUP(1), INV(1)	DUP(1), INV(1)	INV(1)		6
ENSCAFG00000006236	DELE1	2	36865289	36879840	INV(1)	DUP(1)		DUP(1), INV(1)	DUP(1), INV(1)	DUP(1), INV(1)	INV(1)		6
ENSCAFG00000006239	PCDH12	2	36886226	36900003	INV(1)	DUP(1)		DUP(1), INV(1)	DUP(1), INV(1)	DUP(1), INV(1)	INV(1)		6
ENSCAFG00000006241	RNF14	2	36911612	36929172	INV(1)	DUP(1)		BND(1), DUP(1), INV(1)	DUP(1), INV(1)	DUP(1), INV(1)	INV(1)		6
ENSCAFG00000006243	GNPDA1	2	36939750	36948966	INV(1)	DUP(1)		DUP(1), INV(1)	DUP(1), INV(1)	DUP(1), INV(1)	INV(1)		6
ENSCAFG00000006250	SPRY4	2	37203609	37208858	INV(1)	DUP(1)		DUP(1), INV(2)	DUP(1), INV(1)	DUP(1), INV(1)	INV(1)		6
ENSCAFG00000031965	FGF1	2	37470985	37554619	INV(1)	DUP(1)		DUP(1), INV(2)	DUP(1), INV(1)	BND(1), DUP(1), INV(1)	INV(1)		6
ENSCAFG00000049240		2	37486491	37486928	INV(1)	DUP(1)		DUP(1), INV(2)	DUP(1), INV(1)	DUP(1), INV(1)	INV(1)		6
ENSCAFG00000006838	PLPP1	2	42763026	42854802		DUP(1)		DUP(1), INV(2)	DUP(1)	DUP(1), INV(1)	BND(1)	BND(1)	6
ENSCAFG00000007191	KIF2A	2	48645380	48714025	BND(1)	DUP(1)	INV(1)	DUP(1), INV(1)	DEL(1), DUP(1)	DUP(1), INV(1)			6
ENSCAFG00000007515	NLN	2	51444566	51538028		DUP(1)	INV(1)	DUP(1), INV(1)	DEL(1), DUP(1)	DUP(1), INV(1)	BND(1)		6
ENSCAFG00000007594	CD180	2	52645766	52660790		DUP(1)	INV(1)	DUP(1), INV(1)	DEL(1), DUP(1)	DUP(1), INV(1)		BND(1)	6
ENSCAFG00000008274	ARHGEF28	2	56464994	56700864		DUP(1)	INV(1)	INV(1)	DEL(1), DUP(1)	DUP(1), INV(1)	DEL(1)		6
ENSCAFG00000008289	ENC1	2	57182480	57184249		DUP(1)	INV(1)	INV(1)	DEL(1), DUP(1)	DUP(1), INV(1)	DEL(1)		6
ENSCAFG00000008292	HEXB	2	57222186	57248417		DUP(1)	INV(1)	INV(1)	DEL(1), DUP(1)	DUP(1), INV(1)	DEL(1)		6
ENSCAFG00000008298	GFM2	2	57248610	57304102		DUP(1)	INV(1)	INV(1)	DEL(1), DUP(1)	DUP(1), INV(1)	DEL(1)		6
ENSCAFG00000008311		2	57304155	57311792		DUP(1)	INV(1)	INV(1)	DEL(1), DUP(1)	DUP(1), INV(1)	DEL(1)		6
ENSCAFG00000044398		2	57312523	57316347		DUP(1)	INV(1)	INV(1)	DEL(1), DUP(1)	DUP(1), INV(1)	DEL(1)		6
ENSCAFG00000008316	FAM169A	2	57322602	57361581		DUP(1)	INV(1)	INV(1)	DEL(1), DUP(1)	DUP(1), INV(1)	DEL(1)		6
ENSCAFG00000023621		2	57408541	57414561		DUP(1)	INV(1)	INV(1)	DEL(1), DUP(1)	DUP(1), INV(1)	DEL(1)		6
ENSCAFG00000048431	OR6C6J	2	57507663	57508607		DUP(1)	INV(1)	INV(1)	DEL(1), DUP(1)	DUP(1), INV(1)	DEL(1)		6
ENSCAFG00000023535		2	57616998	57617936		DUP(1)	INV(1)	INV(1)	DEL(1), DUP(1)	DUP(1), INV(1)	DEL(1)		6
ENSCAFG00000044003		2	57870281	57872602		DUP(1)	INV(1)	INV(1)	DEL(1), DUP(1)	DUP(1), INV(1)	DEL(1)		6
ENSCAFG00000008357	GOT2	2	57968833	57994218		DUP(1)	INV(1)	INV(1)	DEL(1), DUP(1)	DUP(1), INV(1)	DEL(1)		6
ENSCAFG00000008426	CNOT1	2	58038483	58137622		DUP(1)	INV(1)		DEL(1), DUP(1)	DUP(1), INV(1)	DEL(2)	BND(1)	6
ENSCAFG00000009443	IRX5	2	60968193	61041385		DUP(1)	INV(1)		DEL(1), DUP(1)	DUP(1), INV(1)	DEL(1)	DEL(1)	6
ENSCAFG00000032579	IRX3	2	61555492	61558958		DUP(1)	INV(1)		DUP(1)	DUP(1), INV(1)	DEL(1)	DEL(1)	6
ENSCAFG00000009463	FTO	2	61652236	62080059		DUP(1)	INV(1)		DUP(1)	DUP(1), INV(1)	DEL(1)	DEL(1)	6
ENSCAFG00000009486	RPGRIP1L	2	62080080	62178284		DUP(1)	INV(1)		DUP(1)	DUP(1), INV(1)	DEL(1)	DEL(1)	6
ENSCAFG00000042205		2	62140841	62144668		DUP(1)	INV(1)		DUP(1)	DUP(1), INV(1)	DEL(1)	DEL(1)	6
ENSCAFG00000009500	AKTIP	2	62254320	62263337		DUP(1)	INV(1)		DUP(1)	DUP(1), INV(1)	DEL(1)	DEL(1)	6
ENSCAFG00000009654	RBL2	2	62265293	62315425		DUP(1)	INV(1)		DUP(1)	DUP(1), INV(1)	DEL(1)	DEL(1)	6
ENSCAFG00000009699	CHD9	2	62343912	62510315		DUP(1)	INV(1)		DUP(1)	DUP(1), INV(1)	DEL(1)	DEL(1)	6
ENSCAFG00000009708		2	62386282	62387670		DUP(1)	INV(1)		DUP(1)	DUP(1), INV(1)	DEL(1)	DEL(1)	6
ENSCAFG00000035926		2	62568642	62568800		DUP(1)	INV(1)		DUP(1)	DUP(1), INV(1)	DEL(1)	DEL(1)	6
ENSCAFG00000009722	TOX3	2	62981611	63086684		DUP(1)	INV(1)		DUP(1)	DUP(1), INV(1)	DEL(1)	DEL(1)	6
ENSCAFG00000009755	SALL1	2	64243987	64259521		DUP(1)	INV(1)		DUP(1)	DUP(1)	DEL(1)	DEL(1)	6
ENSCAFG00000044397		2	64345612	64346112		DUP(1)	INV(1)		DUP(1)	DUP(1)	DEL(1)	DEL(1)	6
ENSCAFG00000009802	CYLD	2	64562503	64628175		DUP(1)	INV(1)		DUP(1)	DUP(1)	DEL(1)	DEL(1)	6
ENSCAFG00000009818	NOD2	2	64635519	64667232		DUP(1)	INV(1)		DUP(1)	DUP(1)	DEL(1)	DEL(1)	6
ENSCAFG00000009841	NKD1	2	64722243	64807875		DUP(1)	INV(1)		DUP(1)	DUP(1)	DEL(1)	DEL(1)	6
ENSCAFG00000009860	BRD7	2	64966392	65002799		DUP(1)	INV(1)		DUP(1)	DUP(1)	DEL(1)	DEL(1)	6
ENSCAFG00000009913	ADCY7	2	65006038	65034777		DUP(1)	INV(1)		DUP(1)	DUP(1)	DEL(1)	DEL(1)	6
ENSCAFG00000009938	TENT4B	2	65071111	65147896		DUP(1)	INV(1)		DUP(1)	DUP(1)	DEL(1)	BND(1), DEL(1)	6
ENSCAFG00000042061		2	65217005	65217932		DUP(1)	INV(1)		DUP(1)	DUP(1)	DEL(1)	DEL(1)	6
ENSCAFG00000029605	CNEP1R1	2	65237353	65252043		DUP(1)	INV(1)		DUP(1)	DUP(1)	DEL(1)	DEL(1)	6
ENSCAFG00000041885		2	65253047	65254849		DUP(1)	INV(1)		DUP(1)	DUP(1)	DEL(1)	DEL(1)	6
ENSCAFG00000023585		2	65323286	65356776		DUP(1)	INV(1)		DUP(1)	DUP(1)	DEL(1)	DEL(1)	6
ENSCAFG00000009983	ZNF423	2	65438842	65778407		DUP(1)	INV(1)		DUP(1)	DUP(1)	DEL(1)	DEL(1)	6
ENSCAFG00000010001	C2H16orf78	2	65859569	65880672		DUP(1)	INV(1)		DUP(1)	DUP(1)	DEL(1)	DEL(1)	6
ENSCAFG00000010008	CBLN1	2	65974981	65977179		DUP(1)	INV(1)		DUP(1)	DUP(1)	DEL(1)	DEL(1)	6
ENSCAFG00000010010	N4BP1	2	66544677	66561560		DUP(1)	INV(1)		DUP(1)	DUP(1)	DEL(1)	DEL(1)	6
ENSCAFG00000010013	SIAH1	2	66657696	66708337		DUP(1)	INV(1)		DUP(1)	DUP(1)	DEL(1)	DEL(1)	6
ENSCAFG00000010029	LONP2	2	66714252	66808403		DUP(1)	INV(1)		DUP(1)	BND(1), DUP(1)	DEL(1)	DEL(1)	6
ENSCAFG00000010061	ABCC11	2	66817151	66875988		DUP(1)	INV(1)		DUP(1)	DUP(1)	DEL(1)	DEL(1)	6
ENSCAFG00000010194	ABCC12	2	66885042	66968060		DUP(1)	INV(1)		DUP(1)	DUP(1)	DEL(1)	DEL(1)	6
ENSCAFG00000010225	PHKB	2	67254542	67476532		BND(1), DUP(1)	BND(1), INV(1)		DUP(1)	DUP(1)	DEL(1)	DEL(1)	6
ENSCAFG00000029426	NETO2	2	67789035	67835436		DUP(1)	BND(1), INV(1)		DUP(1)	DUP(1)	DEL(1)	DEL(1)	6
ENSCAFG00000023721		2	67902694	67915385		DUP(1)	INV(1)		DUP(1)	DUP(1)	DEL(1)	DEL(1)	6
ENSCAFG00000010289	ZSCAN20	2	67939744	67953209		DUP(1)	INV(1)		DUP(1)	DUP(1)	DEL(1)	DEL(1)	6
ENSCAFG00000010340	PHC2	2	67993366	68115324		DUP(1)	INV(1)		DUP(1)	DUP(1)	DEL(1)	DEL(1)	6
ENSCAFG00000023543	ZNF362	2	68142342	68168440		DUP(1)	INV(1)		DUP(1)	DUP(1)	DEL(1)	DEL(1)	6
ENSCAFG00000029972	TRIM62	2	68247139	68264754		DUP(1)	INV(1)		DUP(1)	DUP(1)	DEL(1)	DEL(1)	6
ENSCAFG00000010369	AZIN2	2	68286195	68323710		DUP(1)	INV(1)		DUP(1)	DUP(1)	DEL(1)	DEL(1)	6
ENSCAFG00000010390	AK2	2	68350057	68371090		DUP(1)	INV(1)		DUP(1)	DUP(1)	DEL(1)	DEL(1)	6
ENSCAFG00000010404	RNF19B	2	68413108	68434526		DUP(1)	INV(1)		DUP(1)	DUP(1)	DEL(1)	DEL(1)	6
ENSCAFG00000010413	TMEM54	2	68458179	68465185		DUP(1)	INV(1)		DUP(1)	DUP(1)	DEL(1)	DEL(1)	6
ENSCAFG00000010425	HPCA	2	68465280	68473310		DUP(1)	INV(1)		DUP(1)	DUP(1)	DEL(1)	DEL(1)	6
ENSCAFG00000010445	FNDC5	2	68485935	68492606		DUP(1)	INV(1)		DUP(1)	DUP(1)	DEL(1)	DEL(1)	6
ENSCAFG00000010456	S100PBP	2	68496880	68535609		DUP(1)	INV(1)		DUP(1)	DUP(1)	DEL(1)	DEL(1)	6
ENSCAFG00000010481	YARS1	2	68535447	68565439		DUP(1)	BND(1), INV(1)		DUP(1)	DUP(1)	DEL(1)	DEL(1)	6
ENSCAFG00000044849		2	68568804	68575534		DUP(1)	INV(1)		DUP(1)	DUP(1)	DEL(1)	DEL(1)	6
ENSCAFG00000011669	SRSF4	2	71394037	71471997		DUP(1)	INV(1)	BND(1)	DUP(1)	DUP(1)	DEL(1)		6
ENSCAFG00000011711	GMEB1	2	71808475	71842211		DUP(1)	INV(1)	BND(1)	DUP(1)	BND(2), DUP(1)	DEL(1)		6
ENSCAFG00000011801	PHACTR4	2	71984730	72080194		DUP(1)	INV(1)		DUP(1)	DUP(1)	DEL(1)	BND(1)	6
ENSCAFG00000008374	CCNH	3	21046472	21178315	DUP(1)		INV(1)	BND(1), INV(1)	DUP(1)	DUP(1)	BND(1)		6
ENSCAFG00000008410	RASA1	3	21054930	21176757	DUP(1)		INV(1)	BND(1), INV(1)	DUP(1)	DUP(1)	BND(1)		6
ENSCAFG00000008467	EDIL3	3	23417835	23808538	DUP(1)		BND(1), INV(1)	INV(1)	DUP(1)	BND(1), DUP(1)		BND(1)	6
ENSCAFG00000032036		3	26521226	26547469	BND(1), DUP(1)		INV(1)	INV(1)	DUP(1)	DUP(1)		BND(1)	6
ENSCAFG00000008834	ZFYVE16	3	26664068	26699073	DUP(1)		INV(1)	INV(1)	DUP(1)	BND(2), DUP(1)	BND(1)		6
ENSCAFG00000009138	DMGDH	3	27790324	27856601	DUP(1)		INV(1)	BND(1), INV(1)	DUP(1)	DUP(1)	BND(1)		6
ENSCAFG00000009281	F2RL1	3	29800211	29810180	DUP(1)		INV(1)	INV(1)	DUP(1)	DUP(1)	BND(1)		6
ENSCAFG00000009293	IQGAP2	3	29894870	30174259	DEL(1), DUP(1)		INV(1)	INV(1)	DUP(1)	DEL(1), DUP(1)		BND(2)	6
ENSCAFG00000009530	ANKRD31	3	31028026	31186827	DUP(1)	BND(1)	INV(1)	INV(1)	BND(1), DUP(1)	DUP(1)			6
ENSCAFG00000009921	GABRG3	3	32964122	33642686	DUP(1)		INV(1)	INV(1)	DUP(1)	BND(2), DUP(1)	BND(1)		6
ENSCAFG00000010286	OTUD7A	3	37348170	37548885	DUP(1)		BND(2), INV(1)	INV(1)	DUP(1)	DUP(1)		BND(1)	6
ENSCAFG00000010382	APBA2	3	38243102	38430887	DUP(1)		INV(1)	INV(1)	DUP(1)	DUP(1)		BND(1)	6
ENSCAFG00000010407	TJP1	3	38997076	39241574	DUP(1)		BND(1), INV(1)	INV(1)	DUP(1)	BND(1), DUP(1)		BND(1)	6
ENSCAFG00000010503	TM2D3	3	39421549	39511268	DUP(1)		INV(1)	INV(1)	DUP(1)	DUP(1)		BND(1)	6
ENSCAFG00000010679	ASB7	3	40320391	40414671	DUP(1)		INV(1)	INV(1)	DUP(1)	DUP(1)	BND(1)		6
ENSCAFG00000010811	LRRC28	3	41337328	41496755	DUP(1)	DUP(1)	INV(1)	INV(1)	DUP(1)	DUP(1), INV(1)			6
ENSCAFG00000010827	TTC23	3	41506321	41594050	DUP(1)	DUP(1)	INV(1)	INV(1)	DUP(1)	DUP(1), INV(1)			6
ENSCAFG00000011760	POLG	3	52357068	52421544	DEL(1)	BND(1)	INV(1)	INV(1)		INV(1)		BND(1)	6
ENSCAFG00000012909	ZNF592	3	53990434	54114486		BND(1)	INV(1)	INV(1)	BND(1)	INV(1)		BND(1)	6
ENSCAFG00000016105	WDR19	3	73137250	73221512		BND(1)	INV(1)	INV(1)	BND(1)	DEL(1)		BND(1)	6
ENSCAFG00000041952		3	73209645	73226830		BND(1)	INV(1)	INV(1)	BND(1)	DEL(1)		BND(1)	6
ENSCAFG00000013221	CTNNA3	4	17372245	19017093	BND(2)			BND(2)	DEL(1)	DEL(1)	BND(1)	BND(3)	6
ENSCAFG00000015340	ADK	4	24540659	25046464	BND(1)	BND(2)	BND(1)	BND(2)	DEL(1)	BND(4), DEL(1), INV(1)			6
ENSCAFG00000015954	GRID1	4	33516911	34156416	INV(1)		DEL(1)		DEL(1)	DEL(1), INV(1)	BND(1)	BND(1)	6
ENSCAFG00000016689	CLTB	4	36791891	36935278	INV(1)		DEL(1)	BND(2)	BND(1), DEL(1)	BND(1), DEL(1), INV(1)	BND(1), INV(2)		6
ENSCAFG00000016684	FAF2	4	36822735	36890839	INV(1)		DEL(1)	BND(1)	DEL(1)	DEL(1), INV(1)	INV(2)		6
ENSCAFG00000014320	THOC3	4	37057940	37199448	INV(1)	BND(1)	DEL(1)		DEL(1)	DEL(1), INV(1)	INV(2)		6
ENSCAFG00000018685	CPLANE1	4	71430575	71567267	INV(1)			INV(1)	BND(1)	BND(1), DEL(1)	DEL(1)	BND(1)	6
ENSCAFG00000011695	JHY	5	11384434	11443185	BND(1)		DEL(1)	DEL(1)		DEL(2), DUP(1), INV(1)	BND(1)	INV(2)	6
ENSCAFG00000013898	ANKK1	5	19801542	19814481	INV(1)	INV(1)	DEL(1), INV(1)			DEL(4), DUP(1), INV(3)	INV(1)	INV(3)	6
ENSCAFG00000013902	TTC12	5	19829874	19873145	INV(1)	INV(1)	DEL(1), INV(1)			DEL(4), DUP(1), INV(3)	INV(1)	INV(3)	6
ENSCAFG00000013844	NCAM1	5	19895613	20191995	INV(1)	INV(1)	DEL(1), INV(1)			BND(1), DEL(4), DUP(1), INV(3)	INV(1)	BND(1), INV(3)	6
ENSCAFG00000044067		5	20515744	20517735	INV(1)	INV(1)	DEL(1), INV(1)			DEL(4), DUP(1), INV(3)	INV(1)	INV(3)	6
ENSCAFG00000047279		5	20883594	20896671	INV(1)	INV(1)	DEL(1), INV(1)			DEL(4), DUP(1), INV(3)	INV(1)	INV(3)	6
ENSCAFG00000013915	PTS	5	20896236	20912297	INV(1)	INV(1)	DEL(1), INV(1)			DEL(4), DUP(1), INV(3)	INV(1)	INV(3)	6
ENSCAFG00000013963	BCO2	5	20915647	20964177	INV(1)	INV(1)	DEL(1), INV(1)			DEL(4), DUP(1), INV(3)	INV(1)	INV(3)	6
ENSCAFG00000013989	TEX12	5	20968185	20972850	INV(1)	INV(1)	DEL(1), INV(1)			BND(1), DEL(4), DUP(1), INV(3)	INV(1)	INV(3)	6
ENSCAFG00000030180	IL18	5	20972871	20995348	INV(1)	INV(1)	DEL(1), INV(1)			DEL(4), DUP(1), INV(3)	INV(1)	INV(3)	6
ENSCAFG00000047557		5	21030737	21041079	INV(1)	INV(1)	DEL(1), INV(1)			DEL(4), DUP(1), INV(3)	INV(1)	INV(3)	6
ENSCAFG00000031132	TIMM8B	5	21040715	21042769	INV(1)	INV(1)	DEL(1), INV(1)			DEL(4), DUP(1), INV(3)	INV(1)	INV(3)	6
ENSCAFG00000013999	NKAPD1	5	21044817	21053847	INV(1)	INV(1)	DEL(1), INV(1)			DEL(4), DUP(1), INV(3)	INV(1)	INV(3)	6
ENSCAFG00000031426	PIH1D2	5	21053216	21063122	INV(1)	INV(1)	DEL(1), INV(1)			DEL(4), DUP(1), INV(3)	INV(1)	INV(3)	6
ENSCAFG00000014016	DLAT	5	21064026	21094153	INV(1)	INV(1)	DEL(1), INV(1)			DEL(4), DUP(1), INV(3)	INV(1)	INV(3)	6
ENSCAFG00000014061	DIXDC1	5	21100045	21167166	INV(1)	INV(1)	DEL(1), INV(1)			DEL(4), DUP(1), INV(3)	INV(1)	INV(3)	6
ENSCAFG00000031968	C5H11orf52	5	21169460	21176171	INV(1)	INV(1)	DEL(1), INV(1)			DEL(4), DUP(1), INV(3)	INV(1)	INV(3)	6
ENSCAFG00000023925	HSPB2	5	21179881	21181017	INV(1)	INV(1)	DEL(1), INV(1)			DEL(4), DUP(1), INV(3)	INV(1)	INV(3)	6
ENSCAFG00000014074	CRYAB	5	21179936	21360132	INV(1)	INV(1)	BND(1), DEL(1), INV(1)			DEL(4), DUP(1), INV(3)	INV(1)	INV(3)	6
ENSCAFG00000042167		5	21201326	21205111	INV(1)	INV(1)	DEL(1), INV(1)			DEL(4), DUP(1), INV(3)	INV(1)	INV(3)	6
ENSCAFG00000014120		5	21205552	21308300	INV(1)	INV(1)	BND(1), DEL(1), INV(1)			DEL(4), DUP(1), INV(3)	INV(1)	INV(3)	6
ENSCAFG00000014143		5	21262138	21263262	INV(1)	INV(1)	DEL(1), INV(1)			DEL(4), DUP(1), INV(3)	INV(1)	INV(3)	6
ENSCAFG00000014183	PPP2R1B	5	21322059	21394193	INV(1)	INV(1)	DEL(1), INV(1)			DEL(4), DUP(1), INV(3)	INV(1)	INV(3)	6
ENSCAFG00000014202	SIK2	5	21358902	21479841	INV(1)	INV(1)	DEL(1), INV(1)			DEL(4), DUP(1), INV(3)	INV(1)	INV(3)	6
ENSCAFG00000030623	LAYN	5	21512026	21531641	INV(1)	INV(1)	DEL(1), INV(1)			DEL(4), DUP(1), INV(3)	INV(1)	INV(3)	6
ENSCAFG00000014208	HOATZ	5	21534298	21557384	INV(1)	INV(1)	DEL(1), INV(1)			DEL(4), DUP(1), INV(3)	INV(1)	INV(3)	6
ENSCAFG00000014210	BTG4	5	21559298	21592854	INV(1)	INV(1)	DEL(1), INV(1)			DEL(4), DUP(1), INV(3)	INV(1)	INV(3)	6
ENSCAFG00000014213	POU2AF1	5	21628439	21694773	INV(1)	INV(1)	DEL(1), INV(1)			DEL(4), DUP(1), INV(3)	INV(1)	INV(3)	6
ENSCAFG00000024433		5	21731091	21741327	INV(1)	INV(1)	DEL(1), INV(1)			DEL(4), DUP(1), INV(3)	INV(1)	INV(3)	6
ENSCAFG00000014215	C5H11orf53	5	21749786	21785287	INV(1)	INV(1)	DEL(1), INV(1)			DEL(4), DUP(1), INV(3)	INV(1)	INV(3)	6
ENSCAFG00000032101		5	21948872	21949027	INV(1)	INV(1)	DEL(1), INV(1)			DEL(4), DUP(1), INV(3)	INV(1)	INV(3)	6
ENSCAFG00000014221	ARHGAP20	5	22228935	22368121	INV(1)	INV(1)	DEL(1), INV(1)			DEL(4), DUP(1), INV(3)	INV(1)	INV(3)	6
ENSCAFG00000014234		5	22317963	22318754	INV(1)	INV(1)	DEL(1), INV(1)			DEL(4), DUP(1), INV(3)	INV(1)	INV(3)	6
ENSCAFG00000014235		5	22405680	22406267	INV(1)	INV(1)	DEL(1), INV(1)			DEL(4), DUP(1), INV(3)	INV(1)	INV(3)	6
ENSCAFG00000014236	FDX1	5	22451209	22485395	INV(1)	INV(1)	DEL(1), INV(1)			DEL(4), DUP(1), INV(3)	INV(1)	INV(3)	6
ENSCAFG00000014273	RDX	5	22571286	22642811	INV(1)	INV(1)	DEL(1), INV(1)			BND(1), DEL(4), DUP(1), INV(3)	INV(1)	INV(3)	6
ENSCAFG00000014297	ZC3H12C	5	22669947	22747506	INV(1)	INV(1)	DEL(1), INV(1)			BND(1), DEL(4), DUP(1), INV(3)	INV(1)	BND(1), INV(3)	6
ENSCAFG00000023392	C5H11orf87	5	23288441	23289768	INV(1)	INV(1)	DEL(1), INV(1)			DEL(4), DUP(1), INV(3)	INV(1)	INV(3)	6
ENSCAFG00000014332	EXPH5	5	23985054	24075963	INV(1)	INV(1)	DEL(1), INV(1)			DEL(4), DUP(1), INV(3)	INV(1)	INV(3)	6
ENSCAFG00000014348	POGLUT3	5	24082812	24103829	INV(1)	INV(1)	DEL(1), INV(1)			DEL(4), DUP(1), INV(3)	INV(1)	INV(3)	6
ENSCAFG00000014425	C5H11orf65	5	24121409	24166291	INV(1)	INV(1)	DEL(1)			DEL(4), DUP(1), INV(3)	BND(1), INV(1)	INV(3)	6
ENSCAFG00000014454	ATM	5	24182135	24297207	INV(1)	INV(1)	DEL(1)			DEL(4), DUP(1), INV(3)	INV(1)	INV(3)	6
ENSCAFG00000014527	NPAT	5	24296653	24346935	INV(1)	INV(1)	DEL(1)			DEL(5), DUP(1), INV(3)	INV(1)	INV(3)	6
ENSCAFG00000014570	ACAT1	5	24361301	24379812	INV(1)	INV(1)	DEL(1)			DEL(5), DUP(1), INV(3)	INV(1)	INV(3)	6
ENSCAFG00000048022		5	24453899	24454537	INV(1)	INV(1)	DEL(1)			DEL(4), DUP(1), INV(3)	INV(1)	INV(3)	6
ENSCAFG00000032014	RAB39A	5	24519240	24546606	INV(1)	INV(1)	DEL(1)			DEL(4), DUP(1), INV(3)	INV(1)	INV(3)	6
ENSCAFG00000014668	SLC35F2	5	24607815	24658053	INV(1)	INV(1)	DEL(1)			DEL(4), DUP(1), INV(3)	INV(1)	INV(3)	6
ENSCAFG00000014664		5	24612780	24614759	INV(1)	INV(1)	DEL(1)			DEL(4), DUP(1), INV(3)	INV(1)	INV(3)	6
ENSCAFG00000044773		5	24716293	24716388	INV(1)	INV(1)	DEL(1)			DEL(4), DUP(1), INV(3)	INV(1)	INV(3)	6
ENSCAFG00000014676	ELMOD1	5	24750021	24811119	INV(1)	INV(1)	DEL(1)			DEL(4), DUP(1), INV(3)	INV(1)	INV(3)	6
ENSCAFG00000049543		5	24824280	24824597	INV(1)	INV(1)	DEL(1)			DEL(4), DUP(1), INV(3)	INV(1)	INV(3)	6
ENSCAFG00000014718	CWF19L2	5	24833373	25080451	INV(1)	INV(1)	BND(1), DEL(1)			BND(1), DEL(4), DUP(1), INV(3)	INV(1)	INV(3)	6
ENSCAFG00000014739	GUCY1A2	5	25291583	25686947	INV(1)	INV(1)	DEL(1)			DEL(4), DUP(1), INV(3)	INV(1)	INV(3)	6
ENSCAFG00000014760	MRPS36	5	25834145	25834559	INV(1)	INV(1)	DEL(1)			DEL(3), DUP(1), INV(3)	INV(1)	INV(3)	6
ENSCAFG00000014775	AASDHPPT	5	26169716	26193952	INV(1)	INV(1)	DEL(1)			DEL(4), DUP(1), INV(3)	INV(1)	INV(3)	6
ENSCAFG00000014788	KBTBD3	5	26194536	26225471	INV(1)	INV(1)	DEL(1)			DEL(4), DUP(1), INV(3)	INV(1)	INV(3)	6
ENSCAFG00000031997	MSANTD4	5	26251180	26256237	INV(1)	INV(1)	DEL(1)			DEL(4), DUP(1), INV(3)	INV(1)	INV(3)	6
ENSCAFG00000014838	GRIA4	5	26272970	26642100	INV(1)	INV(1)	DEL(1)			DEL(4), DUP(2), INV(3)	INV(1)	BND(1), INV(3)	6
ENSCAFG00000047369		5	26328410	26329260	INV(1)	INV(1)	DEL(1)			DEL(3), DUP(1), INV(3)	INV(1)	INV(3)	6
ENSCAFG00000014860	CASP4	5	27132565	27149736	INV(1)	INV(1)	DEL(1)			DEL(3), DUP(2), INV(3)	INV(1)	INV(3)	6
ENSCAFG00000014864	CASP12	5	27161700	27177683	INV(1)	INV(1)	DEL(1), INV(1)			DEL(3), DUP(2), INV(3)	INV(1)	INV(3)	6
ENSCAFG00000014869		5	27235458	27237107	INV(1)	INV(1)	DEL(1), INV(1)			DEL(3), DUP(2), INV(3)	INV(1)	INV(3)	6
ENSCAFG00000048060		5	27798990	27799174	INV(1)	INV(1)	DEL(1), INV(1)			DEL(4), DUP(2), INV(3)	INV(1)	DEL(1), INV(3)	6
ENSCAFG00000032342	PDGFD	5	27863591	28089936	INV(1)	INV(1)	BND(1), DEL(1), INV(1)			DEL(4), DUP(2), INV(3)	INV(1)	DEL(1), INV(3)	6
ENSCAFG00000014888	DDI1	5	27965768	27977749	INV(1)	INV(1)	DEL(1), INV(1)			DEL(4), DUP(2), INV(3)	INV(1)	DEL(1), INV(3)	6
ENSCAFG00000047312		5	28555807	28558398	INV(1)	INV(1)	DEL(1)			DEL(4), DUP(2), INV(3)	INV(1)	DEL(1), INV(3)	6
ENSCAFG00000015023		5	28727954	28729676	INV(1)	INV(1)	DEL(1)			DEL(4), DUP(2), INV(3)	INV(1)	DEL(1), INV(3)	6
ENSCAFG00000015037	DCUN1D5	5	28740087	28766858	INV(1)	INV(1)	DEL(1)			DEL(4), DUP(2), INV(3)	INV(1)	DEL(1), INV(3)	6
ENSCAFG00000015043	MMP13	5	28850522	28864121	INV(1)	INV(1)	DEL(1)			DEL(4), DUP(2), INV(3)	INV(1)	BND(2), DEL(1), INV(3)	6
ENSCAFG00000023615	MMP12	5	28918594	28933309	INV(1)	INV(1)	DEL(1)			DEL(4), DUP(2), INV(3)	INV(1)	DEL(1), INV(3)	6
ENSCAFG00000015063	MMP3	5	28949631	28958222	INV(1)	INV(1)	DEL(1)			DEL(4), DUP(2), INV(3)	INV(1)	DEL(1), INV(3)	6
ENSCAFG00000015054	MMP1	5	28978473	28986648	INV(1)	INV(1)	DEL(1)			DEL(4), DUP(2), INV(3)	INV(1)	DEL(1), INV(3)	6
ENSCAFG00000023335	MMP8	5	29035820	29046808	INV(1)	INV(1)	DEL(1)			DEL(4), DUP(2), INV(3)	INV(1)	DEL(1), INV(3)	6
ENSCAFG00000015066	MMP27	5	29051000	29064702	INV(1)	INV(1)	DEL(1)			DEL(4), DUP(2), INV(3)	INV(1)	DEL(1), INV(3)	6
ENSCAFG00000015080	MMP7	5	29187851	29196153	INV(1)	INV(1)	DEL(1)			DEL(4), DUP(2), INV(3)	INV(1)	DEL(1), INV(3)	6
ENSCAFG00000023029	BIRC2	5	29294692	29312771	INV(1)	INV(1)	DEL(1)			DEL(4), DUP(2), INV(3)	INV(1)	DEL(1), INV(3)	6
ENSCAFG00000015105	BIRC3	5	29325331	29337240	INV(1)	INV(1)	DEL(1)			DEL(4), DUP(2), INV(3)	INV(1)	DEL(1), INV(3)	6
ENSCAFG00000031728	YAP1	5	29394541	29496251	INV(1)	INV(1)	DEL(1)			DEL(4), DUP(2), INV(3)	BND(1), INV(1)	DEL(1), INV(3)	6
ENSCAFG00000015127	CFAP300	5	29512182	29527849	INV(1)	INV(1)	DEL(1)			DEL(4), DUP(2), INV(3)	INV(1)	DEL(1), INV(3)	6
ENSCAFG00000023699	ANGPTL5	5	29544234	29679594	INV(1)	INV(1)	DEL(1)			BND(1), DEL(4), DUP(2), INV(3)	INV(1)	DEL(1), INV(3)	6
ENSCAFG00000015131	CEP126	5	29559740	29660434	INV(1)	INV(1)	DEL(1)			DEL(4), DUP(2), INV(3)	INV(1)	DEL(1), INV(3)	6
ENSCAFG00000015194	TRPC6	5	29897210	30007723	BND(1), INV(1)	INV(1)	DEL(1)			DEL(4), DUP(2), INV(3)	INV(1)	DEL(1), INV(2)	6
ENSCAFG00000048893		5	30065438	30069259	INV(1)	INV(1)	DEL(1)			DEL(4), DUP(2), INV(3)	INV(1)	DEL(1), INV(2)	6
ENSCAFG00000015219	ZZEF1	5	30135759	30235865	INV(1)	INV(1)	DEL(1)			DEL(4), DUP(2), INV(3)	INV(1)	DEL(1), INV(2)	6
ENSCAFG00000015227	CYB5D2	5	30236397	30244532	INV(1)	INV(1)	DEL(1)			DEL(4), DUP(2), INV(3)	INV(1)	DEL(1), INV(2)	6
ENSCAFG00000029941	UBE2G1	5	30334968	30427529	INV(1)	INV(1)	DEL(1)			DEL(5), DUP(2), INV(3)	INV(1)	DEL(1), INV(2)	6
ENSCAFG00000015250	SPNS3	5	30464513	30526882	INV(1)	INV(1)	DEL(1)			DEL(4), DUP(2), INV(3)	INV(1)	DEL(1), INV(2)	6
ENSCAFG00000015266	MYBBP1A	5	30526720	30539483	INV(1)	INV(1)	DEL(1)			DEL(4), DUP(2), INV(3)	INV(1)	DEL(1), INV(2)	6
ENSCAFG00000015282	GGT6	5	30540450	30543773	INV(1)	INV(1)	DEL(1)			DEL(4), DUP(2), INV(3)	INV(1)	DEL(1), INV(2)	6
ENSCAFG00000015292	SMTNL2	5	30565639	30614673	INV(1)	INV(1)	DEL(1)			DEL(4), DUP(2), INV(3)	INV(1)	DEL(1), INV(2)	6
ENSCAFG00000015305	FBXO39	5	30619794	30624493	INV(1)	INV(1)	DEL(1)			DEL(4), DUP(2), INV(3)	INV(1)	DEL(1), INV(2)	6
ENSCAFG00000031602	XAF1	5	30626356	30637130	INV(1)	INV(1)	DEL(1)			DEL(4), DUP(2), INV(3)	INV(1)	DEL(1), INV(2)	6
ENSCAFG00000015368	SLC13A5	5	30655760	30674653	INV(1)	INV(1)	DEL(1)			DEL(4), DUP(2), INV(3)	INV(1)	DEL(1), INV(2)	6
ENSCAFG00000049231		5	30693925	30700415	INV(1)	INV(1)	DEL(1)			DEL(4), DUP(2), INV(3)	INV(1)	DEL(1), INV(2)	6
ENSCAFG00000023445	MED31	5	30700188	30700580	INV(1)	INV(1)	DEL(1)			DEL(4), DUP(2), INV(3)	INV(1)	DEL(1), INV(2)	6
ENSCAFG00000046178	TXNDC17	5	30701700	30703739	INV(1)	INV(1)	DEL(1)			DEL(4), DUP(2), INV(3)	INV(1)	DEL(1), INV(2)	6
ENSCAFG00000015422	KIAA0753	5	30708253	30748878	INV(1)	INV(1)	DEL(1)			DEL(4), DUP(2), INV(3)	INV(1)	DEL(1), INV(2)	6
ENSCAFG00000015453	PITPNM3	5	30754963	30819443	INV(1)	INV(1)	DEL(1)			DEL(4), DUP(2), INV(3)	INV(1)	DEL(1), INV(2)	6
ENSCAFG00000015464	PIMREG	5	30820867	30825300	INV(1)	INV(1)	DEL(1)			DEL(4), DUP(2), INV(3)	INV(1)	DEL(1), INV(2)	6
ENSCAFG00000015473	AIPL1	5	30824683	30834128	INV(1)	INV(1)	DEL(1)			DEL(4), DUP(2), INV(3)	INV(1)	DEL(1), INV(2)	6
ENSCAFG00000015484	WSCD1	5	30995909	31023536	INV(1)	INV(1)	DEL(1)			DEL(4), DUP(2), INV(3)	INV(1)	DEL(1), INV(2)	6
ENSCAFG00000015493	NLRP1	5	31266621	31299304	INV(1)	INV(1)	DEL(1)			DEL(4), DUP(2), INV(3)	INV(1)	DEL(1), INV(2)	6
ENSCAFG00000031261		5	31307647	31308006	INV(1)	INV(1)	DEL(1)			DEL(4), DUP(2), INV(3)	INV(1)	DEL(1), INV(2)	6
ENSCAFG00000043121		5	31315176	31315796	INV(1)	INV(1)	DEL(1)			DEL(4), DUP(2), INV(3)	INV(1)	DEL(1), INV(2)	6
ENSCAFG00000032265	DERL2	5	31319717	31330841	INV(1)	INV(1)	DEL(1)			DEL(4), DUP(2), INV(3)	INV(1)	DEL(1), INV(2)	6
ENSCAFG00000015535	DHX33	5	31338620	31346422	INV(1)	INV(1)	DEL(1)			DEL(4), DUP(2), INV(3)	INV(1)	DEL(1), INV(2)	6
ENSCAFG00000015542	C1QBP	5	31354723	31359469	INV(1)	INV(1)	DEL(1)			DEL(4), DUP(2), INV(3)	INV(1)	DEL(1), INV(2)	6
ENSCAFG00000015544	RPAIN	5	31358594	31365971	INV(1)	INV(1)	DEL(1)			DEL(4), DUP(2), INV(3)	INV(1)	DEL(1), INV(2)	6
ENSCAFG00000015552	NUP88	5	31366244	31389780	INV(1)	INV(1)	DEL(1)			DEL(4), DUP(2), INV(3)	INV(1)	DEL(1), INV(2)	6
ENSCAFG00000015599	SCIMP	5	31534226	31549175	INV(1)	INV(1)	DEL(1)			DEL(4), DUP(2), INV(5)	INV(1)	DEL(1), INV(2)	6
ENSCAFG00000028732	ZFP3	5	31581580	31583091	INV(1)	INV(1)	DEL(1)			DEL(4), DUP(2), INV(5)	INV(1)	DEL(1), INV(2)	6
ENSCAFG00000015611	KIF1C	5	31613398	31633736	INV(1)	INV(1)	DEL(1)			DEL(4), DUP(2), INV(5)	INV(1)	DEL(1), INV(2)	6
ENSCAFG00000015674	CAMTA2	5	31631838	31657792	INV(1)	INV(1)	DEL(1)			DEL(4), DUP(2), INV(5)	INV(1)	DEL(1), INV(2)	6
ENSCAFG00000023165	INCA1	5	31639189	31642914	INV(1)	INV(1)	DEL(1)			DEL(4), DUP(2), INV(5)	INV(1)	DEL(1), INV(2)	6
ENSCAFG00000015761	SPAG7	5	31657699	31661420	INV(1)	INV(1)	DEL(1)			DEL(4), DUP(2), INV(5)	INV(1)	DEL(1), INV(2)	6
ENSCAFG00000015827	PFN1	5	31670194	31671895	INV(1)	INV(1)	DEL(1)			DEL(4), DUP(2), INV(5)	INV(1)	DEL(1), INV(2)	6
ENSCAFG00000015830	RNF167	5	31674284	31676441	INV(1)	INV(1)	DEL(1)			DEL(4), DUP(2), INV(5)	INV(1)	DEL(1), INV(2)	6
ENSCAFG00000015836	SLC25A11	5	31675740	31679933	INV(1)	INV(1)	DEL(1)			DEL(4), DUP(2), INV(5)	INV(1)	DEL(1), INV(2)	6
ENSCAFG00000015838	CHRNE	5	31696993	31708671	INV(1)	INV(1)	DEL(1)			DEL(4), DUP(2), INV(5)	INV(1)	DEL(1), INV(2)	6
ENSCAFG00000015747	MINK1	5	31708553	31749842	INV(1)	INV(1)	DEL(1)			BND(2), DEL(4), DUP(2), INV(5)	INV(1)	DEL(1), INV(2)	6
ENSCAFG00000015843	PLD2	5	31756433	31767066	INV(1)	INV(1)	DEL(1)			DEL(4), DUP(2), INV(5)	INV(1)	DEL(1), INV(2)	6
ENSCAFG00000046750	C17orf114	5	31772719	31773356	INV(1)	INV(1)	DEL(1)			DEL(4), DUP(2), INV(5)	INV(1)	DEL(1), INV(2)	6
ENSCAFG00000015855	PSMB6	5	31776293	31778682	INV(1)	INV(1)	DEL(1)			DEL(4), DUP(2), INV(5)	INV(1)	DEL(1), INV(2)	6
ENSCAFG00000015863	GLTPD2	5	31782917	31784326	INV(1)	INV(1)	DEL(1)			DEL(4), DUP(2), INV(5)	INV(1)	DEL(1), INV(2)	6
ENSCAFG00000015866	VMO1	5	31786057	31787068	INV(1)	INV(1)	DEL(1)			DEL(4), DUP(2), INV(5)	INV(1)	DEL(1), INV(2)	6
ENSCAFG00000015871	TM4SF5	5	31788528	31795956	INV(1)	INV(1)	DEL(1)			DEL(4), DUP(2), INV(5)	INV(1)	DEL(1), INV(2)	6
ENSCAFG00000015881	ZMYND15	5	31811471	31816345	INV(1)	INV(1)	DEL(1)			DEL(4), DUP(2), INV(5)	INV(1)	DEL(1), INV(2)	6
ENSCAFG00000015892	CXCL16	5	31816667	31820840	INV(1)	INV(1)	DEL(1)			DEL(4), DUP(2), INV(5)	INV(1)	DEL(1), INV(2)	6
ENSCAFG00000015894	MED11	5	31821610	31822890	INV(1)	INV(1)	DEL(1)			DEL(4), DUP(2), INV(5)	INV(1)	DEL(1), INV(2)	6
ENSCAFG00000015905	ARRB2	5	31829864	31839454	INV(1)	INV(1)	DEL(1)			DEL(4), DUP(2), INV(5)	INV(1)	DEL(1), INV(2)	6
ENSCAFG00000015914	PELP1	5	31842671	31860238	INV(1)	INV(1)	DEL(1)			DEL(4), DUP(2), INV(5)	INV(1)	DEL(1), INV(2)	6
ENSCAFG00000015949	ALOX15	5	31882501	32038119	INV(1)	INV(1)	DEL(1)			DEL(4), DUP(2), INV(5)	INV(1)	DEL(1), INV(2)	6
ENSCAFG00000045546		5	31947705	31953758	INV(1)	INV(1)	DEL(1)			DEL(4), DUP(2), INV(5)	INV(1)	DEL(1), INV(2)	6
ENSCAFG00000015960	RNASEK	5	32040328	32042291	INV(1)	INV(1)	DEL(1)			DEL(4), DUP(2), INV(5)	INV(1)	DEL(1), INV(2)	6
ENSCAFG00000015964	C17orf49	5	32042540	32045364	INV(1)	INV(1)	DEL(1)			DEL(4), DUP(2), INV(5)	INV(1)	DEL(1), INV(2)	6
ENSCAFG00000015968	BCL6B	5	32050457	32056831	INV(1)	INV(1)	DEL(1)			DEL(4), DUP(2), INV(5)	INV(1)	DEL(1), INV(2)	6
ENSCAFG00000015972	SLC16A13	5	32059463	32062564	INV(1)	INV(1)	DEL(1)			DEL(4), DUP(2), INV(5)	INV(1)	DEL(1), INV(2)	6
ENSCAFG00000015973	SLC16A11	5	32063291	32065835	INV(1)	INV(1)	DEL(1)			DEL(4), DUP(2), INV(5)	INV(1)	DEL(1), INV(2)	6
ENSCAFG00000041926	CLEC10A	5	32089454	32159866	INV(1)	INV(1)	DEL(1)			DEL(4), DUP(2), INV(5)	BND(2), INV(1)	BND(2), DEL(1), INV(2)	6
ENSCAFG00000023018	ASGR2	5	32111984	32119003	INV(1)	INV(1)	DEL(1)			DEL(4), DUP(2), INV(5)	INV(1)	BND(1), DEL(1), INV(2)	6
ENSCAFG00000015995	DLG4	5	32163594	32188126	INV(1)	INV(1)	DEL(1)			DEL(4), DUP(2), INV(5)	INV(1)	DEL(1), INV(2)	6
ENSCAFG00000016016	ACADVL	5	32186502	32327990	INV(1)	INV(1)	DEL(1)			BND(1), DEL(4), DUP(2), INV(5)	INV(1)	DEL(1), INV(2)	6
ENSCAFG00000016066	DVL2	5	32194313	32201857	INV(1)	INV(1)	DEL(1)			DEL(4), DUP(2), INV(4)	INV(1)	DEL(1), INV(2)	6
ENSCAFG00000016096	PHF23	5	32202825	32207000	INV(1)	INV(1)	DEL(1)			DEL(4), DUP(2), INV(4)	INV(1)	DEL(1), INV(2)	6
ENSCAFG00000016104	GABARAP	5	32207887	32209908	INV(1)	INV(1)	DEL(1)			DEL(4), DUP(2), INV(4)	INV(1)	DEL(1), INV(2)	6
ENSCAFG00000016110	CTDNEP1	5	32211343	32216698	INV(1)	INV(1)	DEL(1)			DEL(4), DUP(2), INV(4)	INV(1)	DEL(1), INV(2)	6
ENSCAFG00000016117	ELP5	5	32217464	32223732	INV(1)	INV(1)	DEL(1)			DEL(4), DUP(2), INV(4)	INV(1)	DEL(1), INV(2)	6
ENSCAFG00000016124	CLDN7	5	32224040	32226168	INV(1)	INV(1)	DEL(1)			DEL(4), DUP(2), INV(4)	INV(1)	DEL(1), INV(2)	6
ENSCAFG00000016126	SLC2A4	5	32238095	32244021	INV(1)	INV(1)	DEL(1)			DEL(4), DUP(2), INV(4)	INV(1)	DEL(1), INV(2)	6
ENSCAFG00000016128	YBX2	5	32245056	32251985	INV(1)	INV(1)	DEL(1)			DEL(4), DUP(2), INV(4)	INV(1)	DEL(1), INV(2)	6
ENSCAFG00000016129		5	32267922	32272172	INV(1)	INV(1)	DEL(1)			DEL(4), DUP(2), INV(4)	INV(1)	DEL(1), INV(2)	6
ENSCAFG00000016137	GPS2	5	32273173	32275580	INV(1)	INV(1)	DEL(1)			DEL(4), DUP(2), INV(4)	INV(1)	DEL(1), INV(2)	6
ENSCAFG00000016148	NEURL4	5	32276079	32287288	INV(1)	INV(1)	DEL(1)			DEL(4), DUP(2), INV(4)	INV(1)	DEL(1), INV(2)	6
ENSCAFG00000045519		5	32288009	32291873	INV(1)	INV(1)	DEL(1)			DEL(4), DUP(2), INV(4)	INV(1)	DEL(1), INV(2)	6
ENSCAFG00000016225	ACAP1	5	32292163	32305234	INV(1)	INV(1)	DEL(1)			BND(1), DEL(4), DUP(2), INV(4)	INV(1)	DEL(1), INV(2)	6
ENSCAFG00000041279	TMEM95	5	32309129	32310965	INV(1)	INV(1)	DEL(1)			DEL(4), DUP(2), INV(4)	INV(1)	DEL(1), INV(2)	6
ENSCAFG00000016280	TNK1	5	32321272	32326158	INV(1)	INV(1)	DEL(1)			DEL(4), DUP(2), INV(4)	INV(1)	DEL(1), INV(2)	6
ENSCAFG00000016288	PLSCR3	5	32327475	32331401	INV(1)	INV(1)	DEL(1)			DEL(4), DUP(2), INV(4)	INV(1)	DEL(1), INV(2)	6
ENSCAFG00000023205		5	32333118	32337715	INV(1)	INV(1)	DEL(1)			DEL(4), DUP(2), INV(4)	INV(1)	DEL(1), INV(2)	6
ENSCAFG00000016292	NLGN2	5	32340335	32352412	INV(1)	INV(1)	DEL(1)			DEL(4), DUP(2), INV(4)	INV(1)	DEL(1), INV(2)	6
ENSCAFG00000044001	SPEM1	5	32354153	32355401	INV(1)	INV(1)	DEL(1)			DEL(4), DUP(2), INV(4)	INV(1)	DEL(1), INV(2)	6
ENSCAFG00000016297	SPEM2	5	32357336	32359129	INV(1)	INV(1)	DEL(1)			DEL(4), DUP(2), INV(4)	INV(1)	DEL(1), INV(2)	6
ENSCAFG00000016298	TMEM102	5	32366159	32367771	INV(1)	INV(1)	DEL(1)			DEL(4), DUP(2), INV(4)	INV(1)	DEL(1), INV(2)	6
ENSCAFG00000028562	FGF11	5	32369831	32373020	INV(1)	INV(1)	DEL(1)			DEL(4), DUP(2), INV(4)	INV(1)	DEL(1), INV(2)	6
ENSCAFG00000016315	CHRNB1	5	32375215	32382929	INV(1)	INV(1)	DEL(1)			DEL(4), DUP(2), INV(4)	INV(1)	DEL(1), INV(2)	6
ENSCAFG00000016341	ZBTB4	5	32384353	32399306	INV(1)	INV(1)	DEL(1)			DEL(4), DUP(2), INV(4)	INV(1)	DEL(1), INV(2)	6
ENSCAFG00000024667		5	32400850	32402340	INV(1)	INV(1)	DEL(1)			DEL(4), DUP(2), INV(4)	INV(1)	DEL(1), INV(2)	6
ENSCAFG00000016532	POLR2A	5	32403829	32429681	INV(1)	INV(1)	DEL(1)			DEL(4), DUP(2), INV(4)	INV(1)	DEL(1), INV(2)	6
ENSCAFG00000045312	TNFSF12	5	32473083	32481121	INV(1)	INV(1)	DEL(1)			DEL(4), DUP(2), INV(4)	INV(1)	DEL(1), INV(2)	6
ENSCAFG00000016618	TNFSF13	5	32482723	32484789	INV(1)	INV(1)	DEL(1)			DEL(4), DUP(2), INV(4)	INV(1)	DEL(1), INV(2)	6
ENSCAFG00000016628	EIF4A1	5	32484572	32500805	INV(1)	INV(1)	DEL(1)			DEL(4), DUP(2), INV(4)	DEL(1), INV(1)	DEL(1), INV(2)	6
ENSCAFG00000016641	CD68	5	32501380	32503183	INV(1)	INV(1)	DEL(1)			DEL(4), DUP(2), INV(4)	DEL(1), INV(1)	DEL(1), INV(2)	6
ENSCAFG00000016651	MPDU1	5	32504695	32507291	INV(1)	INV(1)	DEL(1)			DEL(4), DUP(2), INV(4)	DEL(1), INV(1)	DEL(1), INV(2)	6
ENSCAFG00000016662	SOX15	5	32508074	32509333	INV(1)	INV(1)	DEL(1)			DEL(4), DUP(2), INV(4)	DEL(1), INV(1)	DEL(1), INV(2)	6
ENSCAFG00000016685	FXR2	5	32511338	32525683	INV(1)	INV(1)	DEL(1)			DEL(4), DUP(2), INV(4)	DEL(1), INV(1)	DEL(1), INV(2)	6
ENSCAFG00000016670	SAT2	5	32534310	32535846	INV(1)	INV(1)	DEL(1)			DEL(4), DUP(2), INV(4)	DEL(1), INV(1)	DEL(1), INV(2)	6
ENSCAFG00000016692	SHBG	5	32537138	32540624	INV(1)	INV(1)	DEL(1)			DEL(4), DUP(2), INV(4)	DEL(1), INV(1)	DEL(1), INV(2)	6
ENSCAFG00000016703	ATP1B2	5	32549167	32553504	INV(1)	INV(1)	DEL(1)			DEL(4), DUP(2), INV(4)	DEL(1), INV(1)	DEL(1), INV(2)	6
ENSCAFG00000016714	TP53	5	32560598	32574109	INV(1)	INV(1)	DEL(1)			DEL(4), DUP(2), INV(4)	DEL(1), INV(1)	DEL(1), INV(2)	6
ENSCAFG00000031192	EFNB3	5	32574134	32594333	INV(1)	INV(1)	DEL(1)			DEL(4), DUP(2), INV(4)	DEL(2), INV(1)	DEL(1), INV(2)	6
ENSCAFG00000016786	DNAH2	5	32602553	32688559	INV(1)	INV(1)	DEL(1)			DEL(4), DUP(2), INV(4)	INV(1)	DEL(1), INV(2)	6
ENSCAFG00000016817	KDM6B	5	32696211	32710666	INV(1)	INV(1)	DEL(1)			DEL(4), DUP(2), INV(4)	INV(1)	DEL(1), INV(2)	6
ENSCAFG00000016820	TMEM88	5	32711305	32712108	INV(1)	INV(1)	DEL(1)			DEL(4), DUP(2), INV(4)	INV(1)	DEL(1), INV(2)	6
ENSCAFG00000032682	NAA38	5	32712805	32713600	INV(1)	INV(1)	DEL(1)			DEL(4), DUP(2), INV(4)	INV(1)	DEL(1), INV(2)	6
ENSCAFG00000016824	CYB5D1	5	32714187	32715680	INV(1)	INV(1)	DEL(1)			DEL(4), DUP(2), INV(4)	INV(1)	DEL(1), INV(2)	6
ENSCAFG00000016859	CHD3	5	32747397	32766965	INV(1)	INV(1)	DEL(1)			DEL(4), DUP(2), INV(4)	INV(1)	DEL(1), INV(2)	6
ENSCAFG00000016900	CNTROB	5	32777341	32811518	INV(1)	INV(1)	DEL(1)			DEL(4), DUP(2), INV(4)	INV(1)	DEL(1), INV(2)	6
ENSCAFG00000016888	KCNAB3	5	32777791	32783611	INV(1)	INV(1)	DEL(1)			DEL(4), DUP(2), INV(4)	INV(1)	DEL(1), INV(2)	6
ENSCAFG00000016895	TRAPPC1	5	32784846	32786163	INV(1)	INV(1)	DEL(1)			DEL(4), DUP(2), INV(4)	INV(1)	DEL(1), INV(2)	6
ENSCAFG00000016906	GUCY2D	5	32844033	32857687	INV(1)	INV(1)	DEL(1)			DEL(4), DUP(2), INV(4)	INV(1)	DEL(1), INV(2)	6
ENSCAFG00000016928	ALOX15B	5	32878338	32888316	INV(1)	INV(1)	DEL(1)			DEL(4), DUP(2), INV(4)	INV(1)	DEL(1), INV(2)	6
ENSCAFG00000023464	ALOX12B	5	32896238	32911552	INV(1)	INV(1)	DEL(1)			DEL(4), DUP(2), INV(4)	INV(1)	DEL(1), INV(2)	6
ENSCAFG00000016949	ALOXE3	5	32918065	32941752	INV(1)	INV(1)	DEL(1)			DEL(4), DUP(2), INV(4)	INV(1)	DEL(1), INV(2)	6
ENSCAFG00000016957	HES7	5	32944037	32947591	INV(1)	INV(1)	DEL(1)			DEL(4), DUP(2), INV(3)	INV(1)	DEL(1), INV(2)	6
ENSCAFG00000016984	PER1	5	32957127	32968465	INV(1)	INV(1)	DEL(1)			DEL(4), DUP(2), INV(3)	INV(1)	DEL(1), INV(2)	6
ENSCAFG00000017001		5	32975434	32977959	INV(1)	INV(1)	DEL(1)			DEL(4), DUP(2), INV(3)	INV(1)	DEL(1), INV(2)	6
ENSCAFG00000017002	TMEM107	5	32991021	32993248	INV(1)	INV(1)	DEL(1)			DEL(4), DUP(2), INV(3)	INV(1)	DEL(1), INV(2)	6
ENSCAFG00000017005	BORCS6	5	33003149	33004204	INV(1)	INV(1)	DEL(1)			DEL(4), DUP(2), INV(3)	INV(1)	DEL(1), INV(2)	6
ENSCAFG00000045197		5	33003333	33003743	INV(1)	INV(1)	DEL(1)			DEL(4), DUP(2), INV(3)	INV(1)	DEL(1), INV(2)	6
ENSCAFG00000017015	CTC1	5	33033596	33055142	INV(1)	INV(1)	DEL(1)			DEL(4), DUP(2), INV(3)	INV(1)	DEL(1), INV(2)	6
ENSCAFG00000017021	PFAS	5	33060929	33076287	INV(1)	INV(1)	DEL(1)			DEL(4), DUP(2), INV(3)	INV(1)	DEL(1), INV(2)	6
ENSCAFG00000017030	RANGRF	5	33084397	33085812	INV(1)	INV(1)	DEL(1)			DEL(4), DUP(2), INV(3)	INV(1)	DEL(1), INV(2)	6
ENSCAFG00000017046	SLC25A35	5	33085537	33089021	INV(1)	INV(1)	DEL(1)			DEL(4), DUP(2), INV(3)	INV(1)	DEL(1), INV(2)	6
ENSCAFG00000017057	ARHGEF15	5	33098159	33121083	INV(1)	INV(1)	BND(1), DEL(1)			DEL(4), DUP(2), INV(3)	INV(1)	DEL(1), INV(2)	6
ENSCAFG00000017061	ODF4	5	33120604	33121945	INV(1)	INV(1)	DEL(1)			DEL(4), DUP(2), INV(3)	INV(1)	DEL(1), INV(2)	6
ENSCAFG00000017063	KRBA2	5	33147045	33150779	INV(1)	INV(1)	DEL(1)			DEL(4), DUP(2), INV(3)	INV(1)	DEL(1), INV(2)	6
ENSCAFG00000017066	RPL26	5	33152113	33158302	INV(1)	INV(1)	DEL(1)			DEL(4), DUP(2), INV(3)	INV(1)	DEL(1), INV(2)	6
ENSCAFG00000017068	RNF222	5	33166234	33166839	INV(1)	INV(1)	DEL(1)			DEL(4), DUP(2), INV(3)	INV(1)	DEL(1), INV(2)	6
ENSCAFG00000017078	NDEL1	5	33204452	33266052	INV(1)	BND(1), INV(1)	DEL(1)			DEL(4), DUP(2), INV(3)	INV(1)	DEL(1), INV(2)	6
ENSCAFG00000017262	MYH10	5	33241266	33360934	INV(1)	BND(1), INV(1)	DEL(1)			DEL(4), DUP(2), INV(3)	INV(1)	DEL(1), INV(2)	6
ENSCAFG00000017374	CCDC42	5	33436644	33445644	INV(1)	INV(1)	DEL(1)			DEL(4), DUP(2), INV(3)	INV(1)	DEL(1), INV(2)	6
ENSCAFG00000017379	MFSD6L	5	33467941	33469659	INV(1)	INV(1)	DEL(1)			DEL(4), DUP(2), INV(3)	INV(1)	DEL(1), INV(2)	6
ENSCAFG00000017382	PIK3R6	5	33472771	33528400	INV(1)	INV(1)	DEL(1)			DEL(4), DUP(2), INV(3)	INV(1)	DEL(1), INV(2)	6
ENSCAFG00000017387	PIK3R5	5	33532708	33604984	INV(1)	INV(1)	DEL(1)			DEL(4), DUP(2), INV(3)	INV(1)	DEL(1), INV(2)	6
ENSCAFG00000017403	NTN1	5	33637142	33825899	INV(1)	INV(1)	DEL(1)			DEL(4), DUP(2), INV(3)	INV(1)	DEL(1), INV(2)	6
ENSCAFG00000017413	STX8	5	33834279	34091757	INV(1)	INV(1)	DEL(1)			BND(1), DEL(4), DUP(2), INV(3)	INV(1)	BND(1), DEL(1), INV(2)	6
ENSCAFG00000043100		5	34012152	34012469	INV(1)	INV(1)	DEL(1)			DEL(4), DUP(2), INV(3)	INV(1)	DEL(1), INV(2)	6
ENSCAFG00000017427	CFAP52	5	34092535	34133912	INV(1)	INV(1)	DEL(1)			DEL(4), DUP(2), INV(3)	INV(1)	DEL(1), INV(2)	6
ENSCAFG00000017439	USP43	5	34135252	34186591	INV(1)	INV(1)	DEL(1)			DEL(4), DUP(2), INV(3)	INV(1)	DEL(1), INV(2)	6
ENSCAFG00000017443	DHRS7C	5	34224700	34239798	INV(1)	INV(1)	DEL(1)			DEL(4), DUP(2), INV(3)	INV(1)	DEL(1), INV(2)	6
ENSCAFG00000048916	GSG1L2	5	34249811	34264524	INV(1)	INV(1)	DEL(1)			DEL(4), DUP(2), INV(3)	INV(1)	DEL(1), INV(2)	6
ENSCAFG00000017446	GLP2R	5	34266966	34318472	INV(1)	INV(1)	DEL(1)			DEL(4), DUP(2), INV(3)	INV(1)	DEL(1), INV(2)	6
ENSCAFG00000017451	RCVRN	5	34323576	34330667	INV(1)	INV(1)	DEL(1)			DEL(4), DUP(2), INV(3)	INV(1)	DEL(1), INV(2)	6
ENSCAFG00000017455	GAS7	5	34339098	34457164	INV(1)	INV(1)	DEL(1)			BND(1), DEL(4), DUP(2), INV(3)	INV(1)	DEL(1), INV(2)	6
ENSCAFG00000017460	MYH13	5	34617971	34669589	INV(1)	INV(1)	DEL(1)			DEL(4), DUP(2), INV(3)	INV(1)	DEL(1), INV(2)	6
ENSCAFG00000017522	MYH8	5	34696371	34723574	INV(1)	INV(1)	DEL(1)			DEL(4), DUP(2), INV(3)	INV(1)	DEL(1), INV(2)	6
ENSCAFG00000017575	MYH4	5	34743314	34767076	INV(1)	INV(1)	DEL(1)			DEL(4), DUP(2), INV(3)	INV(1)	DEL(1), INV(2)	6
ENSCAFG00000042770	MYH1	5	34781367	34806850	INV(1)	INV(1)	DEL(1)			DEL(4), DUP(2), INV(3)	INV(1)	DEL(1), INV(2)	6
ENSCAFG00000030337	MYH2	5	34810921	34837904	INV(1)	INV(1)	DEL(1)			DEL(4), DUP(2), INV(3)	INV(1)	DEL(1), INV(2)	6
ENSCAFG00000023094	MYH3	5	34914918	34936617	INV(1)	INV(1)	DEL(1)			DEL(4), DUP(2), INV(3)	INV(1)	DEL(1), INV(2)	6
ENSCAFG00000032704	SCO1	5	34957785	34971661	INV(1)	INV(1)	DEL(1)			DEL(4), DUP(2), INV(3)	INV(1)	DEL(1), INV(2)	6
ENSCAFG00000017595	ADPRM	5	34971660	34982134	INV(1)	INV(1)	DEL(1)			DEL(4), DUP(2), INV(3)	INV(1)	DEL(1), INV(2)	6
ENSCAFG00000017596	TMEM220	5	34985492	34995784	INV(1)	INV(1)	DEL(1)			DEL(4), DUP(2), INV(3)	INV(1)	DEL(1), INV(2)	6
ENSCAFG00000047034	TMEM238L	5	35068552	35068791	INV(1)	INV(1)	DEL(1)			DEL(4), DUP(2), INV(3)	INV(1)	DEL(1), INV(2)	6
ENSCAFG00000017597	PIRT	5	35086173	35086589	INV(1)	INV(1)	DEL(1)			DEL(4), DUP(2), INV(3)	INV(1)	DEL(1), INV(2)	6
ENSCAFG00000017598	SHISA6	5	35424242	35707012	INV(1)	INV(1)	DEL(1)			DEL(4), DUP(2), INV(3)	INV(1)	DEL(1), INV(2)	6
ENSCAFG00000017769	DNAH9	5	35730394	36058945	INV(1)	INV(1)	DEL(1)			DEL(4), DUP(2), INV(3)	INV(1)	DEL(1), INV(2)	6
ENSCAFG00000041549		5	35900045	36099692	INV(1)	INV(1)	DEL(1)			DEL(4), DUP(2), INV(3)	INV(1)	DEL(1), INV(2)	6
ENSCAFG00000017843	ZNF18	5	36061397	36085082	INV(1)	INV(1)	DEL(1)			DEL(4), DUP(2), INV(3)	INV(1)	DEL(1), INV(2)	6
ENSCAFG00000017848		5	36098718	36099800	INV(1)	INV(1)	DEL(1)			DEL(4), DUP(2), INV(3)	INV(1)	DEL(1), INV(2)	6
ENSCAFG00000017851	MAP2K4	5	36118388	36241296	INV(1)	INV(1)	DEL(1)			DEL(4), DUP(2), INV(3)	INV(1)	BND(2), DEL(1), INV(2)	6
ENSCAFG00000017863	MYOCD	5	36674300	36769327	INV(1)	INV(2)	DEL(1)			DEL(4), DUP(2), INV(4)	INV(1)	DEL(1), INV(2)	6
ENSCAFG00000017875	ARHGAP44	5	36789814	36957411	INV(1)	INV(2)	DEL(1)			DEL(4), DUP(2), INV(4)	INV(1)	DEL(1), INV(2)	6
ENSCAFG00000017886	ELAC2	5	36958264	36978606	INV(1)	INV(2)	DEL(1)			DEL(4), DUP(2), INV(4)	INV(1)	DEL(1), INV(2)	6
ENSCAFG00000017893	HS3ST3A1	5	37400279	37494089	INV(1)	INV(2)	DEL(1)			DEL(4), DUP(2), INV(4)	INV(1)	DEL(1), INV(2)	6
ENSCAFG00000048992		5	37806371	37807076	INV(1)	INV(2)	DEL(1)			DEL(4), DUP(2), INV(4)	INV(1)	DEL(1), INV(2)	6
ENSCAFG00000017899	COX10	5	37852875	37982243	INV(1)	INV(2)	DEL(1)			BND(1), DEL(4), DUP(2), INV(4)	INV(1)	DEL(1), INV(2)	6
ENSCAFG00000017901		5	37873710	37874057	INV(1)	INV(2)	DEL(1)			DEL(4), DUP(2), INV(4)	INV(1)	DEL(1), INV(2)	6
ENSCAFG00000028975	HS3ST3B1	5	38023684	38065487	INV(1)	INV(2)	DEL(1)			DEL(4), DUP(2), INV(4)	INV(1)	DEL(1), INV(2)	6
ENSCAFG00000045586		5	38755368	38755589	INV(1)	INV(2)	DEL(1)			DEL(5), DUP(2), INV(4)	INV(1)	DEL(1), INV(2)	6
ENSCAFG00000017909		5	38789310	38790621	INV(1)	INV(2)	DEL(1)			DEL(5), DUP(2), INV(4)	INV(1)	DEL(1), INV(2)	6
ENSCAFG00000017913	PMP22	5	38807826	38838971	INV(1)	INV(2)	DEL(1)			DEL(5), DUP(2), INV(4)	INV(1)	DEL(1), INV(2)	6
ENSCAFG00000017923	TEKT3	5	38872665	38912497	INV(1)	INV(2)	DEL(1)			DEL(5), DUP(2), INV(4)	BND(1), INV(1)	DEL(1), INV(2)	6
ENSCAFG00000049975		5	38908942	38909288	INV(1)	INV(2)	DEL(1)			DEL(5), DUP(2), INV(4)	INV(1)	DEL(1), INV(2)	6
ENSCAFG00000017926	CDRT4	5	38983243	39022283	INV(1)	INV(2)	DEL(1)			DEL(5), DUP(2), INV(4)	INV(1)	DEL(1), INV(2)	6
ENSCAFG00000017928	TVP23B	5	39080078	39099309	INV(1)	INV(2)	DEL(1)			DEL(5), DUP(2), INV(4)	INV(1)	DEL(1), INV(2)	6
ENSCAFG00000017933		5	39102791	39138382	INV(1)	INV(2)	DEL(1)			DEL(5), DUP(2), INV(4)	INV(1)	DEL(1), INV(2)	6
ENSCAFG00000043957	TRIM16	5	39148868	39213203	INV(1)	INV(2)	DEL(1)			DEL(5), DUP(2), INV(4)	INV(1)	DEL(1), INV(2)	6
ENSCAFG00000029293		5	39203759	39213403	INV(1)	INV(2)	DEL(1)			DEL(5), DUP(2), INV(4)	INV(1)	DEL(1), INV(2)	6
ENSCAFG00000031764		5	39230529	39276679	INV(1)	INV(2)	DEL(1)			DEL(5), DUP(2), INV(4)	INV(1)	DEL(1), INV(2)	6
ENSCAFG00000030402	ZNF624	5	39295660	39323802	INV(1)	INV(2)	DEL(1)			DEL(5), DUP(2), INV(4)	INV(1)	DEL(1), INV(2)	6
ENSCAFG00000017966	ZNF287	5	39385442	39402014	INV(1)	INV(2)	DEL(1)			DEL(5), DUP(2), INV(4)	INV(1)	DEL(1), INV(2)	6
ENSCAFG00000018011	LRRC75A	5	39483435	39487880	INV(1)	INV(2)	DEL(1)			DEL(5), DUP(2), INV(4)	INV(1)	DEL(1), INV(2)	6
ENSCAFG00000018012	TRPV2	5	39491484	39509902	INV(1)	INV(2)	DEL(1)			DEL(5), DUP(2), INV(4)	INV(1)	DEL(1), INV(2)	6
ENSCAFG00000023443	UBB	5	39511426	39535815	INV(1)	INV(2)	DEL(1)			DEL(5), DUP(2), INV(4)	INV(1)	DEL(1), INV(2)	6
ENSCAFG00000018019	CENPV	5	39567790	39582897	INV(1)	INV(2)	DEL(1)			DEL(5), DUP(2), INV(4)	INV(1)	DEL(1), INV(2)	6
ENSCAFG00000018022	PIGL	5	39601291	39686908	INV(1)	INV(2)	DEL(1)			DEL(5), DUP(2), INV(4)	INV(1)	DEL(1), INV(2)	6
ENSCAFG00000018074	TTC19	5	39839889	39908515	INV(1)	INV(2)	DEL(1)			DEL(5), DUP(2), INV(4)	INV(1)	DEL(1), INV(2)	6
ENSCAFG00000018076	ZSWIM7	5	39868123	39882557	INV(1)	INV(2)	DEL(1)			DEL(5), DUP(2), INV(4)	INV(1)	DEL(1), INV(2)	6
ENSCAFG00000018081	SPECC1	5	39940165	40137627	INV(1)	INV(2)	DEL(1)			DEL(5), DUP(2), INV(4)	INV(1)	DEL(1), INV(2)	6
ENSCAFG00000018087	AKAP10	5	40245770	40329982	INV(1)	INV(2)	DEL(1)			DEL(5), DUP(2), INV(4)	INV(1)	DEL(1), INV(2)	6
ENSCAFG00000018126	ULK2	5	40354263	40435747	INV(1)	INV(2)	DEL(1)			DEL(5), DUP(2), INV(4)	INV(1)	DEL(1), INV(2)	6
ENSCAFG00000018146	ALDH3A1	5	40466237	40474457	INV(1)	INV(2)	DEL(1)			DEL(5), DUP(2), INV(4)	INV(1)	DEL(1), INV(2)	6
ENSCAFG00000018151	SLC47A2	5	40491933	40540136	INV(1)	INV(2)	DEL(1)			DEL(5), DUP(2), INV(4)	INV(1)	DEL(1), INV(2)	6
ENSCAFG00000018166	ALDH3A2	5	40515030	40641463	INV(1)	INV(2)	DEL(1)			DEL(5), DUP(2), INV(4)	INV(1)	DEL(1), INV(2)	6
ENSCAFG00000018195	SLC47A1	5	40642784	40679946	INV(1)	INV(2)	DEL(1)			DEL(5), DUP(2), INV(4)	INV(1)	DEL(1), INV(2)	6
ENSCAFG00000018198	RNF112	5	40793107	40806073	INV(1)	INV(2)	DEL(1)			DEL(5), DUP(2), INV(4)	INV(1)	DEL(1), INV(2)	6
ENSCAFG00000030269	MFAP4	5	40828282	40831495	INV(1)	INV(2)	DEL(1)			DEL(5), DUP(2), INV(4)	INV(1)	DEL(1), INV(2)	6
ENSCAFG00000018202	MAPK7	5	40831947	40836505	INV(1)	INV(2)	DEL(1)			DEL(5), DUP(2), INV(4)	INV(1)	DEL(1), INV(2)	6
ENSCAFG00000018206	B9D1	5	40854127	40866824	INV(1)	INV(2)	DEL(1)			DEL(5), DUP(2), INV(4)	INV(1)	DEL(1), INV(2)	6
ENSCAFG00000018209	EPN2	5	40872006	40919416	INV(1)	INV(2)	DEL(1)			DEL(5), DUP(2), INV(4)	BND(1), INV(1)	DEL(1), INV(2)	6
ENSCAFG00000044805		5	40899947	40900955	INV(1)	INV(2)	DEL(1)			DEL(5), DUP(2), INV(4)	INV(1)	DEL(1), INV(2)	6
ENSCAFG00000029170		5	41013927	41038746	INV(1)	INV(2)	DEL(1)			DEL(5), DUP(2), INV(4)	INV(1)	DEL(1), INV(2)	6
ENSCAFG00000018248	PRPSAP2	5	41039015	41167568	INV(1)	INV(2)	DEL(1)			DEL(5), DUP(2), INV(4)	INV(1)	BND(1), DEL(1), INV(2)	6
ENSCAFG00000018245	FAM83G	5	41055311	41084739	INV(1)	INV(2)	DEL(1)			DEL(5), DUP(2), INV(4)	INV(1)	DEL(1), INV(2)	6
ENSCAFG00000018253	SHMT1	5	41221562	41253166	INV(1)	BND(1), INV(2)	DEL(1)			DEL(4), DUP(2), INV(4)	INV(1)	INV(2)	6
ENSCAFG00000018255	SMCR8	5	41254347	41263138	INV(1)	INV(2)	DEL(1)			DEL(4), DUP(2), INV(4)	INV(1)	INV(2)	6
ENSCAFG00000018267	TOP3A	5	41263017	41290100	INV(1)	INV(2)	DEL(1)			DEL(4), DUP(2), INV(4)	INV(1)	INV(2)	6
ENSCAFG00000018274	MIEF2	5	41295915	41300589	INV(1)	INV(2)	DEL(1)			DEL(4), DUP(2), INV(4)	INV(1)	INV(2)	6
ENSCAFG00000018283	FLII	5	41302767	41314862	INV(1)	INV(2)	DEL(1)			DEL(4), DUP(2), INV(4)	INV(1)	INV(2)	6
ENSCAFG00000018305	LLGL1	5	41315152	41332896	INV(1)	INV(2)	DEL(1)			DEL(4), DUP(2), INV(4)	INV(1)	INV(2)	6
ENSCAFG00000018315	ALKBH5	5	41343241	41364547	INV(1)	INV(2)	DEL(1)			DEL(4), DUP(2), INV(4)	INV(1)	INV(2)	6
ENSCAFG00000018319	MYO15A	5	41370509	41392881	INV(1)	INV(2)	DEL(1)			DEL(4), DUP(2), INV(4)	INV(1)	INV(2)	6
ENSCAFG00000018357	DRG2	5	41428802	41445649	INV(1)	INV(2)	DEL(1)			DEL(4), DUP(2), INV(4)	INV(1)	INV(2)	6
ENSCAFG00000031169	GID4	5	41458936	41474358	INV(1)	INV(2)	DEL(1)			DEL(4), DUP(2), INV(4)	INV(1)	INV(2)	6
ENSCAFG00000018396	ATPAF2	5	41478149	41498549	INV(1)	INV(2)	DEL(1)			DEL(4), DUP(2), INV(4)	INV(1)	INV(2)	6
ENSCAFG00000018406	DRC3	5	41499815	41534549	INV(1)	INV(2)	DEL(1)			DEL(4), DUP(2), INV(4)	INV(1)	INV(2)	6
ENSCAFG00000018424	TOM1L2	5	41535005	41650717	INV(1)	INV(2)	DEL(1)			DEL(4), DUP(2), INV(4)	INV(1)	BND(2), INV(2)	6
ENSCAFG00000017459		5	41576317	41576664	INV(1)	INV(2)	DEL(1)			DEL(4), DUP(2), INV(4)	INV(1)	INV(2)	6
ENSCAFG00000018436	SREBF1	5	41663773	41686776	INV(1)	INV(2)	DEL(1)			DEL(4), DUP(2), INV(4)	INV(1)	INV(2)	6
ENSCAFG00000018437	RAI1	5	41688479	41808918	INV(1)	INV(2)	DEL(1)			BND(1), DEL(4), DUP(2), INV(4)	INV(1)	INV(2)	6
ENSCAFG00000028791	PEMT	5	41872108	41960828	INV(1)	INV(2)	DEL(1)			DEL(4), DUP(2), INV(4)	INV(1)	INV(3)	6
ENSCAFG00000018451	RASD1	5	41965164	41966817	INV(1)	INV(2)	DEL(1)			DEL(4), DUP(2), INV(4)	INV(1)	INV(3)	6
ENSCAFG00000018452	MED9	5	41967651	41982349	INV(1)	INV(2)	DEL(1)			DEL(4), DUP(2), INV(4)	INV(1)	INV(3)	6
ENSCAFG00000018457	NT5M	5	42080645	42117741	INV(1)	INV(2)	DEL(1)			DEL(4), DUP(2), INV(4)	INV(1)	INV(3)	6
ENSCAFG00000018463	COPS3	5	42143474	42169517	INV(1)	INV(2)	DEL(1)			DEL(4), DUP(2), INV(4)	INV(1)	INV(3)	6
ENSCAFG00000018469	FLCN	5	42176291	42195711	INV(1)	INV(2)	DEL(1)			DEL(4), DUP(2), INV(4)	INV(1)	INV(3)	6
ENSCAFG00000018470	PLD6	5	42208609	42210796	INV(1)	INV(2)	DEL(1)			DEL(4), DUP(2), INV(4)	INV(1)	INV(3)	6
ENSCAFG00000018501	MPRIP	5	42210790	42338566	INV(1)	INV(2)	DEL(1)			DEL(4), DUP(2), INV(4)	INV(1)	INV(3)	6
ENSCAFG00000018519	TNFRSF13B	5	42449053	42482740	INV(1)	INV(2)	DEL(1)			DEL(4), DUP(2), INV(4)	INV(1)	INV(3)	6
ENSCAFG00000018523	USP22	5	42496472	42540378	INV(1)	INV(2)	DEL(1)			DEL(4), DUP(2), INV(4)	INV(1)	INV(3)	6
ENSCAFG00000018525	DHRS7B	5	42603078	42665673	INV(1)	INV(2)	DEL(1)			DEL(4), DUP(2), INV(4)	INV(1)	INV(3)	6
ENSCAFG00000018526	TMEM11	5	42670114	42684444	INV(1)	INV(2)	DEL(1)			DEL(4), DUP(2), INV(4)	INV(1)	INV(3)	6
ENSCAFG00000018530	MAP2K3	5	42700836	42761736	INV(1)	INV(2)	DEL(1)			DEL(4), DUP(2), INV(4)	INV(1)	INV(3)	6
ENSCAFG00000018532	KCNJ12	5	42850372	42860899	INV(1)	INV(2)	DEL(1)			DEL(4), DUP(2), INV(4)	INV(1)	INV(3)	6
ENSCAFG00000018533		5	42883796	42886140	INV(1)	INV(2)	DEL(1)			DEL(4), DUP(2), INV(4)	INV(1)	INV(3)	6
ENSCAFG00000044995		5	42900586	42903516	INV(1)	INV(2)	DEL(1)			DEL(4), DUP(2), INV(4)	INV(1)	INV(3)	6
ENSCAFG00000046001		5	42955556	42956650	INV(1)	INV(2)	DEL(1)			DEL(4), DUP(2), INV(4)	INV(1)	INV(2)	6
ENSCAFG00000047274		5	42964963	42965826	INV(1)	INV(2)	DEL(1)			DEL(4), DUP(2), INV(4)	INV(1)	INV(2)	6
ENSCAFG00000048902		5	42966754	42967970	INV(1)	INV(2)	DEL(1)			DEL(4), DUP(2), INV(4)	INV(1)	INV(2)	6
ENSCAFG00000018536	PPP6C	5	43094942	43095395	INV(1)	INV(2)	DEL(1)			DEL(4), DUP(2), INV(4)	INV(1)	INV(2)	6
ENSCAFG00000018538	SERBP1	5	43170574	43185234	INV(1)	INV(2)	DEL(1)			DEL(4), DUP(2), INV(3)	INV(1)	INV(2)	6
ENSCAFG00000018539	IL12RB2	5	43197034	43257594	INV(1)	INV(2)	DEL(1)			DEL(4), DUP(2), INV(3)	INV(1)	INV(2)	6
ENSCAFG00000018542	IL23R	5	43308982	43368474	INV(1)	DEL(1), DUP(1), INV(2)	DEL(1)			DEL(4), DUP(2), INV(3)	INV(1)	INV(2)	6
ENSCAFG00000042389		5	43373663	43376080	INV(1)	DEL(1), DUP(1), INV(2)	DEL(1)			DEL(4), DUP(2), INV(3)	INV(1)	INV(2)	6
ENSCAFG00000030133	C5H1orf141	5	43422852	43452537	INV(1)	DEL(1), DUP(1), INV(2)	DEL(1)			DEL(4), DUP(2), INV(3)	INV(1)	INV(2)	6
ENSCAFG00000028904	SLC35D1	5	43474674	43522042	INV(1)	DEL(1), DUP(1), INV(2)	DEL(1)			DEL(4), DUP(2), INV(3)	INV(1)	INV(2)	6
ENSCAFG00000018549	MIER1	5	43533035	43590041	INV(1)	DEL(1), DUP(1), INV(2)	DEL(1)			DEL(4), DUP(2), INV(3)	INV(1)	INV(2)	6
ENSCAFG00000041892		5	43561951	43562542	INV(1)	DEL(1), DUP(1), INV(2)	DEL(1)			DEL(4), DUP(2), INV(3)	INV(1)	INV(2)	6
ENSCAFG00000018561	DYNLT5	5	43714390	43737677	INV(1)	DEL(1), DUP(1), INV(2)	DEL(1)			DEL(4), DUP(2), INV(3)	INV(1)	INV(2)	6
ENSCAFG00000018570	SGIP1	5	43746506	43943414	INV(1)	DEL(1), DUP(1), INV(2)	DEL(1)			DEL(4), DUP(2), INV(3)	INV(1)	BND(1), INV(2)	6
ENSCAFG00000018583	PDE4B	5	44065106	44500999	INV(1)	DEL(1), DUP(1), INV(2)	DEL(1)			BND(1), DEL(4), DUP(2), INV(3)	INV(1)	INV(2)	6
ENSCAFG00000018600	LEPR	5	44688109	44775636	INV(1)	DEL(1), DUP(1), INV(2)	DEL(1)			DEL(4), DUP(2), INV(3)	INV(1)	INV(2)	6
ENSCAFG00000031524	LEPROT	5	44845581	44877144	INV(1)	DEL(1), DUP(1), INV(2)	DEL(1)			DEL(4), DUP(2), INV(3)	INV(1)	INV(2)	6
ENSCAFG00000018607	DNAJC6	5	44884283	45120203	BND(1), INV(1)	DEL(1), DUP(1), INV(2)	DEL(1)			BND(1), DEL(4), DUP(2), INV(3)	BND(2), INV(1)	INV(2)	6
ENSCAFG00000029269		5	45199629	45200520	INV(1)	DEL(1), DUP(1), INV(2)	DEL(1)			DEL(4), DUP(2), INV(3)	INV(1)	INV(2)	6
ENSCAFG00000018615	JAK1	5	45251653	45408571	INV(1)	DEL(1), DUP(1), INV(2)	DEL(1)			DEL(4), DUP(2), INV(3)	INV(1)	INV(2)	6
ENSCAFG00000018617	RAVER2	5	45410284	45499762	INV(1)	DEL(1), DUP(1), INV(2)	DEL(1)			DEL(4), DUP(2), INV(3)	INV(1)	INV(2)	6
ENSCAFG00000018621	CACHD1	5	45556477	45676655	INV(1)	DEL(1), DUP(1), INV(2)	DEL(1)			DEL(4), DUP(2), INV(3)	INV(1)	INV(2)	6
ENSCAFG00000018628		5	45783326	45784022	INV(1)	DEL(1), DUP(1), INV(2)	DEL(1)			DEL(4), DUP(2), INV(3)	INV(1)	INV(2)	6
ENSCAFG00000018633		5	45945760	46046984	INV(1)	DEL(1), DUP(1), INV(2)	DEL(1)			DEL(4), DUP(3), INV(3)	INV(1)	INV(2)	6
ENSCAFG00000030707	UBE2U	5	45947639	45997722	INV(1)	DEL(1), DUP(1), INV(2)	DEL(1)			DEL(4), DUP(2), INV(3)	INV(1)	INV(2)	6
ENSCAFG00000018635	ROR1	5	46013195	46190880	INV(1)	DEL(1), DUP(1), INV(2)	DEL(1)			DEL(4), DUP(3), INV(3)	INV(1)	INV(2)	6
ENSCAFG00000045334		5	46138848	46140995	INV(1)	DEL(1), DUP(1), INV(2)	DEL(1)			DEL(4), DUP(3), INV(3)	INV(1)	INV(2)	6
ENSCAFG00000018670	PGM1	5	46515295	46577622	INV(1)	BND(1), DEL(1), DUP(1), INV(2)	BND(2), DEL(10)			DEL(4), DUP(3), INV(3)	INV(1)	INV(2)	6
ENSCAFG00000018702	EFCAB7	5	46597432	46645592	INV(1)	DEL(1), DUP(1), INV(2)	DEL(1)			DEL(4), DUP(3), INV(3)	INV(1)	INV(2)	6
ENSCAFG00000029300	ITGB3BP	5	46681412	46701509	INV(1)	DEL(1), DUP(1), INV(2)	DEL(1)			DEL(4), DUP(3), INV(3)	INV(1)	INV(2)	6
ENSCAFG00000018706	ALG6	5	46718786	46783809	INV(1)	DEL(1), DUP(1), INV(2)	DEL(1)			DEL(4), DUP(3), INV(3)	INV(1)	INV(2)	6
ENSCAFG00000023383	FOXD3	5	46819821	46821693	INV(1)	DEL(1), DUP(1), INV(2)	DEL(1)			DEL(4), DUP(3), INV(3)	INV(1)	INV(2)	6
ENSCAFG00000049311		5	46960582	46961153	INV(1)	DEL(1), DUP(1), INV(2)	DEL(1)			DEL(4), DUP(3), INV(3)	INV(1)	INV(2)	6
ENSCAFG00000025660		5	47038865	47039068	INV(1)	DEL(1), DUP(1), INV(2)	DEL(1)			DEL(4), DUP(3), INV(3)	INV(1)	INV(2)	6
ENSCAFG00000018720	ATG4C	5	47188816	47359402	INV(1)	DEL(1), DUP(1), INV(2)	BND(1), DEL(1)			BND(1), DEL(4), DUP(3), INV(3)	INV(1)	INV(2)	6
ENSCAFG00000018929	DAB1	5	52231141	52502336		DEL(1), DUP(1), INV(1)	DEL(1), DUP(1)	BND(1)	INV(1)	DEL(3), DUP(2), INV(3)	BND(1)		6
ENSCAFG00000019785	KIF1B	5	63376820	63513476		BND(1), INV(1)		BND(1)	BND(1), INV(3)	BND(1), DEL(3), DUP(2)	BND(1)	BND(2)	6
ENSCAFG00000019852	CBFA2T3	5	64431843	64519528	BND(1)	BND(1), INV(1)	BND(1)		INV(3)	DEL(2), DUP(2)	DUP(1)		6
ENSCAFG00000019910	FBXO31	5	65703575	65731056	BND(1)	INV(1)	BND(1)		INV(3)	DEL(2), DUP(2)		BND(1)	6
ENSCAFG00000020077	CFDP1	5	75313192	75442686	BND(1)	BND(1), INV(1)	BND(1)		INV(3)	BND(2), DEL(1), DUP(2)		BND(1)	6
ENSCAFG00000015990	RNF216	6	12185846	12361869	BND(1)		INV(1)		BND(2)	BND(7), DUP(1), INV(1)	DUP(2)	DUP(1), INV(1)	6
ENSCAFG00000017531	TNRC6A	6	21248948	21420719	BND(1)		BND(1)	DUP(1)		INV(3)	DUP(2)	DUP(1)	6
ENSCAFG00000018136		6	26004210	26103126		DUP(1)	BND(1)	DUP(1)		INV(3)	DUP(1)	INV(1)	6
ENSCAFG00000018208	ABCC1	6	27855702	27989331	BND(1)	DUP(1)		DUP(1)		INV(3)	DUP(1)	INV(1)	6
ENSCAFG00000018560	MYH11	6	28041318	28262184	BND(1)	DUP(1)		DUP(1)		INV(3)	BND(1), DUP(1)	BND(1), INV(1)	6
ENSCAFG00000018839	SHISA9	6	29801904	30083420	BND(1)	DUP(1)		DUP(1)		BND(3), INV(3)	DUP(1)	INV(1)	6
ENSCAFG00000030194	CPPED1	6	30150166	30247933		DUP(1)		DUP(1)	BND(1)	INV(3)	DUP(1)	INV(1)	6
ENSCAFG00000018890	TXNDC11	6	31073377	31137817		DUP(1)		DUP(1)	BND(1)	INV(3)	DUP(1)	INV(1)	6
ENSCAFG00000019082	RBFOX1	6	34220648	36255384		BND(1), DEL(1)		BND(3), DUP(1)	BND(1)	BND(1), INV(3)	BND(2), DUP(1)	BND(1), INV(1)	6
ENSCAFG00000019190	ANKS3	6	36669590	36710807			BND(1)	DUP(1)	BND(1)	INV(3)	DUP(1)	INV(1)	6
ENSCAFG00000019958	NTNG1	6	44092043	44403799	BND(1)			BND(1)	INV(1)	INV(3)	DUP(1)	INV(1)	6
ENSCAFG00000013490	NIBAN1	7	18024578	18235236		DUP(1), INV(1)		INV(1)	BND(2)	BND(1)	DUP(1)	BND(1)	6
ENSCAFG00000016416	CAPN2	7	40334012	40377037	BND(1)	DUP(1), INV(1)		INV(1)	BND(1), INV(2)	BND(1)	BND(1)		6
ENSCAFG00000017786	FHOD3	7	53478930	53934331		INV(1)	DEL(1), INV(1)	DEL(1), INV(1)	INV(2)	BND(1), DEL(1), INV(1)		BND(1)	6
ENSCAFG00000017974	NOL4	7	55618123	56006041		DUP(1), INV(1)	INV(1)	BND(2), INV(1)	INV(2)	BND(1), INV(1)		BND(1)	6
ENSCAFG00000017980	ASXL3	7	56097970	56263622	BND(1)	DUP(1), INV(1)	INV(1)	INV(1)	INV(2)	INV(1)			6
ENSCAFG00000018008	GAREM1	7	57295070	57419252		DUP(1), INV(1)	INV(1)	INV(1)	INV(2)	INV(1)		BND(1)	6
ENSCAFG00000013331	SRP54	8	13677760	13837722		DEL(1)	BND(1)	INV(1)		BND(2)	BND(1), INV(2)	INV(1)	6
ENSCAFG00000013391		8	13886250	14007221	BND(1)	DEL(1)		INV(1)	BND(1)		BND(1), INV(2)	INV(1)	6
ENSCAFG00000047285	RALGAPA1	8	14222749	14462998		DEL(1)		INV(1)	BND(1)	BND(1)	INV(2)	INV(1)	6
ENSCAFG00000013731	MIPOL1	8	15774974	16077325	BND(1)	DEL(1)		INV(1)		BND(1)	BND(1), INV(2)	BND(1), INV(1)	6
ENSCAFG00000043954		8	16839076	16840089		DEL(1)	INV(1)	INV(1)		INV(1)	INV(2)	INV(1)	6
ENSCAFG00000024743		8	17211854	17212075		DEL(1), INV(1)	INV(1)	INV(1)		INV(2)	INV(2)	INV(1)	6
ENSCAFG00000013826	SEC23A	8	17234394	17292638		DEL(1), INV(1)	INV(1)	INV(1)		INV(2)	INV(2)	INV(1)	6
ENSCAFG00000013859	GEMIN2	8	17305907	17328582		DEL(1), INV(1)	INV(1)	INV(1)		INV(2)	INV(2)	INV(1)	6
ENSCAFG00000013872	TRAPPC6B	8	17336154	17350000		BND(2), DEL(1), INV(1)	INV(1)	INV(1)		INV(2)	INV(2)	INV(1)	6
ENSCAFG00000013878	PNN	8	17354004	17361462		DEL(1), INV(1)	INV(1)	INV(1)		INV(2)	INV(2)	INV(1)	6
ENSCAFG00000013883		8	17390499	17482401		DEL(1), INV(1)	INV(1)	INV(1)		INV(2)	INV(2)	INV(1)	6
ENSCAFG00000013926	FBXO33	8	17462937	17528249		DEL(1), INV(1)	INV(1)	INV(1)		INV(2)	INV(2)	INV(1)	6
ENSCAFG00000008462		8	18716380	18717037		DEL(1), INV(1)	INV(1)	INV(1)		INV(2)	INV(2)	INV(1)	6
ENSCAFG00000013953	FSCB	8	22004789	22007425	INV(1)	DEL(1), INV(1)	INV(1)			INV(2)	INV(3)	INV(1)	6
ENSCAFG00000013976	C8H14orf28	8	22369790	22375025	INV(1)	DEL(1), INV(1)	INV(1)			INV(2)	INV(3)	INV(1)	6
ENSCAFG00000013977	KLHL28	8	22391451	22405141	INV(1)	DEL(1), INV(1)	INV(1)			INV(2)	INV(3)	INV(1)	6
ENSCAFG00000014001	TOGARAM1	8	22420584	22497671	INV(1)	DEL(1), INV(1)	INV(1)			BND(1), INV(2)	INV(3)	BND(1), INV(1)	6
ENSCAFG00000014085	MIS18BP1	8	22525301	22668507	INV(1)	DEL(1), INV(1)	INV(1)			INV(2)	INV(3)	INV(1)	6
ENSCAFG00000014018	FKBP3	8	22550413	22560465	INV(1)	DEL(1), INV(1)	INV(1)			INV(2)	INV(3)	INV(1)	6
ENSCAFG00000014062	FANCM	8	22562147	22623994	INV(1)	DEL(1), INV(1)	INV(1)			INV(2)	INV(3)	INV(1)	6
ENSCAFG00000047424		8	22947088	22947378	INV(1)	DEL(1), INV(1)	INV(1)			INV(2)	INV(3)	INV(1)	6
ENSCAFG00000014147	RPL10L	8	23672388	23673032	INV(1)	DEL(1), INV(1)	INV(1)			INV(1)	INV(3)	INV(1)	6
ENSCAFG00000014164	MDGA2	8	23832475	24607866	INV(1)	DEL(1), INV(1)	BND(2), INV(1)			INV(1)	INV(3)	INV(1)	6
ENSCAFG00000030425		8	24674971	24676800	INV(1)	DEL(1), INV(1)	INV(1)			INV(1)	INV(3)	INV(1)	6
ENSCAFG00000049043		8	26217756	26223542	INV(1)	INV(1)	INV(1)			INV(1)	INV(3)	INV(1)	6
ENSCAFG00000014177	LRR1	8	26229018	26240716	INV(1)	INV(1)	INV(1)			INV(1)	INV(3)	INV(1)	6
ENSCAFG00000048970	RPL36AL	8	26243617	26245386	INV(1)	INV(1)	INV(1)			INV(1)	INV(3)	INV(1)	6
ENSCAFG00000014184	MGAT2	8	26245407	26246747	INV(1)	INV(1)	INV(1)			INV(1)	INV(3)	INV(1)	6
ENSCAFG00000014201	POLE2	8	26251160	26295317	INV(1)	INV(1)	INV(1)			INV(1)	INV(3)	INV(1)	6
ENSCAFG00000014209	KLHDC1	8	26305531	26347407	INV(1)	INV(1)	INV(1)			INV(1)	INV(3)	INV(1)	6
ENSCAFG00000014219	KLHDC2	8	26353871	26364914	INV(1)	INV(1)	INV(1)			INV(1)	INV(3)	INV(1)	6
ENSCAFG00000014226	NEMF	8	26364838	26411424	INV(1)	INV(1)	INV(1)			INV(1)	INV(3)	INV(1)	6
ENSCAFG00000024150	ARF6	8	26445647	26525530	INV(1)	INV(1)	INV(1)			INV(1)	INV(3)	INV(1)	6
ENSCAFG00000014250	VCPKMT	8	26625677	26636316	INV(1)	INV(1)	INV(1)			INV(1)	INV(3)	INV(1)	6
ENSCAFG00000014275	SOS2	8	26637895	26717781	INV(1)	INV(1)	INV(1)			INV(1)	INV(3)	BND(1), INV(1)	6
ENSCAFG00000014237	L2HGDH	8	26723309	26760984	INV(1)	INV(1)	INV(1)			INV(1)	INV(3)	INV(1)	6
ENSCAFG00000014285	DMAC2L	8	26760530	26770920	INV(1)	INV(1)	INV(1)			INV(1)	INV(3)	INV(1)	6
ENSCAFG00000014292	CDKL1	8	26773636	26828270	INV(1)	INV(1)	INV(1)			INV(1)	INV(3)	INV(1)	6
ENSCAFG00000048438		8	26794053	26794966	INV(1)	INV(1)	INV(1)			INV(1)	INV(3)	INV(1)	6
ENSCAFG00000014383	MAP4K5	8	26852689	26959980	INV(1)	INV(1)	INV(1)			INV(1)	INV(3)	INV(1)	6
ENSCAFG00000014460	ATL1	8	26959749	27120114	INV(1)	INV(1)	INV(1)			INV(1)	BND(1), INV(3)	INV(1)	6
ENSCAFG00000014482	SAV1	8	27022628	27062611	INV(1)	INV(1)	INV(1)			INV(1)	BND(1), INV(3)	INV(1)	6
ENSCAFG00000014559	NIN	8	27104262	27189463	INV(1)	INV(1)	INV(1)			INV(1)	INV(3)	INV(1)	6
ENSCAFG00000014595	PYGL	8	27223273	27307977	INV(1)	INV(1)	INV(1)			INV(1)	INV(3)	INV(1)	6
ENSCAFG00000014594	ABHD12B	8	27240153	27264680	INV(1)	INV(1)	INV(1)			INV(1)	INV(3)	INV(1)	6
ENSCAFG00000014603	TRIM9	8	27336063	27441445	INV(1)	INV(1)	INV(1)			BND(1), INV(1)	INV(3)	INV(1)	6
ENSCAFG00000014626	TMX1	8	27541460	27554681	INV(1)	INV(1)	INV(1)			INV(1)	INV(3)	INV(1)	6
ENSCAFG00000014633	FRMD6	8	27952398	27987024	INV(1)	INV(1)	INV(1)			INV(1)	INV(3)	INV(1)	6
ENSCAFG00000031640	GNG2	8	28049195	28191358	INV(1)	INV(1)	INV(1)			INV(1)	INV(3)	INV(1)	6
ENSCAFG00000014670	NID2	8	28102780	28300507	INV(1)	INV(1)	INV(1)			INV(1)	INV(3)	INV(1)	6
ENSCAFG00000014648		8	28224462	28239226	INV(1)	INV(1)	INV(1)			INV(1)	INV(3)	INV(1)	6
ENSCAFG00000014689		8	28349989	28351163	INV(1)	INV(1)	INV(1)			INV(1)	INV(3)	INV(1)	6
ENSCAFG00000014692	PTGDR	8	28480478	28488855	INV(1)	INV(1)	INV(1)			INV(1)	INV(3)	INV(1)	6
ENSCAFG00000014701	PTGER2	8	28522681	28536922	INV(1)	INV(1)	INV(1)			INV(1)	INV(3)	INV(1)	6
ENSCAFG00000014709	TXNDC16	8	28674519	28795356	INV(1)	BND(1), INV(1)	BND(1), INV(1)			BND(1), INV(1)	INV(3)	INV(1)	6
ENSCAFG00000014750	ERO1A	8	28864925	28914368	INV(1)	INV(1)	INV(1)			BND(1), INV(1)	INV(3)	INV(1)	6
ENSCAFG00000041100		8	28925287	28947587	INV(1)	INV(1)	INV(1)			INV(1)	INV(3)	INV(1)	6
ENSCAFG00000031410	STYX	8	28950061	28986812	INV(1)	INV(1)	INV(1)			INV(1)	INV(3)	INV(1)	6
ENSCAFG00000014826	GNPNAT1	8	28993227	29005435	INV(1)	INV(1)	INV(1)			INV(1)	INV(3)	INV(1)	6
ENSCAFG00000014843	FERMT2	8	29084531	29133391	INV(1)	INV(1)	INV(1)			INV(1)	INV(3)	INV(1)	6
ENSCAFG00000046371		8	29662908	29665916	INV(1)	INV(1)	INV(1)			INV(2)	INV(3)	INV(1)	6
ENSCAFG00000014880	BMP4	8	29997569	30004557	INV(1)	INV(1)	INV(1)			INV(2)	INV(3)	INV(1)	6
ENSCAFG00000041996		8	30063043	30063837	INV(1)	INV(1)	INV(1)			INV(2)	INV(3)	INV(1)	6
ENSCAFG00000016259		8	30094399	30095637	INV(1)	INV(1)	INV(1)			INV(2)	INV(3)	INV(1)	6
ENSCAFG00000014897	CDKN3	8	30345082	30360563	INV(1)	INV(1)	INV(1)			INV(2)	INV(3)	INV(1)	6
ENSCAFG00000028645	GMFB	8	30359499	30408357	INV(1)	INV(1)	INV(1)			INV(2)	INV(3)	INV(1)	6
ENSCAFG00000031845	CGRRF1	8	30419772	30448577	INV(1)	INV(1)	INV(1)			INV(2)	INV(3)	INV(1)	6
ENSCAFG00000014965	GCH1	8	30732608	30784156	INV(1)	INV(1)	INV(1)			BND(1), INV(2)	INV(3)	INV(1)	6
ENSCAFG00000014989	WDHD1	8	30821096	30872512	INV(1)	INV(1)	INV(1)			INV(2)	INV(3)	INV(1)	6
ENSCAFG00000015007	MAPK1IP1L	8	30893315	30914210	INV(1)	INV(1)	INV(1)			INV(1)	INV(3)	INV(1)	6
ENSCAFG00000015013	LGALS3	8	30983633	30994705	INV(1)	INV(1)	INV(1)			INV(1)	INV(3)	INV(1)	6
ENSCAFG00000015026	DLGAP5	8	30994402	31036540	INV(1)	INV(1)	INV(1)			INV(1)	BND(1), INV(3)	INV(1)	6
ENSCAFG00000015040	FBXO34	8	31109004	31190576	INV(1)	INV(1)	INV(1)			INV(1)	INV(3)	INV(1)	6
ENSCAFG00000015046	ATG14	8	31201709	31234217	INV(1)	INV(1)	INV(1)			INV(1)	INV(3)	INV(1)	6
ENSCAFG00000015052	TBPL2	8	31236285	31260936	INV(1)	INV(1)	INV(1)			INV(1)	INV(3)	INV(1)	6
ENSCAFG00000015162	KTN1	8	31352465	31457536	INV(1)	INV(1)	INV(1)			INV(1)	INV(3)	INV(1)	6
ENSCAFG00000015193		8	31473711	31474397	INV(1)	INV(1)	INV(1)			INV(1)	INV(3)	INV(1)	6
ENSCAFG00000046212		8	31512764	31516591	INV(1)	INV(1)	INV(1)			INV(1)	INV(3)	INV(1)	6
ENSCAFG00000015198	PELI2	8	31833909	32012092	INV(1)	INV(1)	INV(1)			INV(1)	INV(3)	INV(1)	6
ENSCAFG00000015204	TMEM260	8	32238988	32306317	INV(1)	INV(1)	INV(1)			INV(1)	INV(3)	INV(1)	6
ENSCAFG00000015216	OTX2	8	32435863	32445446	INV(1)	INV(1)	INV(1)			INV(1)	INV(3)	INV(1)	6
ENSCAFG00000006671		8	32660250	32661273	INV(1)	INV(1)	INV(1)			INV(1)	INV(3)	INV(1)	6
ENSCAFG00000044852		8	32695973	32696835	INV(1)	INV(1)	INV(1)			INV(1)	INV(3)	INV(1)	6
ENSCAFG00000015237	EXOC5	8	32778715	32848050	INV(1)	INV(1)	INV(1)			INV(1)	INV(3)	INV(1)	6
ENSCAFG00000015249	AP5M1	8	32848205	32902815	INV(1)	INV(1)	INV(1)			INV(1)	INV(3)	INV(1)	6
ENSCAFG00000015251	NAA30	8	32939953	32957240	INV(1)	INV(1)	INV(1)			INV(1)	INV(3)	INV(1)	6
ENSCAFG00000015253	CCDC198	8	32990654	33015901	INV(1)	INV(1)	INV(1)			INV(1)	INV(3)	INV(1)	6
ENSCAFG00000015255	SLC35F4	8	33057793	33288644	INV(1)	INV(1)	INV(1)			INV(1)	INV(3)	INV(1)	6
ENSCAFG00000023936	ARID4A	8	33661625	33727986	INV(1)	INV(1)	INV(1)		BND(1)	INV(1)	INV(1)		6
ENSCAFG00000015592	PCNX4	8	35218589	35260925	INV(1)	INV(1)	INV(1)	BND(1)		INV(1)	INV(1)		6
ENSCAFG00000015819	SYNE2	8	38373964	38643240	DEL(1), DUP(1), INV(1)	INV(1)	INV(1)			INV(1)	DEL(1), DUP(1), INV(1)	DEL(1), DUP(1)	6
ENSCAFG00000015846	ESR2	8	38645430	38702691	DEL(1), DUP(1), INV(1)	INV(1)	INV(1)			INV(1)	DEL(1), DUP(1), INV(1)	DEL(1), DUP(1)	6
ENSCAFG00000047292		8	38744558	38745841	DEL(1), DUP(1), INV(1)	INV(1)	INV(1)			INV(1)	DEL(1), DUP(1), INV(1)	DEL(1), DUP(1)	6
ENSCAFG00000041434		8	38745199	38746706	DEL(1), DUP(1), INV(1)	INV(1)	INV(1)			INV(1)	DEL(1), DUP(1), INV(1)	DEL(1), DUP(1)	6
ENSCAFG00000015850		8	38768583	38820087	DEL(1), DUP(1), INV(1)	INV(1)	INV(1)			INV(1)	DEL(1), DUP(1), INV(1)	DEL(1), DUP(1)	6
ENSCAFG00000015967	MTHFD1	8	38831860	38889453	DEL(1), DUP(1), INV(1)	INV(1)	INV(1)			INV(1)	DEL(1), DUP(1), INV(1)	DEL(1), DUP(1)	6
ENSCAFG00000016026	AKAP5	8	38896840	38898126	DEL(1), DUP(1), INV(1)	INV(1)	INV(1)			INV(1)	DEL(1), DUP(1), INV(1)	DEL(1), DUP(1)	6
ENSCAFG00000016027	ZBTB25	8	38909822	38932709	DEL(1), DUP(1), INV(1)	INV(1)	INV(1)			INV(1)	DEL(1), DUP(1), INV(1)	DEL(1), DUP(1)	6
ENSCAFG00000016030	ZBTB1	8	38933805	38959306	DEL(1), DUP(1), INV(1)	INV(1)	INV(1)			INV(1)	DEL(1), DUP(1), INV(1)	DEL(1), DUP(1)	6
ENSCAFG00000016031	HSPA2	8	38967400	38969313	DEL(1), DUP(1), INV(1)	INV(1)	INV(1)			INV(1)	DEL(1), DUP(1), INV(1)	DEL(1), DUP(1)	6
ENSCAFG00000016035	PPP1R36	8	38975044	39006372	DEL(1), DUP(1), INV(1)	INV(1)	INV(1)			INV(1)	DEL(1), DUP(1), INV(1)	DEL(1), DUP(1)	6
ENSCAFG00000016040		8	39018539	39019091	DEL(1), DUP(1), INV(1)	INV(1)	INV(1)			INV(1)	DEL(1), DUP(1), INV(1)	DEL(1), DUP(1)	6
ENSCAFG00000016048	PLEKHG3	8	39072389	39155173	DEL(1), DUP(1), INV(1)	INV(1)	INV(1)			INV(1)	DEL(1), DUP(1), INV(1)	DEL(1), DUP(1)	6
ENSCAFG00000016120	SPTB	8	39158795	39221193	DEL(1), DUP(1), INV(1)	INV(1)	INV(1)			INV(1)	BND(1), DEL(1), DUP(1), INV(1)	DEL(1), DUP(1)	6
ENSCAFG00000016181		8	39300785	39427793	DEL(1), DUP(1), INV(1)	INV(1)	INV(1)			INV(1)	DEL(1), DUP(1), INV(1)	DEL(1), DUP(1)	6
ENSCAFG00000016165	GPX2	8	39322034	39325817	DEL(1), DUP(1), INV(1)	INV(1)	INV(1)			INV(1)	DEL(1), DUP(1), INV(1)	DEL(1), DUP(1)	6
ENSCAFG00000016170	RAB15	8	39330557	39335590	DEL(1), DUP(1), INV(1)	INV(1)	INV(1)			INV(1)	DEL(1), DUP(1), INV(1)	DEL(1), DUP(1)	6
ENSCAFG00000016212	MAX	8	39380686	39465959	DEL(1), DUP(1), INV(1)	INV(1)	INV(1)			INV(1)	DEL(1), DUP(1), INV(1)	DEL(1), DUP(1)	6
ENSCAFG00000016305	GPHN	8	40585883	41203245	BND(1), INV(1)	INV(1)	INV(1)			INV(1)	INV(1)	BND(1)	6
ENSCAFG00000016485	RAD51B	8	41778714	42357298	INV(1)	INV(1)	DUP(1), INV(1)	BND(1)		BND(1), INV(1)	BND(1), INV(1)		6
ENSCAFG00000016557	EXD2	8	43042563	43187969	INV(1)	INV(1)	DUP(1), INV(1)			INV(1)	INV(1)	BND(1)	6
ENSCAFG00000032389	ERH	8	43211140	43225183	INV(1)	INV(1)	DUP(1), INV(1)			INV(1)	INV(1)	BND(1)	6
ENSCAFG00000016572	SLC39A9	8	43225650	43268712	INV(1)	INV(1)	DUP(1), INV(1)	BND(1)		INV(1)	INV(1)		6
ENSCAFG00000023745	PLEKHD1	8	43279447	43307320	INV(1)	INV(1)	DUP(1), INV(1)			INV(1)	INV(1)	BND(1)	6
ENSCAFG00000016620	SYNJ2BP	8	44044526	44079002	INV(1)	INV(1)	DUP(1), INV(1)	BND(1)		INV(1)	INV(1)		6
ENSCAFG00000016783	DPF3	8	46030180	46140948	INV(1)	INV(1)	DUP(1), INV(1)			BND(1), INV(1)	INV(1)	BND(1)	6
ENSCAFG00000016815	PSEN1	8	46495624	46569532	INV(1)	INV(1)	DUP(1), INV(1)			DUP(1), INV(1)	BND(1), INV(1)	DUP(1)	6
ENSCAFG00000049593		8	46563432	46564450	INV(1)	INV(1)	DUP(1), INV(1)			DUP(1), INV(1)	INV(1)	DUP(1)	6
ENSCAFG00000016823	PAPLN	8	46592854	46618612	INV(1)	INV(1)	DUP(1), INV(1)			DUP(1), INV(1)	INV(1)	DUP(1)	6
ENSCAFG00000016834	NUMB	8	46607556	46782175	INV(1)	INV(1)	DUP(1), INV(1)			BND(1), DUP(1), INV(1)	INV(1)	BND(1), DUP(1)	6
ENSCAFG00000041661		8	46642176	46644718	INV(1)	INV(1)	DUP(1), INV(1)			DUP(1), INV(1)	INV(1)	DUP(1)	6
ENSCAFG00000043878		8	46713211	46713601	INV(1)	INV(1)	DUP(1), INV(1)			DUP(1), INV(1)	INV(1)	DUP(1)	6
ENSCAFG00000016840	HEATR4	8	46801812	46844767	INV(1)	INV(1)	DUP(1), INV(1)			DUP(1), INV(1)	INV(1)	DUP(1)	6
ENSCAFG00000016842	RIOX1	8	46815125	46849991	INV(1)	INV(1)	DUP(1), INV(1)			DUP(1), INV(1)	INV(1)	DUP(1)	6
ENSCAFG00000023467	ACOT6	8	46852880	46911640	INV(1)	INV(1)	DUP(1), INV(1)			DUP(1), INV(1)	INV(1)	DUP(1)	6
ENSCAFG00000016858	DNAL1	8	46924395	46963227	INV(1)	INV(1)	DUP(1), INV(1)			DUP(1), INV(1)	INV(1)	BND(1), DUP(1)	6
ENSCAFG00000016861	PNMA1	8	46972472	46973533	INV(1)	INV(1)	DUP(1), INV(1)			DUP(1), INV(1)	INV(1)	DUP(1)	6
ENSCAFG00000016864	MIDEAS	8	46978577	47054872	INV(1)	INV(1)	DUP(1), INV(1)			DUP(1), INV(1)	BND(1), INV(1)	BND(1), DUP(1)	6
ENSCAFG00000016869		8	47084550	47121543	INV(1)	INV(1)	DUP(1), INV(1)			DUP(1), INV(1)	INV(1)	DUP(1)	6
ENSCAFG00000016876	ZNF410	8	47133848	47163237	INV(1)	INV(1)	DUP(1), INV(1)			DUP(1), INV(1)	INV(1)	DUP(1)	6
ENSCAFG00000016879	FAM161B	8	47164648	47177056	INV(1)	INV(1)	DUP(1), INV(1)			DUP(1), INV(1)	INV(1)	DUP(1)	6
ENSCAFG00000016885	COQ6	8	47177358	47190141	INV(1)	INV(1)	DUP(1), INV(1)			BND(1), DUP(1), INV(1)	INV(1)	DUP(1)	6
ENSCAFG00000025238	ENTPD5	8	47196439	47229964	INV(1)	INV(1)	DUP(1), INV(1)			DUP(1), INV(1)	INV(1)	DUP(1)	6
ENSCAFG00000016891	BBOF1	8	47246126	47285518	INV(1)	INV(1)	DUP(1), INV(1)			DUP(1), INV(1)	INV(1)	DUP(1)	6
ENSCAFG00000016901	ALDH6A1	8	47282235	47304283	INV(1)	INV(1)	DUP(1), INV(1)			DUP(1), INV(1)	INV(1)	DUP(1)	6
ENSCAFG00000044256	LIN52	8	47304759	47413575	INV(1)	INV(1)	DUP(1), INV(1)			DUP(1), INV(1)	INV(1)	DUP(1)	6
ENSCAFG00000016981	YLPM1	8	47878298	47980569	BND(1), INV(1)	INV(1)	DUP(1), INV(1)		BND(1)	INV(1)	BND(5), INV(1)		6
ENSCAFG00000017147	ANGEL1	8	49656854	49750707	INV(1)	BND(1), INV(1)	DUP(1), INV(1)	BND(1)		BND(1), INV(1)	INV(1)		6
ENSCAFG00000017152	LRRC74A	8	49685784	49731532	INV(1)	BND(1), INV(1)	DUP(1), INV(1)	BND(1)		INV(1)	INV(1)		6
ENSCAFG00000032369	ZDHHC22	8	49893892	49970650	INV(1)	INV(1)	DUP(1), INV(1)	BND(1)		INV(1)	DEL(1), INV(1)		6
ENSCAFG00000030472	NRXN3	8	50850582	52383717	INV(1)	INV(1)	BND(1), DUP(1), INV(1)		BND(2), DEL(1)	BND(1), INV(1)	INV(1)		6
ENSCAFG00000017293	CEP128	8	52916182	53311733	INV(1)	BND(1), INV(1)	DUP(1), INV(1)		BND(1)	INV(1)	INV(1)		6
ENSCAFG00000017302	TSHR	8	53326655	53482898	INV(1)	INV(1)	DUP(1), INV(1)	BND(1)		INV(1)	INV(1)		6
ENSCAFG00000011422	HELZ	9	13250372	13409647	INV(1)	BND(1)		INV(1)		BND(1), DEL(1)	BND(1), DEL(1), INV(1)	DUP(1)	6
ENSCAFG00000011372	CACNG1	9	13426105	13438614	INV(1)			INV(1)	BND(1)	DEL(1)	DEL(1), INV(1)	DUP(1)	6
ENSCAFG00000011326	PRKCA	9	13644010	13967630	INV(1)			INV(1)	BND(1)	DEL(1)	DEL(1), INV(1)	DUP(1)	6
ENSCAFG00000014592	NBR1	9	19915973	19958789	INV(2)	DEL(1)		INV(3)	INV(1)		DEL(2), DUP(1), INV(1)	DUP(1)	6
ENSCAFG00000014600	BRCA1	9	19958391	20025494	INV(2)	DEL(1)		INV(3)	INV(1)		DEL(2), DUP(1), INV(1)	DUP(1)	6
ENSCAFG00000014610	RND2	9	20037718	20041631	INV(2)	DEL(1)		INV(3)	INV(1)		DEL(2), DUP(1), INV(1)	DUP(1)	6
ENSCAFG00000014620	VAT1	9	20043253	20048911	INV(2)	DEL(1)		INV(3)	INV(1)		DEL(2), DUP(1), INV(1)	DUP(1)	6
ENSCAFG00000014624	IFI35	9	20050438	20061319	INV(2)	DEL(1)		INV(3)	INV(1)		DEL(2), DUP(1), INV(1)	DUP(1)	6
ENSCAFG00000014630	RPL27	9	20063525	20066892	INV(2)	DEL(1)		INV(3)	INV(1)		DEL(2), DUP(1), INV(1)	DUP(1)	6
ENSCAFG00000014631	RUNDC1	9	20072446	20080528	INV(2)	DEL(1)		INV(3)	INV(1)		DEL(2), DUP(1), INV(1)	DUP(1)	6
ENSCAFG00000045298		9	20080907	20101145	INV(2)	DEL(1)		INV(3)	INV(1)		DEL(2), DUP(1), INV(1)	DUP(1)	6
ENSCAFG00000046844		9	20121530	20163034	INV(2)	DEL(1)		INV(3)	INV(1)		DEL(2), DUP(1), INV(1)	DUP(1)	6
ENSCAFG00000014653	G6PC1	9	20132978	20143642	INV(2)	DEL(1)		INV(3)	INV(1)		DEL(2), DUP(1), INV(1)	DUP(1)	6
ENSCAFG00000014660	AOC3	9	20157410	20241376	INV(2)	DEL(1)		INV(3)	INV(1)		DEL(2), DUP(1), INV(1)	DUP(1)	6
ENSCAFG00000030830	AOC2	9	20180205	20185103	INV(2)	DEL(1)		INV(3)	INV(1)		DEL(2), DUP(1), INV(1)	DUP(1)	6
ENSCAFG00000014716	PSME3	9	20188167	20222743	INV(2)	DEL(1)		INV(3)	INV(1)		DEL(2), DUP(1), INV(1)	DUP(1)	6
ENSCAFG00000014638	BECN1	9	20204220	20214236	INV(2)	DEL(1)		INV(3)	INV(1)		DEL(2), DUP(1), INV(1)	DUP(1)	6
ENSCAFG00000014765	CCDC56	9	20223096	20224178	INV(2)	DEL(1)		INV(3)	INV(1)		DEL(2), DUP(1), INV(1)	DUP(1)	6
ENSCAFG00000014799		9	20242478	20253003	INV(2)	DEL(1)		INV(3)	INV(1)		DEL(2), DUP(1), INV(1)	DUP(1)	6
ENSCAFG00000014827	EZH1	9	20264552	20290712	INV(2)	DEL(1)		INV(3)	INV(1)		DEL(2), DUP(1), INV(1)	DUP(1)	6
ENSCAFG00000014854	CNTNAP1	9	20293170	20307662	INV(2)	DEL(1)		INV(3)	INV(1)		DEL(2), DUP(1), INV(1)	DUP(1)	6
ENSCAFG00000024958	CCR10	9	20307584	20311464	INV(2)	DEL(1)		INV(3)	INV(1)		DEL(2), DUP(1), INV(1)	DUP(1)	6
ENSCAFG00000014679	PLEKHH3	9	20313191	20321142	INV(2)	DEL(1)		INV(3)	INV(1)		DEL(2), DUP(1), INV(1)	DUP(1)	6
ENSCAFG00000014890	TUBG1	9	20322253	20363455	INV(2)	DEL(1)		INV(3)	INV(1)		DEL(2), DUP(1), INV(1)	DUP(1)	6
ENSCAFG00000041009		9	20332297	20333326	INV(2)	DEL(1)		INV(3)	INV(1)		DEL(2), DUP(1), INV(1)	DUP(1)	6
ENSCAFG00000014921	RETREG3	9	20363823	20385592	INV(2)	DEL(1)		INV(3)	INV(1)		DEL(2), DUP(1), INV(1)	DUP(1)	6
ENSCAFG00000014931	PSMC3IP	9	20386758	20390701	INV(2)	DEL(1)		INV(3)	INV(1)		DEL(2), DUP(1), INV(1)	DUP(1)	6
ENSCAFG00000029102	MLX	9	20391762	20395735	INV(2)	DEL(1)		INV(3)	INV(1)		DEL(2), DUP(1), INV(1)	DUP(1)	6
ENSCAFG00000014948	COASY	9	20396367	20400147	INV(2)	DEL(1)		INV(3)	INV(1)		DEL(2), DUP(1), INV(1)	DUP(1)	6
ENSCAFG00000014961	HSD17B1	9	20405019	20406792	INV(2)	DEL(1)		INV(3)	INV(1)		DEL(2), DUP(1), INV(1)	DUP(1)	6
ENSCAFG00000014972	NAGLU	9	20407281	20414056	INV(2)	DEL(1)		INV(3)	INV(1)		DEL(2), DUP(1), INV(1)	DUP(1)	6
ENSCAFG00000015017	ATP6V0A1	9	20423373	20484328	INV(2)	DEL(1)		INV(3)	INV(1)		DEL(2), DUP(1), INV(1)	DUP(1)	6
ENSCAFG00000028879	CAVIN1	9	20511089	20524794	INV(2)	DEL(1)		INV(3)	INV(1)		DEL(2), DUP(1), INV(1)	DUP(1)	6
ENSCAFG00000015213	STAT3	9	20539697	20612672	INV(2)	DEL(1)		INV(3)	INV(1)		DEL(2), DUP(1), INV(1)	DUP(1)	6
ENSCAFG00000015346	STAT5A	9	20617151	20638103	BND(2), INV(2)	DEL(1)		INV(3)	INV(1)		DEL(2), DUP(1), INV(1)	DUP(1)	6
ENSCAFG00000015509	STAT5B	9	20691483	20716485	INV(2)	DEL(1)		INV(3)	INV(1)		DEL(2), DUP(1), INV(1)	DUP(1)	6
ENSCAFG00000015612	GHDC	9	20725061	20735834	INV(2)	DEL(1)		INV(3)	INV(1)		DEL(2), DUP(1), INV(1)	DUP(1)	6
ENSCAFG00000015615	HCRT	9	20730779	20732028	INV(2)	DEL(1)		INV(3)	INV(1)		DEL(2), DUP(1), INV(1)	DUP(1)	6
ENSCAFG00000015621	KCNH4	9	20734450	20751274	INV(2)	DEL(1)		INV(3)	INV(1)		DEL(2), DUP(1), INV(1)	DUP(1)	6
ENSCAFG00000015629	RAB5C	9	20754293	20776125	INV(2)	DEL(1)		INV(3)	INV(1)		DEL(2), DUP(1), INV(1)	DUP(1)	6
ENSCAFG00000015692	KAT2A	9	20779042	20787067	INV(2)	DEL(1)		INV(3)	INV(1)		DEL(2), DUP(1), INV(1)	DUP(1)	6
ENSCAFG00000015720	DHX58	9	20787541	20795361	INV(2)	DEL(1)		INV(3)	INV(1)		DEL(2), DUP(1), INV(1)	DUP(1)	6
ENSCAFG00000015731	ZNF385C	9	20797503	20849686	INV(2)	DEL(1)		INV(3)	INV(1)		DEL(2), DUP(1), INV(1)	DUP(1)	6
ENSCAFG00000031485	C17orf113	9	20837045	20840919	INV(2)	DEL(1)		INV(3)	INV(1)		DEL(2), DUP(1), INV(1)	DUP(1)	6
ENSCAFG00000032563	NKIRAS2	9	20852103	20854892	INV(2)	DEL(1)		INV(3)	INV(1)		DEL(2), DUP(1), INV(1)	DUP(1)	6
ENSCAFG00000015749	DNAJC7	9	20857672	20886844	INV(2)	DEL(1)		BND(1), INV(3)	INV(1)		DEL(2), DUP(1), INV(1)	DUP(1)	6
ENSCAFG00000015757	CNP	9	20886574	20896079	INV(2)	DEL(1)		INV(3)	INV(1)		BND(1), DEL(2), DUP(1), INV(1)	DUP(1)	6
ENSCAFG00000015771	ODAD4	9	20897976	20921441	INV(2)	DEL(1)		INV(3)	INV(1)		DEL(2), DUP(1), INV(1)	DUP(1)	6
ENSCAFG00000015818	ACLY	9	20929614	20973663	INV(2)	DEL(1)		INV(3)	INV(1)		DEL(2), DUP(1), INV(1)	DUP(1)	6
ENSCAFG00000029482	KLHL11	9	20975785	20979857	INV(2)	DEL(1)		INV(3)	INV(1)		DEL(2), DUP(1), INV(1)	DUP(1)	6
ENSCAFG00000015849	KLHL10	9	20983833	20989140	INV(2)	DEL(1)		INV(3)	INV(1)		DEL(2), DUP(1), INV(1)	DUP(1)	6
ENSCAFG00000015865	NT5C3B	9	20989874	20999186	INV(2)	DEL(1)		INV(3)	INV(1)		DEL(2), DUP(1), INV(1)	DUP(1)	6
ENSCAFG00000015885	FKBP10	9	21001577	21009927	INV(2)	DEL(1)		INV(3)	INV(1)		DEL(2), DUP(1), INV(1)	DUP(1)	6
ENSCAFG00000015902	P3H4	9	21011050	21017771	INV(2)	DEL(1)		INV(3)	INV(1)		DEL(2), DUP(1), INV(1)	DUP(1)	6
ENSCAFG00000015956	KRT38	9	21321398	21325248	INV(1)	DEL(1)		INV(2)	INV(1)		DEL(3), DUP(2), INV(1)	DUP(1)	6
ENSCAFG00000044953	KRT37	9	21340678	21344294	INV(1)	DEL(1)		INV(2)	INV(1)		DEL(3), DUP(2), INV(1)	DUP(1)	6
ENSCAFG00000024998	KRT41	9	21351688	21357834	INV(1)	DEL(1)		INV(2)	INV(1)		DEL(3), DUP(2), INV(1)	DUP(1)	6
ENSCAFG00000043396	KRT31	9	21365091	21368461	INV(1)	DEL(1)		INV(2)	INV(1)		DEL(3), DUP(2), INV(1)	DUP(1)	6
ENSCAFG00000041576	KRT34	9	21377264	21380088	INV(1)	DEL(1)		INV(2)	INV(1)		DEL(3), DUP(2), INV(1)	DUP(1)	6
ENSCAFG00000046518	KRT33B	9	21394040	21400424	INV(1)	DEL(1)		INV(2)	INV(1)		DEL(3), DUP(2), INV(1)	DUP(1)	6
ENSCAFG00000023708	KRT33A	9	21413472	21418494	INV(1)	DEL(1)		INV(2)	INV(1)		DEL(3), DUP(2), INV(1)	DUP(1)	6
ENSCAFG00000028644	KRTAP16-1	9	21447133	21449448	INV(1)	DEL(1)		INV(2)	INV(1)		DEL(3), DUP(2), INV(1)	DUP(1)	6
ENSCAFG00000023561		9	21577026	21577595	INV(1)	DEL(1)		INV(2)	INV(1)		DEL(3), DUP(2), INV(1)	DUP(1)	6
ENSCAFG00000042983		9	21616204	21616635	INV(1)	DEL(1)		INV(2)	INV(1)		DEL(3), DUP(2), INV(1)	DUP(1)	6
ENSCAFG00000041876		9	21621587	21621988	INV(1)	DEL(1)		INV(2)	INV(1)		DEL(3), DUP(1), INV(1)	DUP(1)	6
ENSCAFG00000041463		9	21626568	21626972	INV(1)	DEL(1)		INV(2)	INV(1)		DEL(3), DUP(1), INV(1)	DUP(1)	6
ENSCAFG00000048152		9	21632840	21633220	INV(1)	DEL(1)		INV(2)	INV(1)		DEL(3), DUP(1), INV(1)	DUP(1)	6
ENSCAFG00000049130		9	21636698	21637153	INV(1)	DEL(1)		INV(2)	INV(1)		DEL(3), DUP(1), INV(1)	DUP(1)	6
ENSCAFG00000042383		9	21642582	21643037	INV(1)	DEL(1)		INV(2)	INV(1)		DEL(3), DUP(1), INV(1)	DUP(1)	6
ENSCAFG00000044390		9	21650176	21650676	INV(1)	DEL(1)		INV(2)	INV(1)		DEL(3), DUP(1), INV(1)	DUP(1)	6
ENSCAFG00000043369		9	21653041	21653541	INV(1)	DEL(1)		INV(2)	INV(1)		DEL(3), DUP(1), INV(1)	DUP(1)	6
ENSCAFG00000015989	KRTAP3-1	9	21677999	21678292	INV(1)	DEL(1)		INV(2)	INV(1)		DEL(3), DUP(1), INV(1)	DUP(1)	6
ENSCAFG00000044584		9	21683944	21685861	INV(1)	DEL(1)		INV(2)	INV(1)		DEL(3), DUP(1), INV(1)	DUP(1)	6
ENSCAFG00000041345		9	21688036	21688332	INV(1)	DEL(1)		INV(2)	INV(1)		DEL(3), DUP(1), INV(1)	DUP(1)	6
ENSCAFG00000045578		9	21695153	21695449	INV(1)	DEL(1)		INV(2)	INV(1)		DEL(3), DUP(1), INV(1)	DUP(1)	6
ENSCAFG00000015997	KRT40	9	21709478	21715796	INV(1)	DEL(1)		INV(2)	INV(1)		DEL(3), DUP(1), INV(1)	DUP(1)	6
ENSCAFG00000023275	KRT39	9	21722644	21729388	INV(1)	DEL(1)		INV(2)	INV(1)		DEL(3), DUP(1), INV(1)	DUP(1)	6
ENSCAFG00000015999	KRT23	9	21751355	21767467	INV(1)	DEL(1)		INV(2)	INV(1)		DEL(3), DUP(1), INV(1)	DUP(1)	6
ENSCAFG00000016003	KRT20	9	21808548	21817387	INV(1)	DEL(1)		INV(2)	INV(1)		DEL(3), DUP(1), INV(1)	DUP(1)	6
ENSCAFG00000016004	KRT12	9	21823976	21829550	INV(1)	DEL(1)		INV(2)	INV(1)		DEL(3), DUP(1), INV(1)	DUP(1)	6
ENSCAFG00000016007	KRT10	9	21863767	21868587	INV(1)	DEL(1)		INV(2)	INV(1)		DEL(3), DUP(1), INV(1)	DUP(1)	6
ENSCAFG00000044734	KRT28	9	21876428	21885629	INV(1)	DEL(1), INV(2)		INV(2)	INV(1)		DEL(2), DUP(1), INV(1)	DUP(1)	6
ENSCAFG00000016012	KRT27	9	21899575	21904867	INV(1)	DEL(1), INV(2)		INV(2)	INV(1)		DEL(1), DUP(1)	DUP(1)	6
ENSCAFG00000016014	KRT26	9	21924248	21929809	INV(1)	DEL(1), INV(2)		INV(2)	INV(1)		DEL(1), DUP(1)	DUP(1)	6
ENSCAFG00000023806	KRT25	9	21940413	21947487	INV(1)	DEL(1), INV(2)		INV(2)	INV(1)		DEL(1), DUP(1)	DUP(1)	6
ENSCAFG00000016017	KRT24	9	21967227	21971917	INV(1)	DEL(1), INV(2)		INV(2)	INV(1)		DEL(1), DUP(1)	DUP(1)	6
ENSCAFG00000028919	KRT222	9	22000847	22009985	INV(1)	DEL(1), INV(2)		INV(2)	INV(1)		DEL(1), DUP(1)	DUP(1)	6
ENSCAFG00000016025	SMARCE1	9	22015600	22035442	INV(1)	DEL(1), INV(2)		INV(2)	INV(1)		DEL(1), DUP(1)	DUP(1)	6
ENSCAFG00000030300	CCR7	9	22068775	22090656	INV(1)	DEL(1), INV(2)		INV(2)	INV(1)		DEL(1), DUP(1)	DUP(1)	6
ENSCAFG00000016071	IGFBP4	9	22126470	22182518	INV(1)	DEL(1), INV(2)		INV(2)	INV(1)		DEL(1)	DUP(1), INV(1)	6
ENSCAFG00000016044	TNS4	9	22140236	22157634	INV(1)	DEL(1), INV(2)		INV(2)	INV(1)		DEL(1)	DUP(1), INV(1)	6
ENSCAFG00000016090	TOP2A	9	22207638	22237496	INV(1)	DEL(1), INV(2)		INV(2)	INV(1)		DEL(1)	DUP(1), INV(1)	6
ENSCAFG00000024324		9	22210171	22210656	INV(1)	DEL(1), INV(2)		INV(2)	INV(1)		DEL(1)	DUP(1), INV(1)	6
ENSCAFG00000016099		9	22247796	22248899	INV(1)	DEL(1), INV(2)		INV(2)	INV(1)		DEL(1)	DUP(1), INV(1)	6
ENSCAFG00000016060	RARA	9	22254806	22289459	INV(1)	DEL(1), INV(2)		INV(2)	INV(1)		DEL(1)	DUP(1), INV(1)	6
ENSCAFG00000016125	WIPF2	9	22325183	22364545	INV(1)	DEL(1), INV(2)		INV(2)	INV(1)		DEL(1)	DUP(1), INV(1)	6
ENSCAFG00000032290	RAPGEFL1	9	22387786	22394887	INV(1)	DEL(1), INV(2)		INV(2)	INV(1)		DEL(1)	DUP(1), INV(1)	6
ENSCAFG00000016146	MSL1	9	22429522	22441767	INV(1)	DEL(1), INV(2)		INV(2)	INV(1)		DEL(1)	DUP(1), INV(1)	6
ENSCAFG00000016150	NR1D1	9	22461705	22469053	INV(1)	DEL(1), INV(2)		INV(2)	INV(1)		DEL(1)	DUP(1), INV(1)	6
ENSCAFG00000016173	THRA	9	22468594	22493445	INV(1)	DEL(1), INV(2)		INV(2)	INV(1)		DEL(1)	DUP(1), INV(1)	6
ENSCAFG00000016239	MED24	9	22501070	22527843	INV(1)	DEL(1), INV(2)		INV(2)	INV(1)		DEL(1)	DUP(1), INV(1)	6
ENSCAFG00000016261	CSF3	9	22530698	22533108	INV(1)	DEL(1), INV(2)		INV(2)	INV(1)		DEL(1)	DUP(1), INV(1)	6
ENSCAFG00000016267	PSMD3	9	22538627	22552945	INV(1)	DEL(1), INV(2)		INV(2)	INV(1)		DEL(1)	DUP(1), INV(1)	6
ENSCAFG00000016283	GSDMA	9	22556192	22566849	INV(1)	DEL(1), INV(2)		INV(2)	INV(1)		DEL(1)	DUP(1), INV(1)	6
ENSCAFG00000024587	LRRC3C	9	22581615	22582436	INV(1)	DEL(1), INV(2)		INV(2)	INV(1)		DEL(1)	DUP(1), INV(1)	6
ENSCAFG00000031622	ORMDL3	9	22594480	22599999	INV(1)	DEL(1), INV(2)		INV(2)	INV(1)		DEL(1)	DUP(1), INV(1)	6
ENSCAFG00000028585		9	22604358	22615183	INV(1)	DEL(1), INV(2)		INV(2)	INV(1)		DEL(1)	DUP(1), INV(1)	6
ENSCAFG00000045970	ZPBP2	9	22632444	22639338	INV(1)	DEL(1), INV(2)		INV(2)	INV(1)		DEL(1)	DUP(1), INV(1)	6
ENSCAFG00000016310	IKZF3	9	22643640	22728385	INV(1)	DEL(1), INV(2)		INV(2)	INV(1)		DEL(1)	DUP(1), INV(1)	6
ENSCAFG00000016328	GRB7	9	22743402	22750896	INV(1)	DEL(1), INV(2)		INV(2)	INV(1)		DEL(1)	DUP(1), INV(1)	6
ENSCAFG00000016339	MIEN1	9	22758538	22759886	INV(1)	DEL(1), INV(2)		INV(2)	INV(1)		DEL(1)	DUP(1), INV(1)	6
ENSCAFG00000016351	ERBB2	9	22759256	22785294	INV(1)	DEL(1), INV(2)		INV(2)	DEL(1), INV(1)		DEL(1)	DUP(1), INV(1)	6
ENSCAFG00000016359	PGAP3	9	22793792	22806321	INV(1)	DEL(1), INV(2)		INV(2)	DEL(1), INV(1)		DEL(1)	DUP(1), INV(1)	6
ENSCAFG00000016374	TCAP	9	22794177	22813012	INV(1)	DEL(1), INV(2)		INV(2)	DEL(1), INV(1)		DEL(1)	DUP(1), INV(1)	6
ENSCAFG00000016368	PNMT	9	22808601	22810551	INV(1)	DEL(1), INV(2)		INV(2)	DEL(1), INV(1)		DEL(1)	DUP(1), INV(1)	6
ENSCAFG00000016383	STARD3	9	22814460	22837426	INV(1)	DEL(1), INV(2)		INV(2)	BND(1), DEL(1), INV(1)		DEL(1)	DUP(1), INV(1)	6
ENSCAFG00000016396	PPP1R1B	9	22838576	22848142	INV(1)	DEL(1), INV(2)		INV(2)	INV(1)		DEL(1)	DUP(1), INV(1)	6
ENSCAFG00000016407	NEUROD2	9	22866212	22867360	INV(1)	DEL(1), INV(2)		INV(2)	INV(1)		DEL(1)	DUP(1), INV(1)	6
ENSCAFG00000016411	CDK12	9	22917979	22979019	INV(1)	DEL(1), INV(2)		INV(2)	BND(1), INV(1)		DEL(1)	DUP(1), INV(1)	6
ENSCAFG00000016441	MED1	9	22989301	23019349	INV(1)	DEL(1), INV(2)		INV(2)	INV(1)		DEL(1)	DUP(1), INV(1)	6
ENSCAFG00000016461	FBXL20	9	23021468	23135297	INV(1)	DEL(1), INV(2)		INV(2)	BND(1), INV(1)		BND(1), DEL(1)	BND(1), DUP(1), INV(1)	6
ENSCAFG00000016470		9	23129571	23140807	INV(1)	DEL(1), INV(2)		INV(2)	INV(1)		DEL(1)	DUP(1), INV(1)	6
ENSCAFG00000049002		9	23144443	23145080	INV(1)	DEL(1), INV(2)		INV(2)	INV(1)		DEL(1)	DUP(1), INV(1)	6
ENSCAFG00000016481	STAC2	9	23153604	23165473	INV(1)	DEL(1), INV(2)		INV(2)	INV(1)		DEL(1)	DUP(1), INV(1)	6
ENSCAFG00000016493	RPL19	9	23171508	23175656	INV(1)	DEL(1), INV(2)		INV(2)	INV(1)		DEL(1)	DUP(1), INV(1)	6
ENSCAFG00000016510	CACNB1	9	23180554	23195673	INV(1)	DEL(1), INV(2)		INV(2)	INV(1)		DEL(1)	DUP(1), INV(1)	6
ENSCAFG00000016525	ARL5C	9	23201857	23207012	INV(1)	DEL(1), INV(2)		INV(2)	INV(1)		DEL(1)	DUP(1), INV(1)	6
ENSCAFG00000016530	PLXDC1	9	23210925	23270995	INV(1)	DEL(1), INV(2)		INV(2)	INV(1)		DEL(1)	DUP(1), INV(1)	6
ENSCAFG00000028955	RPL23	9	23262282	23403054	INV(1)	DEL(1), INV(2)		INV(2)	INV(1)		DEL(1)	DUP(1), INV(1)	6
ENSCAFG00000024673	FBXO47	9	23310522	23334001	INV(1)	DEL(1), INV(2)		INV(2)	INV(1)		DEL(1)	DUP(1), INV(1)	6
ENSCAFG00000035992	LINC00672	9	23342096	23342173	INV(1)	DEL(1), INV(2)		INV(2)	INV(1)		DEL(1)	DUP(1), INV(1)	6
ENSCAFG00000029847	LASP1	9	23347881	23396945	INV(1)	DEL(1), INV(2)		INV(2)	INV(1)		DEL(1)	DUP(1), INV(1)	6
ENSCAFG00000016555	C9H17orf98	9	23406199	23409427	INV(1)	DEL(1), INV(2)		INV(2)	INV(1)		DEL(1)	DUP(1), INV(1)	6
ENSCAFG00000016561	CWC25	9	23426038	23443040	INV(1)	DEL(1), INV(2)		INV(2)	INV(1)		DEL(1)	DUP(1), INV(1)	6
ENSCAFG00000016574	PIP4K2B	9	23445482	23470184	INV(1)	DEL(1), INV(2)		INV(2)	INV(1)		DEL(1)	DUP(1), INV(1)	6
ENSCAFG00000016587	PSMB3	9	23474477	23484430	INV(1)	DEL(1), INV(2)		INV(2)	INV(1)		DEL(1)	BND(1), DUP(1), INV(1)	6
ENSCAFG00000016546	PCGF2	9	23488857	23499549	INV(1)	DEL(1), INV(2)		INV(2)	INV(1)		DEL(1)	DUP(1), INV(1)	6
ENSCAFG00000030243	CISD3	9	23501168	23504308	INV(1)	DEL(1), INV(2)		INV(2)	INV(1)		DEL(1)	DUP(1), INV(1)	6
ENSCAFG00000016601	MLLT6	9	23506959	23526690	INV(1)	DEL(1), INV(2)		INV(2)	INV(1)		DEL(1)	DUP(1), INV(1)	6
ENSCAFG00000016605	EPOP	9	23549615	23550754	INV(1)	DEL(1), INV(2)		INV(2)	INV(1)		DEL(1)	DUP(1), INV(1)	6
ENSCAFG00000016614	SRCIN1	9	23597734	23667851	INV(1)	DEL(1), INV(2)		INV(2)	INV(1)		DEL(1)	DUP(1), INV(1)	6
ENSCAFG00000016627	ARHGAP23	9	23687107	23753299	INV(1)	DEL(1), INV(2)		INV(2)	INV(1)		DEL(1)	DUP(1), INV(1)	6
ENSCAFG00000016629	SOCS7	9	23776827	23803994	INV(1)	DEL(1), INV(2)		INV(2)	INV(1)		BND(1), DEL(1)	BND(3), DUP(1), INV(1)	6
ENSCAFG00000016631	GPR179	9	23810474	23826087	INV(1)	DEL(1), INV(2)		INV(2)	INV(1)		DEL(1)	DUP(1), INV(1)	6
ENSCAFG00000016644	NPEPPS	9	23866990	23972231	INV(1)	DEL(1), INV(2)		INV(2)	INV(1)		DEL(1)	DUP(1), INV(1)	6
ENSCAFG00000016678	KPNB1	9	24003968	24028531	INV(1)	DEL(1), INV(2)		INV(2)	INV(1)		DEL(1)	DUP(1), INV(1)	6
ENSCAFG00000016698	TBKBP1	9	24039766	24042034	INV(1)	DEL(1), INV(2)		INV(2)	INV(1)		DEL(1)	DUP(1), INV(1)	6
ENSCAFG00000016705	TBX21	9	24077761	24086261	INV(1)	DEL(1), INV(2)		INV(2)	INV(1)		DEL(1)	DUP(1), INV(1)	6
ENSCAFG00000016765	OSBPL7	9	24139630	24154924	INV(1)	DEL(1), INV(2)		INV(2)	INV(1)		DEL(1)	DUP(1), INV(1)	6
ENSCAFG00000016800	MRPL10	9	24156555	24163336	INV(1)	DEL(1), INV(2)		INV(2)	INV(1)		DEL(1)	DUP(1), INV(1)	6
ENSCAFG00000030744	LRRC46	9	24162898	24168151	INV(1)	DEL(1), INV(2)		INV(2)	INV(1)		DEL(1)	DUP(1), INV(1)	6
ENSCAFG00000016807	SCRN2	9	24168719	24171907	INV(1)	DEL(1), INV(2)		INV(2)	INV(1)		DEL(1)	DUP(1), INV(1)	6
ENSCAFG00000016810	SP6	9	24178438	24179568	INV(1)	DEL(1), INV(2)		INV(2)	INV(1)		DEL(1)	DUP(1), INV(1)	6
ENSCAFG00000016812	SP2	9	24215549	24243795	INV(1)	DEL(1), INV(2)		INV(2)	INV(1)		DEL(1)	DUP(1), INV(1)	6
ENSCAFG00000004690		9	24248417	24249796	INV(1)	DEL(1), INV(2)		INV(2)	INV(1)		DEL(1)	DUP(1), INV(1)	6
ENSCAFG00000016814	PNPO	9	24252964	24258106	INV(1)	DEL(1), INV(2)		INV(2)	INV(1)		DEL(1)	DUP(1), INV(1)	6
ENSCAFG00000016816	PRR15L	9	24263155	24263460	INV(1)	DEL(1), INV(2)		INV(2)	INV(1)		DEL(1)	DUP(1), INV(1)	6
ENSCAFG00000047176		9	24270489	24271110	INV(1)	DEL(1), INV(2)		INV(2)	INV(1)		DEL(1)	DUP(1), INV(1)	6
ENSCAFG00000016819	CDK5RAP3	9	24276768	24286272	INV(1)	DEL(1), INV(2)		INV(2)	INV(1)		DEL(1)	DUP(1), INV(1)	6
ENSCAFG00000023139	NFE2L1	9	24346585	24362646	INV(1)	DEL(1), INV(2)		INV(2)	INV(1)		DEL(1)	DUP(1), INV(1)	6
ENSCAFG00000016832	CBX1	9	24358885	24369060	INV(1)	DEL(1), INV(2)		INV(2)	INV(1)		DEL(1)	DUP(1), INV(1)	6
ENSCAFG00000016833	SNX11	9	24393227	24401851	INV(1)	DEL(1), INV(2)		INV(2)	INV(1)		DEL(1)	DUP(1), INV(1)	6
ENSCAFG00000016837	SKAP1	9	24412820	24700734	INV(1)	DEL(1), INV(2)		BND(1), INV(2)	INV(1)		DEL(1)	BND(3), DUP(1), INV(1)	6
ENSCAFG00000016841	HOXB1	9	24792889	24794302	INV(1)	DEL(1), INV(2)		INV(2)	INV(1)		DEL(1)	DUP(1), INV(1)	6
ENSCAFG00000016843	HOXB2	9	24804426	24806614	INV(1)	DEL(1), INV(2)		INV(2)	INV(1)		DEL(1)	DUP(1), INV(1)	6
ENSCAFG00000028513	HOXB3	9	24809739	24836058	INV(1)	DEL(1), INV(2)		INV(2)	INV(1)		DEL(1)	DUP(1), INV(1)	6
ENSCAFG00000016849	HOXB4	9	24837914	24840648	INV(1)	DEL(1), INV(2)		INV(2)	INV(1)		DEL(1)	DUP(1), INV(1)	6
ENSCAFG00000016852	HOXB5	9	24853759	24856437	INV(1)	DEL(1), INV(2)		INV(2)	INV(1)		DEL(1)	DUP(1), INV(1)	6
ENSCAFG00000016854	HOXB6	9	24859054	24860774	INV(1)	DEL(1), INV(2)		INV(2)	INV(1)		DEL(1)	DUP(1), INV(1)	6
ENSCAFG00000016855	HOXB7	9	24870612	24873453	INV(1)	DEL(1), INV(2)		INV(2)	INV(1)		DEL(1)	DUP(1), INV(1)	6
ENSCAFG00000016867	HOXB9	9	24872950	24889376	INV(1)	DEL(1), INV(2)		INV(2)	INV(1)		DEL(1)	DUP(1), INV(1)	6
ENSCAFG00000016860	HOXB8	9	24874899	24877504	INV(1)	DEL(1), INV(2)		INV(2)	INV(1)		DEL(1)	DUP(1), INV(1)	6
ENSCAFG00000016870	HOXB13	9	24959183	24961588	INV(1)	DEL(1), INV(2)		INV(2)	INV(1)		DEL(1)	DUP(1), INV(1)	6
ENSCAFG00000016875	TTLL6	9	24999126	25033525	INV(1)	DEL(1), INV(2)		BND(1), INV(2)	INV(1)		DEL(1)	DUP(1), INV(1)	6
ENSCAFG00000016878	CALCOCO2	9	25050690	25077557	INV(1)	DEL(1), INV(2)		INV(2)	INV(1)		DEL(1)	DUP(1), INV(1)	6
ENSCAFG00000016880	ATP5MC1	9	25123241	25127909	INV(1)	DEL(1), INV(2)		INV(2)	INV(1)		DEL(1)	DUP(1), INV(1)	6
ENSCAFG00000016884	UBE2Z	9	25139253	25149027	INV(1)	DEL(1), INV(2)		INV(2)	INV(1)		DEL(1)	DUP(1), INV(1)	6
ENSCAFG00000016893	SNF8	9	25152011	25162023	INV(1)	DEL(1), INV(2)		INV(2)	INV(1)		DEL(1)	DUP(1), INV(1)	6
ENSCAFG00000016899	GIP	9	25167926	25174575	INV(1)	DEL(1), INV(2)		INV(2)	INV(1)		DEL(1)	DUP(1), INV(1)	6
ENSCAFG00000016907	IGF2BP1	9	25198805	25240578	INV(1)	DEL(1), INV(2)		INV(2)	INV(1)		DEL(1)	DUP(1), INV(1)	6
ENSCAFG00000016914		9	25282926	25287280	INV(1)	DEL(1), INV(2)		INV(2)	INV(1)		DEL(1)	DUP(1), INV(1)	6
ENSCAFG00000016916	B4GALNT2	9	25294223	25344382	INV(1)	DEL(1), INV(2)		BND(1), INV(2)	INV(1)		DEL(1)	DUP(1), INV(1)	6
ENSCAFG00000030858		9	25310029	25311174	INV(1)	DEL(1), INV(2)		INV(2)	INV(1)		DEL(1)	DUP(1), INV(1)	6
ENSCAFG00000016918	GNGT2	9	25369753	25372655	INV(1)	DEL(1), INV(2)		INV(2)	INV(1)		DEL(1)	DUP(1), INV(1)	6
ENSCAFG00000016920	ABI3	9	25374525	25385003	INV(1)	DEL(1), INV(2)		INV(2)	INV(1)		DEL(1)	DUP(1), INV(1)	6
ENSCAFG00000016922	PHOSPHO1	9	25385396	25392242	INV(1)	DEL(1), INV(2)		INV(2)	INV(1)		DEL(1)	DUP(1), INV(1)	6
ENSCAFG00000016924	ZNF652	9	25435139	25493026	INV(1)	DEL(1), INV(2)		INV(2)	INV(1)		DEL(1)	DUP(1), INV(1)	6
ENSCAFG00000016926	PHB	9	25526649	25536722	INV(1)	DEL(1), INV(2)		INV(2)	INV(1)		DEL(1)	DUP(1), INV(1)	6
ENSCAFG00000016934	NGFR	9	25601074	25623274	INV(1)	DEL(1), INV(2)		INV(2)	INV(1)		DEL(1)	DUP(1), INV(1)	6
ENSCAFG00000030617	NXPH3	9	25665019	25668714	INV(1)	DEL(1), INV(2)		INV(2)	INV(1)		DEL(1)	DUP(1), INV(1)	6
ENSCAFG00000016942	SPOP	9	25686439	25752900	INV(1)	DEL(1), INV(2)		INV(2)	BND(1), INV(1)		DEL(1)	DUP(1), INV(1)	6
ENSCAFG00000016946	SLC35B1	9	25769594	25776614	INV(1)	DEL(1), INV(2)		INV(2)	INV(1)		DEL(1)	DUP(1), INV(1)	6
ENSCAFG00000016947	FAM117A	9	25778597	25821491	INV(1)	DEL(1), INV(2)		INV(2)	INV(1)		DEL(1)	DUP(1), INV(1)	6
ENSCAFG00000016955	KAT7	9	25842054	25873674	INV(1)	DEL(1), INV(2)		INV(2)	INV(1)		DEL(1)	DUP(1), INV(1)	6
ENSCAFG00000016960	TAC4	9	25882360	25889956	INV(1)	DEL(1), INV(2)		INV(2)	INV(1)		DEL(1)	DUP(1), INV(1)	6
ENSCAFG00000016977	DLX3	9	26017689	26022736	INV(1)	DEL(1), INV(2)		INV(2)	INV(1)		DEL(1)	DUP(1), INV(1)	6
ENSCAFG00000016987	ITGA3	9	26062393	26094422	INV(1)	DEL(1), INV(2)		INV(2)	INV(1)		DEL(1)	DUP(1), INV(1)	6
ENSCAFG00000016967	PDK2	9	26100343	26115423	INV(1)	DEL(1), INV(2)		INV(2)	INV(1)		DEL(1)	DUP(1), INV(1)	6
ENSCAFG00000029881	SAMD14	9	26117707	26132132	INV(1)	DEL(1), INV(2)		INV(2)	INV(1)		DEL(1)	DUP(1), INV(1)	6
ENSCAFG00000017004	PPP1R9B	9	26137464	26151810	INV(1)	DEL(1), INV(2)		INV(2)	INV(1)		DEL(1)	DUP(1), INV(1)	6
ENSCAFG00000017013	SGCA	9	26164863	26174864	INV(1)	DEL(1), INV(2)		INV(2)	INV(1)		DEL(1)	DUP(1), INV(1)	6
ENSCAFG00000017016	H1-9	9	26169774	26170316	INV(1)	DEL(1), INV(2)		INV(2)	INV(1)		DEL(1)	DUP(1), INV(1)	6
ENSCAFG00000017022	TMEM92	9	26256260	26261056	INV(1)	DEL(1), INV(2)		INV(2)	INV(1)		DEL(1)	DUP(1), INV(1)	6
ENSCAFG00000017026	XYLT2	9	26316774	26329511	INV(1)	DEL(1), INV(2)		INV(2)	INV(1)		DEL(1)	DUP(1), INV(1)	6
ENSCAFG00000017031	MRPL27	9	26336598	26342424	INV(1)	DEL(1), INV(2)		INV(2)	BND(1), INV(1)		DEL(1)	DUP(1), INV(1)	6
ENSCAFG00000017033	EME1	9	26344438	26349997	INV(1)	DEL(1), INV(2)		INV(2)	INV(1)		DEL(1)	DUP(1), INV(1)	6
ENSCAFG00000017036	LRRC59	9	26351734	26364082	INV(1)	DEL(1), INV(2)		INV(2)	INV(1)		DEL(1)	DUP(1), INV(1)	6
ENSCAFG00000017050	ACSF2	9	26378081	26410120	INV(1)	DEL(1), INV(2)		INV(2)	INV(1)		DEL(1)	DUP(1), INV(1)	6
ENSCAFG00000017064	CHAD	9	26398595	26402204	INV(1)	DEL(1), INV(2)		INV(2)	INV(1)		DEL(1)	DUP(1), INV(1)	6
ENSCAFG00000042893	RSAD1	9	26409536	26415440	INV(1)	DEL(1), INV(2)		INV(2)	INV(1)		DEL(1)	DUP(1), INV(1)	6
ENSCAFG00000046501	MYCBPAP	9	26432393	26453163	INV(1)	DEL(1), INV(2)		BND(1), INV(2)	INV(1)		DEL(1)	DUP(1), INV(1)	6
ENSCAFG00000017080	EPN3	9	26457776	26463637	INV(1)	DEL(1), INV(2)		INV(2)	INV(1)		DEL(1)	DUP(1), INV(1)	6
ENSCAFG00000017090	SPATA20	9	26468208	26476211	INV(1)	DEL(1), INV(2)		INV(2)	INV(1)		DEL(1)	DUP(1), INV(1)	6
ENSCAFG00000017120	CACNA1G	9	26481652	26544845	INV(1)	DEL(1), INV(2)		INV(2)	INV(1)		DEL(1)	DUP(1), INV(1)	6
ENSCAFG00000017201	ABCC3	9	26551268	26595646	INV(1)	DEL(1), INV(2)		INV(2)	INV(1)		DEL(1)	DUP(1), INV(1)	6
ENSCAFG00000024785	ANKRD40	9	26599762	26605484	INV(1)	DEL(1), INV(2)		INV(2)	INV(1)		DEL(1)	DUP(1), INV(1)	6
ENSCAFG00000030569	SDF2	9	42850063	42858984	INV(1)	DEL(1)		BND(1)		DEL(1)	DEL(2)	DUP(1), INV(1)	6
ENSCAFG00000019101	VPS53	9	45074100	45214066	BND(1)	BND(1), DEL(1)		BND(1)		BND(3), DEL(1)	BND(2), DEL(1)	BND(1), DUP(1), INV(1)	6
ENSCAFG00000002641	TTC7A	10	49129584	49314495	BND(1)	DEL(1)		INV(1)		INV(1)	DEL(1)	BND(1)	6
ENSCAFG00000002643	STPG4	10	49255723	49294708	BND(1)	DEL(1)		INV(1)		INV(1)	DEL(1)	BND(1)	6
ENSCAFG00000003007	USP34	10	61267478	61511347		DEL(1)	BND(1)	INV(1)	BND(1)	INV(1)		BND(1)	6
ENSCAFG00000000578		11	15360510	15361374	INV(1)	INV(1)	INV(1)		INV(1)	INV(1)	DEL(2), DUP(4), INV(6)		6
ENSCAFG00000000582	GRAMD2B	11	15661886	15783064	INV(1)	INV(1)	INV(1)		INV(1)	INV(1)	DEL(2), DUP(4), INV(6)		6
ENSCAFG00000000588	ALDH7A1	11	15815936	15878516	BND(1), INV(1)	INV(1)	BND(1), INV(1)		BND(3), INV(1)	INV(1)	DEL(2), DUP(4), INV(6)		6
ENSCAFG00000000590	PHAX	11	15887960	15899119	INV(1)	INV(1)	INV(1)		INV(1)	INV(1)	DEL(2), DUP(4), INV(6)		6
ENSCAFG00000000592	TEX43	11	15902682	15908557	INV(1)	INV(1)	INV(1)		INV(1)	INV(1)	DEL(2), DUP(4), INV(6)		6
ENSCAFG00000000593	LMNB1	11	15930436	16052127	INV(1)	INV(1)	INV(1)		BND(1), INV(1)	BND(1), INV(1)	DEL(2), DUP(4), INV(6)		6
ENSCAFG00000043673		11	16034369	16034524	INV(1)	INV(1)	INV(1)		INV(1)	INV(1)	DEL(2), DUP(4), INV(6)		6
ENSCAFG00000000594	MARCHF3	11	16077660	16214300	INV(1)	INV(1)	INV(1)		INV(1)	INV(1)	DEL(2), DUP(4), INV(6)		6
ENSCAFG00000030649	C11H5orf63	11	16235346	16254833	INV(1)	INV(1)	INV(1)		INV(1)	INV(1)	DEL(2), DUP(4), INV(6)		6
ENSCAFG00000000611	MEGF10	11	16378669	16617335	INV(1)	INV(1)	DEL(1), INV(1)		INV(1)	INV(1)	DEL(2), DUP(4), INV(6)		6
ENSCAFG00000000622	PRRC1	11	16617450	16656667	INV(1)	INV(1)	DEL(1), INV(1)		INV(1)	INV(1)	DEL(2), DUP(4), INV(6)		6
ENSCAFG00000001498	MPDZ	11	33692296	33826437	INV(1)	INV(1)	DEL(1), INV(1)	DEL(1), INV(1)		DUP(1), INV(2)	DEL(4), DUP(5), INV(10)		6
ENSCAFG00000001520	NFIB	11	34579431	34901322	INV(1)	INV(1)	DEL(1), INV(1)	DEL(1), INV(1)		DUP(1), INV(2)	DEL(4), DUP(5), INV(10)		6
ENSCAFG00000001532	ZDHHC21	11	35079886	35131372	INV(1)	INV(1)	DEL(1), INV(1)	DEL(1), INV(1)		DUP(1), INV(2)	DEL(4), DUP(5), INV(10)		6
ENSCAFG00000001535	CER1	11	35156430	35158942	INV(1)	INV(1)	DEL(1), INV(1)	DEL(1), INV(1)		DUP(1), INV(2)	DEL(4), DUP(5), INV(10)		6
ENSCAFG00000001537	FREM1	11	35176934	35310335	INV(1)	INV(1)	DEL(1), INV(1)	DEL(1), INV(1)		DUP(1), INV(2)	DEL(4), DUP(5), INV(10)		6
ENSCAFG00000001545	TTC39B	11	35472016	35589835	INV(1)	INV(1)	DEL(1), INV(1)	DEL(1), INV(1)		BND(1), DUP(1), INV(2)	DEL(3), DUP(4), INV(10)		6
ENSCAFG00000001548	SNAPC3	11	35702849	35742907	INV(1)	INV(1)	INV(1)	DEL(1), INV(1)		DUP(1), INV(2)	DEL(3), DUP(4), INV(10)		6
ENSCAFG00000001551	PSIP1	11	35747341	35789110	INV(1)	INV(1)	INV(1)	DEL(1), INV(1)		DUP(1), INV(2)	DEL(3), DUP(4), INV(10)		6
ENSCAFG00000001557	CCDC171	11	35834085	36133339	BND(1), INV(1)	INV(1)	INV(1)	DEL(1), INV(1)		DUP(1), INV(2)	BND(1), DEL(3), DUP(4), INV(10)		6
ENSCAFG00000049033		11	35999671	36002517	INV(1)	INV(1)	INV(1)	DEL(1), INV(1)		DUP(1), INV(2)	DEL(3), DUP(4), INV(10)		6
ENSCAFG00000045866		11	36485154	36488981	INV(1)	INV(1)	INV(1)	DEL(1), INV(2)		DUP(1), INV(2)	DEL(3), DUP(4), INV(10)		6
ENSCAFG00000001562	BNC2	11	36514166	36950679	INV(1)	BND(1), INV(1)	INV(1)	BND(1), DEL(1), INV(2)		DUP(1), INV(2)	DEL(3), DUP(4), INV(10)		6
ENSCAFG00000032537		11	37034900	37035430	INV(1)	INV(1)	INV(1)	DEL(1), INV(2)		DUP(1), INV(2)	DEL(3), DUP(4), INV(9)		6
ENSCAFG00000001623	SLC24A2	11	39278370	39519222	INV(1)	DEL(2), INV(4)		DEL(1), INV(4)		DUP(1), INV(2)	DEL(3), DUP(4), INV(9)	BND(1)	6
ENSCAFG00000001635	MLLT3	11	39927517	40203281	INV(1)	BND(1), DEL(2), INV(4)		DEL(1), INV(5)	DEL(1)	DUP(1), INV(2)	DEL(3), DUP(4), INV(9)		6
ENSCAFG00000001671	MTAP	11	41148404	41264504	INV(1)	DEL(5), INV(4)		DEL(1), INV(6)	DEL(1)	DUP(1), INV(2)	BND(1), DEL(4), DUP(4), INV(9)		6
ENSCAFG00000001675	CDKN2A	11	41223315	41264379	INV(1)	DEL(4), INV(4)		DEL(1), INV(6)	DEL(1)	DUP(1), INV(2)	BND(1), DEL(4), DUP(4), INV(9)		6
ENSCAFG00000001706	IFT74	11	45161086	45242012		INV(1)	DEL(1)	DEL(1), DUP(1), INV(6)	BND(1)	DUP(1), INV(1)	DEL(3), DUP(4), INV(8)		6
ENSCAFG00000001712	LRRC19	11	45181602	45186893		INV(1)	DEL(1)	DEL(1), DUP(1), INV(6)	BND(1)	DUP(1), INV(1)	DEL(3), DUP(4), INV(8)		6
ENSCAFG00000001891	UBAP2	11	50675525	50802940	BND(1)	DUP(1), INV(2)		DUP(1), INV(3)		BND(1), DUP(1), INV(1)	BND(1), DEL(4), DUP(4), INV(7)	BND(1)	6
ENSCAFG00000001923	DNAI1	11	51106370	51237467	BND(1)	BND(1), DUP(1), INV(1)		DUP(1), INV(3)		BND(1), DUP(1), INV(1)	BND(1), DEL(4), DUP(4), INV(7)	BND(1)	6
ENSCAFG00000002577	MSANTD3-TMEFF1	11	57331079	57452399		INV(1)	DEL(1)	BND(1), DUP(1), INV(3)	BND(1)	DUP(1), INV(1)	DEL(4), DUP(3), INV(6)		6
ENSCAFG00000001847	ZNF318	12	11813346	11842618		DUP(1)		INV(1)	BND(1)	BND(1)	DEL(2), DUP(1), INV(2)	INV(2)	6
ENSCAFG00000001892	XPO5	12	11983646	12034688		DUP(1)		INV(1)	BND(1)	BND(2)	DEL(2), DUP(1), INV(2)	INV(2)	6
ENSCAFG00000002264	FBXO9	12	20514590	20562498			BND(1)	INV(1)	INV(1)	BND(1)	INV(1)	INV(2)	6
ENSCAFG00000002413	DST	12	23716466	24195416	DEL(1)		BND(1)	BND(1), INV(1)	INV(1)		INV(1)	INV(2)	6
ENSCAFG00000002495		12	27185906	28325517		BND(1)		BND(1), INV(1)	BND(1), INV(1)	BND(1)	BND(1), DEL(3), DUP(1), INV(3)	BND(1), INV(2)	6
ENSCAFG00000002599	FAM135A	12	32930982	33062000	BND(3)			INV(1)	INV(1)	DUP(1)	DEL(3), DUP(1), INV(3)	INV(2)	6
ENSCAFG00000002645	KCNQ5	12	34872581	35362349			BND(1)	INV(1)	INV(1)	DUP(1)	DEL(3), DUP(1), INV(3)	INV(2)	6
ENSCAFG00000002702	COL12A1	12	36646408	36838622			BND(1)	INV(1)	INV(1)	DUP(1)	BND(1), DEL(4), DUP(1), INV(3)	BND(1), INV(2)	6
ENSCAFG00000002711	SENP6	12	37218839	37335692		BND(1)		INV(1)	INV(1)	BND(1), DUP(1)	DEL(5), DUP(1), INV(3)	BND(1), INV(2)	6
ENSCAFG00000003918	RPF2	12	67490780	67557609		INV(1)		BND(1)	INV(1)	BND(1)	BND(1)	BND(1)	6
ENSCAFG00000004054	HS3ST5	12	70140802	70388174		BND(2), INV(1)	BND(1)		BND(2)	BND(1)	BND(1)	BND(1)	6
ENSCAFG00000000693	ANGPT1	13	8048205	8311618	DUP(1)	BND(1)	BND(1), INV(1)	BND(2)		BND(1), DUP(1)		DUP(1)	6
ENSCAFG00000000786	CSMD3	13	12401565	13569798		BND(1)	BND(1), INV(2)		BND(2)	BND(1), DEL(2)	DEL(1)	BND(2), DEL(1)	6
ENSCAFG00000001835	ABCB1	14	13542647	13742727		BND(1)		INV(3)	DEL(1), DUP(1)	BND(1), INV(1)	BND(1)	INV(2)	6
ENSCAFG00000002238	MIOS	14	23171050	23555257			BND(1)	INV(2)	DEL(1), DUP(1)	INV(2)	BND(1)	INV(1)	6
ENSCAFG00000002246	GLCCI1	14	23267136	23654725			BND(1)	INV(2)	DEL(1), DUP(1)	INV(2)	BND(1)	INV(1)	6
ENSCAFG00000007813	NR3C2	15	46390023	46710131		BND(1)	BND(1)	DUP(2)	DUP(1)	INV(2)		INV(2)	6
ENSCAFG00000007842	IQCM	15	47485791	47887823		BND(2)	BND(1)	DUP(2)	DUP(1)	BND(2), INV(2)		INV(2)	6
ENSCAFG00000041010		18	11332642	11567476	DEL(1), DUP(1)	DEL(1)		BND(1), DUP(1)		INV(1)	BND(1)	BND(1)	6
ENSCAFG00000004012	ATXN7L1	18	14661497	14816575	DEL(1), DUP(1)	DEL(1)		DUP(1)		BND(1), INV(1)	BND(1)	INV(1)	6
ENSCAFG00000004035	PUS7	18	14878034	14938537	DEL(1), DUP(1)	DEL(1)		DUP(1)		INV(1)	BND(1)	BND(1), INV(1)	6
ENSCAFG00000025345	RELN	18	16275837	16773875	DEL(1)	DEL(1)		DUP(1)	BND(1)	INV(1)		INV(1)	6
ENSCAFG00000004283	FAM185A	18	17229080	17286366	BND(1)	DEL(1)		BND(1), DUP(1), INV(1)		INV(1)	INV(1)	INV(1)	6
ENSCAFG00000013680	GNAT3	18	20174271	20230271		DEL(1), INV(1)		DUP(1), INV(1)	BND(1)	INV(1)	BND(1), INV(1)	INV(1)	6
ENSCAFG00000006381	SEMA3C	18	20459925	20635276		DEL(1), INV(1)	BND(1)	DUP(1), INV(1)		INV(1)	INV(1)	INV(1)	6
ENSCAFG00000006339	CACNA2D1	18	21564676	21949544		DEL(1), INV(1)	BND(1)	DUP(1), INV(1)		INV(1)	INV(1)	INV(1)	6
ENSCAFG00000006212	SEMA3A	18	23414576	23867098		BND(1), DEL(1), INV(1)		DUP(1), INV(1)	BND(1)	BND(1), INV(1)	INV(1)	INV(2)	6
ENSCAFG00000006087	SEPTIN14	18	25121175	25202140		DEL(1), INV(1)		DUP(1), INV(1)	BND(1)	BND(1), INV(1)	INV(1)	INV(2)	6
ENSCAFG00000006730	TTC17	18	26201938	26318230		DEL(1), INV(1)		DUP(1), INV(1)	BND(1)	INV(1)	INV(1)	INV(2)	6
ENSCAFG00000007368	EIF3M	18	34944181	35033541	BND(1)	DEL(1)		DUP(2)		DEL(1), INV(1)	BND(1)	DUP(1), INV(1)	6
ENSCAFG00000007521	DCDC1	18	36024107	36480774		DEL(1)		DUP(2)	BND(1)	BND(1), DEL(1), INV(1)	BND(1)	BND(1), DUP(1), INV(1)	6
ENSCAFG00000044531	OR5AK7	18	39037714	39038878	INS(1)	DEL(1)		DUP(1)		DEL(1), INV(1)	INS(1)	DUP(1), INV(1)	6
ENSCAFG00000008942	C18H11orf49	18	42410245	42604930	BND(1)		DEL(1)	DUP(1)		DEL(1), INV(1)	BND(2)	BND(1), DUP(1), INV(1)	6
ENSCAFG00000007152	PTPRG	20	28778386	29481145	DEL(1)		BND(1)		DEL(1)	BND(2)	BND(1)	BND(1)	6
ENSCAFG00000008140	ERC2	20	33842753	34746491	DEL(2)			BND(1)	BND(1), DUP(1)	BND(3), DEL(1)	BND(1)	BND(2)	6
ENSCAFG00000014030	LARS2	20	42892801	43081197	DEL(2)		BND(1)	BND(2)	BND(2), DUP(1)	DEL(1)	BND(1)		6
ENSCAFG00000005311	GPC5	22	42526054	43870405	BND(2)		BND(2), INV(1)	BND(1)		BND(1)	BND(1)	BND(1)	6
ENSCAFG00000005464	RBMS3	23	14454759	15136654	BND(1)	BND(1), DUP(1)		DEL(1)	DEL(1)	BND(2)	INV(2)		6
ENSCAFG00000028659		24	4453143	4637389	BND(2)			BND(1)	BND(1)	BND(1)	BND(1), INV(1)	BND(3)	6
ENSCAFG00000005856	PLCB1	24	13322296	13995539	BND(1)		BND(1)		BND(1), DEL(1)	BND(2), DEL(2)	BND(1), INV(1)	BND(1)	6
ENSCAFG00000008618	DSN1	24	25507667	25523155	BND(1)	BND(1)		INV(1)	BND(1)	DEL(1), DUP(1), INV(1)		BND(2), INV(1)	6
ENSCAFG00000006716	FLT3	25	11581206	11692284		DUP(1), INV(1)		BND(2)	BND(2)	BND(3)	INV(1)	INV(1)	6
ENSCAFG00000007136	TNFRSF19	25	14927599	15055449		DUP(1), INV(1)		BND(1)	DUP(1)	BND(1)	INV(1)	INV(1)	6
ENSCAFG00000007342	ZMYM2	25	18050995	18156980		DUP(1), INV(1)	BND(1)	BND(1)	DUP(1)		INV(1)	INV(1)	6
ENSCAFG00000007375	PARP4	25	18447413	18544777		DUP(1), INV(1)		BND(1)	DUP(1)	BND(1)	INV(1)	INV(1)	6
ENSCAFG00000007492	PALLD	25	19146898	19553679		DUP(1), INV(1)	BND(1)		DUP(1)	BND(2), DEL(1)	INV(1)	BND(2), INV(1)	6
ENSCAFG00000011849	TTC28	26	21427961	22240624		INV(1)	INV(1)		DUP(1)	INV(1)	BND(1)	BND(1)	6
ENSCAFG00000011345	ITPR2	27	20805842	21350083	BND(1)			BND(1)	BND(2)	DUP(1), INV(1)	BND(1)	BND(2), INV(1)	6
ENSCAFG00000009971	ARMH3	28	14428763	14609213	BND(2)		BND(1)	DEL(1)	BND(1)		BND(1)	BND(1)	6
ENSCAFG00000043554	RALYL	29	30791710	31496100			BND(1)	BND(1)	BND(2)	BND(1)	BND(1)	BND(5)	6
ENSCAFG00000007806	CADM2	31	1879585	2931452	BND(2)		BND(1)	BND(2)	BND(1)	BND(1)	BND(1)		6
ENSCAFG00000008418	NCAM2	31	16912908	17429510	BND(1)	BND(1), INV(1)	DEL(1), INV(1)		BND(1), INV(1)	BND(1), INV(1)		BND(1), DEL(1), DUP(1)	6
ENSCAFG00000031264	CYYR1	31	21860027	21960103		INV(1)	INV(2)		INV(1)	INV(1)	BND(1)	DEL(1), DUP(1)	6
ENSCAFG00000011730	ILDR1	33	25207572	25237949	BND(1)	INV(1)		INV(1)	BND(1), INV(1)	INV(1)		INV(1)	6
ENSCAFG00000010673	HECW2	37	5856513	6213820		BND(1)	BND(1)		BND(1), DEL(1)	BND(1)	BND(2)	BND(2)	6
ENSCAFG00000000196	EYA4	1	26272448	26514201			INV(1)	DUP(1), INV(1)		DEL(2), DUP(1), INV(4)	BND(1)	INV(1)	5
ENSCAFG00000000234	AHI1	1	27998874	28198351			INV(1)	DUP(1), INV(1)		DEL(2), DUP(1), INV(4)	BND(1)	INV(1)	5
ENSCAFG00000000239	PDE7B	1	28479968	28792008			INV(1)	BND(1), DUP(1), INV(2)		BND(1), DEL(2), DUP(1), INV(4)	BND(1)	INV(1)	5
ENSCAFG00000000251	MAP3K5	1	29108591	29306503			INV(1)	BND(1), DUP(1), INV(2)		BND(3), DEL(2), DUP(2), INV(4)	BND(1)	INV(1)	5
ENSCAFG00000000275	NHSL1	1	30740449	30871878			INV(1)	DUP(1), INV(1)		DEL(2), DUP(1), INV(4)	BND(1)	INV(1)	5
ENSCAFG00000000294	NMBR	1	33772690	33801720	DEL(1)		INV(1)	DUP(1), INV(1)		DEL(2), DUP(1), INV(4)		INV(1)	5
ENSCAFG00000030263	GJE1	1	33820248	33822077	DEL(1)		INV(1)	DUP(1), INV(1)		DEL(2), DUP(1), INV(4)		INV(1)	5
ENSCAFG00000000295	VTA1	1	33830313	33895073	DEL(1)		INV(1)	DUP(1), INV(1)		DEL(2), DUP(1), INV(4)		INV(1)	5
ENSCAFG00000000296	ADGRG6	1	33969268	34104228	DEL(1)		INV(1)	DUP(1), INV(1)		BND(1), DEL(2), DUP(1), INV(4)		INV(1)	5
ENSCAFG00000045567		1	34163210	34163934	DEL(1)		INV(1)	DUP(1), INV(1)		DEL(2), DUP(1), INV(4)		INV(1)	5
ENSCAFG00000000300	HIVEP2	1	34369106	34398234	DEL(1)		INV(1)	DUP(1), INV(1)		DEL(2), DUP(1), INV(4)		INV(1)	5
ENSCAFG00000000303	AIG1	1	34643764	34884119	DEL(1)		INV(1)	DUP(1), INV(1)		DEL(2), DUP(1), INV(4)		INV(1)	5
ENSCAFG00000000304		1	34946688	34947100	DEL(1)		INV(1)	DUP(1), INV(1)		DEL(2), DUP(1), INV(4)		INV(1)	5
ENSCAFG00000000305	ADAT2	1	34965778	34994285	DEL(1)		INV(1)	DUP(1), INV(1)		DEL(2), DUP(1), INV(4)		INV(1)	5
ENSCAFG00000049903		1	34972895	34975543	DEL(1)		INV(1)	DUP(1), INV(1)		DEL(2), DUP(1), INV(4)		INV(1)	5
ENSCAFG00000000307	PEX3	1	34994197	35023975	DEL(1)		INV(1)	DUP(1), INV(1)		DEL(2), DUP(1), INV(4)		INV(1)	5
ENSCAFG00000000309	FUCA2	1	34999482	35043229	DEL(1)		INV(1)	DUP(1), INV(1)		DEL(2), DUP(1), INV(4)		INV(1)	5
ENSCAFG00000000312	PHACTR2	1	35088248	35342584	DEL(1)		INV(1)	BND(1), DUP(1), INV(1)		DEL(2), DUP(1), INV(4)		INV(1)	5
ENSCAFG00000000314		1	35360322	35373825	DEL(1)		INV(1)	DUP(1), INV(1)		DEL(2), DUP(1), INV(4)		INV(1)	5
ENSCAFG00000048963		1	35363482	35368632	DEL(1)		INV(1)	DUP(1), INV(1)		DEL(2), DUP(1), INV(4)		INV(1)	5
ENSCAFG00000000317	ZC2HC1B	1	35374594	35416873	DEL(1)		INV(1)	DUP(1), INV(1)		DEL(2), DUP(1), INV(4)		INV(1)	5
ENSCAFG00000049233		1	35477192	35477545	DEL(1)		INV(1)	DUP(1), INV(1)		DEL(2), DUP(1), INV(4)		INV(1)	5
ENSCAFG00000032495	SF3B5	1	35558599	35558859	DEL(1)		INV(1)	DUP(1), INV(1)		DEL(2), DUP(1), INV(4)		INV(1)	5
ENSCAFG00000000322	STX11	1	35601133	35644819	DEL(1)		INV(1)	DUP(1), INV(1)		DEL(2), DUP(1), INV(4)		INV(1)	5
ENSCAFG00000046068		1	35709313	35710423	DEL(1)		INV(1)	DUP(1), INV(1)		DEL(2), DUP(1), INV(4)		INV(1)	5
ENSCAFG00000044383		1	36458003	36459101	DEL(1)		INV(1)	DUP(1), INV(1)		DEL(2), DUP(1), INV(4)		INV(1)	5
ENSCAFG00000035509		1	36590968	36591944	DEL(1)		INV(1)	DEL(1), DUP(1), INV(1)		DEL(2), DUP(1), INV(4)		INV(1)	5
ENSCAFG00000000329	EPM2A	1	36870594	36931847	DEL(1)		INV(1)	DEL(1), DUP(1), INV(1)		DEL(2), DUP(1), INV(4)		INV(1)	5
ENSCAFG00000000366	SASH1	1	39146020	39476914	DEL(1), INV(1)			DEL(1), DUP(1), INV(1)		BND(1), DEL(2), DUP(2), INV(5)	INV(1)	INV(1)	5
ENSCAFG00000000373	TAB2	1	40149569	40215385	DEL(1), INV(1)			DEL(1), DUP(1), INV(1)		DEL(2), DUP(2), INV(5)	BND(1), INV(1)	INV(1)	5
ENSCAFG00000000375	ZC3H12D	1	40259705	40279888	DEL(1), INV(1)			DEL(1), DUP(1), INV(1)		DEL(2), DUP(2), INV(5)	INV(1)	INV(1)	5
ENSCAFG00000000387	LATS1	1	40260064	40457609	DEL(1), INV(1)			DEL(1), DUP(1), INV(1)		DEL(2), DUP(2), INV(5)	INV(1)	INV(1)	5
ENSCAFG00000000379	PPIL4	1	40296957	40342759	DEL(1), INV(1)			DEL(1), DUP(1), INV(1)		DEL(2), DUP(2), INV(5)	INV(1)	INV(1)	5
ENSCAFG00000032487	GINM1	1	40349141	40374199	DEL(1), INV(1)			DEL(1), DUP(1), INV(1)		DEL(2), DUP(2), INV(5)	INV(1)	INV(1)	5
ENSCAFG00000000385	KATNA1	1	40373904	40422627	DEL(1), INV(1)			DEL(1), DUP(1), INV(1)		DEL(2), DUP(2), INV(5)	INV(1)	INV(1)	5
ENSCAFG00000000390	NUP43	1	40482518	40491844	DEL(1), INV(1)			DEL(1), DUP(1), INV(1)		DEL(2), DUP(2), INV(5)	INV(1)	INV(1)	5
ENSCAFG00000000393	PCMT1	1	40494461	40538937	DEL(1), INV(1)			DEL(1), DUP(1), INV(1)		DEL(2), DUP(3), INV(6)	INV(1)	INV(1)	5
ENSCAFG00000000398	LRP11	1	40545421	40591286	BND(1), DEL(1), INV(1)			DEL(1), DUP(1), INV(1)		DEL(2), DUP(3), INV(6)	INV(1)	INV(1)	5
ENSCAFG00000024105		1	40603320	40604921	DEL(1), INV(1)			DEL(1), DUP(1), INV(1)		DEL(2), DUP(3), INV(6)	INV(1)	INV(1)	5
ENSCAFG00000030921	ATP5MK	1	40605100	40605276	DEL(1), INV(1)			DEL(1), DUP(1), INV(1)		DEL(2), DUP(3), INV(6)	INV(1)	INV(1)	5
ENSCAFG00000000399		1	40635631	40637298	DEL(1), INV(1)			DEL(1), DUP(1), INV(1)		DEL(2), DUP(3), INV(6)	INV(1)	INV(1)	5
ENSCAFG00000046472		1	40654415	40655327	DEL(1), INV(1)			DEL(1), DUP(1), INV(1)		DEL(2), DUP(3), INV(6)	INV(1)	INV(1)	5
ENSCAFG00000000402	PPP1R14C	1	40710992	40795889	DEL(1), INV(1)			DEL(1), DUP(1), INV(1)		DEL(2), DUP(3), INV(6)	INV(1)	INV(1)	5
ENSCAFG00000000404	IYD	1	40890435	40908439	DEL(1), INV(1)			DEL(1), DUP(1), INV(1)		DEL(2), DUP(3), INV(6)	INV(1)	INV(1)	5
ENSCAFG00000000405	PLEKHG1	1	41072500	41295138	DEL(1), INV(1)			DEL(1), DUP(1), INV(1)		DEL(2), DUP(3), INV(5)	INV(1)	INV(1)	5
ENSCAFG00000000413	MTHFD1L	1	41309419	41495216	DEL(1), INV(1)			DEL(1), DUP(1), INV(1)		BND(1), DEL(2), DUP(3), INV(5)	INV(1)	INV(1)	5
ENSCAFG00000000419	AKAP12	1	41614714	41709798	DEL(1), INV(1)			DEL(1), DUP(1), INV(1)		DEL(2), DUP(3), INV(5)	INV(1)	INV(1)	5
ENSCAFG00000000422	ZBTB2	1	41719239	41743392	DEL(1), INV(1)			DEL(1), DUP(1), INV(1)		DEL(2), DUP(3), INV(5)	INV(1)	INV(1)	5
ENSCAFG00000000425	ARMT1	1	41799868	41813766	DEL(1), INV(1)			DEL(1), DUP(1), INV(1)		DEL(2), DUP(3), INV(5)	INV(1)	INV(1)	5
ENSCAFG00000000429	CCDC170	1	41858020	41932260	DEL(1), INV(1)			DEL(1), DUP(1), INV(1)		DEL(2), DUP(3), INV(5)	INV(1)	INV(1)	5
ENSCAFG00000000430	ESR1	1	42081969	42368544	DEL(1), INV(1)			DEL(1), DUP(1), INV(1)		BND(1), DEL(2), DUP(3), INV(5)	INV(1)	INV(1)	5
ENSCAFG00000041458		1	42107314	42111141	DEL(1), INV(1)			DEL(1), DUP(1), INV(1)		DEL(2), DUP(3), INV(5)	INV(1)	INV(1)	5
ENSCAFG00000000445	SYNE1	1	42384038	42823388	DEL(1), INV(1)			DEL(1), INV(1)		DEL(2), DUP(2), INV(5)	BND(2), INV(1)	INV(1)	5
ENSCAFG00000000535	MYCT1	1	42830099	42925680	DEL(1), INV(1)			DEL(1), INV(1)		DEL(2), DUP(2), INV(5)	INV(1)	INV(1)	5
ENSCAFG00000003424		1	42856230	42857582	DEL(1), INV(1)			DEL(1), INV(1)		DEL(2), DUP(2), INV(5)	INV(1)	INV(1)	5
ENSCAFG00000000538	VIP	1	42941224	42950700	DEL(1), INV(1)			DEL(1), INV(1)		DEL(2), DUP(2), INV(5)	INV(1)	INV(1)	5
ENSCAFG00000000540		1	42968548	42969974	DEL(1), INV(1)			DEL(1), INV(1)		DEL(2), DUP(2), INV(5)	INV(1)	INV(1)	5
ENSCAFG00000000547	FBXO5	1	43138889	43149297	DEL(1), INV(2)			DEL(1), INV(1)		DEL(2), DUP(2), INV(5)	INV(1)	INV(1)	5
ENSCAFG00000000549	MTRF1L	1	43155419	43166691	DEL(1), INV(2)			DEL(1), INV(1)		DEL(2), DUP(2), INV(5)	INV(1)	INV(1)	5
ENSCAFG00000000550	RGS17	1	43174861	43264233	DEL(1), INV(2)			DEL(1), INV(1)		DEL(2), DUP(2), INV(5)	INV(1)	INV(1)	5
ENSCAFG00000040985	OPRM1	1	43972219	44141238	DEL(1), INV(2)			DEL(1), INV(1)		DEL(2), DUP(4), INV(5)	INV(1)	INV(1)	5
ENSCAFG00000044283		1	44501302	44502722	DEL(1), INV(2)			DEL(1), INV(1)		DEL(2), DUP(3), INV(5)	INV(1)	INV(1)	5
ENSCAFG00000048224		1	44545247	44549074	DEL(1), INV(2)			DEL(1), INV(1)		DEL(2), DUP(3), INV(5)	INV(1)	INV(1)	5
ENSCAFG00000000570	SCAF8	1	44562567	44683903	DEL(1), INV(2)			DEL(1), INV(1)		DEL(2), DUP(3), INV(5)	INV(1)	INV(1)	5
ENSCAFG00000000577	TIAM2	1	44870103	45002684	DEL(1), INV(2)			DEL(1), INV(1)		DEL(2), DUP(3), INV(5)	INV(1)	INV(1)	5
ENSCAFG00000000581	TFB1M	1	45001088	45071518	DEL(1), INV(2)			DEL(1), INV(1)		DEL(2), DUP(3), INV(5)	INV(1)	INV(1)	5
ENSCAFG00000000583	CLDN20	1	45018095	45018754	DEL(1), INV(2)			DEL(1), INV(1)		DEL(2), DUP(3), INV(5)	INV(1)	INV(1)	5
ENSCAFG00000000589	NOX3	1	45128958	45186510	DEL(1), INV(2)			DEL(1), INV(1)		DEL(2), DUP(3), INV(5)	INV(1)	INV(1)	5
ENSCAFG00000000608	ARID1B	1	46372767	46799104	DEL(1), INV(1)			DEL(1), INV(1)		BND(1), DEL(2), DUP(5), INV(8)	INV(1)	INV(1)	5
ENSCAFG00000000616	TMEM242	1	46872312	46901322	DEL(1), INV(1)			DEL(1), INV(1)		DEL(2), DUP(5), INV(8)	INV(1)	INV(1)	5
ENSCAFG00000000618	ZDHHC14	1	46943590	47216320	DEL(1), INV(1)			DEL(1), INV(1)		BND(3), DEL(2), DUP(5), INV(8)	INV(1)	INV(1)	5
ENSCAFG00000000624		1	47297686	47298301	DEL(1), INV(1)			DEL(1), INV(1)		DEL(2), DUP(5), INV(8)	INV(1)	INV(1)	5
ENSCAFG00000000627	SNX9	1	47343668	47455937	DEL(1), INV(1)			DEL(1), INV(1)		DEL(2), DUP(5), INV(8)	INV(1)	INV(1)	5
ENSCAFG00000000644	SYNJ2	1	47483942	47579831	DEL(1), INV(1)			BND(1), DEL(1), INV(1)		DEL(2), DUP(5), INV(8)	INV(1)	INV(1)	5
ENSCAFG00000000647	SERAC1	1	47578472	47669494	DEL(1), INV(1)			DEL(1), INV(1)		DEL(2), DUP(5), INV(8)	INV(1)	INV(1)	5
ENSCAFG00000032740	GTF2H5	1	47669248	47681368	DEL(1), INV(1)			DEL(1), INV(1)		DEL(2), DUP(5), INV(8)	INV(1)	INV(1)	5
ENSCAFG00000000652	TULP4	1	47791993	47951710	DEL(1), INV(1)			DEL(1), INV(1)		DEL(2), DUP(5), INV(8)	BND(1), INV(1)	INV(1)	5
ENSCAFG00000046744		1	47955282	47955437	DEL(1), INV(1)			DEL(1), INV(1)		DEL(2), DUP(5), INV(7)	INV(1)	INV(1)	5
ENSCAFG00000000655	TMEM181	1	47983174	48055111	DEL(1), INV(1)			DEL(1), INV(1)		DEL(2), DUP(5), INV(7)	INV(1)	INV(1)	5
ENSCAFG00000000657	DYNLT1	1	48058804	48066609	DEL(1), INV(1)			DEL(1), INV(1)		DEL(2), DUP(5), INV(7)	INV(1)	INV(1)	5
ENSCAFG00000000659	SYTL3	1	48067612	48159936	DEL(1), INV(1)			DEL(1), INV(1)		DEL(2), DUP(5), INV(7)	INV(1)	INV(1)	5
ENSCAFG00000000661	EZR	1	48160206	48210036	DEL(1), INV(1)			DEL(1), INV(1)		DEL(2), DUP(5), INV(7)	INV(1)	INV(1)	5
ENSCAFG00000000664	RSPH3	1	48329211	48349088	DEL(1), INV(1)			DEL(1), INV(1)		DEL(2), DUP(5), INV(7)	INV(1)	INV(1)	5
ENSCAFG00000048437		1	48370029	48370499	DEL(1), INV(1)			DEL(1), INV(1)		DEL(2), DUP(5), INV(7)	INV(1)	INV(1)	5
ENSCAFG00000000665	TAGAP	1	48383504	48392188	DEL(1), INV(1)			DEL(1), INV(1)		DEL(2), DUP(5), INV(7)	INV(1)	INV(1)	5
ENSCAFG00000000667	FNDC1	1	48501355	48602336	DEL(1), INV(1)			DEL(1), INV(1)		DEL(2), DUP(5), INV(7)	INV(1)	INV(1)	5
ENSCAFG00000000671	SOD2	1	48836262	48955706	DEL(1), INV(1)			DEL(1), INV(1)		DEL(2), DUP(5), INV(7)	INV(1)	INV(1)	5
ENSCAFG00000023207	WTAP	1	48976499	49003961	DEL(1), INV(1)			DEL(1), INV(1)		DEL(2), DUP(5), INV(7)	INV(1)	INV(1)	5
ENSCAFG00000000720	ACAT2	1	49011706	49029327	DEL(1), INV(1)			DEL(1), INV(1)		BND(1), DEL(2), DUP(5), INV(7)	INV(1)	INV(1)	5
ENSCAFG00000000732	TCP1	1	49029282	49038020	DEL(1), INV(1)			DEL(1), INV(1)		DEL(2), DUP(5), INV(7)	INV(1)	INV(1)	5
ENSCAFG00000031434	MRPL18	1	49038871	49043501	DEL(1), INV(1)			DEL(1), INV(1)		DEL(2), DUP(5), INV(7)	INV(1)	INV(1)	5
ENSCAFG00000000740	PNLDC1	1	49044979	49062802	DEL(1), INV(1)			DEL(1), INV(1)		DEL(2), DUP(5), INV(7)	INV(1)	INV(1)	5
ENSCAFG00000000742	MAS1	1	49090041	49105244	DEL(1), INV(1)			DEL(1), INV(1)		DEL(2), DUP(5), INV(7)	INV(1)	INV(1)	5
ENSCAFG00000000691	IGF2R	1	49161444	49262277	DEL(1), INV(1)			DEL(1), INV(1)		DEL(2), DUP(5), INV(7)	INV(1)	INV(1)	5
ENSCAFG00000049337		1	49269241	49269774	DEL(1), INV(1)			DEL(1), INV(1)		DEL(2), DUP(5), INV(7)	INV(1)	INV(1)	5
ENSCAFG00000000757	SLC22A2	1	49327296	49348435	DEL(1), INV(1)			DEL(1), INV(1)		DEL(2), DUP(5), INV(7)	INV(1)	INV(1)	5
ENSCAFG00000023358	SLC22A3	1	49407966	49496620	DEL(1), INV(1)			DEL(1), INV(1)		BND(1), DEL(2), DUP(5), INV(7)	INV(1)	INV(1)	5
ENSCAFG00000000758	PLG	1	49497229	49535260	DEL(1), INV(1)			DEL(1), INV(1)		DEL(2), DUP(5), INV(7)	INV(1)	INV(1)	5
ENSCAFG00000046512		1	49539910	49540152	DEL(1), INV(1)			DEL(1), INV(1)		DEL(2), DUP(5), INV(7)	INV(1)	INV(1)	5
ENSCAFG00000000760	MAP3K4	1	49548274	49702289	DEL(1), INV(1)			DEL(1), INV(1)		DEL(2), DUP(5), INV(7)	INV(1)	INV(1)	5
ENSCAFG00000000765	AGPAT4	1	49709741	49837091	DEL(1), INV(1)			DEL(1), INV(1)		DEL(2), DUP(5), INV(7)	INV(1)	INV(1)	5
ENSCAFG00000001811	ZFAND5	1	85420127	85428424	DEL(1), INV(1)			DEL(1), INV(1)	INV(1)	DEL(1), DUP(3), INV(6)	INV(1)		5
ENSCAFG00000001815	GDA	1	85444917	85586163	DEL(1), INV(1)			DEL(1), INV(1)	INV(1)	DEL(1), DUP(3), INV(6)	INV(1)		5
ENSCAFG00000029048		1	85675103	85684543	DEL(1), INV(1)			DEL(1), INV(1)	INV(1)	DEL(1), DUP(3), INV(6)	INV(1)		5
ENSCAFG00000001820	C1H9orf85	1	85746347	85807014	DEL(1), INV(1)			DEL(1), INV(1)	INV(1)	DEL(1), DUP(3), INV(6)	INV(1)		5
ENSCAFG00000001821	ABHD17B	1	85807511	85863551	DEL(1), INV(1)			DEL(1), INV(1)	BND(1), INV(1)	DEL(1), DUP(3), INV(6)	INV(1)		5
ENSCAFG00000001825	CEMIP2	1	85945557	86019195	DEL(1), INV(1)			DEL(1), INV(1)	INV(1)	DEL(1), DUP(3), INV(6)	INV(1)		5
ENSCAFG00000024435		1	86449912	86450184	DEL(1), INV(1)			DEL(1), INV(1)	INV(1)	DEL(1), DUP(3), INV(6)	INV(1)		5
ENSCAFG00000001867	KLF9	1	87109450	87111525	DEL(1), INV(1)			DEL(1), INV(1)	INV(1)	DEL(1), DUP(3), INV(6)	INV(1)		5
ENSCAFG00000001880	SMC5	1	87194867	87285606	DEL(1), INV(1)			BND(1), DEL(1), INV(1)	INV(1)	DEL(1), DUP(3), INV(6)	INV(1)		5
ENSCAFG00000001890	MAMDC2	1	87304216	87451037	DEL(1), INV(1)			DEL(1), INV(1)	INV(1)	DEL(1), DUP(3), INV(6)	INV(1)		5
ENSCAFG00000028932		1	87485559	87506755	DEL(1), INV(1)			DEL(1), INV(1)	INV(1)	DEL(1), DUP(3), INV(6)	INV(1)		5
ENSCAFG00000001893	C1H9orf135	1	87570534	87660817	DEL(1), INV(1)			DEL(1), INV(1)	INV(1)	DEL(1), DUP(3), INV(6)	INV(1)		5
ENSCAFG00000047585		1	87689949	87692597	DEL(1), INV(1)			DEL(1), INV(1)	INV(1)	DEL(1), DUP(3), INV(6)	INV(1)		5
ENSCAFG00000001895	PTAR1	1	87706760	87752012	DEL(1), INV(1)			DEL(1), INV(1)	INV(1)	DEL(1), DUP(3), INV(6)	INV(1)		5
ENSCAFG00000001897	APBA1	1	87786836	87980194	DEL(1), INV(1)			DEL(1), INV(1)	INV(1)	DEL(1), DUP(3), INV(6)	INV(1)		5
ENSCAFG00000046950		1	88111179	88114484	DEL(1), INV(1)			DEL(1), INV(1)	INV(1)	DEL(1), DUP(3), INV(6)	INV(1)		5
ENSCAFG00000001927	TMEM252	1	88814535	88818815	DEL(1), INV(1)			DEL(1), INV(1)	INV(1)	DEL(1), DUP(3), INV(6)	INV(1)		5
ENSCAFG00000001930	PGM5	1	88825152	88994750	DEL(1), INV(1)			DEL(1), INV(1)	INV(1)	DEL(1), DUP(3), INV(6)	INV(1)		5
ENSCAFG00000031891		1	89014991	89015368	DEL(1), INV(1)			DEL(1), INV(1)	INV(1)	DEL(1), DUP(3), INV(6)	INV(1)		5
ENSCAFG00000001943	CBWD1	1	89063511	89121360	DEL(1), INV(1)			DEL(1), INV(1)	INV(1)	DEL(1), DUP(3), INV(6)	INV(1)		5
ENSCAFG00000001957	DOCK8	1	89150856	89378013	DEL(1), INV(1)			DEL(1), INV(1)	INV(1)	DEL(1), DUP(3), INV(7)	INV(2)		5
ENSCAFG00000001974	KANK1	1	89480399	89618143	DEL(1), INV(1)			DEL(1), INV(1)	INV(1)	DEL(1), DUP(3), INV(7)	BND(1), INV(2)		5
ENSCAFG00000001982	DMRT1	1	89677533	89790145	DEL(1), INV(1)			DEL(1), INV(1)	INV(1)	DEL(1), DUP(3), INV(7)	INV(2)		5
ENSCAFG00000023150	DMRT3	1	89798100	89812328	DEL(1), INV(1)			DEL(1), INV(1)	INV(1)	DEL(1), DUP(3), INV(7)	INV(2)		5
ENSCAFG00000001988	DMRT2	1	89875670	89880641	DEL(1), INV(1)			DEL(1), INV(1)	INV(1)	DEL(1), DUP(3), INV(7)	INV(2)		5
ENSCAFG00000001991		1	90101474	90102577	DEL(1), INV(1)			DEL(1), INV(1)	INV(1)	DEL(1), DUP(3), INV(7)	INV(2)		5
ENSCAFG00000002013	SMARCA2	1	90712520	90883622	DEL(1), INV(1)			DEL(1), INV(1)	INV(1)	DEL(1), DUP(3), INV(7)	INV(2)		5
ENSCAFG00000042401		1	91020597	91024424	DEL(1), INV(1)			DEL(1), INV(1)	INV(1)	DEL(1), DUP(3), INV(7)	INV(2)		5
ENSCAFG00000002028	VLDLR	1	91241509	91272495	DEL(1), INV(1)			DEL(1), INV(1)	INV(1)	DEL(1), DUP(3), INV(7)	INV(2)		5
ENSCAFG00000002032	KCNV2	1	91338401	91349967	DEL(1), INV(1)			DEL(1), INV(1)	INV(1)	DEL(1), DUP(3), INV(7)	INV(2)		5
ENSCAFG00000002035	PUM3	1	91391627	91436310	DEL(1), INV(1)			DEL(1), INV(1)	INV(1)	DEL(1), DUP(3), INV(4)	INV(2)		5
ENSCAFG00000002042		1	91490016	91648596	DEL(1), INV(1)			DEL(1), INV(1)	INV(1)	DEL(1), DUP(3), INV(4)	INV(2)		5
ENSCAFG00000002053	RFX3	1	91778481	92059792	DEL(1), INV(1)			DEL(1), INV(1)	INV(1)	DEL(1), DUP(2), INV(4)	INV(2)		5
ENSCAFG00000042691		1	91974553	91976901	DEL(1), INV(1)			DEL(1), INV(1)	INV(1)	DEL(1), DUP(2), INV(4)	INV(2)		5
ENSCAFG00000031499	GLIS3	1	92282164	92734468	DEL(1), INV(1)			DEL(1), INV(1)	INV(1)	DEL(1), DUP(2), INV(4)	INV(2)		5
ENSCAFG00000002067	SLC1A1	1	92898274	92978260	DEL(1), INV(1)			DEL(1), INV(1)	BND(1), INV(1)	DEL(1), DUP(2), INV(4)	INV(2)		5
ENSCAFG00000002072	SPATA6L	1	92994946	93041135	DEL(1), INV(1)			DEL(1), INV(1)	INV(1)	DEL(1), DUP(2), INV(4)	INV(2)		5
ENSCAFG00000002075	PLPP6	1	93037252	93038181	DEL(1)			DEL(1), INV(1)	INV(1)	DEL(1), DUP(2), INV(4)	INV(1)		5
ENSCAFG00000002081	CDC37L1	1	93056985	93082638	DEL(1)			DEL(1), INV(1)	INV(1)	DEL(1), DUP(2), INV(4)	INV(1)		5
ENSCAFG00000002083		1	93088041	93094964	DEL(1)			DEL(1), INV(1)	INV(1)	DEL(1), DUP(2), INV(4)	INV(1)		5
ENSCAFG00000002085		1	93139256	93140204	DEL(1)			DEL(1), INV(1)	INV(1)	DEL(1), DUP(2), INV(4)	INV(1)		5
ENSCAFG00000002102	JAK2	1	93142635	93435997	DEL(1)			DEL(1), INV(1)	INV(1)	DEL(1), DUP(2), INV(4)	INV(1)		5
ENSCAFG00000049408		1	93354004	93354729	DEL(1)			DEL(1), INV(1)	INV(1)	DEL(1), DUP(2), INV(4)	INV(1)		5
ENSCAFG00000002113	INSL6	1	93459945	93474793	DEL(1)			DEL(1), INV(1)	INV(1)	DEL(1), DUP(2), INV(4)	INV(1)		5
ENSCAFG00000002115	RLN2	1	93500682	93505098	DEL(1)			DEL(1), INV(1)	INV(1)	DEL(1), DUP(2), INV(4)	INV(1)		5
ENSCAFG00000002116	PLGRKT	1	93523572	93575747	DEL(1)			DEL(1), INV(1)	INV(1)	DEL(1), DUP(2), INV(4)	INV(1)		5
ENSCAFG00000002120	CD274	1	93585518	93603522	DEL(1)			DEL(1), INV(1)	INV(1)	DEL(1), DUP(2), INV(4)	INV(1)		5
ENSCAFG00000002121	PDCD1LG2	1	93631979	93689266	DEL(1)			DEL(1), INV(1)	INV(1)	DEL(1), DUP(2), INV(4)	INV(1)		5
ENSCAFG00000002128	RIC1	1	93735077	93841401	BND(1), DEL(1)			DEL(1), INV(1)	INV(1)	DEL(1), DUP(2), INV(4)	INV(1)		5
ENSCAFG00000002131	ERMP1	1	93846269	93957359	BND(1), DEL(1)			DEL(1), INV(1)	INV(1)	DEL(1), DUP(2), INV(4)	INV(1)		5
ENSCAFG00000002137		1	94096954	94103734	DEL(1)			DEL(1), INV(1)	INV(1)	DEL(1), DUP(2), INV(4)	INV(1)		5
ENSCAFG00000002139		1	94255180	94257540	DEL(1)			DEL(1), INV(1)	INV(1)	DEL(1), DUP(2), INV(4)	INV(1)		5
ENSCAFG00000002155		1	94535698	94561061	DEL(1)			DEL(1), INV(1)	INV(1)	DEL(1), DUP(2), INV(4)	INV(1)		5
ENSCAFG00000042625		1	94567857	94722777	DEL(1)			DEL(1), INV(1)	INV(1)	DEL(1), DUP(2), INV(4)	INV(1)		5
ENSCAFG00000002158		1	94820398	94826214	DEL(1)			DEL(1), INV(1)	INV(1)	DEL(1), DUP(2), INV(4)	INV(1)		5
ENSCAFG00000002159		1	94907440	94973867	DEL(1)			DEL(1), INV(1)	INV(1)	DEL(1), DUP(2), INV(4)	INV(1)		5
ENSCAFG00000002160	SPTLC1	1	94997290	95064468	DEL(1)			DEL(1), INV(1)	INV(1)	BND(1), DEL(1), DUP(2), INV(4)	INV(1)		5
ENSCAFG00000002163	ROR2	1	95088745	95280151	DEL(1)			DEL(1), INV(1)	INV(1)	DEL(1), DUP(2), INV(4)	INV(1)		5
ENSCAFG00000002166		1	95324043	95324745	DEL(1)			DEL(1), INV(1)	INV(1)	DEL(1), DUP(2), INV(4)	INV(1)		5
ENSCAFG00000031694		1	95419643	95419990	DEL(1)			DEL(1), INV(1)	INV(1)	DEL(1), DUP(2), INV(4)	INV(1)		5
ENSCAFG00000002169	NFIL3	1	95508764	95510152	DEL(1)			DEL(1), INV(1)	INV(1)	DEL(1), DUP(2), INV(4)	INV(1)		5
ENSCAFG00000030145	AUH	1	95547843	95707471	DEL(1)			DEL(1), INV(1)	INV(1)	DEL(1), DUP(2), INV(4)	INV(1)		5
ENSCAFG00000031430		1	95759103	95760391	DEL(1)			DEL(1), INV(1)	INV(1)	DEL(1), DUP(2), INV(4)	INV(1)		5
ENSCAFG00000002171	SYK	1	95903566	95955583	DEL(1)			DEL(1), INV(1)	DEL(1), INV(1)	DEL(1), DUP(2), INV(4)	INV(1)		5
ENSCAFG00000002173		1	96496283	96497203	DEL(1)			DEL(1), INV(1)	INV(1)	DEL(1), DUP(2), INV(4)	INV(1)		5
ENSCAFG00000002174	GADD45G	1	96744985	96746520	DEL(1)			DEL(1), INV(1)	INV(1)	DEL(1), DUP(2), INV(4)	INV(1)		5
ENSCAFG00000002180	SEMA4D	1	96814674	96878968	DEL(1)			DEL(1), INV(1)	INV(1)	DEL(1), DUP(2), INV(4)	INV(1)		5
ENSCAFG00000002188	SECISBP2	1	96880369	96933862	DEL(1)			DEL(1), INV(1)	INV(1)	DEL(1), DUP(2), INV(4)	INV(1)		5
ENSCAFG00000002201	SHC3	1	97019928	97094844	DEL(1)			DEL(1), INV(1)	INV(1)	DEL(1), DUP(2), INV(4)	INV(1)		5
ENSCAFG00000002204	S1PR3	1	97104652	97105857	DEL(1)			DEL(1), INV(1)	INV(1)	DEL(1), DUP(2), INV(4)	INV(1)		5
ENSCAFG00000002208	SPIN1	1	97356125	97390646	DEL(1)			DEL(1), INV(1)	INV(1)	DEL(1), DUP(2), INV(4)	INV(1)		5
ENSCAFG00000002218		1	97706511	97721381	DEL(1)			DEL(1), INV(1)	INV(1)	DEL(1), DUP(2), INV(4)	INV(1)		5
ENSCAFG00000002219		1	97733988	97742182	DEL(1)			DEL(1), INV(1)	INV(1)	DEL(1), DUP(2), INV(4)	INV(1)		5
ENSCAFG00000002224	ZNF169	1	97811274	97853966	DEL(1)			DEL(1), INV(1)	INV(1)	DEL(1), DUP(2), INV(4)	INV(1)		5
ENSCAFG00000002229	PTPDC1	1	97944325	98002074	DEL(1)			DEL(1), INV(1)	INV(1)	DEL(1), DUP(2), INV(4)	INV(1)		5
ENSCAFG00000002234	BARX1	1	98036227	98039845	DEL(1)			DEL(1), INV(1)	INV(1)	DEL(1), DUP(2), INV(4)	INV(1)		5
ENSCAFG00000002253	PHF2	1	98188826	98254411	DEL(1)			DEL(1), INV(1)	INV(1)	DEL(1), DUP(2), INV(4)	INV(1)		5
ENSCAFG00000002261	FAM120A	1	98265855	98353296	DEL(1)			DEL(1), INV(1)	INV(1)	DEL(1), DUP(2), INV(4)	INV(1)		5
ENSCAFG00000044166		1	98382184	98383656	DEL(1)			DEL(1), INV(1)	INV(1)	DEL(1), DUP(2), INV(4)	INV(1)		5
ENSCAFG00000002266	WNK2	1	98454799	98493085	DEL(1)			DEL(1), INV(1)	INV(1)	DEL(1), DUP(2), INV(4)	INV(1)		5
ENSCAFG00000043350		1	98504321	98533958	DEL(1)			DEL(1), INV(1)	INV(1)	DEL(1), DUP(2), INV(4)	INV(1)		5
ENSCAFG00000002270	NINJ1	1	98567680	98576657	DEL(1)			DEL(1), INV(1)	INV(1)	DEL(1), DUP(2), INV(4)	INV(1)		5
ENSCAFG00000002275	CARD19	1	98582380	98595040	DEL(1)			DEL(1), INV(1)	INV(1)	DEL(1), DUP(2), INV(4)	INV(1)		5
ENSCAFG00000002277	SUSD3	1	98600353	98613664	DEL(1)			DEL(1), INV(1)	INV(1)	DEL(1), DUP(2), INV(4)	INV(1)		5
ENSCAFG00000002283	FGD3	1	98625138	98648839	DEL(1)			DEL(1), INV(1)	INV(1)	DEL(1), DUP(2), INV(4)	INV(1)		5
ENSCAFG00000002285		1	98678023	98678551	DEL(1)			DEL(1), INV(1)	INV(1)	DEL(1), DUP(2), INV(4)	INV(1)		5
ENSCAFG00000002289	BICD2	1	98697075	98734240	DEL(1)			DEL(1), INV(1)	INV(1)	BND(1), DEL(2), DUP(2), INV(4)	INV(1)		5
ENSCAFG00000002293	IPPK	1	98759976	98800833	DEL(1)			DEL(1), INV(1)	INV(1)	DEL(1), DUP(2), INV(4)	INV(1)		5
ENSCAFG00000024350	CENPP	1	98799939	99019334	DEL(1)			DEL(1), INV(1)	INV(1)	DEL(1), DUP(2), INV(4)	INV(1)		5
ENSCAFG00000002301	ECM2	1	98832677	98864700	DEL(1)			DEL(1), INV(1)	INV(1)	DEL(1), DUP(2), INV(4)	INV(1)		5
ENSCAFG00000002307	ASPN	1	98881690	98904945	DEL(1)			DEL(1), INV(1)	INV(1)	DEL(1), DUP(2), INV(4)	INV(1)		5
ENSCAFG00000002309	OMD	1	98929274	98931219	DEL(1)			DEL(1), INV(1)	INV(1)	DEL(1), DUP(2), INV(4)	INV(1)		5
ENSCAFG00000002313	OGN	1	98939429	98957543	DEL(1)			DEL(1), INV(1)	INV(1)	DEL(1), DUP(2), INV(4)	INV(1)		5
ENSCAFG00000002324	NOL8	1	99020291	99043442	DEL(1)			DEL(1), INV(1)	INV(1)	BND(1), DEL(1), DUP(2), INV(4)	BND(1), INV(1)		5
ENSCAFG00000002340	IARS1	1	99045102	99113620	DEL(1)			DEL(1), INV(1)	INV(1)	DUP(2), INV(4)	BND(1), INV(1)		5
ENSCAFG00000029327	ZNF484	1	99135445	99168310	BND(1), DEL(1)			DEL(1), INV(1)	INV(1)	DUP(2), INV(4)	INV(1)		5
ENSCAFG00000002346	MFSD14B	1	99203170	99271067	DEL(1)			DEL(1), INV(1)	INV(1)	DUP(2), INV(4)	INV(1)		5
ENSCAFG00000023653		1	99381782	99383644	DEL(1)			DEL(1), INV(1)	INV(1)	DUP(2), INV(4)	INV(1)		5
ENSCAFG00000031861	MZF1	1	99383711	99397388	DEL(1)			DEL(1), INV(1)	INV(1)	DUP(2), INV(4)	INV(1)		5
ENSCAFG00000002349	UBE2M	1	99401985	99404504	DEL(1)			DEL(1), INV(1)	INV(1)	DUP(2), INV(4)	INV(1)		5
ENSCAFG00000002352	CHMP2A	1	99405337	99410163	DEL(1)			DEL(1), INV(1)	INV(1)	DUP(2), INV(4)	INV(1)		5
ENSCAFG00000002356	ZBTB45	1	99427807	99438944	DEL(1)			DEL(1), INV(1)	INV(1)	DUP(2), INV(4)	INV(1)		5
ENSCAFG00000031873	ZNF446	1	99441720	99454958	DEL(1)			DEL(1), INV(1)	INV(1)	DUP(2), INV(4)	INV(1)		5
ENSCAFG00000002360		1	99449505	99458095	DEL(1)			DEL(1), INV(1)	INV(1)	DUP(2), INV(4)	INV(1)		5
ENSCAFG00000000565		1	99463224	99464655	DEL(1)			DEL(1), INV(1)	INV(1)	DUP(2), INV(4)	INV(1)		5
ENSCAFG00000041396		1	99482926	99483333	DEL(1)			DEL(1), INV(1)	INV(1)	DUP(2), INV(4)	INV(1)		5
ENSCAFG00000029721	ZNF132	1	99492373	99498339	DEL(1)			DEL(1), INV(1)	INV(1)	DUP(2), INV(4)	INV(1)		5
ENSCAFG00000002361	ZNF584	1	99519870	99526747	DEL(1)			DEL(1), INV(1)	INV(1)	BND(1), DUP(2), INV(4)	BND(1), INV(1)		5
ENSCAFG00000002363	RNF225	1	99556244	99557245	DEL(1)			DEL(1), INV(1)	INV(1)	DUP(2), INV(4)	INV(1)		5
ENSCAFG00000002367	A1BG	1	99590051	99607106	DEL(1)			DEL(1), INV(1)	INV(1)	DUP(2), INV(4)	INV(1)		5
ENSCAFG00000031654	ZSCAN22	1	99611104	99620356	DEL(1)			DEL(1), INV(1)	INV(1)	DUP(2), INV(4)	INV(1)		5
ENSCAFG00000041414		1	99632859	99634736	DEL(1)			DEL(1), INV(1)	INV(1)	DUP(2), INV(4)	INV(1)		5
ENSCAFG00000002372	ZNF8	1	99642446	99655014	DEL(1)			DEL(1), INV(1)	INV(1)	DUP(2), INV(4)	INV(1)		5
ENSCAFG00000043707		1	99671512	99678005	DEL(1)			DEL(1), INV(1)	INV(1)	DUP(2), INV(4)	INV(1)		5
ENSCAFG00000045825	ZNF274	1	99697185	99719455	DEL(1)			DEL(1), INV(1)	INV(1)	DUP(2), INV(4)	INV(1)		5
ENSCAFG00000002375		1	99784776	99786705	DEL(1)			DEL(1), INV(1)	INV(1)	DUP(2), INV(4)	INV(1)		5
ENSCAFG00000002392	ZSCAN18	1	99800568	99813194	DEL(1)			DEL(1), INV(1)	INV(1)	DUP(2), INV(4)	INV(1)		5
ENSCAFG00000043583	ZNF135	1	99819583	99828898	DEL(1)			DEL(1), INV(1)	INV(1)	DUP(2), INV(4)	INV(1)		5
ENSCAFG00000032407	ZSCAN1	1	99835687	99853795	DEL(1)			DEL(1), INV(1)	INV(1)	DUP(2), INV(4)	INV(1)		5
ENSCAFG00000029776	ZNF606	1	99892630	99914350	DEL(1)			DEL(1), INV(1)	INV(1)	DUP(2), INV(4)	INV(1)		5
ENSCAFG00000023343		1	99927641	99939386	DEL(1)			DEL(1), INV(1)	INV(1)	DUP(2), INV(4)	INV(1)		5
ENSCAFG00000046247		1	99954714	100008479	DEL(1)			DEL(1), INV(1)	INV(1)	DUP(2), INV(4)	INV(1)		5
ENSCAFG00000028550		1	100005238	100098819	DEL(1)			DEL(1), INV(1)	INV(1)	BND(1), DUP(2), INV(4)	INV(1)		5
ENSCAFG00000047422		1	100140105	100141201	DEL(1)			DEL(1), INV(1)	INV(1)	DUP(2), INV(4)	INV(1)		5
ENSCAFG00000049889		1	100141131	100141760	DEL(1)			DEL(1), INV(1)	INV(1)	DUP(2), INV(4)	INV(1)		5
ENSCAFG00000028494		1	100226607	100253007	DEL(1)			DEL(1), INV(1)	INV(1)	DUP(2), INV(4)	INV(1)		5
ENSCAFG00000032730		1	100277802	100280063	DEL(1)			DEL(1), INV(1)	INV(1)	DUP(2), INV(4)	INV(1)		5
ENSCAFG00000049203		1	100279289	100285224	DEL(1)			DEL(1), INV(1)	INV(1)	DUP(2), INV(4)	INV(1)		5
ENSCAFG00000031283	ZNF134	1	100344965	100351545	DEL(1)			DEL(1), INV(1)	INV(1)	DUP(2), INV(4)	INV(1)		5
ENSCAFG00000028864		1	100368240	100378481	DEL(1)			DEL(1), INV(1)	INV(1)	DUP(2), INV(4)	INV(1)		5
ENSCAFG00000014217		1	100401856	100403888	DEL(1)			DEL(1), INV(1)	INV(1)	DUP(2), INV(4)	INV(1)		5
ENSCAFG00000050011		1	100417729	100419363	DEL(1)			DEL(1), INV(1)	INV(1)	DUP(2), INV(4)	INV(1)		5
ENSCAFG00000029649	ZNF551	1	100437355	100440836	DEL(1)			DEL(1), INV(1)	INV(1)	DUP(2), INV(4)	INV(1)		5
ENSCAFG00000002412		1	100461614	100463212	DEL(1)			DEL(1), INV(1)	INV(1)	DUP(2), INV(4)	INV(1)		5
ENSCAFG00000042267		1	100464314	100465068	DEL(1)			DEL(1), INV(1)	INV(1)	DUP(2), INV(4)	INV(1)		5
ENSCAFG00000002419		1	100478131	100480205	DEL(1)			DEL(1), INV(1)	INV(1)	DUP(2), INV(4)	INV(1)		5
ENSCAFG00000002421	ZNF550	1	100512229	100518637	DEL(1)			DEL(1), INV(1)	INV(1)	DUP(2), INV(4)	INV(1)		5
ENSCAFG00000023300		1	100547166	100575727	DEL(1)			DEL(1), INV(1)	INV(1)	DUP(2), INV(4)	INV(1)		5
ENSCAFG00000032253		1	100564170	100572866	DEL(1)			DEL(1), INV(1)	INV(1)	DUP(2), INV(4)	INV(1)		5
ENSCAFG00000041904		1	100599767	100603494	DEL(1)			DEL(1), INV(1)	INV(1)	DUP(2), INV(4)	INV(1)		5
ENSCAFG00000031784	ZNF773	1	100620837	100633390	DEL(1)			DEL(1), INV(1)	INV(1)	DUP(2), INV(4)	INV(1)		5
ENSCAFG00000007175	ZNF772	1	100638634	100644511	DEL(1)			DEL(1), INV(1)	INV(1)	DUP(2), INV(4)	INV(1)		5
ENSCAFG00000030603		1	100672725	100680141	DEL(1)			DEL(1), INV(1)	INV(1)	DUP(2), INV(4)	INV(1)		5
ENSCAFG00000028833		1	100697992	100730854	DEL(1)			DEL(1), INV(1)	INV(1)	DEL(1), DUP(2), INV(4)	INV(1)		5
ENSCAFG00000032401		1	100723781	100731275	DEL(1)			DEL(1), INV(1)	INV(1)	DEL(1), DUP(2), INV(4)	INV(1)		5
ENSCAFG00000030247	ZNF304	1	100740374	100768032	DEL(1)			DEL(1), INV(1)	INV(1)	DEL(1), DUP(2), INV(4)	INV(1)		5
ENSCAFG00000023297	AURKC	1	100834115	100837329	DEL(1)			DEL(1), INV(1)	INV(1)	DEL(1), DUP(2), INV(4)	INV(1)		5
ENSCAFG00000029153	PEG3	1	101098669	101121032	DEL(1)			DEL(1), INV(1)	INV(1)	DEL(1), DUP(1), INV(3)	INV(1)		5
ENSCAFG00000002441		1	101136500	101151729	DEL(1)			DEL(1), INV(1)	INV(1)	DEL(1), DUP(1), INV(3)	INV(1)		5
ENSCAFG00000048459		1	101137380	101172641	DEL(1)			DEL(1), INV(1)	INV(1)	DEL(1), DUP(1), INV(3)	INV(1)		5
ENSCAFG00000028855		1	101163838	101181088	DEL(1)			DEL(1), INV(1)	INV(1)	DEL(1), DUP(1), INV(3)	INV(1)		5
ENSCAFG00000024642		1	101257121	101258281	DEL(1)			DEL(1), INV(1)	INV(1)	DEL(1), DUP(1), INV(3)	INV(1)		5
ENSCAFG00000044439	OR6Z3	1	101283215	101284659	DEL(1)			DEL(1), INV(1)	INV(1)	DEL(1), DUP(1), INV(3)	INV(1)		5
ENSCAFG00000049907	OR6Z2	1	101292824	101293798	DEL(1)			DEL(1), INV(1)	INV(1)	DEL(1), DUP(1), INV(3)	INV(1)		5
ENSCAFG00000029760	OR6Z1	1	101309374	101310498	DEL(1)			DEL(1), INV(1)	INV(1)	DEL(1), DUP(1), INV(3)	INV(1)		5
ENSCAFG00000002453		1	101320067	101321376	DEL(1)			DEL(1), INV(1)	INV(1)	DEL(1), DUP(1), INV(3)	INV(1)		5
ENSCAFG00000031255		1	101336318	101336824	DEL(1)			DEL(1), INV(1)	INV(1)	DEL(1), DUP(1), INV(3)	INV(1)		5
ENSCAFG00000030761	ZNF835	1	101354359	101360086	DEL(1)			DEL(1), INV(1)	INV(1)	DEL(1), DUP(1), INV(3)	INV(1)		5
ENSCAFG00000046876		1	101369920	101378278	DEL(1)			DEL(1), INV(1)	INV(1)	DEL(1), DUP(1), INV(3)	INV(1)		5
ENSCAFG00000045801		1	101395149	101396404	DEL(1)			DEL(1), INV(1)	INV(1)	DEL(1), DUP(1), INV(3)	INV(1)		5
ENSCAFG00000041766		1	101405620	101406645	DEL(1)			DEL(1), INV(1)	INV(1)	DEL(1), DUP(1), INV(3)	INV(1)		5
ENSCAFG00000032211	ZNF71	1	101405686	101424358	DEL(1)			DEL(1), INV(1)	INV(1)	DEL(1), DUP(1), INV(3)	INV(1)		5
ENSCAFG00000032312	ZNF470	1	101429888	101445460	DEL(1)			DEL(1), INV(1)	INV(1)	DEL(1), DUP(1), INV(3)	INV(1)		5
ENSCAFG00000024289	ZFP28	1	101456438	101475421	DEL(1)			DEL(1), INV(1)	INV(1)	DEL(1), DUP(1), INV(3)	INV(1)		5
ENSCAFG00000030221	ZNF471	1	101484772	101498586	DEL(1)			DEL(1), INV(1)	INV(1)	DEL(1), DUP(1), INV(3)	INV(1)		5
ENSCAFG00000029312	ZNF582	1	101550430	101566186	DEL(1)			DEL(1), INV(1)	INV(1)	DEL(1), DUP(1), INV(3)	INV(1)		5
ENSCAFG00000031296	ZNF583	1	101576442	101590184	DEL(1)			DEL(1), INV(1)	INV(1)	DEL(1), DUP(1), INV(3)	INV(1)		5
ENSCAFG00000002479	ZNF667	1	101605666	101630380	DEL(1)			DEL(1), INV(1)	BND(1), INV(1)	DEL(1), DUP(1), INV(3)	INV(1)		5
ENSCAFG00000048121	EDDM13	1	101670790	101702951	DEL(1)			DEL(1), INV(1)	INV(1)	DEL(1), DUP(1), INV(3)	INV(1)		5
ENSCAFG00000043938		1	101710258	101714323	DEL(1)			DEL(1), INV(1)	INV(1)	DEL(1), DUP(1), INV(3)	INV(1)		5
ENSCAFG00000029589	GALP	1	101722805	101730046	DEL(1)			DEL(1), INV(1)	INV(1)	DEL(1), DUP(1), INV(3)	INV(1)		5
ENSCAFG00000024225	ZNF444	1	101745133	101756638	DEL(1)			DEL(1), INV(1)	INV(1)	DEL(1), DUP(1), INV(3)	INV(1)		5
ENSCAFG00000002481	ZNF787	1	101745773	101797912	DEL(1)			DEL(1), INV(1)	INV(1)	DEL(1), DUP(1), INV(3)	INV(1)		5
ENSCAFG00000002501	NLRP5	1	101813449	101842633	DEL(1)			DEL(1), INV(1)	INV(1)	DEL(1), DUP(1), INV(3)	INV(1)		5
ENSCAFG00000024197	NLRP8	1	101855440	101877099	DEL(1)			DEL(1), INV(1)	INV(1)	DEL(1), DUP(1), INV(3)	INV(1)		5
ENSCAFG00000002520	NLRP13	1	101896523	101921918	DEL(1)			DEL(1), INV(1)	INV(1)	DEL(1), DUP(1), INV(3)	INV(1)		5
ENSCAFG00000024115	NLRP9	1	102013909	102036811	DEL(1)			DEL(1), INV(1)	INV(1)	DEL(1), DUP(1), INV(3)	INV(1)		5
ENSCAFG00000002524		1	102053858	102057095	DEL(1)			DEL(1), INV(1)	INV(1)	DEL(1), DUP(1), INV(3)	INV(1)		5
ENSCAFG00000002531	EPN1	1	102059181	102073561	DEL(1)			DEL(1), INV(1)	INV(1)	DEL(1), DUP(1), INV(3)	INV(1)		5
ENSCAFG00000002551	U2AF2	1	102074790	102091385	DEL(1)			DEL(1), INV(1)	INV(1)	DEL(1), DUP(1), INV(3)	INV(1)		5
ENSCAFG00000002558	CCDC106	1	102091834	102095708	DEL(1)			DEL(1), INV(1)	INV(1)	DEL(1), DUP(1), INV(3)	INV(1)		5
ENSCAFG00000032256	ZNF581	1	102098457	102099053	DEL(1)			DEL(1), INV(1)	INV(1)	DEL(1), DUP(1), INV(3)	INV(1)		5
ENSCAFG00000028709	ZNF580	1	102100308	102100823	DEL(1)			DEL(1), INV(1)	INV(1)	DEL(1), DUP(1), INV(3)	INV(1)		5
ENSCAFG00000049944	ZNF784	1	102116063	102119366	DEL(1)			DEL(1), INV(1)	INV(1)	DEL(1), DUP(1), INV(3)	INV(1)		5
ENSCAFG00000002564	ZNF865	1	102121927	102133697	DEL(1)			DEL(1), INV(1)	INV(1)	DEL(1), DUP(1), INV(3)	INV(1)		5
ENSCAFG00000002561	FIZ1	1	102137690	102141826	DEL(1)			DEL(1), INV(1)	INV(1)	DEL(1), DUP(1), INV(3)	INV(1)		5
ENSCAFG00000044291	ZNF579	1	102142455	102152936	DEL(1)			DEL(1), INV(1)	INV(1)	DEL(1), DUP(1), INV(3)	INV(1)		5
ENSCAFG00000031063	SBK3	1	102177255	102189068	DEL(1)			DEL(1), INV(1)	INV(1)	DEL(1), DUP(1), INV(3)	INV(1)		5
ENSCAFG00000002573	SSC5D	1	102196890	102221444	DEL(1)			DEL(1), INV(1)	INV(1)	DEL(1), DUP(1), INV(3)	INV(1)		5
ENSCAFG00000002575	NAT14	1	102223027	102225653	DEL(1)			DEL(1), INV(1)	INV(1)	DEL(1), DUP(1), INV(3)	INV(1)		5
ENSCAFG00000032330	ZNF628	1	102225674	102228781	DEL(1)			DEL(1), INV(1)	INV(1)	DEL(1), DUP(1), INV(3)	INV(1)		5
ENSCAFG00000047090	C19orf85	1	102239848	102245310	DEL(1)			DEL(1), INV(1)	INV(1)	DEL(1), DUP(1), INV(3)	INV(1)		5
ENSCAFG00000002580	ISOC2	1	102247010	102253733	DEL(1)			DEL(1), INV(1)	INV(1)	DEL(1), DUP(1), INV(3)	INV(1)		5
ENSCAFG00000002585	RPL28	1	102251729	102304831	DEL(1)			DEL(1), INV(1)	BND(1), INV(1)	DEL(1), DUP(1), INV(3)	INV(1)		5
ENSCAFG00000032489	SHISA7	1	102261484	102268179	DEL(1)			DEL(1), INV(1)	INV(1)	DEL(1), DUP(1), INV(3)	INV(1)		5
ENSCAFG00000029379	UBE2S	1	102283171	102287459	DEL(1)			DEL(1), INV(1)	INV(1)	DEL(1), DUP(1), INV(3)	INV(1)		5
ENSCAFG00000024559	TMEM238	1	102306775	102307302	DEL(1)			DEL(1), INV(1)	INV(1)	DEL(1), DUP(1), INV(3)	INV(1)		5
ENSCAFG00000002587	TMEM190	1	102310564	102311797	DEL(1)			DEL(1), INV(1)	INV(1)	DEL(1), DUP(1), INV(3)	INV(1)		5
ENSCAFG00000002588	IL11	1	102316105	102318653	DEL(1)			DEL(1), INV(1)	INV(1)	DEL(1), DUP(1), INV(3)	INV(1)		5
ENSCAFG00000041782		1	102320790	102327603	DEL(1)			DEL(1), INV(1)	INV(1)	DEL(1), DUP(1), INV(3)	INV(1)		5
ENSCAFG00000046801		1	102328054	102328266	DEL(1)			DEL(1), INV(1)	INV(1)	DEL(1), DUP(1), INV(3)	INV(1)		5
ENSCAFG00000002594	KMT5C	1	102333543	102342118	DEL(1)			DEL(1), INV(1)	INV(1)	DEL(1), DUP(1), INV(3)	INV(1)		5
ENSCAFG00000002595	TMEM150B	1	102360126	102368471	DEL(1)			DEL(1), INV(1)	INV(1)	DEL(1), DUP(1), INV(3)	INV(1)		5
ENSCAFG00000002601	BRSK1	1	102367581	102385466	DEL(1)			DEL(1), INV(1)	INV(1)	DEL(1), DUP(1), INV(3)	INV(1)		5
ENSCAFG00000002605	HSPBP1	1	102389608	102402380	DEL(1)			DEL(1), INV(1)	INV(1)	DEL(1), DUP(1), INV(3)	INV(1)		5
ENSCAFG00000002608	PPP6R1	1	102406524	102426755	DEL(1)			DEL(1), INV(1)	INV(1)	DEL(1), DUP(1), INV(3)	INV(1)		5
ENSCAFG00000002609	TMEM86B	1	102428665	102430141	DEL(1)			DEL(1), INV(1)	INV(1)	DEL(1), DUP(1), INV(3)	INV(1)		5
ENSCAFG00000002613	SYT5	1	102456782	102463749	DEL(1)			DEL(1), INV(1)	INV(1)	DEL(1), DUP(1), INV(3)	INV(1)		5
ENSCAFG00000002615	DNAAF3	1	102468629	102475172	DEL(1)			DEL(1), INV(1)	INV(1)	DEL(1), DUP(1), INV(3)	INV(1)		5
ENSCAFG00000002618	TNNI3	1	102475146	102478318	DEL(1)			DEL(1), INV(1)	INV(1)	DEL(1), DUP(1), INV(3)	INV(1)		5
ENSCAFG00000002626	PPP1R12C	1	102495237	102522961	DEL(1)			DEL(1), INV(1)	INV(1)	DEL(1), DUP(1), INV(3)	INV(1)		5
ENSCAFG00000002628	EPS8L1	1	102518054	102527938	DEL(1)			DEL(1), INV(1)	INV(1)	DEL(1), DUP(1), INV(3)	INV(1)		5
ENSCAFG00000002635	RDH13	1	102539124	102554027	DEL(1)			DEL(1), INV(1)	INV(1)	DEL(1), DUP(1), INV(3)	INV(1)		5
ENSCAFG00000031157	GP6	1	102585544	102613905	DEL(1)			DEL(1), INV(1)	INV(1)	DEL(1), DUP(1), INV(3)	INV(1)		5
ENSCAFG00000002638		1	102613933	102623538	DEL(1)			DEL(1), INV(1)	INV(1)	DEL(1), DUP(1), INV(3)	INV(1)		5
ENSCAFG00000048258		1	102666319	102669787	DEL(1)			DEL(1), INV(1)	INV(1)	DEL(1), DUP(1), INV(3)	INV(1)		5
ENSCAFG00000023787	NCR1	1	102686058	102690620	DEL(1)			DEL(1), INV(1)	INV(1)	DEL(1), DUP(1), INV(3)	INV(1)		5
ENSCAFG00000050021		1	102761465	102763887	DEL(1)			DEL(1), INV(1)	INV(1)	DEL(1), DUP(1), INV(3)	INV(1)		5
ENSCAFG00000028453		1	102780823	102786780	DEL(1)			DEL(1), INV(1)	INV(1)	DEL(1), DUP(1), INV(3)	INV(1)		5
ENSCAFG00000029267	CDC42EP5	1	102842052	102842513	DEL(1)			DEL(1), INV(1)	INV(1)	DEL(1), DUP(1), INV(3)	INV(1)		5
ENSCAFG00000002649	LENG8	1	102844961	102857341	DEL(1)			DEL(1), INV(1)	INV(1)	DEL(1), DUP(1), INV(3)	INV(1)		5
ENSCAFG00000002657	TTYH1	1	102860672	102876016	DEL(1)			DEL(1), INV(1)	INV(1)	DEL(1), DUP(1), INV(3)	INV(1)		5
ENSCAFG00000029582		1	102911047	102977693	DEL(1)			DEL(1), INV(1)	INV(1)	DEL(1), DUP(1), INV(3)	INV(1)		5
ENSCAFG00000042932		1	102932510	102934138	DEL(1)			DEL(1), INV(1)	INV(1)	DEL(1), DUP(1), INV(3)	INV(1)		5
ENSCAFG00000047890		1	102944422	102951923	DEL(1)			DEL(1), INV(1)	INV(1)	DEL(1), DUP(1), INV(3)	INV(1)		5
ENSCAFG00000030509		1	102955537	102960403	DEL(1)			DEL(1), INV(1)	INV(1)	DEL(1), DUP(1), INV(3)	INV(1)		5
ENSCAFG00000002701	TFPT	1	102989360	103098573	DEL(1)			DEL(1), INV(1)	INV(1)	DEL(1), DUP(1), INV(3)	INV(1)		5
ENSCAFG00000024425		1	102996366	103002325	DEL(1)			DEL(1), INV(1)	INV(1)	DEL(1), DUP(1), INV(3)	INV(1)		5
ENSCAFG00000002675	TSEN34	1	103021525	103026643	DEL(1)			DEL(1), INV(1)	INV(1)	DUP(1), INV(3)	INV(1)		5
ENSCAFG00000002689	MBOAT7	1	103028002	103040167	DEL(1)			DEL(1), INV(1)	INV(1)	DUP(1), INV(3)	INV(1)		5
ENSCAFG00000002694	TMC4	1	103039847	103054113	DEL(1)			DEL(1), INV(1)	INV(1)	DUP(1), INV(3)	INV(1)		5
ENSCAFG00000002697	LENG1	1	103054433	103057430	DEL(1)			DEL(1), INV(1)	INV(1)	DUP(1), INV(3)	INV(1)		5
ENSCAFG00000002699	CNOT3	1	103057542	103066887	DEL(1)			DEL(1), INV(1)	INV(1)	DUP(1), INV(3)	INV(1)		5
ENSCAFG00000002700	PRPF31	1	103073380	103090652	DEL(1)			DEL(1), INV(1)	INV(1)	DUP(1), INV(3)	INV(1)		5
ENSCAFG00000002703		1	103098642	103101211	DEL(1)			DEL(1), INV(1)	INV(1)	DUP(1), INV(3)	INV(1)		5
ENSCAFG00000024209	OSCAR	1	103101819	103106974	DEL(1)			DEL(1), INV(1)	INV(1)	DUP(1), INV(3)	INV(1)		5
ENSCAFG00000024198		1	103106839	103133979	DEL(1)			DEL(1), INV(1)	INV(1)	DUP(1), INV(3)	INV(1)		5
ENSCAFG00000028940		1	103182038	103188272	DEL(1)			DEL(1), INV(1)	INV(1)	DUP(1), INV(3)	INV(1)		5
ENSCAFG00000024196	VSTM1	1	103197268	103214842	DEL(1)			DEL(1), INV(1)	INV(1)	DUP(1), INV(3)	INV(1)		5
ENSCAFG00000032667	CACNG8	1	103250132	103263178	DEL(1)			DEL(1), INV(1)	INV(1)	DUP(1), INV(3)	INV(1)		5
ENSCAFG00000029738	CACNG7	1	103277662	103293995	DEL(1)			DEL(1), INV(1)	INV(1)	DUP(1), INV(3)	INV(1)		5
ENSCAFG00000002713		1	103295945	103313135	DEL(1)			DEL(1), INV(1)	INV(1)	DUP(1), INV(3)	INV(1)		5
ENSCAFG00000045038		1	103316243	103317211	DEL(1)			DEL(1), INV(1)	INV(1)	DUP(1), INV(3)	INV(1)		5
ENSCAFG00000032019		1	103371544	103404691	DEL(1)			DEL(1), INV(1)	INV(1)	DUP(1), INV(3)	INV(1)		5
ENSCAFG00000029928		1	103495848	103513038	DEL(1)			DEL(1), INV(1)	INV(1)	DUP(1), INV(3)	INV(1)		5
ENSCAFG00000048006		1	103516146	103517114	DEL(1)			DEL(1), INV(1)	INV(1)	DUP(1), INV(3)	INV(1)		5
ENSCAFG00000002723		1	103571393	103604594	DEL(1)			DEL(1), INV(1)	INV(1)	DUP(1), INV(3)	INV(1)		5
ENSCAFG00000030128	DPRX	1	103669217	103676566	DEL(1)			DEL(1), INV(1)	INV(1)	DUP(1), INV(3)	INV(1)		5
ENSCAFG00000002736		1	103696523	103760683	DEL(1)			DEL(1), INV(1)	INV(1)	DUP(1), INV(3)	INV(1)		5
ENSCAFG00000002745	ZNF331	1	103710531	103793736	DEL(1)			DEL(1), INV(1)	INV(1)	DUP(1), INV(3)	INV(1)		5
ENSCAFG00000042176		1	103746094	103748578	DEL(1)			DEL(1), INV(1)	INV(1)	DUP(1), INV(3)	INV(1)		5
ENSCAFG00000000014		1	104089559	104090860	DEL(1)			DEL(1), INV(1)	INV(1)	DUP(1), INV(3)	INV(1)		5
ENSCAFG00000031827		1	104093323	104109459	BND(1), DEL(1)			DEL(1), INV(1)	INV(1)	DUP(1), INV(3)	DUP(1), INV(1)		5
ENSCAFG00000048953		1	104136923	104206379	DEL(1)			DEL(1), INV(1)	INV(1)	BND(2), DUP(1), INV(3)	BND(1), DUP(1), INV(1)		5
ENSCAFG00000032488		1	104140416	104162308	DEL(1)			DEL(1), INV(1)	INV(1)	BND(2), DUP(1), INV(3)	DUP(1), INV(1)		5
ENSCAFG00000047374		1	104192111	104345986	DEL(1)			DEL(1), INV(1)	INV(1)	DUP(1), INV(3)	DUP(1), INV(1)		5
ENSCAFG00000037135		1	104193038	104195092	DEL(1)			DEL(1), INV(1)	INV(1)	DUP(1), INV(3)	DUP(1), INV(1)		5
ENSCAFG00000041417		1	104312842	104314759	DEL(1)			DEL(1), INV(1)	INV(1)	DUP(1), INV(3)	DUP(1), INV(1)		5
ENSCAFG00000042771		1	104377304	104397225	DEL(1)			DEL(1), INV(1)	INV(1)	DUP(1), INV(3)	INV(1)		5
ENSCAFG00000042064		1	104420995	104435066	BND(1), DEL(1)			DEL(1), INV(1)	INV(1)	DUP(1), INV(3)	INV(1)		5
ENSCAFG00000047812		1	104421922	104460094	BND(1), DEL(1)			DEL(1), INV(1)	INV(1)	DUP(1), INV(3)	INV(1)		5
ENSCAFG00000046585		1	104541071	104543718	DEL(1)			DEL(1), INV(1)	INV(1)	DUP(1), INV(3)	INV(1)		5
ENSCAFG00000029067		1	104694519	104735806	DEL(1)			DEL(1), INV(1)	INV(1)	DUP(1), INV(3)	BND(2), INV(1)		5
ENSCAFG00000048255		1	104730848	104731194	DEL(1)			DEL(1), INV(1)	INV(1)	DUP(1), INV(3)	INV(1)		5
ENSCAFG00000041099		1	104749892	104753539	DEL(1)			DEL(1), INV(1)	INV(1)	DUP(1), INV(3)	INV(1)		5
ENSCAFG00000002763		1	104762994	104774763	DEL(1)			DEL(1), INV(1)	INV(1)	DUP(1), INV(3)	INV(1)		5
ENSCAFG00000044077		1	104781549	104920303	DEL(1)			DEL(1), INV(1)	INV(1)	DUP(1), INV(3)	BND(2), INV(1)		5
ENSCAFG00000032029		1	104785663	104804943	DEL(1)			DEL(1), INV(1)	INV(1)	DUP(1), INV(3)	INV(1)		5
ENSCAFG00000042474		1	104825874	104834210	DEL(1)			DEL(1), INV(1)	INV(1)	DUP(1), INV(3)	INV(1)		5
ENSCAFG00000030568		1	104876050	104885841	DEL(1)			DEL(1), INV(1)	INV(1)	DUP(1), INV(3)	BND(2), INV(1)		5
ENSCAFG00000030172		1	104890229	104912393	DEL(1)			DEL(1), INV(1)	INV(1)	DUP(1), INV(3)	INV(1)		5
ENSCAFG00000002772	PPP2R1A	1	104974072	105013663	DEL(1)			DEL(1), INV(1)	INV(1)	DUP(1), INV(3)	INV(1)		5
ENSCAFG00000044273		1	105022792	105026309	DEL(1)			DEL(1), INV(1)	INV(1)	DUP(1), INV(3)	INV(1)		5
ENSCAFG00000044603		1	105060982	105063855	DEL(1)			DEL(1), INV(1)	INV(1)	DUP(1), INV(3)	INV(1)		5
ENSCAFG00000009712		1	105079359	105079676	DEL(1)			DEL(1), INV(1)	INV(1)	DUP(1), INV(3)	INV(1)		5
ENSCAFG00000029504	ZNF432	1	105179974	105193586	DEL(1)			DEL(1), INV(1)	INV(1)	DUP(1), INV(3)	INV(1)		5
ENSCAFG00000029631	ZNF613	1	105210569	105219870	DEL(1)			DEL(1), INV(1)	INV(1)	DUP(1), INV(3)	INV(1)		5
ENSCAFG00000030027		1	105235650	105237029	DEL(1)			DEL(1), INV(1)	INV(1)	DUP(1), INV(3)	INV(1)		5
ENSCAFG00000024019		1	105243252	105252910	DEL(1)			DEL(1), INV(1)	INV(1)	DUP(1), INV(3)	INV(1)		5
ENSCAFG00000043059		1	105265046	105282945	DEL(1)			DEL(1), INV(1)	INV(1)	DUP(1), INV(3)	INV(1)		5
ENSCAFG00000024014		1	105299208	105300872	DEL(1)			DEL(1), INV(1)	INV(1)	DUP(1), INV(3)	INV(1)		5
ENSCAFG00000002800		1	105319209	105324341	DEL(1)			DEL(1), INV(1)	INV(1)	DUP(1), INV(3)	INV(1)		5
ENSCAFG00000002807	FPR2	1	105344463	105372070	DEL(1)			DEL(1), INV(1)	BND(1), INV(1)	DUP(1), INV(3)	INV(1)		5
ENSCAFG00000002813	HAS1	1	105376536	105385134	DEL(1)			DEL(1), INV(1)	INV(1)	DUP(1), INV(3)	INV(1)		5
ENSCAFG00000002820	SPACA6	1	105391428	105400071	DEL(1)			DEL(1), INV(1)	INV(1)	DUP(1), INV(3)	INV(1)		5
ENSCAFG00000032162		1	105445019	105472196	DEL(1)			DEL(1), INV(1)	INV(1)	DUP(1), INV(3)	INV(1)		5
ENSCAFG00000023978		1	105484978	105488363	DEL(1)			DEL(1), INV(1)	INV(1)	DUP(1), INV(3)	INV(1)		5
ENSCAFG00000023977		1	105495298	105506024	DEL(1)			DEL(1), INV(1)	INV(1)	DUP(1), INV(3)	INV(1)		5
ENSCAFG00000029814	ZNF175	1	105504293	105519911	DEL(1)			DEL(1), INV(1)	INV(1)	DUP(1), INV(3)	INV(1)		5
ENSCAFG00000044469		1	105532620	105541325	DEL(1)			DEL(1), INV(1)	INV(1)	DUP(1), INV(3)	INV(1)		5
ENSCAFG00000028980		1	105551493	105555568	DEL(1)			DEL(1), INV(1)	INV(1)	DUP(1), INV(3)	INV(1)		5
ENSCAFG00000002834		1	105567233	105574547	DEL(1)			DEL(1), INV(1)	INV(1)	DUP(1), INV(3)	INV(1)		5
ENSCAFG00000040684	C19orf84	1	105589742	105592924	DEL(1)			DEL(1), INV(1)	INV(1)	DUP(1), INV(3)	INV(1)		5
ENSCAFG00000002844	LIM2	1	105593224	105599650	DEL(1)			DEL(1), INV(1)	INV(1)	DUP(1), INV(3)	INV(1)		5
ENSCAFG00000002852	ETFB	1	105610511	105628125	DEL(1)			DEL(1), INV(1)	INV(1)	DUP(1), INV(3)	INV(1)		5
ENSCAFG00000023923	VSIG10L	1	105630790	105638922	DEL(1)			DEL(1), INV(1)	INV(1)	DUP(1), INV(3)	INV(1)		5
ENSCAFG00000002854	IGLON5	1	105642094	105650847	DEL(1)			DEL(1), INV(1)	INV(1)	DUP(1), INV(3)	INV(1)		5
ENSCAFG00000002861	SIGLECL1	1	105674317	105674871	DEL(1)			DEL(1), INV(1)	INV(1)	DUP(1), INV(3)	INV(1)		5
ENSCAFG00000046424	SIGLECL1	1	105684260	105698903	DEL(1)			DEL(1), INV(1)	INV(1)	DUP(1), INV(3)	INV(1)		5
ENSCAFG00000002855		1	105705986	105713751	DEL(1)			DEL(1), INV(1)	INV(1)	DUP(1), INV(3)	INV(1)		5
ENSCAFG00000028603		1	105722367	105784372	DEL(1)			DEL(1), INV(1)	INV(1)	DUP(1), INV(3)	INV(1)		5
ENSCAFG00000002869	CEACAM18	1	105761081	105769863	DEL(1)			DEL(1), INV(1)	INV(1)	DUP(1), INV(3)	INV(1)		5
ENSCAFG00000002874		1	105798322	105800129	DEL(1)			DEL(1), INV(1)	INV(1)	DUP(1), INV(3)	INV(1)		5
ENSCAFG00000002880	KLK14	1	105812224	105816625	DEL(1)			DEL(1), INV(1)	INV(1)	DUP(1), INV(3)	INV(1)		5
ENSCAFG00000002883	KLK13	1	105826848	105834890	DEL(1)			DEL(1), INV(1)	INV(1)	DUP(1), INV(3)	INV(1)		5
ENSCAFG00000043606		1	105848940	105853204	DEL(1)			DEL(1), INV(1)	INV(1)	DUP(1), INV(3)	INV(1)		5
ENSCAFG00000002886	KLK11	1	105854094	105858790	DEL(1)			DEL(1), INV(1)	INV(1)	DUP(1), INV(3)	INV(1)		5
ENSCAFG00000029529	KLK10	1	105860946	105864238	DEL(1)			DEL(1), INV(1)	INV(1)	DUP(1), INV(3)	INV(1)		5
ENSCAFG00000042298	KLK9	1	105868147	105873147	DEL(1)			DEL(1), INV(1)	INV(1)	DUP(1), INV(3)	INV(1)		5
ENSCAFG00000002896	KLK8	1	105874328	105894933	DEL(1)			DEL(1), INV(1)	INV(1)	BND(1), DUP(1), INV(3)	INV(1)		5
ENSCAFG00000002900	KLK6	1	105900832	105907726	DEL(1)			DEL(1), INV(1)	INV(1)	DUP(1), INV(3)	INV(1)		5
ENSCAFG00000002902	KLK5	1	105914460	105922296	DEL(1)			DEL(1), INV(1)	INV(1)	DUP(1), INV(3)	INV(1)		5
ENSCAFG00000002905	KLK4	1	105951691	106007581	DEL(1)			DEL(1), INV(1)	INV(1)	DUP(1), INV(3)	INV(1)		5
ENSCAFG00000050060		1	105962182	105963885	DEL(1)			DEL(1), INV(1)	INV(1)	DUP(1), INV(3)	INV(1)		5
ENSCAFG00000002914	KLK1	1	105963564	106028331	DEL(1)			DEL(1), INV(1)	INV(1)	DUP(1), INV(3)	INV(1)		5
[truncated: 18,200 more rows]
